# Supplementary material for: Unraveling Hidden Components of the Chloroplast Envelope Proteome: Opportunities and Limits of Better MS Sensitivity
Source: Mol Cell Proteomics. 2019 Apr 8;18(7):1285–306. doi: 10.1074/mcp.RA118.000988 (PMC6601204; doi:10.1074/mcp.RA118.000988)
Supplement: Supplemental table S1 [file 139688_2_supp_309959_ppdxwr.xlsx]

## Sheet: Legend
Protein sets (2964)
Protein matches (all) (5562)
protein_set_id	internal Proline Id
accession	TAIR AGI of the representative protein in the protein set
samesets_accessions	proteins in the protein set identified by the same set of peptides
subsets_accessions	proteins in the protein set identified by a subset of the peptides
description	fasta description of the representative protein
protein_set_score	Mascot protein score of the protein set
coverage	Coverage in % (representative protein)
MW	Molecular weight (representative protein)
#sequences	number of different peptide sequences identifying the Protein Set
#specific_sequences	number of different peptide sequences identifying the Protein Set, which does not identify any other valid Protein Set
#peptides	number of different peptides (sequence + PTM) identifying the Protein Set
#specific_peptides	number of different peptides (sequence + PTM) identifying the Protein Set, which does not identify any other valid Protein Set
#peptide_matches	number of different peptide spectrum matches identifying the Protein Set (Spectral Count)
#specific_peptide_matches	number of different peptide spectrum matches identifying the Protein Set, which does not identify any other valid Protein Set (Specific Spectral Count)
Pep_<this_replicate>	in this replicate, number of peptides (sequence + PTM)
SC_<this_replicate>	in this replicate, number of peptide spectrum matches (Spectral Count)
SSC_<this_replicate>	in this replicate, number of specific peptide spectrum matches
WSC_<this_replicate>	in this replicate, number of weighted peptide spectrum matches
Further Selection in This study	The Protein Sets tagged "DISCARDED" were further eliminated based on WSC criteria (see main text)
Best PSMs / protein (16966 lines; for 15460 unique peptides)
psm_id	internal Proline Id
sequence
modifications	modifications (positions in peptide)
ptm_protein_positions	modifications (positions in protein)
Protein Set Count	Number of protein groups that share this peptide
Protein Sets	Representative accession of protein groups that share this peptide
psm_status	specific (when number of protein groups that share this peptide = 1) or shared
psm_score	Mascot score of the psm
calculated_mass
charge
experimental_moz	Experimental mass to charge ratio
delta_moz	Delta mass to charge ratio
rt	Retention time
peptide_length
initial_query_id	Mascot query_id in the initial search file (.dat file)
missed_cleavages	Number of missed cleavages
rank	Mascot rank
cd_pretty_rank	Mascot pretty rank (filter = 1)
fragment_matches_count
spectrum_title
start
end
residue_before
residue_after
ptm_score	(Mascot scoring)
ptm_sites_confidence	(Mascot scoring)
protein_set_id	internal Proline Id
ORDER	in decreasing protein_set score
accession	Representative accession of the protein group
description
protein_set_score

## Sheet: Protein sets
ORDER	protein_set_id	accession	samesets_accessions	subsets_accessions	description	protein_set_score	coverage	MW	#sequences	#specific_sequences	#peptides	#specific_peptides	#peptide_matches	#specific_peptide_matches	Pep_CCE1	SC_CCE1	SSC_CCE1	WSC_CCE1	Pep_CCE2	SC_CCE2	SSC_CCE2	WSC_CCE2	Pep_CCE3	SC_CCE3	SSC_CCE3	WSC_CCE3	Pep_Env1	SC_Env1	SSC_Env1	WSC_Env1	Pep_Env2	SC_Env2	SSC_Env2	WSC_Env2	Pep_Env3	SC_Env3	SSC_Env3	WSC_Env3	Further Selection in This study
1	360867	AT1G06950.1	AT1G06950.1		| Symbols: ATTIC110, TIC110 | translocon at the inner envelope membrane of chloroplasts 110 | chr1:2130303-2135563 REVERSE LENGTH=1016	5369.98	61.91	112120	64	64	74	74	405	405	9	11	11	11	15	16	16	16	12	15	15	15	38	56	56	56	63	138	138	138	71	169	169	169	SELECTED
2	359927	AT2G39730.1	AT2G39730.1	AT2G39730.2; AT2G39730.3	| Symbols: RCA | rubisco activase | chr2:16570951-16573345 REVERSE LENGTH=474	5292.07	71.31	51981	26	26	69	69	551	551	55	146	146	146	53	130	130	130	52	118	118	118	22	31	31	31	39	69	69	69	39	57	57	57	SELECTED
3	359321	AT5G50920.1	AT5G50920.1	AT2G25140.1	| Symbols: CLPC, ATHSP93-V, HSP93-V, DCA1, CLPC1 | CLPC homologue 1 | chr5:20715710-20719800 REVERSE LENGTH=929	4746.06	58.45	103452	56	27	69	30	437	166	35	43	17	42.89	37	48	17	47.83	36	45	18	45	40	62	20	56.52	62	115	42	105.75	63	124	52	114.11	SELECTED
4	359056	ATCG00480.1	ATCG00480.1		| Symbols: ATPB, PB | ATP synthase subunit beta | chrC:52660-54156 REVERSE LENGTH=498	4500.62	88.76	53933	36	35	53	52	703	684	44	156	153	155.39	47	155	150	153.83	48	149	146	148.37	39	104	100	103.81	37	78	76	77.81	29	61	59	60.82	SELECTED
5	359725	ATCG01130.1	ATCG01130.1	AT2G07739.1; ATCG01000.1; ATMG00370.1	| Symbols: YCF1.2 | Ycf1 protein | chrC:123884-129244 REVERSE LENGTH=1786	4421.08	40.99	213695	72	72	81	81	230	230	3	3	3	3	1	1	1	1	2	2	2	2	22	25	25	25	68	97	97	97	69	102	102	102	SELECTED
6	358682	ATCG00860.1	ATCG00860.1; ATCG01280.1		| Symbols: YCF2.1 | Chloroplast Ycf2;ATPase, AAA type, core | chrC:86474-93358 FORWARD LENGTH=2294	3852.12	38.23	269566	64	63	73	72	156	151	1	1	0	0	1	1	0	0	1	1	0	0	13	13	13	13	56	68	67	67.91	62	72	71	71.96	SELECTED
7	360284	AT5G04140.1	AT5G04140.1; AT5G04140.2		| Symbols: GLU1, GLS1, GLUS, FD-GOGAT | glutamate synthase 1 | chr5:1130031-1138186 FORWARD LENGTH=1622	3622.11	47.6	176751	52	45	63	55	215	191	38	49	43	49	45	58	49	58	37	50	45	49.89	12	14	13	14	20	23	22	23	20	21	19	21	SELECTED
8	360963	AT3G46740.1	AT3G46740.1		| Symbols: TOC75-III, MAR1 | translocon at the outer envelope membrane of chloroplasts 75-III | chr3:17216104-17219296 REVERSE LENGTH=818	3471.78	56.97	89188	36	36	47	47	229	229	9	10	10	10	8	8	8	8	7	7	7	7	22	32	32	32	39	87	87	87	41	85	85	85	SELECTED
9	359322	AT3G48870.1	AT3G48870.1; AT3G48870.2	AT2G25140.1	| Symbols: ATCLPC, ATHSP93-III, HSP93-III | Clp ATPase | chr3:18122363-18126008 REVERSE LENGTH=952	3312.13	44.96	105739	36	7	48	9	288	17	22	26	0	0	25	31	0	0	21	27	0	0	32	45	3	8.48	42	79	6	15.11	45	80	8	17.56	SELECTED
10	358791	ATCG00490.1	ATCG00490.1	AT2G07732.1; ATMG00280.1	| Symbols: RBCL | ribulose-bisphosphate carboxylases | chrC:54958-56397 FORWARD LENGTH=479	3303.91	64.51	52955	37	37	42	42	1070	1070	39	264	264	264	34	266	266	266	33	245	245	245	26	77	77	77	29	90	90	90	31	128	128	128	SELECTED
11	359323	AT1G78900.1	AT1G78900.1; AT1G78900.2		| Symbols: VHA-A | vacuolar ATP synthase subunit A | chr1:29660463-29664575 FORWARD LENGTH=623	3271.07	73.84	68812	41	41	53	53	280	280	31	40	40	40	29	39	39	39	30	38	38	38	26	34	34	34	45	76	76	76	37	53	53	53	SELECTED
12	359507	AT3G60750.1	AT3G60750.1; AT3G60750.2	AT2G45290.1	| Symbols: | Transketolase | chr3:22454004-22456824 FORWARD LENGTH=741	3222.55	66.53	79968	33	33	45	45	264	264	34	57	57	57	37	72	72	72	37	67	67	67	14	16	16	16	16	21	21	21	22	31	31	31	SELECTED
13	359400	AT1G01790.1	AT1G01790.1		| Symbols: KEA1, ATKEA1 | K+ efflux antiporter 1 | chr1:284781-290869 FORWARD LENGTH=1193	3173.99	46.1	128033	40	34	43	37	195	159	7	7	5	6.43	7	8	6	7.5	7	7	6	7	23	35	28	33.3	35	58	48	54.15	39	80	66	75.83	SELECTED
14	359980	AT5G02940.1	AT5G02940.1		| Symbols: | Protein of unknown function (DUF1012) | chr5:684671-689674 REVERSE LENGTH=813	2980.01	40.47	92137	39	33	50	43	205	163	7	7	3	7	9	10	6	10	5	5	3	4.5	20	22	18	21.43	41	80	64	76.19	43	81	69	78.63	SELECTED
15	360388	AT2G38040.1	AT2G38040.1; AT2G38040.2		| Symbols: CAC3 | acetyl Co-enzyme a carboxylase carboxyltransferase alpha subunit | chr2:15917612-15920749 FORWARD LENGTH=769	2976.2	53.19	85306	37	37	46	46	177	177	1	1	1	1	3	3	3	3	3	4	4	4	21	24	24	24	39	67	67	67	45	78	78	78	SELECTED
16	361292	AT5G42650.1	AT5G42650.1		| Symbols: AOS, CYP74A, DDE2 | allene oxide synthase | chr5:17097803-17099359 REVERSE LENGTH=518	2868.83	71.43	58196	36	36	42	42	291	291	23	29	29	29	20	31	31	31	23	30	30	30	26	44	44	44	40	83	83	83	38	74	74	74	SELECTED
17	360669	AT4G02510.1	AT4G02510.1		| Symbols: TOC159, TOC86, PPI2, TOC160, ATTOC159 | translocon at the outer envelope membrane of chloroplasts 159 | chr4:1104766-1109360 FORWARD LENGTH=1503	2767.65	41.72	160818	43	43	46	46	149	149	6	6	6	6	4	4	4	4	4	4	4	4	20	24	24	24	28	47	47	47	39	64	64	64	SELECTED
18	360051	AT1G77590.1	AT1G77590.1		| Symbols: LACS9 | long chain acyl-CoA synthetase 9 | chr1:29148501-29151776 REVERSE LENGTH=691	2740.93	67.44	76175	36	34	47	45	174	167	6	6	6	6	3	3	3	3	5	5	5	5	20	23	22	23	43	62	59	61.95	43	75	72	75	SELECTED
19	360569	AT4G33010.1	AT4G33010.1	AT4G33010.2	| Symbols: AtGLDP1, GLDP1 | glycine decarboxylase P-protein 1 | chr4:15926852-15931150 REVERSE LENGTH=1037	2597.31	51.59	112925	36	20	45	21	142	58	32	47	17	41.29	39	50	22	45.69	33	45	19	41.45													SELECTED
20	359068	AT3G14420.1	AT3G14420.1; AT3G14420.2	AT3G14420.3; AT3G14420.4; AT3G14420.5; AT3G14420.6; AT4G18360.1; AT4G18360.2	| Symbols: | Aldolase-type TIM barrel family protein | chr3:4821804-4823899 FORWARD LENGTH=367	2586.81	65.94	40341	25	11	38	17	178	70	31	53	20	36.1	32	61	23	43.81	28	51	23	39.95	2	2	1	2	3	4	1	4	6	7	2	5.33	SELECTED
21	359069	AT3G14415.1	AT3G14415.1; AT3G14415.3	AT3G14415.2	| Symbols: | Aldolase-type TIM barrel family protein | chr3:4818667-4820748 FORWARD LENGTH=367	2484.73	67.85	40306	24	10	35	14	164	56	30	54	21	37.9	34	57	19	36.19	26	43	15	26.05	1	1	0	0	2	3	0	0	5	6	1	2.67	SELECTED
22	359462	AT4G14070.1	AT4G14070.1		| Symbols: AAE15 | acyl-activating enzyme 15 | chr4:8112122-8118039 REVERSE LENGTH=727	2415.76	42.64	81465	28	22	38	29	156	130	2	2	2	2	3	3	3	3	6	6	5	6	13	19	15	19	35	63	51	62.77	33	63	54	63	SELECTED
23	358886	AT1G23310.1	AT1G23310.1	AT1G23310.2	| Symbols: GGT1, AOAT1, GGAT1 | glutamate:glyoxylate aminotransferase | chr1:8268720-8271329 REVERSE LENGTH=481	2390.04	67.57	53301	29	16	38	23	145	92	31	50	35	49.58	31	52	33	52	25	38	22	38	1	1	1	1	3	3	1	3	1	1	0	0	SELECTED
24	360090	AT3G45140.1	AT3G45140.1	AT3G22400.1	| Symbols: LOX2, ATLOX2 | lipoxygenase 2 | chr3:16525437-16529233 FORWARD LENGTH=896	2371.77	53.46	102045	38	38	41	41	168	168	24	33	33	33	30	42	42	42	24	32	32	32	9	9	9	9	26	31	31	31	18	21	21	21	SELECTED
25	361269	AT1G79560.1	AT1G79560.1		| Symbols: EMB156, EMB36, EMB1047, FTSH12 | FTSH protease 12 | chr1:29926976-29932308 FORWARD LENGTH=1008	2321.16	48.91	115105	39	39	46	46	111	111													12	13	13	13	39	52	52	52	37	46	46	46	SELECTED
26	358999	AT1G76030.1	AT1G76030.1		| Symbols: | ATPase, V1 complex, subunit B protein | chr1:28534134-28536916 FORWARD LENGTH=486	2294.48	71.19	54107	27	1	36	2	173	7	23	30	1	10	20	24	2	18	12	16	1	8	16	25	0	0	27	41	0	0	23	37	3	25.4	SELECTED
27	360992	AT2G24820.1	AT2G24820.1		| Symbols: TIC55-II | translocon at the inner envelope membrane of chloroplasts 55-II | chr2:10575038-10576829 FORWARD LENGTH=539	2273.26	63.45	60607	29	29	35	35	228	228	10	11	11	11	9	10	10	10	6	6	6	6	20	36	36	36	29	72	72	72	34	93	93	93	SELECTED
28	361457	AT5G42270.1	AT5G42270.1		| Symbols: VAR1, FTSH5 | FtsH extracellular protease family | chr5:16902659-16905102 FORWARD LENGTH=704	2266.36	49.57	75231	26	8	33	11	141	48	23	34	12	27.53	22	30	8	25.6	25	31	13	27.62	19	22	7	16.55	10	14	5	12.5	8	10	3	10	SELECTED
29	360036	AT3G12780.1	AT3G12780.1		| Symbols: PGK1 | phosphoglycerate kinase 1 | chr3:4061127-4063140 REVERSE LENGTH=481	2239.01	70.69	50111	26	13	31	17	258	140	27	61	30	54.17	27	61	34	55.83	26	58	37	53.17	12	15	9	15	18	27	12	24.86	21	36	18	34.2	SELECTED
30	358998	AT1G20260.1	AT1G20260.1		| Symbols: | ATPase, V1 complex, subunit B protein | chr1:7016971-7020290 FORWARD LENGTH=487	2232.15	71.05	54311	27	1	36	2	169	3	22	29	0	0	18	22	0	0	11	15	0	0	16	25	0	0	29	44	3	21.5	21	34	0	0	SELECTED
31	361366	AT2G44640.1	AT2G44640.1		| Symbols: | FUNCTIONS IN: molecular_function unknown; INVOLVED IN: biological_process unknown; LOCATED IN: mitochondrion, chloroplast, plasma membrane, plastid, chloroplast envelope; EXPRESSED IN: 23 plant structures; EXPRESSED DURING: 13 growth s	2220.16	70.73	49830	27	27	30	30	161	161	7	7	7	7	6	6	6	6	5	5	5	5	16	25	25	25	26	57	57	57	27	61	61	61	SELECTED
32	359000	AT4G38510.1	AT4G38510.1; AT4G38510.2; AT4G38510.3; AT4G38510.4; AT4G38510.5		| Symbols: | ATPase, V1 complex, subunit B protein | chr4:18011155-18014789 REVERSE LENGTH=487	2194.49	67.35	54304	27	5	34	5	154	16	22	29	5	25	16	19	1	7	11	14	2	10	14	20	1	20	28	41	5	27.5	20	31	2	13.6	SELECTED
33	359057	AT5G08670.1	AT5G08670.1; AT5G08680.1; AT5G08690.1		| Symbols: | ATP synthase alpha/beta family protein | chr5:2818395-2821149 REVERSE LENGTH=556	2158.87	60.79	59630	25	24	31	30	162	143	22	42	39	39.61	25	51	46	47.17	25	42	39	39.63	6	9	5	5.19	9	10	8	8.19	6	8	6	6.18	SELECTED
34	360933	AT5G16620.1	AT5G16620.1		| Symbols: PDE120, TIC40, ATTIC40 | hydroxyproline-rich glycoprotein family protein | chr5:5450808-5454256 FORWARD LENGTH=447	2142.55	47.2	48903	17	17	33	33	113	113	2	2	2	2	2	2	2	2	3	3	3	3	12	15	15	15	25	36	36	36	31	55	55	55	SELECTED
35	360230	AT1G56070.1	AT1G56070.1	AT3G12915.1; AT3G12915.2	| Symbols: LOS1 | Ribosomal protein S5/Elongation factor G/III/V family protein | chr1:20968245-20971077 REVERSE LENGTH=843	2141.24	44.6	93891	29	29	37	37	112	112	26	38	38	38	24	30	30	30	25	33	33	33	1	1	1	1	7	7	7	7	3	3	3	3	SELECTED
36	361483	AT5G42480.1	AT5G42480.1		| Symbols: ARC6 | Chaperone DnaJ-domain superfamily protein | chr5:16985295-16988332 FORWARD LENGTH=801	2137.8	45.57	88260	26	26	34	34	90	90	2	2	2	2	1	2	2	2	2	3	3	3	8	11	11	11	20	29	29	29	30	43	43	43	SELECTED
37	361282	ATCG00500.1	ATCG00500.1		| Symbols: ACCD | acetyl-CoA carboxylase carboxyl transferase subunit beta | chrC:57075-58541 FORWARD LENGTH=488	2077	50	55609	21	21	34	34	113	113	3	3	3	3	3	3	3	3	3	3	3	3	13	17	17	17	29	42	42	42	28	45	45	45	SELECTED
38	359012	AT5G19620.1	AT5G19620.1		| Symbols: EMB213, OEP80, ATOEP80, TOC75 | outer envelope protein of 80 kDa | chr5:6623323-6627641 FORWARD LENGTH=732	2068.56	47.81	79936	28	28	33	33	111	111	1	1	1	1	1	1	1	1	4	5	5	5	11	14	14	14	30	48	48	48	26	42	42	42	SELECTED
39	359565	AT5G01590.1	AT5G01590.1		| Symbols: | unknown protein; FUNCTIONS IN: molecular_function unknown; INVOLVED IN: biological_process unknown; LOCATED IN: chloroplast, chloroplast envelope; EXPRESSED IN: 22 plant structures; EXPRESSED DURING: 13 growth stages; Has 60 Blast hits	2068.08	61.86	61624	28	28	34	34	99	99	1	1	1	1					1	1	1	1	13	15	15	15	31	42	42	42	26	40	40	40	SELECTED
40	360600	AT3G06510.1	AT3G06510.1	AT3G06510.2	| Symbols: SFR2, ATSFR2 | Glycosyl hydrolase superfamily protein | chr3:2016450-2019533 FORWARD LENGTH=622	2017.51	58.68	70778	29	29	37	37	132	132	5	5	5	5	5	5	5	5	6	7	7	7	12	14	14	14	32	50	50	50	28	51	51	51	SELECTED
41	361456	AT1G50250.1	AT1G50250.1		| Symbols: FTSH1 | FTSH protease 1 | chr1:18614398-18616930 REVERSE LENGTH=716	2012.52	45.25	76759	24	6	30	8	108	15	20	27	5	11.47	19	24	2	6.4	18	21	3	6.38	17	19	4	9.45	8	10	1	2.5	5	7	0	0	SELECTED
42	359399	AT4G00630.1	AT4G00630.1	AT4G00630.2	| Symbols: KEA2, ATKEA2 | K+ efflux antiporter 2 | chr4:261655-267789 REVERSE LENGTH=1174	1965.51	33.82	126157	26	20	27	21	107	71	4	4	2	2.57	4	4	2	2.5	1	1	0	0	11	16	9	10.7	25	40	30	33.85	22	42	28	32.17	SELECTED
43	359404	AT1G42970.1	AT1G42970.1		| Symbols: GAPB | glyceraldehyde-3-phosphate dehydrogenase B subunit | chr1:16127552-16129584 FORWARD LENGTH=447	1947.06	51.9	47659	20	19	24	23	233	215	23	53	48	51.16	23	47	43	45.42	23	52	50	51.27	16	22	19	21.11	16	28	26	27.44	19	31	29	30.41	SELECTED
44	360652	AT3G46970.1	AT3G46970.1		| Symbols: ATPHS2, PHS2 | alpha-glucan phosphorylase 2 | chr3:17301625-17306111 REVERSE LENGTH=841	1918.51	50.3	95159	29	28	34	33	87	86	25	29	28	28.7	24	25	25	25	25	30	30	30					3	3	3	3					SELECTED
45	358696	AT5G17920.1	AT5G17920.1; AT5G17920.2	AT5G20980.1; AT5G20980.2	| Symbols: ATCIMS, ATMETS, ATMS1 | Cobalamin-independent synthase family protein | chr5:5935771-5939195 FORWARD LENGTH=765	1896.75	48.37	84356	27	12	29	13	118	50	22	31	13	28.6	23	41	18	36.82	21	30	13	26	1	1	0	0	11	12	6	11.14	3	3	0	0	SELECTED
46	360209	AT4G23940.1	AT4G23940.1		| Symbols: | FtsH extracellular protease family | chr4:12437108-12441841 FORWARD LENGTH=946	1884.89	41.54	105542	31	31	36	36	74	74									1	1	1	1	6	7	7	7	25	30	30	30	28	36	36	36	SELECTED
47	358876	AT5G02500.1	AT5G02500.1	AT1G16030.1; AT5G02500.2	| Symbols: HSC70-1, HSP70-1, AT-HSC70-1, HSC70 | heat shock cognate protein 70-1 | chr5:554055-556334 REVERSE LENGTH=651	1849.18	49.31	71357	23	8	30	10	136	28	20	29	6	19.23	21	28	7	18.02	21	30	7	18.29	5	5	2	5	16	23	4	15.54	16	21	2	10.86	SELECTED
48	361583	AT3G63410.1	AT3G63410.1		| Symbols: APG1, VTE3, IEP37, E37 | S-adenosyl-L-methionine-dependent methyltransferases superfamily protein | chr3:23415816-23417002 REVERSE LENGTH=338	1825.89	56.51	37926	21	21	28	28	184	184	7	11	11	11	5	6	6	6	5	6	6	6	14	24	24	24	25	67	67	67	25	70	70	70	SELECTED
49	360484	AT5G26000.1	AT5G26000.1	AT5G25980.1; AT5G25980.2; AT5G25980.3; AT5G26000.2	| Symbols: TGG1, BGLU38 | thioglucoside glucohydrolase 1 | chr5:9079678-9082347 REVERSE LENGTH=541	1822.28	51.76	61132	22	22	26	26	160	160	24	54	54	54	22	51	51	51	24	50	50	50	2	2	2	2	3	3	3	3					SELECTED
50	360465	ATCG00120.1	ATCG00120.1		| Symbols: ATPA | ATP synthase subunit alpha | chrC:9938-11461 REVERSE LENGTH=507	1802.26	53.25	55328	22	21	26	24	332	297	22	66	58	63.59	23	68	62	66.43	22	69	63	67.06	17	58	51	57.49	17	40	35	39.27	16	31	28	30.71	SELECTED
51	360722	ATCG00680.1	ATCG00680.1		| Symbols: PSBB | photosystem II reaction center protein B | chrC:72371-73897 FORWARD LENGTH=508	1784.25	35.83	56037	15	15	21	21	219	219	18	61	61	61	18	52	52	52	20	55	55	55	15	24	24	24	10	14	14	14	9	13	13	13	SELECTED
52	359025	AT3G11130.1	AT3G11130.1		| Symbols: | Clathrin, heavy chain | chr3:3482575-3491667 REVERSE LENGTH=1705	1772.34	25.28	193245	35	6	37	6	86	12	21	24	3	13.5	19	20	4	16.8	19	22	3	12.5	7	7	0	0	8	8	1	8	5	5	1	5	SELECTED
53	361195	AT3G04340.1	AT3G04340.1		| Symbols: emb2458 | FtsH extracellular protease family | chr3:1146943-1153341 REVERSE LENGTH=1320	1772.3	26.44	152257	33	33	38	38	92	92													10	13	13	13	29	39	39	39	29	40	40	40	SELECTED
54	358673	AT1G55490.1	AT1G55490.1; AT1G55490.2	AT1G26230.1; AT1G26230.2; AT5G56500.1; AT5G56500.2	| Symbols: CPN60B, LEN1 | chaperonin 60 beta | chr1:20715717-20718673 REVERSE LENGTH=600	1763.54	51	63809	23	5	27	7	143	14	19	28	5	21.43	17	28	2	15	20	30	4	21.33	12	15	1	8	14	23	1	12	15	19	1	5.5	SELECTED
55	358852	AT5G14740.2	AT5G14740.2	AT5G14740.1; AT5G14740.3; AT5G14740.4; AT5G14740.5	| Symbols: CA2, CA18, BETA CA2 | carbonic anhydrase 2 | chr5:4760536-4762382 FORWARD LENGTH=259	1756.13	77.99	28344	20	12	24	13	249	74	20	41	19	28.09	21	42	18	28.29	20	42	20	30	12	29	2	5.38	19	48	10	20.86	16	47	5	11.36	SELECTED
56	359863	AT2G30950.1	AT2G30950.1		| Symbols: VAR2, FTSH2 | FtsH extracellular protease family | chr2:13174692-13177064 FORWARD LENGTH=695	1751.41	58.13	74157	29	15	31	16	131	56	18	27	13	23.71	21	32	14	28.82	19	33	10	27.69	16	23	9	23	9	10	5	10	6	6	5	5.83	SELECTED
57	358935	AT4G37930.1	AT4G37930.1		| Symbols: SHM1, STM, SHMT1 | serine transhydroxymethyltransferase 1 | chr4:17831891-17834742 REVERSE LENGTH=517	1738.85	63.44	57400	22	15	31	19	93	49	24	35	21	34.36	24	31	15	31	21	25	12	24					1	1	1	1	1	1	0	0	SELECTED
58	359342	AT4G24280.1	AT4G24280.1		| Symbols: cpHsc70-1 | chloroplast heat shock protein 70-1 | chr4:12590094-12593437 FORWARD LENGTH=718	1725.04	41.92	76508	28	11	30	12	130	42	21	30	10	20	16	27	9	17.1	22	29	11	20.9	5	5	1	1.8	14	20	3	10.29	14	19	8	14.77	SELECTED
59	358834	AT5G14220.1	AT5G14220.1	AT5G14220.2	| Symbols: HEMG2, MEE61, PPO2 | Flavin containing amine oxidoreductase family | chr5:4583506-4587369 REVERSE LENGTH=508	1715.43	61.42	55630	21	21	25	25	85	85	4	4	4	4	2	2	2	2	3	3	3	3	8	9	9	9	21	33	33	33	22	34	34	34	SELECTED
60	358874	AT3G09440.1	AT3G09440.1; AT3G09440.2	AT1G16030.1	| Symbols: | Heat shock protein 70 (Hsp 70) family protein | chr3:2903434-2905632 REVERSE LENGTH=649	1688.55	40.37	71147	20	7	24	9	122	36	19	24	6	14.51	20	28	9	20.08	20	29	11	21.21	4	4	0	0	13	18	5	11.92	15	19	5	14.64	SELECTED
61	359479	AT5G53170.1	AT5G53170.1		| Symbols: FTSH11 | FTSH protease 11 | chr5:21563023-21567922 REVERSE LENGTH=806	1662.49	43.3	88717	25	25	26	26	66	66	1	1	1	1									10	10	10	10	19	24	24	24	23	31	31	31	SELECTED
62	359026	AT3G08530.1	AT3G08530.1		| Symbols: | Clathrin, heavy chain | chr3:2587171-2595411 REVERSE LENGTH=1703	1656.52	23.61	193271	33	4	35	4	81	7	22	24	3	13.5	16	17	1	4.2	19	22	3	12.5	7	7	0	0	7	7	0	0	4	4	0	0	SELECTED
63	361395	AT5G24690.1	AT5G24690.1		| Symbols: | Protein of unknown function (DUF3411) | chr5:8455783-8458513 REVERSE LENGTH=521	1653.48	47.79	56812	22	22	30	30	109	109	1	1	1	1									15	21	21	21	28	47	47	47	27	40	40	40	SELECTED
64	361574	AT2G28000.1	AT2G28000.1		| Symbols: CPN60A, CH-CPN60A, SLP | chaperonin-60alpha | chr2:11926603-11929184 FORWARD LENGTH=586	1650.12	48.81	62072	25	25	26	26	125	125	15	24	24	24	18	25	25	25	16	23	23	23	12	13	13	13	16	19	19	19	17	21	21	21	SELECTED
65	358801	AT4G38970.1	AT4G38970.1	AT4G38970.2	| Symbols: FBA2 | fructose-bisphosphate aldolase 2 | chr4:18163714-18165659 REVERSE LENGTH=398	1637.74	64.57	42987	21	15	24	16	191	132	17	46	33	41.56	23	51	33	44.85	17	42	31	38.19	11	14	10	12.35	11	16	11	14.44	15	22	14	19.33	SELECTED
66	359705	AT4G25450.1	AT4G25450.1	AT4G25450.2; AT4G25450.3	| Symbols: ATNAP8, NAP8 | non-intrinsic ABC protein 8 | chr4:13009845-13013912 REVERSE LENGTH=714	1637.27	44.82	77926	20	20	22	22	101	101	2	2	2	2	4	5	5	5	1	1	1	1	11	18	18	18	19	35	35	35	22	40	40	40	SELECTED
67	359541	AT5G08540.1	AT5G08540.1		| Symbols: | unknown protein; FUNCTIONS IN: molecular_function unknown; INVOLVED IN: biological_process unknown; LOCATED IN: chloroplast thylakoid membrane, chloroplast, chloroplast envelope; EXPRESSED IN: 24 plant structures; EXPRESSED DURING: 13	1624.3	47.11	38655	19	19	22	22	119	119	6	7	7	7	3	4	4	4	1	1	1	1	13	18	18	18	21	45	45	45	21	44	44	44	SELECTED
68	360742	AT5G12470.1	AT5G12470.1		| Symbols: | Protein of unknown function (DUF3411) | chr5:4044950-4047290 REVERSE LENGTH=386	1622.5	54.15	41323	20	20	25	25	156	156	9	11	11	11	7	9	9	9	10	11	11	11	14	27	27	27	19	46	46	46	24	52	52	52	SELECTED
69	358851	AT3G01500.1	AT3G01500.1	AT3G01500.2; AT3G01500.3	| Symbols: CA1, ATBCA1, SABP3, ATSABP3 | carbonic anhydrase 1 | chr3:194853-196716 REVERSE LENGTH=270	1618.59	79.63	29503	22	14	25	14	317	142	20	49	27	39.91	19	48	24	37.71	18	46	24	36	15	41	14	37.62	22	63	25	52.14	20	70	28	63.64	SELECTED
70	361049	AT3G46780.1	AT3G46780.1		| Symbols: PTAC16 | plastid transcriptionally active 16 | chr3:17228766-17231021 FORWARD LENGTH=510	1583.22	49.22	54358	22	22	22	22	127	127	19	27	27	27	19	28	28	28	18	28	28	28	7	8	8	8	13	15	15	15	16	21	21	21	SELECTED
71	358786	AT3G20320.1	AT3G20320.1	AT3G20320.2	| Symbols: TGD2 | trigalactosyldiacylglycerol2 | chr3:7087657-7089640 REVERSE LENGTH=381	1576.62	58.01	41630	20	20	24	24	104	104	5	5	5	5	3	3	3	3	5	5	5	5	8	9	9	9	24	42	42	42	22	40	40	40	SELECTED
72	359388	AT1G10510.1	AT1G10510.1		| Symbols: emb2004 | RNI-like superfamily protein | chr1:3461771-3465590 FORWARD LENGTH=605	1574.3	52.89	64722	22	22	25	25	80	80					2	2	2	2	3	3	3	3	9	10	10	10	20	28	28	28	23	37	37	37	SELECTED
73	359343	AT5G49910.1	AT5G49910.1		| Symbols: CPHSC70-2EAT SHOCK PROTEIN 70-2, HSC70-7, cpHsc70-2 | chloroplast heat shock protein 70-2 | chr5:20303470-20306295 FORWARD LENGTH=718	1573.51	37.47	76996	24	7	27	9	131	43	20	30	10	20	16	29	11	20.9	19	27	9	17.1	7	8	4	7.2	14	21	4	13.71	12	16	5	9.23	SELECTED
74	361363	AT2G35800.1	AT2G35800.1		| Symbols: | mitochondrial substrate carrier family protein | chr2:15044437-15048352 FORWARD LENGTH=823	1561.9	31.96	90626	20	20	26	26	73	73													8	9	9	9	22	34	34	34	23	30	30	30	SELECTED
75	361237	AT4G39080.1	AT4G39080.1		| Symbols: VHA-A3 | vacuolar proton ATPase A3 | chr4:18209513-18214752 FORWARD LENGTH=821	1556.2	37.52	92833	27	18	28	18	82	50	6	6	4	6	9	9	6	9	10	12	9	11.7	10	11	7	10.5	22	29	16	27.56	14	15	8	13.6	SELECTED
76	359402	AT3G26650.1	AT3G26650.1		| Symbols: GAPA, GAPA-1 | glyceraldehyde 3-phosphate dehydrogenase A subunit | chr3:9795226-9796848 FORWARD LENGTH=396	1552.29	54.04	42489	17	8	21	12	208	80	17	47	20	37.03	19	48	21	39.43	19	50	22	42.28	13	18	5	11.81	13	22	6	14.73	14	23	6	13.79	SELECTED
77	360477	AT4G20360.1	AT4G20360.1		| Symbols: ATRAB8D, ATRABE1B, RABE1b | RAB GTPase homolog E1B | chr4:10990036-10991466 FORWARD LENGTH=476	1537.66	39.29	51630	14	13	21	20	140	136	16	28	26	27.62	18	34	33	33.92	16	28	28	28	9	13	13	13	11	15	15	15	11	22	21	22	SELECTED
78	358672	AT3G13470.1	AT3G13470.1	AT1G26230.1; AT1G26230.2; AT5G56500.1; AT5G56500.2	| Symbols: | TCP-1/cpn60 chaperonin family protein | chr3:4389685-4392624 FORWARD LENGTH=596	1531.51	42.11	63341	19	1	22	2	140	11	16	25	2	8.57	17	28	2	15	18	28	2	10.67	12	15	1	8	14	23	1	12	16	21	3	16.5	SELECTED
79	359341	AT5G22640.1	AT5G22640.1	AT5G22640.2	| Symbols: emb1211 | MORN (Membrane Occupation and Recognition Nexus) repeat-containing protein | chr5:7529423-7533641 FORWARD LENGTH=871	1529.14	40.07	99953	25	25	32	32	80	80													9	10	10	10	26	35	35	35	22	35	35	35	SELECTED
80	359242	AT4G20890.1	AT4G20890.1	AT2G29550.1	| Symbols: TUB9 | tubulin beta-9 chain | chr4:11182218-11183840 FORWARD LENGTH=444	1522.11	74.32	49657	20	2	28	2	86	6	21	31	1	7.99	16	27	3	10.62	15	24	2	9.8					3	3	0	0	1	1	0	0	SELECTED
81	358709	AT4G27440.1	AT4G27440.1; AT4G27440.2	AT5G54190.1; AT5G54190.2	| Symbols: PORB | protochlorophyllide oxidoreductase B | chr4:13725648-13727107 FORWARD LENGTH=401	1515.63	61.85	43359	18	15	24	21	99	84	9	10	8	9.14	5	6	6	6	4	4	3	3.43	12	15	12	13.8	19	28	24	26.29	21	36	31	33.77	SELECTED
82	359248	AT5G62690.1	AT5G62690.1; AT5G62700.1	AT2G29550.1	| Symbols: TUB2 | tubulin beta chain 2 | chr5:25181560-25183501 FORWARD LENGTH=450	1509.79	65.56	50733	20	4	27	4	85	11	21	32	6	22.97	16	27	3	10.15	13	21	1	4.27					4	4	1	4	1	1	0	0	SELECTED
83	360568	AT2G26080.1	AT2G26080.1		| Symbols: AtGLDP2, GLDP2 | glycine decarboxylase P-protein 2 | chr2:11109330-11113786 REVERSE LENGTH=1044	1480.31	27.3	113775	20	4	28	4	95	11	23	34	4	9.71	24	32	4	8.31	20	29	3	6.55													SELECTED
84	360037	AT1G56190.1	AT1G56190.1; AT1G56190.2		| Symbols: | Phosphoglycerate kinase family protein | chr1:21028403-21030454 FORWARD LENGTH=478	1470.13	53.14	49938	21	6	23	7	155	29	19	41	8	15.39	19	36	7	12.23	20	33	10	15.2	6	6	0	0	12	18	2	5.14	14	21	2	4.8	SELECTED
85	359586	AT1G32060.1	AT1G32060.1		| Symbols: PRK | phosphoribulokinase | chr1:11532668-11534406 FORWARD LENGTH=395	1464.94	66.33	44463	19	19	22	22	132	132	18	33	33	33	18	35	35	35	20	37	37	37	5	6	6	6	7	8	8	8	9	13	13	13	SELECTED
86	361346	AT5G64580.1	AT5G64580.1		| Symbols: | AAA-type ATPase family protein | chr5:25817391-25821465 REVERSE LENGTH=855	1454.88	42.11	96854	29	29	31	31	60	60													4	4	4	4	26	29	29	29	22	27	27	27	SELECTED
87	359798	AT4G14210.1	AT4G14210.1; AT4G14210.2		| Symbols: PDS3, PDS, PDE226 | phytoene desaturase 3 | chr4:8190426-8194769 REVERSE LENGTH=566	1450.47	44.7	62963	22	22	25	25	83	83	4	6	6	6	5	5	5	5	6	6	6	6	10	11	11	11	23	32	32	32	15	23	23	23	SELECTED
88	360929	AT5G23890.1	AT5G23890.1		| Symbols: | LOCATED IN: mitochondrion, chloroplast thylakoid membrane, chloroplast, plastid, chloroplast envelope; EXPRESSED IN: 24 plant structures; EXPRESSED DURING: 14 growth stages; CONTAINS InterPro DOMAIN/s: S-layer homology domain (InterPro	1445.64	35.62	103926	24	24	28	28	74	74	2	2	2	2	3	3	3	3	3	3	3	3	10	10	10	10	18	29	29	29	21	27	27	27	SELECTED
89	359247	AT5G44340.1	AT5G44340.1	AT2G29550.1	| Symbols: TUB4 | tubulin beta chain 4 | chr5:17859442-17860994 REVERSE LENGTH=444	1438.29	66.44	49823	19	2	27	2	81	2	19	29	0	0	16	26	2	7.08	13	22	0	0					3	3	0	0	1	1	0	0	SELECTED
90	359042	AT3G47520.1	AT3G47520.1		| Symbols: MDH | malate dehydrogenase | chr3:17513657-17514868 FORWARD LENGTH=403	1431.18	55.33	42405	18	16	20	18	135	114	8	10	7	8.62	11	17	12	15.16	8	11	8	10	16	20	18	20	18	38	33	38	19	39	36	38.92	SELECTED
91	361311	AT5G26570.1	AT5G26570.1	AT5G26570.2	| Symbols: PWD, OK1, ATGWD3 | catalytics;carbohydrate kinases;phosphoglucan, water dikinases | chr5:9261580-9267526 FORWARD LENGTH=1196	1429.39	32.53	131322	25	25	27	27	64	64	17	22	22	22	18	21	21	21	18	21	21	21													SELECTED
92	361576	AT1G10760.1	AT1G10760.1	AT4G24450.1	| Symbols: SEX1, SOP1, SOP, GWD1, GWD | Pyruvate phosphate dikinase, PEP/pyruvate binding domain | chr1:3581210-3590043 REVERSE LENGTH=1399	1425.86	26.3	156581	26	26	27	27	66	66	15	16	16	16	14	17	17	17	21	23	23	23	2	2	2	2	4	4	4	4	4	4	4	4	SELECTED
93	360856	AT3G17970.1	AT3G17970.1		| Symbols: atToc64-III, TOC64-III | translocon at the outer membrane of chloroplasts 64-III | chr3:6148030-6151794 FORWARD LENGTH=589	1409.51	43.46	64025	19	19	21	21	109	109	3	3	3	3	3	3	3	3	2	2	2	2	10	14	14	14	17	41	41	41	21	46	46	46	SELECTED
94	360988	AT1G62750.1	AT1G62750.1		| Symbols: ATSCO1, ATSCO1/CPEF-G, SCO1 | Translation elongation factor EFG/EF2 protein | chr1:23233622-23236321 REVERSE LENGTH=783	1406.95	39.34	86057	21	21	22	22	65	65	14	17	17	17	16	21	21	21	14	16	16	16	3	3	3	3	4	4	4	4	4	4	4	4	SELECTED
95	360790	ATCG00280.1	ATCG00280.1		| Symbols: PSBC | photosystem II reaction center protein C | chrC:33720-35141 FORWARD LENGTH=473	1404.38	34.25	51867	13	13	17	17	210	210	17	61	61	61	16	56	56	56	14	44	44	44	14	26	26	26	11	17	17	17	6	6	6	6	SELECTED
96	360947	AT5G66570.1	AT5G66570.1		| Symbols: PSBO-1, OEE1, OEE33, OE33, PSBO1, MSP-1 | PS II oxygen-evolving complex 1 | chr5:26568744-26570124 FORWARD LENGTH=332	1396.88	61.14	35142	21	8	21	8	149	40	19	37	10	23.5	19	38	14	26.44	18	38	10	24.74	9	14	1	7.5	10	13	3	10.5	8	9	2	5.5	SELECTED
97	359730	AT1G09340.1	AT1G09340.1		| Symbols: CRB, CSP41B, HIP1.3 | chloroplast RNA binding | chr1:3015473-3018035 FORWARD LENGTH=378	1375.1	63.76	42619	22	22	24	24	136	136	18	33	33	33	18	29	29	29	20	29	29	29	11	12	12	12	9	10	10	10	17	23	23	23	SELECTED
98	360836	AT3G16290.1	AT3G16290.1		| Symbols: EMB2083 | AAA-type ATPase family protein | chr3:5521187-5524995 REVERSE LENGTH=876	1369.18	27.85	99864	22	22	24	24	73	73													5	5	5	5	20	35	35	35	22	33	33	33	SELECTED
99	358859	AT1G11860.1	AT1G11860.1; AT1G11860.2; AT1G11860.3		| Symbols: | Glycine cleavage T-protein family | chr1:4001801-4003245 FORWARD LENGTH=408	1365.58	56.37	44444	19	19	24	24	90	90	18	31	31	31	19	32	32	32	16	24	24	24					1	1	1	1	2	2	2	2	SELECTED
100	359767	ATCG00340.1	ATCG00340.1		| Symbols: PSAB | Photosystem I, PsaA/PsaB protein | chrC:37375-39579 REVERSE LENGTH=734	1357.96	28.75	82475	18	18	18	18	243	243	15	54	54	54	16	60	60	60	15	57	57	57	10	36	36	36	11	23	23	23	10	13	13	13	SELECTED
101	360946	AT3G50820.1	AT3G50820.1		| Symbols: PSBO2, PSBO-2, OEC33 | photosystem II subunit O-2 | chr3:18891008-18892311 REVERSE LENGTH=331	1354.69	60.42	35019	19	6	19	6	145	36	17	37	10	23.5	16	37	13	24.56	17	37	9	22.26	9	14	1	7.5	9	11	1	3.5	8	9	2	5.5	SELECTED
102	360044	AT1G04820.1	AT1G04820.1; AT1G50010.1	AT4G14960.1; AT4G14960.2	| Symbols: TUA4, TOR2 | tubulin alpha-4 chain | chr1:1356421-1358266 REVERSE LENGTH=450	1352.51	55.33	49540	17	7	23	11	79	32	18	25	11	19.04	15	25	13	20.34	16	23	8	15.38	1	1	0	0	4	4	0	0	1	1	0	0	SELECTED
103	359403	AT1G12900.1	AT1G12900.1; AT1G12900.3; AT1G12900.4		| Symbols: GAPA-2 | glyceraldehyde 3-phosphate dehydrogenase A subunit 2 | chr1:4392634-4394283 REVERSE LENGTH=399	1350.91	51.63	42846	15	3	19	3	169	32	12	35	8	14.81	17	38	6	15.55	14	36	6	13.25	11	16	3	7.08	12	20	4	9.82	13	24	5	13.16	SELECTED
104	358800	AT2G21330.1	AT2G21330.1; AT2G21330.3	AT2G21330.2	| Symbols: FBA1 | fructose-bisphosphate aldolase 1 | chr2:9128416-9130152 REVERSE LENGTH=399	1340.56	42.11	42930	14	8	20	12	126	67	15	29	16	20.15	19	34	16	21.75	12	27	16	19.71	7	11	7	8.65	7	10	5	6.56	9	15	7	9.67	SELECTED
105	360268	AT2G13360.1	AT2G13360.1; AT2G13360.2		| Symbols: AGT, AGT1, SGAT | alanine:glyoxylate aminotransferase | chr2:5539417-5540902 REVERSE LENGTH=401	1320.91	66.08	44208	17	17	19	19	74	74	14	22	22	22	16	27	27	27	14	22	22	22					3	3	3	3					SELECTED
106	358695	AT3G03780.1	AT3G03780.1; AT3G03780.2; AT3G03780.3		| Symbols: ATMS2, MS2 | methionine synthase 2 | chr3:957602-960740 FORWARD LENGTH=765	1320.79	35.29	84583	19	4	20	4	81	13	16	20	2	4.4	15	27	4	8.18	16	21	4	8	2	2	1	2	7	7	1	1.86	4	4	1	4	SELECTED
107	358938	AT1G65960.2	AT1G65960.2	AT1G65960.1; AT2G02000.1; AT2G02010.1; AT3G17720.1; AT3G17760.1; AT3G17760.2; AT5G17330.1	| Symbols: GAD2 | glutamate decarboxylase 2 | chr1:24552094-24557253 FORWARD LENGTH=494	1311.62	38.66	56140	15	15	24	24	68	68	16	23	23	23	18	21	21	21	14	21	21	21					2	2	2	2	1	1	1	1	SELECTED
108	359473	AT1G20020.1	AT1G20020.1	AT1G20020.2; AT1G20020.3	| Symbols: ATLFNR2, FNR2 | ferredoxin-NADP(+)-oxidoreductase 2 | chr1:6942851-6944868 FORWARD LENGTH=369	1305.16	50.95	41168	15	13	20	16	135	117	17	34	29	31.74	17	31	27	29.12	16	26	22	23.91	9	13	11	12	9	11	10	10.59	13	20	18	19.12	SELECTED
109	359840	AT5G01220.1	AT5G01220.1		| Symbols: SQD2 | sulfoquinovosyldiacylglycerol 2 | chr5:86907-89885 REVERSE LENGTH=510	1301.19	51.57	56630	22	22	25	25	58	58													6	6	6	6	17	22	22	22	22	30	30	30	SELECTED
110	360276	AT1G54040.2	AT1G54040.2	AT1G54040.1	| Symbols: ESP, TASTY | epithiospecifier protein | chr1:20170995-20173885 REVERSE LENGTH=341	1300.55	65.69	37008	20	20	21	21	105	105	20	31	31	31	19	28	28	28	18	32	32	32					10	13	13	13	1	1	1	1	SELECTED
111	360163	AT4G04640.1	AT4G04640.1		| Symbols: ATPC1 | ATPase, F1 complex, gamma subunit protein | chr4:2350761-2351882 REVERSE LENGTH=373	1288.74	43.16	40911	16	16	20	20	127	127	11	28	28	28	13	24	24	24	13	27	27	27	14	22	22	22	11	15	15	15	7	11	11	11	SELECTED
112	358708	AT1G03630.1	AT1G03630.1; AT1G03630.2		| Symbols: POR C, PORC | protochlorophyllide oxidoreductase C | chr1:907699-909245 FORWARD LENGTH=401	1280.53	57.86	43882	19	16	22	19	81	66	7	8	6	6.86	5	5	5	5	5	5	4	4.57	11	11	8	9.2	17	22	18	19.71	19	30	25	27.23	SELECTED
113	359191	AT2G05710.1	AT2G05710.1		| Symbols: ACO3 | aconitase 3 | chr2:2141591-2146350 FORWARD LENGTH=990	1280.5	27.27	108201	17	10	23	13	71	42	16	25	13	21.12	16	24	15	21.96	16	22	14	18.82													SELECTED
114	358871	AT3G12580.1	AT3G12580.1	AT1G16030.1	| Symbols: HSP70, ATHSP70 | heat shock protein 70 | chr3:3991487-3993689 REVERSE LENGTH=650	1273.95	31.85	71101	16	3	19	3	88	5	13	18	1	2.51	16	20	1	2.48	16	21	3	6.32	4	4	0	0	11	13	0	0	10	12	0	0	SELECTED
115	360068	AT5G56030.1	AT5G56030.1	AT5G52640.1; AT5G56030.2	| Symbols: HSP81-2, ERD8, HSP90.2, AtHsp90.2 | heat shock protein 81-2 | chr5:22686923-22689433 FORWARD LENGTH=699	1270.79	38.48	80064	24	2	25	2	79	6	21	29	2	20	17	20	1	20	16	20	2	14	2	2	0	0	6	6	1	6	2	2	0	0	SELECTED
116	359474	AT5G66190.1	AT5G66190.1	AT5G66190.2	| Symbols: ATLFNR1, FNR1 | ferredoxin-NADP(+)-oxidoreductase 1 | chr5:26451203-26453012 REVERSE LENGTH=360	1269.88	46.39	40326	16	14	21	17	122	104	18	29	24	26.26	16	28	24	25.88	18	28	24	26.09	11	13	11	12	8	8	7	7.41	12	16	14	14.88	SELECTED
117	360261	AT1G13440.1	AT1G13440.1	AT1G13440.2	| Symbols: GAPC-2, GAPC2 | glyceraldehyde-3-phosphate dehydrogenase C2 | chr1:4608465-4610494 REVERSE LENGTH=338	1269.79	63.91	36913	16	1	18	1	106	5	14	30	1	30	16	32	1	32	14	28	2	19.33	2	2	0	0	7	9	1	9	5	5	0	0	SELECTED
118	361341	AT1G02280.1	AT1G02280.1; AT1G02280.2		| Symbols: TOC33, ATTOC33, PPI1 | translocon at the outer envelope membrane of chloroplasts 33 | chr1:448665-450246 REVERSE LENGTH=297	1263.5	70.37	32925	17	17	20	20	75	75	2	2	2	2	1	1	1	1	2	2	2	2	10	12	12	12	16	30	30	30	18	28	28	28	SELECTED
119	360069	AT5G56010.1	AT5G56010.1	AT5G52640.1; AT5G56000.1	| Symbols: HSP81-3, Hsp81.3, AtHsp90-3, AtHsp90.3 | heat shock protein 81-3 | chr5:22681410-22683911 FORWARD LENGTH=699	1258.25	37.63	80052	23	1	25	2	75	2	20	28	1	10	16	19	0	0	15	19	1	7	2	2	0	0	5	5	0	0	2	2	0	0	SELECTED
120	361101	AT3G54050.1	AT3G54050.1; AT3G54050.2		| Symbols: HCEF1 | high cyclic electron flow 1 | chr3:20016951-20018527 FORWARD LENGTH=417	1253.12	44.12	45161	17	17	19	19	108	108	17	28	28	28	16	31	31	31	16	32	32	32	2	2	2	2	7	9	9	9	4	6	6	6	SELECTED
121	359764	AT5G09660.1	AT5G09660.1; AT5G09660.2	AT5G09660.3; AT5G09660.4	| Symbols: PMDH2 | peroxisomal NAD-malate dehydrogenase 2 | chr5:2993645-2995551 REVERSE LENGTH=354	1248.54	61.02	37369	12	11	15	14	76	75	12	21	21	21	15	23	22	22.92	12	20	20	20	3	3	3	3	4	4	4	4	4	5	5	5	SELECTED
122	360352	AT1G70730.1	AT1G70730.1; AT1G70730.3	AT1G70730.2	| Symbols: PGM2 | Phosphoglucomutase/phosphomannomutase family protein | chr1:26669020-26672726 REVERSE LENGTH=585	1242.21	55.04	63481	21	13	23	13	57	29	15	16	7	12.73	17	21	11	17.47	17	20	11	16.82													SELECTED
123	358919	AT3G19170.1	AT3G19170.1	AT1G49630.1; AT1G49630.2; AT1G49630.3; AT3G19170.2	| Symbols: ATPREP1, ATZNMP, PREP1 | presequence protease 1 | chr3:6625578-6631874 REVERSE LENGTH=1080	1242.12	32.41	121014	26	26	28	28	49	49	12	12	12	12	20	20	20	20	12	13	13	13					2	2	2	2	2	2	2	2	SELECTED
124	359648	AT4G10340.1	AT4G10340.1		| Symbols: LHCB5 | light harvesting complex of photosystem II 5 | chr4:6408200-6409496 FORWARD LENGTH=280	1235.12	64.64	30156	16	16	17	17	184	184	15	51	51	51	16	44	44	44	16	49	49	49	9	17	17	17	10	18	18	18	4	5	5	5	SELECTED
125	359702	AT1G20620.1	AT1G20620.1	AT1G20620.2; AT1G20620.4; AT1G20620.5	| Symbols: CAT3, SEN2, ATCAT3 | catalase 3 | chr1:7143142-7146193 FORWARD LENGTH=492	1227.17	47.76	56695	16	12	17	13	121	86	17	40	29	38.7	14	32	25	30.68	16	30	22	28.84	3	4	0	0	5	7	3	7	7	8	7	8	SELECTED
126	361215	AT5G23120.1	AT5G23120.1		| Symbols: HCF136 | photosystem II stability/assembly factor, chloroplast (HCF136) | chr5:7778154-7780463 FORWARD LENGTH=403	1218.4	47.39	44103	15	15	17	17	88	88	15	23	23	23	13	16	16	16	14	24	24	24	7	9	9	9	10	10	10	10	5	6	6	6	SELECTED
127	360260	AT3G04120.1	AT3G04120.1		| Symbols: GAPC, GAPC-1, GAPC1 | glyceraldehyde-3-phosphate dehydrogenase C subunit 1 | chr3:1081077-1083131 FORWARD LENGTH=338	1214.46	63.91	36914	16	1	18	1	102	1	13	29	0	0	15	31	0	0	14	27	1	9.67	2	2	0	0	6	8	0	0	5	5	0	0	SELECTED
128	360041	AT5G19770.1	AT5G19770.1; AT5G19780.1		| Symbols: TUA3 | tubulin alpha-3 | chr5:6682761-6684474 REVERSE LENGTH=450	1212.33	50.67	49654	16	6	22	9	73	22	18	24	7	14.42	15	21	7	12.51	15	22	7	13.53	1	1	0	0	4	4	1	4	1	1	0	0	SELECTED
129	358865	AT3G11560.2	AT3G11560.2; AT3G11560.3; AT3G11560.4	AT3G11560.1	| Symbols: | LETM1-like protein | chr3:3639553-3645506 FORWARD LENGTH=872	1194.49	33.14	97795	24	22	25	23	45	42													4	4	4	4	17	20	19	19.7	19	21	19	20.27	SELECTED
130	359016	AT3G52930.1	AT3G52930.1	AT5G03690.1; AT5G03690.2	| Symbols: | Aldolase superfamily protein | chr3:19627383-19628874 REVERSE LENGTH=358	1187.92	57.26	38539	17	10	17	10	75	41	13	27	14	21.08	13	23	14	18.89	14	20	12	15.7					3	4	1	2.33	1	1	0	0	SELECTED
131	361394	AT2G36530.1	AT2G36530.1		| Symbols: LOS2, ENO2 | Enolase | chr2:15321081-15323786 REVERSE LENGTH=444	1187.21	60.81	47719	17	17	20	20	61	61	13	18	18	18	12	16	16	16	15	23	23	23					3	3	3	3	1	1	1	1	SELECTED
132	358944	AT3G18780.2	AT3G18780.2	#C#P60712; AT3G18780.1	| Symbols: ACT2, DER1, LSR2, ENL2 | actin 2 | chr3:6475535-6476832 FORWARD LENGTH=377	1184.62	62.86	41876	16	1	23	2	86	4	17	24	1	8.37	19	30	1	20.68	16	22	2	15.45	2	3	0	0	4	5	0	0	2	2	0	0	SELECTED
133	359413	AT1G59870.1	AT1G59870.1	AT1G15210.1; AT1G15520.1; AT1G66950.1; AT2G26910.1; AT2G29940.1; AT2G36380.1; AT3G16340.1; AT3G16340.2; AT3G30842.1	| Symbols: PEN3, PDR8, ATPDR8, ABCG36, ATABCG36 | ABC-2 and Plant PDR ABC-type transporter family protein | chr1:22034661-22039844 FORWARD LENGTH=1469	1184.27	18.04	165082	23	23	25	25	57	57	15	15	15	15	11	12	12	12	15	15	15	15	3	3	3	3	7	8	8	8	4	4	4	4	SELECTED
134	358828	AT5G36700.1	AT5G36700.1; AT5G36700.2; AT5G36700.4; AT5G36790.1; AT5G36790.2; AT5G36790.3	AT5G36700.3; AT5G47760.1	| Symbols: ATPGLP1, PGLP1 | 2-phosphoglycolate phosphatase 1 | chr5:14421929-14424430 REVERSE LENGTH=362	1183.46	47.51	39761	15	15	19	19	71	71	12	18	18	18	15	25	25	25	12	17	17	17	3	3	3	3	3	4	4	4	3	4	4	4	SELECTED
135	359186	AT5G58270.1	AT5G58270.1	AT4G28620.1	| Symbols: STA1, ATATM3, ATM3 | ABC transporter of the mitochondrion 3 | chr5:23562168-23567040 FORWARD LENGTH=728	1179.8	35.44	80420	21	21	25	25	58	58													7	8	8	8	22	27	27	27	17	23	23	23	SELECTED
136	359990	AT5G35630.1	AT5G35630.1; AT5G35630.2; AT5G35630.3		| Symbols: GS2, GLN2, ATGSL1 | glutamine synthetase 2 | chr5:13831220-13833239 FORWARD LENGTH=430	1179.04	49.53	47410	16	16	17	17	105	105	12	25	25	25	15	27	27	27	12	20	20	20	8	10	10	10	8	12	12	12	9	11	11	11	SELECTED
137	360236	AT3G09580.1	AT3G09580.1	AT2G31400.1	| Symbols: | FAD/NAD(P)-binding oxidoreductase family protein | chr3:2942614-2944047 REVERSE LENGTH=477	1175.94	57.86	52258	23	23	24	24	65	65	3	3	3	3	2	2	2	2	4	4	4	4	8	10	10	10	18	23	23	23	17	23	23	23	SELECTED
138	359244	AT1G20010.1	AT1G20010.1		| Symbols: TUB5 | tubulin beta-5 chain | chr1:6938033-6940481 REVERSE LENGTH=449	1172.97	58.13	50342	17	3	21	6	70	13	15	21	3	9.12	12	21	4	10.22	17	26	6	19.65					2	2	0	0					SELECTED
139	360331	AT3G56940.1	AT3G56940.1	AT3G56940.2	| Symbols: CRD1, CHL27, ACSF | dicarboxylate diiron protein, putative (Crd1) | chr3:21076594-21078269 FORWARD LENGTH=409	1172.78	51.34	47630	18	18	19	19	72	72	4	4	4	4	3	3	3	3	3	3	3	3	13	13	13	13	19	28	28	28	16	21	21	21	SELECTED
140	359401	AT1G12900.2	AT1G12900.2		| Symbols: GAPA-2 | glyceraldehyde 3-phosphate dehydrogenase A subunit 2 | chr1:4392634-4393747 REVERSE LENGTH=317	1162.46	57.1	34332	13	1	17	1	140	3	9	27	0	0	15	33	1	2.59	12	31	1	2.21	9	13	0	0	9	16	0	0	11	20	1	2.63	SELECTED
141	360273	AT1G06680.1	AT1G06680.1; AT1G06680.2	AT2G30790.1	| Symbols: PSBP-1, OEE2, PSII-P, OE23 | photosystem II subunit P-1 | chr1:2047940-2049186 FORWARD LENGTH=263	1162.09	51.33	28095	11	11	13	13	91	91	12	24	24	24	12	27	27	27	11	29	29	29	4	5	5	5	3	3	3	3	2	3	3	3	SELECTED
142	358685	AT2G18960.1	AT2G18960.1	AT1G17260.1; AT1G80660.1; AT1G80660.2; AT2G07560.1; AT2G24520.1; AT3G42640.1; AT3G60330.1; AT3G60330.2; AT5G57350.1; AT5G57350.2	| Symbols: AHA1, PMA, OST2, HA1 | H(+)-ATPase 1 | chr2:8221858-8227268 FORWARD LENGTH=949	1155.91	27.5	104223	24	6	26	6	58	7	17	17	3	12.38	11	12	1	10.33	16	18	3	15.71	4	4	0	0	5	5	0	0	2	2	0	0	SELECTED
143	361486	AT1G65260.1	AT1G65260.1		| Symbols: PTAC4, VIPP1 | plastid transcriptionally active 4 | chr1:24236329-24240428 FORWARD LENGTH=330	1154.19	47.27	36392	13	13	18	18	74	74	7	7	7	7	5	5	5	5	8	8	8	8	8	11	11	11	15	20	20	20	14	23	23	23	SELECTED
144	359865	AT1G06430.1	AT1G06430.1	AT2G26140.1	| Symbols: FTSH8 | FTSH protease 8 | chr1:1960214-1962525 REVERSE LENGTH=685	1154	41.02	73198	19	4	21	5	92	11	13	19	4	8.29	14	22	3	7.18	15	27	3	9.31	12	15	0	0					3	3	1	1.29	SELECTED
145	359292	AT2G43950.1	AT2G43950.1	AT2G43950.2; AT2G43950.3	| Symbols: OEP37, ATOEP37 | chloroplast outer envelope protein 37 | chr2:18200553-18202644 REVERSE LENGTH=343	1151.48	56.27	38835	14	14	19	19	56	56	1	1	1	1									8	9	9	9	16	23	23	23	16	23	23	23	SELECTED
146	360541	AT4G01800.1	AT4G01800.1	AT4G01800.2	| Symbols: AGY1, AtcpSecA, SECA1 | Albino or Glassy Yellow 1 | chr4:770926-776131 REVERSE LENGTH=1022	1143.21	28.86	115183	22	22	24	24	48	48	5	6	6	6	10	11	11	11	5	5	5	5	1	1	1	1	13	13	13	13	11	12	12	12	SELECTED
147	358872	AT5G28540.1	AT5G28540.1	AT1G09080.1; AT1G09080.2	| Symbols: BIP1 | heat shock protein 70 (Hsp 70) family protein | chr5:10540665-10543274 REVERSE LENGTH=669	1142.06	31.39	73629	18	1	20	1	77	8	12	15	2	8.5	16	22	2	16.75	13	15	1	10.26	3	3	1	3	7	11	1	4.77	9	11	1	7.5	SELECTED
148	359796	AT1G07920.1	AT1G07920.1; AT1G07930.1; AT1G07940.1; AT1G07940.2; AT5G60390.1; AT5G60390.3	AT1G07930.2; AT5G60390.2	| Symbols: | GTP binding Elongation factor Tu family protein | chr1:2455559-2457001 FORWARD LENGTH=449	1140.01	31.18	49502	10	10	17	17	148	148	16	38	38	38	15	40	40	40	15	38	38	38	7	10	10	10	9	15	15	15	6	7	7	7	SELECTED
149	360464	AT2G07698.1	AT2G07698.1	ATMG01190.1	| Symbols: | ATPase, F1 complex, alpha subunit protein | chr2:3361474-3364028 FORWARD LENGTH=777	1136.37	23.68	85933	16	15	20	18	125	90	16	33	25	27.41	15	28	22	23.57	18	36	30	31.94	5	11	4	4.51	7	11	6	6.73	5	6	3	3.29	SELECTED
150	359943	AT2G24200.1	AT2G24200.1; AT2G24200.2	AT2G24200.3	| Symbols: | Cytosol aminopeptidase family protein | chr2:10287017-10289450 REVERSE LENGTH=520	1136.31	51.54	54509	17	12	19	13	63	39	16	23	14	20.63	17	18	12	16.8	15	19	12	16.75					2	2	1	2	1	1	0	0	SELECTED
151	358754	AT2G34430.1	AT2G34430.1		| Symbols: LHB1B1, LHCB1.4 | light-harvesting chlorophyll-protein complex II subunit B1 | chr2:14524818-14525618 FORWARD LENGTH=266	1135.25	81.2	28170	12	3	14	3	136	13	10	36	4	23.79	11	35	3	12.91	11	43	5	22.57	8	13	1	12.25	3	5	0	0	3	4	0	0	SELECTED
152	359998	AT3G25860.1	AT3G25860.1		| Symbols: LTA2, PLE2 | 2-oxoacid dehydrogenases acyltransferase family protein | chr3:9460632-9462585 FORWARD LENGTH=480	1130.33	45.83	50080	13	11	18	13	88	67	7	8	7	8	3	3	3	3	5	5	5	5	11	17	12	16.62	13	24	17	22.41	16	31	23	29.81	SELECTED
153	358946	AT1G49240.1	AT1G49240.1	#C#P60712	| Symbols: ACT8 | actin 8 | chr1:18216539-18217947 FORWARD LENGTH=377	1125.98	62.86	41862	16	1	22	1	83	1	17	24	1	8.37	18	29	0	0	14	20	0	0	2	3	0	0	4	5	0	0	2	2	0	0	SELECTED
154	358945	AT5G09810.1	AT5G09810.1	#C#P60712; AT2G42170.1; AT3G12110.1; AT3G46520.1; AT5G59370.1; AT5G59370.2	| Symbols: ACT7 | actin 7 | chr5:3052809-3054220 FORWARD LENGTH=377	1123.9	61.27	41735	16	7	20	9	79	35	12	21	9	18.44	17	27	13	25.29	14	21	9	19.55	1	2	0	0	4	5	3	5	3	3	1	3	SELECTED
155	359396	AT1G48030.1	AT1G48030.1; AT1G48030.2	AT3G17240.2	| Symbols: mtLPD1 | mitochondrial lipoamide dehydrogenase 1 | chr1:17717432-17719141 REVERSE LENGTH=507	1116.51	48.13	53988	18	11	21	13	61	31	12	16	8	14.4	15	21	11	20.17	17	24	12	21													SELECTED
156	358842	AT5G23060.1	AT5G23060.1		| Symbols: CaS | calcium sensing receptor | chr5:7736760-7738412 REVERSE LENGTH=387	1103.06	44.19	41285	15	15	17	17	74	74	16	24	24	24	16	26	26	26	13	19	19	19	3	3	3	3	2	2	2	2					SELECTED
157	359979	AT5G43745.1	AT5G43745.1		| Symbols: | Protein of unknown function (DUF1012) | chr5:17569435-17574954 REVERSE LENGTH=817	1102.07	28.64	92210	21	15	23	16	83	41	4	4	0	0	3	4	0	0	3	3	1	1.5	7	7	3	3.57	22	36	20	23.81	18	29	17	19.37	SELECTED
158	361517	AT1G01090.1	AT1G01090.1		| Symbols: PDH-E1 ALPHA | pyruvate dehydrogenase E1 alpha | chr1:47705-49166 REVERSE LENGTH=428	1097.73	35.98	47173	15	15	20	20	39	39	1	1	1	1	1	1	1	1	2	3	3	3	4	4	4	4	14	15	15	15	15	15	15	15	SELECTED
159	358875	AT5G42020.1	AT5G42020.1; AT5G42020.2		| Symbols: BIP, BIP2 | Heat shock protein 70 (Hsp 70) family protein | chr5:16807697-16810480 REVERSE LENGTH=668	1095.73	31.44	73561	18	1	20	1	71	2	12	14	1	4.25	15	20	0	0	12	14	0	0	2	2	0	0	7	11	1	4.77	8	10	0	0	SELECTED
160	359064	AT2G04030.1	AT2G04030.1; AT2G04030.2		| Symbols: CR88, EMB1956, HSP90.5, Hsp88.1, AtHsp90.5 | Chaperone protein htpG family protein | chr2:1281983-1285909 FORWARD LENGTH=780	1095.42	40.51	88662	21	18	22	19	46	42	12	12	10	11.45	9	9	8	9	9	10	10	10	1	1	1	1	4	5	5	5	9	9	8	9	SELECTED
161	358885	AT1G70580.1	AT1G70580.1; AT1G70580.2; AT1G70580.3; AT1G70580.4		| Symbols: AOAT2, GGT2 | alanine-2-oxoglutarate aminotransferase 2 | chr1:26613222-26615845 FORWARD LENGTH=481	1092.66	35.34	53444	14	1	16	1	54	1	14	16	1	1.42	12	19	0	0	12	16	0	0					2	2	0	0	1	1	0	0	SELECTED
162	360349	AT3G15730.1	AT3G15730.1	AT5G25370.1	| Symbols: PLDALPHA1, PLD | phospholipase D alpha 1 | chr3:5330835-5333474 FORWARD LENGTH=810	1091.26	42.35	91848	21	16	23	17	60	41	16	19	13	18.57	13	16	11	16	16	23	16	22.59					2	2	1	2					SELECTED
163	359262	AT4G11150.1	AT4G11150.1	AT1G64200.1; AT3G08560.1	| Symbols: TUF, emb2448, TUFF, VHA-E1 | vacuolar ATP synthase subunit E1 | chr4:6800091-6801696 FORWARD LENGTH=230	1090.74	64.78	26059	15	15	17	17	82	82	12	14	14	14	10	15	15	15	8	9	9	9	11	12	12	12	14	20	20	20	9	12	12	12	SELECTED
164	358983	AT4G13940.1	AT4G13940.1	AT4G13940.2; AT4G13940.3; AT4G13940.4	| Symbols: HOG1, EMB1395, SAHH1, MEE58, ATSAHH1 | S-adenosyl-L-homocysteine hydrolase | chr4:8054931-8056676 FORWARD LENGTH=485	1088.35	47.63	53378	17	5	21	6	61	10	11	12	3	7.5	14	17	3	11.4	16	18	2	8.4	2	3	2	3	8	9	0	0	2	2	0	0	SELECTED
165	360653	AT3G29320.1	AT3G29320.1		| Symbols: | Glycosyl transferase, family 35 | chr3:11252871-11257587 FORWARD LENGTH=962	1087.18	32.33	108585	21	20	22	21	39	38	13	13	12	12.3	12	13	13	13	10	10	10	10	2	2	2	2					1	1	1	1	SELECTED
166	360656	AT4G29130.1	AT4G29130.1	AT1G47840.1	| Symbols: ATHXK1, GIN2, HXK1 | hexokinase 1 | chr4:14352338-14354865 REVERSE LENGTH=496	1086.57	50.6	53706	16	12	21	13	56	35	6	6	4	6	5	6	4	5.33	7	7	2	7	4	5	4	5	14	16	10	15.45	13	16	11	15.23	SELECTED
167	361490	AT5G48300.1	AT5G48300.1		| Symbols: ADG1, APS1 | ADP glucose pyrophosphorylase 1 | chr5:19570326-19572557 FORWARD LENGTH=520	1079.16	48.85	56650	18	18	21	21	72	72	11	15	15	15	17	21	21	21	15	21	21	21	4	4	4	4	3	3	3	3	7	8	8	8	SELECTED
168	359017	AT2G36460.1	AT2G36460.1	AT2G36460.2; AT5G03690.1; AT5G03690.2	| Symbols: | Aldolase superfamily protein | chr2:15296929-15298387 REVERSE LENGTH=358	1077.68	60.06	38386	17	10	18	11	64	30	12	22	9	13.55	11	18	9	12.14	13	19	11	14.39					3	4	1	2.33	1	1	0	0	SELECTED
169	359700	AT2G42600.1	AT2G42600.1; AT2G42600.2		| Symbols: ATPPC2, PPC2 | phosphoenolpyruvate carboxylase 2 | chr2:17734541-17738679 REVERSE LENGTH=963	1071.91	30.84	109753	22	17	22	17	49	36	16	19	14	17.68	17	20	15	18.12	9	9	6	7.12					1	1	1	1					SELECTED
170	359347	AT1G80300.1	AT1G80300.1		| Symbols: NTT1, ATNTT1 | nucleotide transporter 1 | chr1:30191954-30194280 FORWARD LENGTH=624	1071.24	29.65	68134	19	8	20	9	75	41	3	4	2	4	2	2	1	2	4	4	2	4	11	12	6	12	19	32	19	29.29	15	21	11	19.46	SELECTED
171	360829	AT5G03910.1	AT5G03910.1		| Symbols: ATATH12, ATH12 | ABC2 homolog 12 | chr5:1054313-1057105 REVERSE LENGTH=634	1062.32	35.65	69197	18	18	21	21	53	53													8	10	10	10	16	23	23	23	14	20	20	20	SELECTED
172	361161	AT4G20850.1	AT4G20850.1		| Symbols: TPP2 | tripeptidyl peptidase ii | chr4:11160935-11169889 REVERSE LENGTH=1380	1051.6	20.65	152367	22	22	23	23	41	41	9	9	9	9	9	9	9	9	10	10	10	10	5	5	5	5	3	3	3	3	5	5	5	5	SELECTED
173	359123	AT2G40840.1	AT2G40840.1		| Symbols: DPE2 | disproportionating enzyme 2 | chr2:17045368-17050779 FORWARD LENGTH=955	1048	30.05	109776	23	23	23	23	54	54	16	18	18	18	17	21	21	21	13	14	14	14					1	1	1	1					SELECTED
174	361302	ATCG00540.1	ATCG00540.1		| Symbols: PETA | photosynthetic electron transfer A | chrC:61657-62619 FORWARD LENGTH=320	1045.79	63.12	35356	16	16	16	16	118	118	13	27	27	27	13	33	33	33	15	28	28	28	9	18	18	18	7	10	10	10	2	2	2	2	SELECTED
175	358982	AT3G23810.1	AT3G23810.1		| Symbols: SAHH2, ATSAHH2 | S-adenosyl-l-homocysteine (SAH) hydrolase 2 | chr3:8588013-8589671 REVERSE LENGTH=485	1045.71	43.51	53159	15	3	18	3	59	8	10	12	3	7.5	13	16	2	7.6	17	19	3	12.6	1	1	0	0	8	9	0	0	2	2	0	0	SELECTED
176	360862	AT4G01690.1	AT4G01690.1	AT4G01690.2	| Symbols: PPOX, HEMG1, PPO1 | Flavin containing amine oxidoreductase family | chr4:729929-732309 FORWARD LENGTH=537	1042.38	49.53	57695	18	18	18	18	50	50	4	4	4	4	2	2	2	2	4	4	4	4	7	9	9	9	12	16	16	16	13	15	15	15	SELECTED
177	360038	AT1G79550.1	AT1G79550.1; AT1G79550.2		| Symbols: PGK | phosphoglycerate kinase | chr1:29924347-29926295 REVERSE LENGTH=401	1038.39	64.84	42131	17	14	17	14	54	35	9	13	9	10.44	12	17	12	13.94	13	18	14	15.63	1	1	0	0	2	3	0	0	2	2	0	0	SELECTED
178	359074	ATCG00270.1	ATCG00270.1		| Symbols: PSBD | photosystem II reaction center protein D | chrC:32711-33772 FORWARD LENGTH=353	1037.33	29.18	39547	11	11	14	14	149	149	13	41	41	41	13	42	42	42	13	41	41	41	11	15	15	15	5	6	6	6	3	4	4	4	SELECTED
179	360765	AT3G49560.1	AT3G49560.1		| Symbols: | Mitochondrial import inner membrane translocase subunit Tim17/Tim22/Tim23 family protein | chr3:18370644-18371821 FORWARD LENGTH=261	1036.52	55.17	27982	13	12	15	14	84	83	1	1	1	1	1	1	1	1	1	1	1	1	6	14	14	14	12	32	32	32	14	35	34	34.57	SELECTED
180	361168	AT3G55800.1	AT3G55800.1		| Symbols: SBPASE | sedoheptulose-bisphosphatase | chr3:20709640-20711421 FORWARD LENGTH=393	1030.44	41.73	42414	14	14	19	19	103	103	16	27	27	27	18	30	30	30	15	24	24	24	7	8	8	8	3	3	3	3	9	11	11	11	SELECTED
181	360677	AT1G68010.1	AT1G68010.1	AT1G68010.2	| Symbols: HPR, ATHPR1 | hydroxypyruvate reductase | chr1:25493418-25495720 FORWARD LENGTH=386	1029.55	49.74	42247	16	16	18	18	72	72	15	25	25	25	15	21	21	21	12	19	19	19					2	2	2	2	5	5	5	5	SELECTED
182	360149	AT1G04410.1	AT1G04410.1	AT5G56720.1	| Symbols: | Lactate/malate dehydrogenase family protein | chr1:1189418-1191267 REVERSE LENGTH=332	1029.27	53.61	35570	13	6	16	7	65	25	13	19	6	17.14	13	22	8	22	14	21	9	21					2	2	1	2	1	1	1	1	SELECTED
183	358793	AT1G63940.1	AT1G63940.1; AT1G63940.2	AT1G63940.3; AT1G63940.4	| Symbols: MDAR6 | monodehydroascorbate reductase 6 | chr1:23730206-23733534 FORWARD LENGTH=486	1021.28	52.26	52501	17	17	18	18	60	60	12	16	16	16	12	16	16	16	12	13	13	13	3	3	3	3	3	3	3	3	8	9	9	9	SELECTED
184	359136	AT5G19220.1	AT5G19220.1	AT1G27680.1; AT2G21590.1; AT2G21590.2; AT4G39210.1	| Symbols: ADG2, APL1 | ADP glucose pyrophosphorylase large subunit 1 | chr5:6463931-6466775 REVERSE LENGTH=522	1015.97	52.49	57673	19	19	20	20	64	64	17	25	25	25	15	20	20	20	10	13	13	13	1	1	1	1	3	3	3	3	2	2	2	2	SELECTED
185	360382	ATCG00130.1	ATCG00130.1		| Symbols: ATPF | ATPase, F0 complex, subunit B/B', bacterial/chloroplast | chrC:11529-12798 REVERSE LENGTH=184	1009.16	60.33	21056	13	13	16	16	94	94	15	27	27	27	11	17	17	17	11	19	19	19	12	18	18	18	5	7	7	7	5	6	6	6	SELECTED
186	359976	AT2G43750.1	AT2G43750.1; AT2G43750.2		| Symbols: OASB, ACS1, CPACS1, ATCS-B | O-acetylserine (thiol) lyase B | chr2:18129604-18132322 REVERSE LENGTH=392	1007.18	45.66	41656	14	13	18	17	49	43	11	13	12	13	11	12	10	11.54	13	15	14	14.78	3	3	2	3	2	2	2	2	4	4	3	4	SELECTED
187	361170	AT3G42050.1	AT3G42050.1		| Symbols: | vacuolar ATP synthase subunit H family protein | chr3:14228846-14232228 REVERSE LENGTH=441	1006.92	40.36	50284	16	16	18	18	64	64	5	6	6	6	7	8	8	8	6	7	7	7	7	8	8	8	18	21	21	21	12	14	14	14	SELECTED
188	359378	AT4G25080.1	AT4G25080.1; AT4G25080.2; AT4G25080.3; AT4G25080.4; AT4G25080.5		| Symbols: CHLM | magnesium-protoporphyrin IX methyltransferase | chr4:12877015-12878128 FORWARD LENGTH=312	1006.19	50.96	33795	16	16	18	18	72	72	8	9	9	9	9	11	11	11	12	14	14	14	11	14	14	14	11	12	12	12	10	12	12	12	SELECTED
189	361250	AT4G16155.1	AT4G16155.1		| Symbols: | dihydrolipoyl dehydrogenases | chr4:9153570-9157322 REVERSE LENGTH=630	1005.34	39.21	67090	16	9	17	10	70	42	4	4	1	4	5	6	5	6	5	5	3	5	8	9	5	7.86	13	19	12	16.67	16	27	16	24	SELECTED
190	359298	AT5G56730.1	AT5G56730.1		| Symbols: | Insulinase (Peptidase family M16) protein | chr5:22946906-22952576 REVERSE LENGTH=956	1004.1	22.38	107980	17	17	19	19	34	34													1	1	1	1	15	17	17	17	15	16	16	16	SELECTED
191	360353	AT1G23190.1	AT1G23190.1		| Symbols: PGM3 | Phosphoglucomutase/phosphomannomutase family protein | chr1:8219946-8224186 FORWARD LENGTH=583	1003.33	43.91	63170	17	9	19	9	44	16	12	13	4	7.27	14	16	6	9.53	12	15	6	9.18													SELECTED
192	359623	AT4G32250.1	AT4G32250.1; AT4G32250.2; AT4G32250.3		| Symbols: | Protein kinase superfamily protein | chr4:15570285-15572528 REVERSE LENGTH=611	1003.03	41.9	68157	18	18	22	22	49	49					1	1	1	1					5	6	6	6	19	22	22	22	18	20	20	20	SELECTED
193	358753	AT2G34420.1	AT2G34420.1		| Symbols: LHB1B2, LHCB1.5 | photosystem II light harvesting complex gene B1B2 | chr2:14522716-14523513 REVERSE LENGTH=265	1002.39	85.28	28053	12	1	13	1	186	1					12	52	1	6.03					8	19	0	0	4	10	0	0	4	5	0	0	SELECTED
194	358686	AT4G30190.1	AT4G30190.1; AT4G30190.2	AT1G17260.1; AT1G80660.1; AT1G80660.2; AT2G07560.1; AT2G24520.1; AT3G42640.1; AT3G60330.1; AT3G60330.2; AT5G57350.1; AT5G57350.2	| Symbols: AHA2, PMA2, HA2 | H(+)-ATPase 2 | chr4:14770820-14775920 REVERSE LENGTH=948	1000.48	20.78	104401	20	2	22	2	53	2	15	15	1	4.12	10	11	0	0	13	15	0	0	5	5	1	3.67	5	5	0	0	2	2	0	0	SELECTED
195	358959	AT4G09650.1	AT4G09650.1		| Symbols: ATPD | ATP synthase delta-subunit gene | chr4:6100799-6101503 FORWARD LENGTH=234	993.62	58.55	25668	13	13	14	14	91	91	13	22	22	22	12	26	26	26	11	17	17	17	7	10	10	10	8	9	9	9	6	7	7	7	SELECTED
196	359154	AT4G33520.2	AT4G33520.2; AT4G33520.3	AT4G33520.1	| Symbols: PAA1, HMA6 | P-type ATP-ase 1 | chr4:16118993-16125849 FORWARD LENGTH=949	991.25	27.08	99996	17	17	19	19	35	35	1	1	1	1									2	2	2	2	10	11	11	11	18	21	21	21	SELECTED
197	360327	AT3G25680.1	AT3G25680.1		| Symbols: | FUNCTIONS IN: molecular_function unknown; INVOLVED IN: biological_process unknown; LOCATED IN: chloroplast; EXPRESSED IN: 21 plant structures; EXPRESSED DURING: 13 growth stages; CONTAINS InterPro DOMAIN/s: S-layer homology domain (Int	987.8	34.59	63058	16	16	18	18	35	35	1	1	1	1									5	5	5	5	10	12	12	12	15	17	17	17	SELECTED
198	359563	AT4G31990.1	AT4G31990.1; AT4G31990.2; AT4G31990.3; AT4G31990.4		| Symbols: ASP5, AAT3, ATAAT1 | aspartate aminotransferase 5 | chr4:15471074-15473521 REVERSE LENGTH=453	985.31	48.79	49831	18	17	21	20	57	53	12	14	14	14	14	17	16	16.94	12	15	14	14.93	2	2	1	2	5	5	4	4.8	4	4	4	4	SELECTED
199	360625	AT4G21280.1	AT4G21280.1	AT4G21280.2	| Symbols: PSBQ, PSBQA, PSBQ-1 | photosystem II subunit QA | chr4:11334446-11335587 FORWARD LENGTH=223	981.03	50.67	23795	14	12	14	12	131	112	12	32	26	29.18	14	35	31	33.38	14	36	31	33.92	8	14	13	13.72	7	8	6	7.09	6	6	5	5.71	SELECTED
200	359018	AT4G26530.1	AT4G26530.1; AT4G26530.2	AT5G03690.1	| Symbols: | Aldolase superfamily protein | chr4:13391566-13392937 FORWARD LENGTH=358	977.53	67.88	38293	15	13	16	14	46	34	12	16	12	13.37	12	14	11	11.97	10	13	10	10.91					2	2	1	1.33	1	1	0	0	SELECTED
201	360999	AT1G65930.1	AT1G65930.1	AT1G54340.1	| Symbols: cICDH | cytosolic NADP+-dependent isocitrate dehydrogenase | chr1:24539088-24541861 FORWARD LENGTH=410	965.13	51.22	45746	18	16	19	17	47	45	11	17	17	17	10	11	11	11	15	15	13	14.53					4	4	4	4					SELECTED
202	359697	AT1G43670.1	AT1G43670.1		| Symbols: | Inositol monophosphatase family protein | chr1:16468184-16470347 FORWARD LENGTH=341	961.78	51.32	37287	13	13	15	15	46	46	10	16	16	16	12	18	18	18	9	12	12	12													SELECTED
203	360520	AT3G52880.1	AT3G52880.1	AT3G52880.2	| Symbols: ATMDAR1, MDAR1 | monodehydroascorbate reductase 1 | chr3:19601477-19604366 REVERSE LENGTH=434	958.06	57.14	46487	18	18	19	19	43	43	9	11	11	11	12	16	16	16	13	15	15	15					1	1	1	1					SELECTED
204	360396	AT3G04790.1	AT3G04790.1		| Symbols: | Ribose 5-phosphate isomerase, type A protein | chr3:1313365-1314195 FORWARD LENGTH=276	956.16	56.52	29305	11	11	13	13	65	65	12	15	15	15	11	22	22	22	10	16	16	16	2	2	2	2	3	3	3	3	6	7	7	7	SELECTED
205	359024	AT5G11670.1	AT5G11670.1	AT1G79750.1; AT2G19900.1; AT5G25880.1	| Symbols: ATNADP-ME2, NADP-ME2 | NADP-malic enzyme 2 | chr5:3754456-3758040 FORWARD LENGTH=588	954.09	44.22	64412	16	16	18	18	38	38	9	9	9	9	8	10	10	10	12	15	15	15					4	4	4	4					SELECTED
206	359503	AT1G63770.3	AT1G63770.3; AT1G63770.4	AT1G63770.1; AT1G63770.2; AT1G63770.5	| Symbols: | Peptidase M1 family protein | chr1:23657791-23664243 REVERSE LENGTH=987	948.74	29.89	110814	19	19	21	21	43	43	12	16	16	16	12	14	14	14	11	13	13	13													SELECTED
207	361240	AT2G28900.1	AT2G28900.1		| Symbols: OEP16, ATOEP16-L, ATOEP16-1, OEP16-1 | outer plastid envelope protein 16-1 | chr2:12414423-12415459 REVERSE LENGTH=148	948.68	63.51	15481	9	9	12	12	149	149	5	9	9	9	5	9	9	9	5	7	7	7	5	15	15	15	7	36	36	36	11	73	73	73	SELECTED
208	358757	AT1G29930.1	AT1G29930.1	AT1G29910.1; AT1G29920.1	| Symbols: CAB1, AB140, CAB140, LHCB1.3 | chlorophyll A/B binding protein 1 | chr1:10478071-10478874 FORWARD LENGTH=267	946.18	73.41	28241	11	3	13	3	176	20	8	41	2	23.4	11	54	10	42.8	11	52	7	35.4	6	17	0	0	4	9	1	9	3	3	0	0	SELECTED
209	359699	AT1G53310.1	AT1G53310.1; AT1G53310.2; AT1G53310.3	AT3G14940.1	| Symbols: ATPPC1, PEPC1, ATPEPC1, PPC1 | phosphoenolpyruvate carboxylase 1 | chr1:19884261-19888070 REVERSE LENGTH=967	946.03	25.23	110285	17	12	18	13	37	24	8	10	5	6.32	13	14	9	10.88	12	13	10	11.88													SELECTED
210	360360	AT2G01320.1	AT2G01320.1; AT2G01320.2; AT2G01320.3; AT2G01320.4		| Symbols: | ABC-2 type transporter family protein | chr2:154669-158063 REVERSE LENGTH=725	944.38	30.76	78899	13	13	13	13	33	33													5	6	6	6	9	12	12	12	12	15	15	15	SELECTED
211	360875	AT4G09010.1	AT4G09010.1		| Symbols: APX4, TL29 | ascorbate peroxidase 4 | chr4:5777502-5779338 REVERSE LENGTH=349	944.08	50.72	37933	14	14	14	14	54	54	11	16	16	16	10	15	15	15	12	16	16	16	3	3	3	3	3	4	4	4					SELECTED
212	361298	AT1G35720.1	AT1G35720.1		| Symbols: ANNAT1, OXY5, ATOXY5 | annexin 1 | chr1:13225304-13226939 FORWARD LENGTH=317	943.56	56.78	36203	16	16	17	17	52	52	13	17	17	17	11	15	15	15	9	11	11	11					7	7	7	7	2	2	2	2	SELECTED
213	360982	AT4G29060.1	AT4G29060.1	AT4G29060.2	| Symbols: emb2726 | elongation factor Ts family protein | chr4:14317744-14321315 FORWARD LENGTH=953	935.34	28.65	103782	20	20	21	21	50	50	10	11	11	11	17	17	17	17	11	11	11	11	2	2	2	2	3	3	3	3	6	6	6	6	SELECTED
214	359075	AT1G03130.1	AT1G03130.1; AT4G02770.1		| Symbols: PSAD-2 | photosystem I subunit D-2 | chr1:753528-754142 REVERSE LENGTH=204	933.45	54.9	22306	10	10	13	13	122	122	12	26	26	26	12	26	26	26	13	28	28	28	11	20	20	20	9	13	13	13	7	9	9	9	SELECTED
215	360731	AT2G38550.1	AT2G38550.1		| Symbols: | Transmembrane proteins 14C | chr2:16132178-16134229 FORWARD LENGTH=335	932.16	30.75	36701	11	11	12	12	47	47	3	3	3	3	2	2	2	2	2	2	2	2	5	6	6	6	10	16	16	16	11	18	18	18	SELECTED
216	358764	AT1G50480.1	AT1G50480.1	AT2G12280.1	| Symbols: THFS | 10-formyltetrahydrofolate synthetase | chr1:18702064-18704687 FORWARD LENGTH=634	929.84	33.44	67801	16	16	17	17	43	43	11	13	13	13	11	15	15	15	13	14	14	14					1	1	1	1					SELECTED
217	358841	AT4G23600.1	AT4G23600.1	AT4G23600.2; AT4G23600.3	| Symbols: CORI3, JR2 | Tyrosine transaminase family protein | chr4:12310657-12312885 FORWARD LENGTH=422	927.46	44.08	47039	15	15	17	17	57	57	14	19	19	19	10	11	11	11	13	25	25	25					2	2	2	2					SELECTED
218	359756	AT3G63140.1	AT3G63140.1		| Symbols: CSP41A | chloroplast stem-loop binding protein of 41 kDa | chr3:23327006-23328620 REVERSE LENGTH=406	923.23	49.01	43929	18	18	18	18	72	72	11	18	18	18	11	14	14	14	13	17	17	17	6	6	6	6	7	7	7	7	7	10	10	10	SELECTED
219	358794	AT3G03250.1	AT3G03250.1		| Symbols: UGP, UGP1, AtUGP1 | UDP-GLUCOSE PYROPHOSPHORYLASE 1 | chr3:749761-754014 REVERSE LENGTH=469	915.1	40.3	51738	16	8	18	10	46	26	13	15	10	14.55	13	15	9	14.4	13	16	7	14													SELECTED
220	359184	AT3G52960.1	AT3G52960.1		| Symbols: | Thioredoxin superfamily protein | chr3:19639699-19640403 FORWARD LENGTH=234	913.42	46.15	24684	10	10	12	12	74	74	10	19	19	19	9	19	19	19	11	20	20	20	4	5	5	5	3	4	4	4	5	7	7	7	SELECTED
221	361189	AT4G30950.1	AT4G30950.1		| Symbols: FAD6, FADC, SFD4 | fatty acid desaturase 6 | chr4:15057278-15059673 REVERSE LENGTH=448	911.33	32.37	51225	13	13	18	18	57	57													10	11	11	11	16	24	24	24	14	22	22	22	SELECTED
222	360390	AT4G25650.1	AT4G25650.1; AT4G25650.2		| Symbols: ACD1-LIKE, PTC52, TIC55-IV | ACD1-like | chr4:13081021-13083153 REVERSE LENGTH=536	911.28	42.16	61263	15	15	16	16	83	83	1	1	1	1									8	11	11	11	14	34	34	34	14	37	37	37	SELECTED
223	359848	AT1G15690.1	AT1G15690.1	AT1G15690.2	| Symbols: AVP1, ATAVP3, AVP-3, AtVHP1;1 | Inorganic H pyrophosphatase family protein | chr1:5399115-5402185 FORWARD LENGTH=770	910.23	19.48	80819	12	12	13	13	57	57	7	9	9	9	4	6	6	6	9	10	10	10	6	6	6	6	13	19	19	19	6	7	7	7	SELECTED
224	359192	AT4G35830.1	AT4G35830.1	AT4G35830.2	| Symbols: ACO1 | aconitase 1 | chr4:16973007-16977949 REVERSE LENGTH=898	904.98	23.61	98152	15	9	19	10	41	13	11	16	4	6.5	8	11	2	2.93	12	14	7	9.12													SELECTED
225	361193	AT3G63170.1	AT3G63170.1		| Symbols: | Chalcone-flavanone isomerase family protein | chr3:23334675-23335993 FORWARD LENGTH=279	898.55	51.97	30394	14	14	16	16	41	41	1	1	1	1	1	1	1	1	2	2	2	2	3	3	3	3	11	14	14	14	15	20	20	20	SELECTED
226	359103	AT5G67030.1	AT5G67030.1	AT5G67030.2	| Symbols: ABA1, LOS6, NPQ2, ATABA1, ZEP, IBS3, ATZEP | zeaxanthin epoxidase (ZEP) (ABA1) | chr5:26753745-26757090 REVERSE LENGTH=667	893.61	29.09	73842	18	18	19	19	43	43	4	4	4	4	5	5	5	5	4	4	4	4	6	7	7	7	11	12	12	12	11	11	11	11	SELECTED
227	359486	AT5G20720.1	AT5G20720.1; AT5G20720.2; AT5G20720.3		| Symbols: CPN20, CPN10, CHCPN10, ATCPN21, CPN21 | chaperonin 20 | chr5:7015015-7016354 FORWARD LENGTH=253	892.26	63.24	26801	13	13	14	14	67	67	10	15	15	15	8	11	11	11	7	8	8	8	7	9	9	9	10	12	12	12	10	12	12	12	SELECTED
228	359245	AT1G75780.1	AT1G75780.1		| Symbols: TUB1 | tubulin beta-1 chain | chr1:28451378-28453602 REVERSE LENGTH=447	887.66	51.9	50217	15	2	16	2	53	3	12	18	2	4.92	8	16	1	2.33	10	17	0	0					2	2	0	0					SELECTED
229	360379	AT1G57720.1	AT1G57720.1; AT1G57720.2		| Symbols: | Translation elongation factor EF1B, gamma chain | chr1:21377873-21380114 FORWARD LENGTH=413	886.81	35.11	46400	10	5	16	8	42	21	12	16	9	13.85	9	12	6	9.6	9	12	5	8.5	1	1	0	0	1	1	1	1					SELECTED
230	360232	AT5G03880.1	AT5G03880.1		| Symbols: | Thioredoxin family protein | chr5:1038674-1041453 REVERSE LENGTH=339	886.23	55.16	37039	11	11	13	13	70	70	5	7	7	7	8	10	10	10	8	11	11	11	4	5	5	5	12	19	19	19	11	18	18	18	SELECTED
231	361508	AT5G52310.1	AT5G52310.1		| Symbols: COR78, LTI78, RD29A, LTI140 | low-temperature-responsive protein 78 (LTI78) / desiccation-responsive protein 29A (RD29A) | chr5:21240929-21243326 FORWARD LENGTH=710	885.59	35.21	77855	14	14	15	15	29	29	7	7	7	7	9	10	10	10	11	12	12	12													SELECTED
232	359065	AT4G24190.1	AT4G24190.1; AT4G24190.2		| Symbols: SHD, HSP90.7, AtHsp90.7, AtHsp90-7 | Chaperone protein htpG family protein | chr4:12551902-12555851 REVERSE LENGTH=823	883.85	26.73	94204	16	14	17	15	41	38	11	14	12	13.55	11	12	12	12	5	5	5	5					8	9	8	9	1	1	1	1	SELECTED
233	359801	AT5G58870.1	AT5G58870.1		| Symbols: ftsh9 | FTSH protease 9 | chr5:23770080-23773719 REVERSE LENGTH=806	880.63	29.9	87837	18	13	20	15	41	24													5	5	3	5	12	14	8	12.36	17	22	13	20.31	SELECTED
234	360497	AT3G11630.1	AT3G11630.1		| Symbols: | Thioredoxin superfamily protein | chr3:3672189-3673937 FORWARD LENGTH=266	879.36	49.62	29092	10	4	10	4	100	50	9	22	12	19.5	9	24	10	20.77	9	21	10	17.86	5	8	5	8	6	10	5	8.57	8	15	8	13.09	SELECTED
235	359004	AT5G38410.1	AT5G38410.1; AT5G38420.1	AT5G38410.2; AT5G38410.3	| Symbols: | Ribulose bisphosphate carboxylase (small chain) family protein | chr5:15377501-15378306 REVERSE LENGTH=181	875.58	60.77	20284	12	4	12	4	263	55	11	63	13	31.67	12	59	10	26.75	10	52	13	28.06	10	25	4	11.23	9	27	7	15.17	9	37	8	19.11	SELECTED
236	361103	AT1G70610.1	AT1G70610.1		| Symbols: ATTAP1, TAP1 | transporter associated with antigen processing protein 1 | chr1:26622086-26626331 FORWARD LENGTH=700	871.22	29.57	78038	13	13	16	16	38	38													5	5	5	5	11	13	13	13	16	20	20	20	SELECTED
237	360970	AT5G22830.1	AT5G22830.1		| Symbols: ATMGT10, GMN10, MGT10, MRS2-11 | magnesium (Mg) transporter 10 | chr5:7627676-7630633 FORWARD LENGTH=459	870.9	33.77	51093	14	14	17	17	36	36													4	4	4	4	16	20	20	20	9	12	12	12	SELECTED
238	359006	AT5G38430.1	AT5G38430.1		| Symbols: | Ribulose bisphosphate carboxylase (small chain) family protein | chr5:15384350-15385155 REVERSE LENGTH=181	865.87	60.77	20286	12	4	12	4	262	54	11	63	13	31.67	12	60	11	29.42	11	51	12	25.9	9	26	5	14.04	10	26	6	13.01	9	36	7	16.72	SELECTED
239	358755	AT2G05070.1	AT2G05070.1	AT2G05100.1	| Symbols: LHCB2.2, LHCB2 | photosystem II light harvesting complex gene 2.2 | chr2:1799436-1800329 REVERSE LENGTH=265	865.43	63.4	28620	10	1	12	1	125	7	9	32	1	7.37	10	29	1	7.91	11	35	5	19.57	9	17	0	0	6	8	0	0	4	4	0	0	SELECTED
240	359243	AT5G23860.1	AT5G23860.1; AT5G23860.2	AT2G29550.1	| Symbols: TUB8 | tubulin beta 8 | chr5:8042962-8044528 FORWARD LENGTH=449	864.07	42.76	50606	14	1	15	1	54	1					9	17	0	0	11	18	1	3.28					3	3	0	0	1	1	0	0	SELECTED
241	359005	AT1G67090.1	AT1G67090.1	AT1G67090.2	| Symbols: RBCS1A | ribulose bisphosphate carboxylase small chain 1A | chr1:25048465-25049249 REVERSE LENGTH=180	863.71	56.67	20216	12	9	12	9	231	132	10	53	29	41.65	9	51	26	39.83	10	47	28	38.04	9	21	13	17.73	10	24	15	19.82	10	35	21	29.17	SELECTED
242	360335	AT1G73990.1	AT1G73990.1		| Symbols: SPPA, SPPA1 | signal peptide peptidase | chr1:27824465-27828807 FORWARD LENGTH=677	863.32	28.51	75094	18	18	19	19	37	37	2	3	3	3	1	1	1	1	2	2	2	2	4	4	4	4	14	15	15	15	11	12	12	12	SELECTED
243	358670	AT1G52400.1	AT1G52400.1; AT1G52400.2; AT1G52400.3	AT1G66270.1; AT1G66270.2; AT1G66280.1; AT1G75940.1; AT3G09260.1; AT3G21370.1; AT5G28510.1	| Symbols: BGL1, BGLU18, ATBG1 | beta glucosidase 18 | chr1:19515250-19517930 FORWARD LENGTH=528	863.12	35.04	60459	14	13	16	15	90	67	12	18	14	17.11	11	18	14	17.73	10	15	12	14.57	4	7	4	7	15	25	20	24.76	4	7	3	6	SELECTED
244	358752	AT3G27690.1	AT3G27690.1	AT2G05100.1	| Symbols: LHCB2.4, LHCB2.3, LHCB2 | photosystem II light harvesting complex gene 2.3 | chr3:10256002-10256921 FORWARD LENGTH=266	861.13	63.16	28802	10	1	12	1	122	4	9	33	2	14.73	10	29	1	7.91	11	31	1	3.91	9	17	0	0	6	8	0	0	4	4	0	0	SELECTED
245	358745	AT4G09000.1	AT4G09000.1	AT4G09000.2	| Symbols: GRF1, GF14 CHI | general regulatory factor 1 | chr4:5775387-5777157 FORWARD LENGTH=267	859.04	65.54	29931	14	8	16	8	57	24	10	17	7	9.86	11	15	7	9.63	12	20	8	13.12					4	4	2	3.33	1	1	0	0	SELECTED
246	359609	AT2G37860.3	AT2G37860.3	AT2G37860.1; AT2G37860.2; AT3G54300.1; AT3G54300.2	| Symbols: LCD1 | Protein of unknown function (DUF3411) | chr2:15856952-15858793 FORWARD LENGTH=432	852.53	40.51	46629	14	11	17	14	48	42					1	1	1	1	1	1	1	1	5	7	6	7	17	20	17	19.22	14	19	17	18.55	SELECTED
247	359993	AT4G37270.1	AT4G37270.1		| Symbols: HMA1, ATHMA1 | heavy metal atpase 1 | chr4:17541987-17546352 REVERSE LENGTH=819	851.04	29.06	88188	17	17	19	19	31	31													3	3	3	3	11	14	14	14	12	14	14	14	SELECTED
248	361080	AT4G31780.2	AT4G31780.2	AT4G31780.1	| Symbols: MGD1, MGDA | monogalactosyl diacylglycerol synthase 1 | chr4:15374222-15376961 FORWARD LENGTH=533	837.03	33.02	58537	13	13	18	18	34	34													3	3	3	3	11	14	14	14	13	17	17	17	SELECTED
249	359735	AT5G42130.1	AT5G42130.1		| Symbols: | Mitochondrial substrate carrier family protein | chr5:16835572-16836810 REVERSE LENGTH=412	836.2	39.56	44361	12	12	14	14	34	34													4	4	4	4	13	14	14	14	13	16	16	16	SELECTED
250	359917	AT1G80380.2	AT1G80380.2; AT1G80380.3; AT1G80380.4	AT1G80380.1	| Symbols: | P-loop containing nucleoside triphosphate hydrolases superfamily protein | chr1:30217332-30219784 FORWARD LENGTH=456	836.19	31.36	51017	11	11	12	12	44	44	10	12	12	12	7	10	10	10	10	14	14	14					2	2	2	2	5	6	6	6	SELECTED
251	360272	AT1G21650.1	AT1G21650.1; AT1G21650.2; AT1G21650.3		| Symbols: SECA2 | Preprotein translocase SecA family protein | chr1:7592891-7600590 REVERSE LENGTH=1051	828.32	17.89	118931	14	14	16	16	26	26													1	1	1	1	11	12	12	12	11	13	13	13	SELECTED
252	361236	AT2G21410.1	AT2G21410.1		| Symbols: VHA-A2 | vacuolar proton ATPase A2 | chr2:9162703-9168141 FORWARD LENGTH=821	828.04	22.29	93105	13	4	14	4	38	6	2	2	0	0	3	3	0	0	3	4	1	1.3	5	5	1	1.5	11	15	2	3.44	8	9	2	3.4	SELECTED
253	359409	AT5G01500.1	AT5G01500.1		| Symbols: TAAC | thylakoid ATP/ADP carrier | chr5:199017-201329 FORWARD LENGTH=415	826.91	35.42	45090	13	12	17	16	30	27													7	7	7	7	13	14	12	13.71	8	9	8	8.8	SELECTED
254	359845	AT4G24620.1	AT4G24620.1	AT4G24620.2	| Symbols: PGI1, PGI | phosphoglucose isomerase 1 | chr4:12708972-12712610 REVERSE LENGTH=613	826.88	30.83	67048	13	13	16	16	44	44	6	6	6	6	13	13	13	13	12	20	20	20	1	1	1	1	2	2	2	2	2	2	2	2	SELECTED
255	359281	AT5G05000.1	AT5G05000.1; AT5G05000.2; AT5G05000.3		| Symbols: TOC34, ATTOC34, OEP34 | translocon at the outer envelope membrane of chloroplasts 34 | chr5:1474262-1475772 REVERSE LENGTH=313	826.01	50.48	34707	12	12	12	12	59	59					1	1	1	1	2	2	2	2	8	12	12	12	10	19	19	19	10	25	25	25	SELECTED
256	360017	AT4G04020.1	AT4G04020.1		| Symbols: FIB | fibrillin | chr4:1932161-1933546 FORWARD LENGTH=318	823.71	44.34	34948	11	10	11	10	39	32	8	8	7	7.64	8	11	9	10.2	10	14	12	13.6	2	2	2	2	3	4	2	4					SELECTED
257	360486	AT1G51980.1	AT1G51980.1	AT1G51980.2; AT3G16480.1	| Symbols: | Insulinase (Peptidase family M16) protein | chr1:19323692-19326771 REVERSE LENGTH=503	822.76	46.32	54402	16	16	18	18	40	40	11	13	13	13	10	10	10	10	15	17	17	17													SELECTED
258	358787	AT4G33350.1	AT4G33350.1	AT4G33350.2	| Symbols: | Tic22-like family protein | chr4:16064638-16066715 REVERSE LENGTH=268	822.21	52.61	30105	11	11	12	12	64	64	2	2	2	2	2	2	2	2	2	2	2	2	10	14	14	14	9	20	20	20	11	24	24	24	SELECTED
259	360342	AT5G46110.1	AT5G46110.1; AT5G46110.2; AT5G46110.3; AT5G46110.4		| Symbols: APE2, TPT | Glucose-6-phosphate/phosphate translocator-related | chr5:18697606-18700212 FORWARD LENGTH=410	822.06	31.71	44632	9	9	10	10	130	130	4	6	6	6	3	3	3	3	4	5	5	5	7	22	22	22	9	44	44	44	10	50	50	50	SELECTED
260	358873	AT5G09590.1	AT5G09590.1	AT4G32208.1; AT4G37910.1	| Symbols: MTHSC70-2, HSC70-5 | mitochondrial HSO70 2 | chr5:2975721-2978508 FORWARD LENGTH=682	811.73	26.54	72990	14	13	16	14	37	33	11	11	11	11	11	12	10	11.67	13	13	12	12.92									1	1	0	0	SELECTED
261	360626	AT4G05180.1	AT4G05180.1		| Symbols: PSBQ, PSBQ-2, PSII-Q | photosystem II subunit Q-2 | chr4:2672093-2673170 REVERSE LENGTH=230	810.73	44.35	24643	11	9	11	9	97	78	11	29	23	25.82	10	25	21	22.62	11	27	22	24.08	5	6	5	5.28	5	7	5	5.91	3	3	2	2.29	SELECTED
262	360528	AT2G47730.1	AT2G47730.1		| Symbols: ATGSTF8, ATGSTF5, GST6, GSTF8 | glutathione S-transferase phi 8 | chr2:19558213-19559266 FORWARD LENGTH=263	810.04	63.12	29231	11	10	14	13	46	38	9	12	10	10.87	9	13	11	11.96	11	17	15	16.07	1	1	0	0	2	2	2	2	1	1	0	0	SELECTED
263	361035	AT5G52410.2	AT5G52410.2	AT5G52410.1	| Symbols: | INVOLVED IN: biological_process unknown; LOCATED IN: chloroplast; EXPRESSED IN: 13 plant structures; EXPRESSED DURING: 6 growth stages; CONTAINS InterPro DOMAIN/s: S-layer homology domain (InterPro:IPR001119); BEST Arabidopsis thaliana	802.1	26.54	85132	16	16	17	17	39	39					1	1	1	1					5	5	5	5	15	17	17	17	12	16	16	16	SELECTED
264	359806	AT1G31800.1	AT1G31800.1		| Symbols: CYP97A3, LUT5 | cytochrome P450, family 97, subfamily A, polypeptide 3 | chr1:11396440-11399470 FORWARD LENGTH=595	801.74	30.08	66845	15	15	17	17	41	41	1	1	1	1									8	10	10	10	10	11	11	11	16	19	19	19	SELECTED
265	360974	ATCG00470.1	ATCG00470.1		| Symbols: ATPE | ATP synthase epsilon chain | chrC:52265-52663 REVERSE LENGTH=132	800.39	91.67	14498	11	11	12	12	81	81	10	22	22	22	9	21	21	21	8	18	18	18	8	11	11	11	4	5	5	5	4	4	4	4	SELECTED
266	360286	AT3G23400.1	AT3G23400.1		| Symbols: FIB4 | Plastid-lipid associated protein PAP / fibrillin family protein | chr3:8376636-8378225 REVERSE LENGTH=284	798.32	46.48	30454	12	12	14	14	87	87	9	17	17	17	8	11	11	11	10	19	19	19	7	13	13	13	9	14	14	14	7	13	13	13	SELECTED
267	360764	AT3G10840.1	AT3G10840.1		| Symbols: | alpha/beta-Hydrolases superfamily protein | chr3:3391207-3393281 REVERSE LENGTH=466	796.02	37.55	50885	14	14	15	15	42	42	1	1	1	1	1	1	1	1	1	1	1	1	4	5	5	5	11	16	16	16	15	18	18	18	SELECTED
268	359336	AT5G46290.1	AT5G46290.1; AT5G46290.3	AT5G46290.2	| Symbols: KASI, KAS1 | 3-ketoacyl-acyl carrier protein synthase I | chr5:18774439-18776629 REVERSE LENGTH=473	795.38	41.86	50413	12	12	13	13	36	36	7	10	10	10	8	10	10	10	9	10	10	10					1	1	1	1	5	5	5	5	SELECTED
269	361256	ATCG00350.1	ATCG00350.1		| Symbols: PSAA | Photosystem I, PsaA/PsaB protein | chrC:39605-41857 REVERSE LENGTH=750	795.16	18.67	83230	14	14	14	14	135	135	11	27	27	27	13	27	27	27	11	26	26	26	11	26	26	26	10	17	17	17	9	12	12	12	SELECTED
270	361547	AT1G15820.1	AT1G15820.1		| Symbols: LHCB6, CP24 | light harvesting complex photosystem II subunit 6 | chr1:5446685-5447676 REVERSE LENGTH=258	794.73	50.78	27522	12	12	12	12	121	121	10	30	30	30	9	26	26	26	9	33	33	33	8	17	17	17	8	10	10	10	3	5	5	5	SELECTED
271	361481	AT5G15450.1	AT5G15450.1		| Symbols: APG6, CLPB3, CLPB-P | casein lytic proteinase B3 | chr5:5014399-5018255 REVERSE LENGTH=968	784.2	23.14	108942	17	17	19	19	40	40	11	12	12	12	15	17	17	17	5	6	6	6					3	3	3	3	2	2	2	2	SELECTED
272	360842	AT3G02090.1	AT3G02090.1	AT3G02090.2	| Symbols: MPPBETA | Insulinase (Peptidase family M16) protein | chr3:365624-368526 FORWARD LENGTH=531	781.62	35.03	59159	13	13	14	14	40	40	6	9	9	9	11	16	16	16	11	14	14	14					1	1	1	1					SELECTED
273	360226	AT4G13670.1	AT4G13670.1		| Symbols: PTAC5 | plastid transcriptionally active 5 | chr4:7948644-7950779 FORWARD LENGTH=387	780.69	29.2	44019	8	8	11	11	30	30	1	1	1	1	1	1	1	1					9	11	11	11	7	7	7	7	8	10	10	10	SELECTED
274	359755	AT3G01480.1	AT3G01480.1	AT3G01480.2	| Symbols: CYP38, ATCYP38 | cyclophilin 38 | chr3:188569-190674 FORWARD LENGTH=437	779.1	51.03	47981	14	14	16	16	46	46	14	15	15	15	11	12	12	12	11	13	13	13	2	2	2	2	2	2	2	2	2	2	2	2	SELECTED
275	358683	AT1G30360.1	AT1G30360.1		| Symbols: ERD4 | Early-responsive to dehydration stress protein (ERD4) | chr1:10715892-10718799 FORWARD LENGTH=724	778.76	26.1	81935	17	16	18	17	49	44	12	13	12	13	10	10	9	10	11	11	10	11	3	3	3	3	8	8	7	7.09	4	4	3	3.04	SELECTED
276	359923	AT3G62030.1	AT3G62030.1; AT3G62030.2; AT3G62030.3		| Symbols: ROC4 | rotamase CYP 4 | chr3:22973708-22975139 FORWARD LENGTH=260	774.95	41.54	28208	8	8	13	13	89	89	8	20	20	20	9	24	24	24	12	27	27	27	4	5	5	5	3	5	5	5	6	8	8	8	SELECTED
277	359035	AT1G07890.1	AT1G07890.1; AT1G07890.2; AT1G07890.3; AT1G07890.4; AT1G07890.5; AT1G07890.6; AT1G07890.7; AT1G07890.8		| Symbols: APX1, MEE6, CS1, ATAPX1, ATAPX01 | ascorbate peroxidase 1 | chr1:2438005-2439435 FORWARD LENGTH=250	774.38	59.6	27561	12	11	14	13	58	57	11	18	18	18	12	22	22	22	10	17	16	16.7					1	1	1	1					SELECTED
278	361575	ATCG00020.1	ATCG00020.1		| Symbols: PSBA | photosystem II reaction center protein A | chrC:383-1444 REVERSE LENGTH=353	774.29	26.35	38936	9	9	12	12	121	121	10	31	31	31	11	32	32	32	10	27	27	27	8	16	16	16	7	8	8	8	5	7	7	7	SELECTED
279	359157	AT3G13920.1	AT3G13920.1; AT3G13920.2	AT1G72730.1; AT3G13920.3; AT3G13920.4	| Symbols: EIF4A1, RH4, TIF4A1 | eukaryotic translation initiation factor 4A1 | chr3:4592635-4594128 REVERSE LENGTH=412	772.88	37.86	46704	12	4	14	4	43	8	13	15	3	11.85	10	14	4	11.77	8	10	0	0					3	3	1	3	1	1	0	0	SELECTED
280	359423	AT5G30510.1	AT5G30510.1		| Symbols: RPS1, ARRPS1 | ribosomal protein S1 | chr5:11619262-11621223 REVERSE LENGTH=416	772.18	31.49	45110	12	12	14	14	62	62	10	12	12	12	8	13	13	13	8	12	12	12	10	11	11	11	7	8	8	8	5	6	6	6	SELECTED
281	358788	AT3G28710.1	AT3G28710.1	AT3G28715.2	| Symbols: | ATPase, V0/A0 complex, subunit C/D | chr3:10773144-10775594 REVERSE LENGTH=351	768.42	57.55	40791	13	2	15	2	35	6	4	4	1	4	4	4	1	4	4	4	0	0	2	2	0	0	13	16	3	12.75	5	5	1	5	SELECTED
282	359346	AT1G15500.1	AT1G15500.1		| Symbols: ATNTT2 | TLC ATP/ADP transporter | chr1:5326426-5328688 FORWARD LENGTH=618	763.51	23.46	67529	15	4	16	5	41	7	2	2	0	0	1	1	0	0	2	2	0	0	6	6	0	0	15	18	5	7.71	9	12	2	3.54	SELECTED
283	360766	AT5G24650.1	AT5G24650.1		| Symbols: | Mitochondrial import inner membrane translocase subunit Tim17/Tim22/Tim23 family protein | chr5:8437123-8438859 FORWARD LENGTH=259	756.14	42.08	27772	11	10	12	11	67	66	1	1	1	1					1	1	1	1	5	11	11	11	9	27	27	27	10	27	26	26.43	SELECTED
284	358789	AT3G28715.1	AT3G28715.1	AT3G28715.2	| Symbols: | ATPase, V0/A0 complex, subunit C/D | chr3:10778025-10780350 FORWARD LENGTH=351	755.28	52.99	40787	12	1	14	1	31	2	3	3	0	0	3	3	0	0	5	5	1	5	2	2	0	0	12	14	1	4.25	4	4	0	0	SELECTED
285	359942	AT4G30920.1	AT4G30920.1		| Symbols: | Cytosol aminopeptidase family protein | chr4:15046589-15049304 REVERSE LENGTH=583	753.96	33.96	61307	12	6	13	6	41	13	12	15	5	8.37	10	11	3	6.2	11	13	5	7.81					1	1	0	0	1	1	0	0	SELECTED
286	361544	AT5G19760.1	AT5G19760.1		| Symbols: | Mitochondrial substrate carrier family protein | chr5:6679591-6681845 REVERSE LENGTH=298	751.68	36.24	31912	8	8	10	10	40	40	8	13	13	13	8	12	12	12	8	10	10	10	1	1	1	1	1	1	1	1	3	3	3	3	SELECTED
287	360628	AT2G37400.1	AT2G37400.1		| Symbols: | Tetratricopeptide repeat (TPR)-like superfamily protein | chr2:15696365-15697366 REVERSE LENGTH=333	751.41	40.84	38155	13	12	15	14	33	29													3	3	2	2.29	9	11	10	10.4	14	19	17	18.1	SELECTED
288	360042	AT1G64740.1	AT1G64740.1		| Symbols: TUA1 | alpha-1 tubulin | chr1:24050114-24052296 FORWARD LENGTH=450	750.52	30.44	49800	10	3	13	3	34	7	11	14	3	5.26	7	7	2	2.71	9	11	2	3.2					2	2	0	0					SELECTED
289	359420	AT1G64190.1	AT1G64190.1		| Symbols: | 6-phosphogluconate dehydrogenase family protein | chr1:23825549-23827012 REVERSE LENGTH=487	750.34	38.4	53377	13	5	15	5	42	10	8	8	1	2.7	10	13	2	4.71	9	11	3	7.36	1	2	0	0	3	3	2	3	4	5	2	4	SELECTED
290	359799	AT3G06960.1	AT3G06960.1	AT3G06960.2	| Symbols: PDE320, TGD4 | pigment defective 320 | chr3:2194379-2196504 REVERSE LENGTH=479	749.84	37.16	52822	12	12	14	14	37	37	2	2	2	2	1	1	1	1	2	2	2	2	1	1	1	1	12	17	17	17	10	14	14	14	SELECTED
291	358856	AT1G72370.1	AT1G72370.1; AT1G72370.2	AT3G04770.1; AT3G04770.2	| Symbols: P40, AP40, RP40, RPSAA | 40s ribosomal protein SA | chr1:27243148-27244842 REVERSE LENGTH=298	749.2	44.97	32291	11	11	13	13	51	51	9	12	12	12	9	14	14	14	12	18	18	18	1	1	1	1	5	5	5	5	1	1	1	1	SELECTED
292	360627	AT3G53560.1	AT3G53560.1		| Symbols: | Tetratricopeptide repeat (TPR)-like superfamily protein | chr3:19859954-19860976 REVERSE LENGTH=340	748.87	37.65	38664	15	14	16	15	38	34													6	6	5	5.71	13	16	15	15.6	12	16	14	14.9	SELECTED
293	361253	AT5G39410.1	AT5G39410.1		| Symbols: | Saccharopine dehydrogenase | chr5:15768415-15770274 REVERSE LENGTH=454	748.58	42.73	49681	13	13	13	13	41	41	3	3	3	3	2	2	2	2	5	5	5	5	3	4	4	4	10	12	12	12	10	15	15	15	SELECTED
294	359190	AT4G26970.1	AT4G26970.1		| Symbols: ACO2 | aconitase 2 | chr4:13543077-13548427 FORWARD LENGTH=995	746.23	21.61	108481	13	11	15	13	39	29	7	13	9	10.38	10	13	10	11.11	9	13	10	11.06													SELECTED
295	361082	AT3G18890.1	AT3G18890.1		| Symbols: | NAD(P)-binding Rossmann-fold superfamily protein | chr3:6511169-6514729 FORWARD LENGTH=641	745.2	42.9	68341	18	18	18	18	41	41	9	10	10	10	6	7	7	7	6	6	6	6	5	6	6	6	5	6	6	6	6	6	6	6	SELECTED
296	360378	AT1G09640.1	AT1G09640.1	AT1G09640.2	| Symbols: | Translation elongation factor EF1B, gamma chain | chr1:3120162-3122152 FORWARD LENGTH=414	742.18	34.06	46660	10	5	13	5	34	13	9	11	4	6.15	8	10	4	6.4	10	12	5	8.5	1	1	0	0									SELECTED
297	360387	AT1G74470.1	AT1G74470.1		| Symbols: | Pyridine nucleotide-disulphide oxidoreductase family protein | chr1:27991248-27992845 FORWARD LENGTH=467	740.05	36.62	51837	13	13	15	15	37	37	7	7	7	7	7	7	7	7	5	5	5	5	6	7	7	7	7	7	7	7	4	4	4	4	SELECTED
298	361462	AT5G14780.1	AT5G14780.1		| Symbols: FDH | formate dehydrogenase | chr5:4777043-4779190 FORWARD LENGTH=384	738.15	37.76	42409	12	12	16	16	51	51	16	18	18	18	12	16	16	16	12	17	17	17													SELECTED
299	361342	AT1G77490.1	AT1G77490.1		| Symbols: TAPX | thylakoidal ascorbate peroxidase | chr1:29117688-29120046 FORWARD LENGTH=426	737.92	37.56	46092	11	11	12	12	37	37	6	11	11	11	6	10	10	10	7	9	9	9	4	4	4	4	1	1	1	1	2	2	2	2	SELECTED
300	359155	AT1G54270.1	AT1G54270.1	AT1G54270.2	| Symbols: EIF4A-2 | eif4a-2 | chr1:20260495-20262018 FORWARD LENGTH=412	736.99	30.83	46762	10	2	12	2	39	4	11	13	1	3.95	8	11	1	2.94	10	12	2	12					2	2	0	0	1	1	0	0	SELECTED
301	359031	AT3G55440.1	AT3G55440.1		| Symbols: ATCTIMC, TPI, CYTOTPI | triosephosphate isomerase | chr3:20553794-20556078 FORWARD LENGTH=254	733.93	46.46	27169	10	9	11	10	43	35	9	12	10	11.33	9	12	10	11.18	10	13	11	12.1	1	1	1	1	2	2	1	1.25	3	3	2	2.4	SELECTED
302	359419	AT5G41670.1	AT5G41670.1; AT5G41670.2		| Symbols: | 6-phosphogluconate dehydrogenase family protein | chr5:16665647-16667110 REVERSE LENGTH=487	731.19	36.76	53317	13	6	15	6	39	10	8	8	2	5.11	12	15	5	11.15	8	9	2	4.62	1	2	0	0	1	1	0	0	3	4	1	2	SELECTED
303	358934	AT5G26780.1	AT5G26780.1; AT5G26780.2; AT5G26780.3		| Symbols: SHM2 | serine hydroxymethyltransferase 2 | chr5:9418299-9421725 FORWARD LENGTH=517	728.91	17.41	57341	8	1	13	1	46	2	11	15	1	1.64	10	16	0	0	11	14	1	2									1	1	0	0	SELECTED
304	361029	AT4G00290.1	AT4G00290.1	AT4G00234.1	| Symbols: | Mechanosensitive ion channel protein | chr4:123097-125300 REVERSE LENGTH=497	728.91	29.38	53884	12	12	14	14	26	26													1	1	1	1	10	13	13	13	10	12	12	12	SELECTED
305	359225	AT4G01310.1	AT4G01310.1		| Symbols: | Ribosomal L5P family protein | chr4:544166-545480 REVERSE LENGTH=262	727.49	41.22	28343	11	11	16	16	56	56	9	12	12	12	10	12	12	12	9	9	9	9	10	10	10	10	4	4	4	4	8	9	9	9	SELECTED
306	359011	AT5G65620.1	AT5G65620.1	AT5G10540.1	| Symbols: | Zincin-like metalloproteases family protein | chr5:26221951-26225784 FORWARD LENGTH=791	725.91	25.28	88756	15	15	16	16	36	36	12	14	14	14	10	11	11	11	7	9	9	9	1	1	1	1	1	1	1	1					SELECTED
307	359568	AT3G63520.1	AT3G63520.1		| Symbols: CCD1, ATCCD1, ATNCED1, NCED1 | carotenoid cleavage dioxygenase 1 | chr3:23452940-23455896 FORWARD LENGTH=538	723.81	36.62	60908	15	15	16	16	41	41	5	6	6	6	5	6	6	6	8	8	8	8	2	2	2	2	10	12	12	12	7	7	7	7	SELECTED
308	360774	AT2G16640.1	AT2G16640.1		| Symbols: ATTOC132, TOC132 | multimeric translocon complex in the outer envelope membrane 132 | chr2:7211489-7215109 REVERSE LENGTH=1206	723.73	17.08	132277	15	10	16	11	34	23													5	5	3	5	13	15	11	14.67	13	14	9	13.09	SELECTED
309	359742	AT1G69830.1	AT1G69830.1		| Symbols: ATAMY3, AMY3 | alpha-amylase-like 3 | chr1:26288518-26293003 REVERSE LENGTH=887	722.11	21.53	99842	13	13	13	13	29	29	4	4	4	4	10	12	12	12	8	9	9	9					2	2	2	2	2	2	2	2	SELECTED
310	359831	AT3G26060.1	AT3G26060.1; AT3G26060.2		| Symbols: ATPRX Q | Thioredoxin superfamily protein | chr3:9524807-9526123 FORWARD LENGTH=216	719.86	43.98	23678	12	12	12	12	77	77	7	16	16	16	9	16	16	16	12	21	21	21	1	1	1	1	7	10	10	10	9	13	13	13	SELECTED
311	361128	AT3G44880.1	AT3G44880.1		| Symbols: ACD1, LLS1, PAO | Pheophorbide a oxygenase family protein with Rieske [2Fe-2S] domain | chr3:16383858-16386204 FORWARD LENGTH=537	717.81	31.1	60755	12	12	13	13	50	50	2	2	2	2	2	2	2	2	2	2	2	2	7	10	10	10	11	18	18	18	10	16	16	16	SELECTED
312	359381	AT1G55480.1	AT1G55480.1		| Symbols: ZKT | protein containing PDZ domain, a K-box domain, and a TPR region | chr1:20713822-20715351 FORWARD LENGTH=335	713.21	49.85	37410	12	12	14	14	49	49	8	13	13	13	11	13	13	13	10	13	13	13					3	4	4	4	4	6	6	6	SELECTED
313	359115	AT2G26900.1	AT2G26900.1		| Symbols: | Sodium Bile acid symporter family | chr2:11475156-11477870 REVERSE LENGTH=409	713.1	35.21	43607	10	10	11	11	42	42									1	1	1	1	6	10	10	10	9	18	18	18	7	13	13	13	SELECTED
314	359430	AT1G71500.1	AT1G71500.1		| Symbols: | Rieske (2Fe-2S) domain-containing protein | chr1:26936084-26937331 FORWARD LENGTH=287	711.63	39.02	31727	10	10	11	11	46	46	11	14	14	14	8	9	9	9	7	13	13	13	5	5	5	5	1	1	1	1	4	4	4	4	SELECTED
315	360835	AT4G35000.1	AT4G35000.1	AT4G35970.1	| Symbols: APX3 | ascorbate peroxidase 3 | chr4:16665007-16667541 REVERSE LENGTH=287	710.68	38.68	31571	12	12	13	13	46	46	6	7	7	7	2	2	2	2	3	4	4	4	5	5	5	5	10	13	13	13	12	15	15	15	SELECTED
316	359246	AT5G12250.1	AT5G12250.1		| Symbols: TUB6 | beta-6 tubulin | chr5:3961317-3962971 REVERSE LENGTH=449	708.32	34.52	50585	12	2	13	2	49	2	10	16	0	0	9	17	2	4.6									2	2	0	0					SELECTED
317	360312	AT2G41680.1	AT2G41680.1		| Symbols: NTRC | NADPH-dependent thioredoxin reductase C | chr2:17376349-17379028 REVERSE LENGTH=529	708.21	49.34	57949	14	14	14	14	38	38	7	11	11	11	10	12	12	12	9	12	12	12					2	2	2	2	1	1	1	1	SELECTED
318	358866	AT5G06220.1	AT5G06220.1; AT5G06220.2		| Symbols: | LETM1-like protein | chr5:1880049-1885366 FORWARD LENGTH=832	707.8	21.63	92407	14	12	15	13	23	20													1	1	1	1	8	9	8	8.3	12	13	11	11.73	SELECTED
319	360516	AT3G59780.1	AT3G59780.1		| Symbols: | Rhodanese/Cell cycle control phosphatase superfamily protein | chr3:22086906-22090324 FORWARD LENGTH=686	707.74	26.24	73934	14	14	14	14	34	34	9	11	11	11	10	11	11	11	9	12	12	12													SELECTED
320	360995	AT4G33090.1	AT4G33090.1		| Symbols: APM1, ATAPM1 | aminopeptidase M1 | chr4:15965915-15970418 REVERSE LENGTH=879	707.66	21.05	98178	14	14	15	15	27	27	7	7	7	7	8	8	8	8	11	11	11	11					1	1	1	1					SELECTED
321	360939	AT1G08640.1	AT1G08640.1		| Symbols: CJD1 | Chloroplast J-like domain 1 | chr1:2748714-2751209 REVERSE LENGTH=294	702.7	28.23	32902	9	9	12	12	64	64	1	1	1	1	1	2	2	2	1	1	1	1	10	12	12	12	12	22	22	22	11	26	26	26	SELECTED
322	360987	AT1G56500.1	AT1G56500.1		| Symbols: | haloacid dehalogenase-like hydrolase family protein | chr1:21159775-21167092 FORWARD LENGTH=1055	701.17	15.73	114402	14	14	14	14	30	30	6	6	6	6	8	9	9	9	7	8	8	8	3	3	3	3	2	2	2	2	2	2	2	2	SELECTED
323	360496	AT5G06290.1	AT5G06290.1		| Symbols: 2-Cys Prx B, 2CPB | 2-cysteine peroxiredoxin B | chr5:1919380-1921211 FORWARD LENGTH=273	699.62	39.19	29779	8	2	8	2	66	16	7	14	4	6.5	7	17	3	6.23	7	15	4	7.14	2	3	0	0	5	7	2	3.43	6	10	3	4.91	SELECTED
324	360837	AT3G53130.1	AT3G53130.1		| Symbols: LUT1, CYP97C1 | Cytochrome P450 superfamily protein | chr3:19692812-19695278 FORWARD LENGTH=539	699.34	30.61	60555	16	16	18	18	27	27	1	1	1	1	2	2	2	2	2	2	2	2	3	3	3	3	8	8	8	8	11	11	11	11	SELECTED
325	359788	AT1G67280.1	AT1G67280.1	AT1G67280.2	| Symbols: | Glyoxalase/Bleomycin resistance protein/Dioxygenase superfamily protein | chr1:25188563-25190547 REVERSE LENGTH=350	697.8	43.71	39167	10	9	12	11	39	36	10	12	12	12	8	13	12	12.63	9	12	10	11.25					2	2	2	2					SELECTED
326	361157	AT2G15620.1	AT2G15620.1		| Symbols: NIR1, NIR, ATHNIR | nitrite reductase 1 | chr2:6810552-6812666 FORWARD LENGTH=586	697.14	23.72	65504	12	12	15	15	54	54	10	15	15	15	10	13	13	13	9	12	12	12	2	2	2	2	7	7	7	7	5	5	5	5	SELECTED
327	359290	AT4G14880.1	AT4G14880.1; AT4G14880.2; AT4G14880.3; AT4G14880.4	AT3G22460.1	| Symbols: OASA1, OLD3, CYTACS1 | O-acetylserine (thiol) lyase (OAS-TL) isoform A1 | chr4:8518209-8520050 REVERSE LENGTH=322	696.62	45.03	33805	11	10	13	12	33	31	7	8	8	8	8	8	7	7.7	11	13	12	12.92	1	1	1	1	3	3	3	3					SELECTED
328	360951	AT5G03300.1	AT5G03300.1		| Symbols: ADK2 | adenosine kinase 2 | chr5:796573-798997 FORWARD LENGTH=345	693.42	43.77	37846	11	3	12	4	30	7	6	8	1	2.75	7	9	2	6.67	10	11	4	9.6					2	2	0	0					SELECTED
329	359814	AT2G31190.1	AT2G31190.1; AT2G31190.2		| Symbols: RUS2, WXR1 | Protein of unknown function, DUF647 | chr2:13291458-13293681 REVERSE LENGTH=433	692.22	34.87	48258	12	12	14	14	36	36													2	2	2	2	12	16	16	16	13	18	18	18	SELECTED
330	359929	AT1G18080.1	AT1G18080.1		| Symbols: ATARCA, RACK1A_AT, RACK1A | Transducin/WD40 repeat-like superfamily protein | chr1:6222325-6223901 FORWARD LENGTH=327	691.12	55.66	35747	13	11	13	11	39	34	8	11	10	10.83	10	13	12	12.71	11	13	11	12.47	1	1	0	0	1	1	1	1					SELECTED
331	360711	AT1G12840.1	AT1G12840.1		| Symbols: DET3, ATVHA-C | vacuolar ATP synthase subunit C (VATC) / V-ATPase C subunit / vacuolar proton pump C subunit (DET3) | chr1:4375584-4378220 FORWARD LENGTH=375	688.6	37.07	42619	13	13	14	14	52	52	10	13	13	13	8	9	9	9	5	7	7	7	7	7	7	7	8	10	10	10	6	6	6	6	SELECTED
332	361562	AT1G67690.1	AT1G67690.1		| Symbols: | Zincin-like metalloproteases family protein | chr1:25369086-25373730 FORWARD LENGTH=710	687.59	23.52	80291	13	13	13	13	23	23													1	1	1	1	7	7	7	7	12	15	15	15	SELECTED
333	360527	AT4G02520.1	AT4G02520.1	AT2G02930.1	| Symbols: ATGSTF2, ATPM24.1, ATPM24, GST2, GSTF2 | glutathione S-transferase PHI 2 | chr4:1110673-1111531 REVERSE LENGTH=212	685.54	66.98	24128	10	9	11	10	50	42	9	15	13	14.13	10	14	12	13.04	7	15	13	13.93	1	1	0	0	3	3	3	3	2	2	1	2	SELECTED
334	361017	AT4G35250.1	AT4G35250.1		| Symbols: | NAD(P)-binding Rossmann-fold superfamily protein | chr4:16771401-16773269 REVERSE LENGTH=395	685.12	27.09	43723	10	10	11	11	49	49	6	9	9	9	9	15	15	15	6	9	9	9	8	9	9	9	4	4	4	4	2	3	3	3	SELECTED
335	360183	AT1G61520.1	AT1G61520.1; AT1G61520.2; AT1G61520.3		| Symbols: LHCA3 | photosystem I light harvesting complex gene 3 | chr1:22700152-22701149 FORWARD LENGTH=273	684.38	27.47	29181	7	7	10	10	120	120	10	27	27	27	10	27	27	27	8	22	22	22	9	20	20	20	8	14	14	14	8	10	10	10	SELECTED
336	359189	AT5G58140.1	AT5G58140.1; AT5G58140.2	AT5G58140.3; AT5G58140.4	| Symbols: PHOT2, NPL1 | phototropin 2 | chr5:23524771-23529993 FORWARD LENGTH=915	682.35	18.8	102471	13	12	13	12	29	28	1	1	1	1	6	7	6	6.86	5	5	5	5	2	2	2	2	5	5	5	5	9	9	9	9	SELECTED
337	359703	AT4G35090.1	AT4G35090.1	AT4G35090.2	| Symbols: CAT2 | catalase 2 | chr4:16700937-16703215 REVERSE LENGTH=492	679.87	36.59	56931	13	9	13	9	53	26	9	15	8	10.3	10	15	9	11.32	10	14	9	11.16	2	3	0	0	3	5	0	0	1	1	0	0	SELECTED
338	360432	AT1G44575.1	AT1G44575.1	AT1G44575.2	| Symbols: NPQ4, PSBS | Chlorophyll A-B binding family protein | chr1:16871768-16873194 FORWARD LENGTH=265	672.93	40	28007	8	8	8	8	58	58	6	16	16	16	8	23	23	23	6	17	17	17	1	1	1	1	1	1	1	1					SELECTED
339	361567	AT3G45890.1	AT3G45890.1		| Symbols: RUS1 | Protein of unknown function, DUF647 | chr3:16871697-16874100 FORWARD LENGTH=608	671.9	26.81	66385	14	14	14	14	30	30													3	3	3	3	11	12	12	12	11	15	15	15	SELECTED
340	361385	AT4G13010.1	AT4G13010.1		| Symbols: | Oxidoreductase, zinc-binding dehydrogenase family protein | chr4:7600682-7602567 FORWARD LENGTH=329	671.3	52.89	34436	11	11	14	14	35	35	1	1	1	1	2	2	2	2					2	2	2	2	10	14	14	14	12	16	16	16	SELECTED
341	359675	AT3G23990.1	AT3G23990.1		| Symbols: HSP60, HSP60-3B | heat shock protein 60 | chr3:8669013-8672278 FORWARD LENGTH=577	670.59	30.5	61280	14	6	14	6	29	17	9	10	5	10	7	8	5	8	8	11	7	10.5													SELECTED
342	358666	AT3G09630.1	AT3G09630.1; AT3G09630.2		| Symbols: | Ribosomal protein L4/L1 family | chr3:2953813-2955444 FORWARD LENGTH=406	669.6	29.31	44702	8	4	12	6	35	12	10	13	4	8.5	8	11	3	6.43	5	6	2	3.6					3	3	2	3	2	2	1	2	SELECTED
343	358684	AT5G62670.1	AT5G62670.1	AT1G80660.1; AT1G80660.2; AT3G42640.1; AT3G47950.1	| Symbols: AHA11, HA11 | H(+)-ATPase 11 | chr5:25159495-25164957 FORWARD LENGTH=956	668.93	16.21	105122	14	9	16	10	31	17	7	7	4	5.5	7	7	5	6.67	7	8	4	6.29	4	4	2	3.33	3	3	1	3	2	2	1	2	SELECTED
344	358939	AT1G05190.1	AT1G05190.1		| Symbols: emb2394 | Ribosomal protein L6 family | chr1:1502515-1503738 REVERSE LENGTH=223	668.88	51.57	24705	12	12	12	12	52	52	6	8	8	8	7	8	8	8	7	8	8	8	8	14	14	14	6	8	8	8	6	6	6	6	SELECTED
345	361067	AT2G47390.1	AT2G47390.1		| Symbols: | Prolyl oligopeptidase family protein | chr2:19442278-19446253 REVERSE LENGTH=961	668.68	22.27	106266	14	14	14	14	33	33	6	7	7	7	12	13	13	13	12	12	12	12					1	1	1	1					SELECTED
346	359889	AT1G79930.1	AT1G79930.1; AT1G79930.2		| Symbols: HSP91 | heat shock protein 91 | chr1:30063781-30067067 REVERSE LENGTH=831	663.36	16.73	91750	14	1	14	1	24	2	6	6	0	0	8	9	1	9	7	9	1	9													SELECTED
347	358748	AT5G10450.1	AT5G10450.1; AT5G10450.2; AT5G10450.3; AT5G10450.4		| Symbols: GRF6, AFT1, 14-3-3lambda | G-box regulating factor 6 | chr5:3284452-3286261 REVERSE LENGTH=248	661.82	47.98	27975	9	5	11	6	46	19	9	13	5	8.1	10	13	7	10.17	9	17	6	10.36					2	2	1	1.17	1	1	0	0	SELECTED
348	360173	AT3G08580.1	AT3G08580.1; AT3G08580.2	AT4G28390.1	| Symbols: AAC1 | ADP/ATP carrier 1 | chr3:2605706-2607030 REVERSE LENGTH=381	656.82	27.82	41475	11	9	11	9	49	35	8	13	10	12.5	9	13	8	11.64	6	9	6	8.57	6	6	5	5.83	5	6	5	5.71	2	2	1	2	SELECTED
349	358746	AT5G38480.1	AT5G38480.1	AT5G38480.2	| Symbols: GRF3, RCI1 | general regulatory factor 3 | chr5:15410277-15411285 FORWARD LENGTH=255	656.16	54.51	28606	11	6	14	7	39	13	9	11	4	5.03	9	10	4	5.04	8	14	4	6.27	1	1	1	1	2	2	0	0	1	1	0	0	SELECTED
350	359875	AT3G08640.1	AT3G08640.1	AT3G08630.1	| Symbols: | Protein of unknown function (DUF3411) | chr3:2622992-2624005 FORWARD LENGTH=337	655.95	36.8	35252	8	8	13	13	42	42	1	1	1	1					1	1	1	1	5	8	8	8	10	18	18	18	9	14	14	14	SELECTED
351	358739	AT1G22300.1	AT1G22300.1; AT1G22300.2	AT1G22300.3	| Symbols: GRF10, 14-3-3EPSILON, GF14 EPSILON | general regulatory factor 10 | chr1:7879146-7881103 REVERSE LENGTH=254	655.32	49.61	28915	9	8	10	8	35	23	9	13	9	9.8	7	9	7	7.33	6	10	6	6.67					2	2	1	1.17	1	1	0	0	SELECTED
352	360072	AT4G24810.2	AT4G24810.2	AT4G24810.1; AT4G24810.3	| Symbols: | Protein kinase superfamily protein | chr4:12786791-12789598 REVERSE LENGTH=481	653.82	37.01	54635	16	14	16	14	27	25													3	3	3	3	11	14	14	14	9	10	8	9.78	SELECTED
353	359925	AT3G09840.1	AT3G09840.1	AT3G53230.1; AT5G03340.1	| Symbols: CDC48, ATCDC48, CDC48A | cell division cycle 48 | chr3:3019494-3022832 FORWARD LENGTH=809	653.74	28.92	89393	15	15	15	15	31	31	9	9	9	9	9	10	10	10	9	9	9	9					2	3	3	3					SELECTED
354	361539	AT3G27925.1	AT3G27925.1		| Symbols: DEGP1, Deg1 | DegP protease 1 | chr3:10366659-10368864 REVERSE LENGTH=439	653.16	35.76	46673	9	9	9	9	30	30	6	9	9	9	7	8	8	8	7	8	8	8	2	2	2	2	2	2	2	2	1	1	1	1	SELECTED
355	361006	AT3G25920.1	AT3G25920.1		| Symbols: RPL15 | ribosomal protein L15 | chr3:9491268-9492558 REVERSE LENGTH=277	647.17	38.27	29707	10	10	11	11	30	30	4	5	5	5	6	6	6	6	7	7	7	7	6	6	6	6	1	1	1	1	5	5	5	5	SELECTED
356	359642	AT2G19940.1	AT2G19940.1; AT2G19940.2		| Symbols: | oxidoreductases, acting on the aldehyde or oxo group of donors, NAD or NADP as acceptor;copper ion binding | chr2:8613168-8615649 FORWARD LENGTH=401	647.02	33.17	44135	10	10	12	12	24	24	6	6	6	6	4	4	4	4	9	9	9	9					2	2	2	2	3	3	3	3	SELECTED
357	359061	AT2G34460.1	AT2G34460.1		| Symbols: | NAD(P)-binding Rossmann-fold superfamily protein | chr2:14529635-14530732 FORWARD LENGTH=280	645.23	43.93	30471	11	11	12	12	49	49	5	7	7	7	4	5	5	5	4	4	4	4	8	10	10	10	7	10	10	10	8	13	13	13	SELECTED
358	361526	AT4G15440.1	AT4G15440.1		| Symbols: HPL1, CYP74B2 | hydroperoxide lyase 1 | chr4:8835869-8838462 FORWARD LENGTH=384	643.68	36.98	42666	12	12	12	12	37	37	4	4	4	4	7	10	10	10	4	5	5	5	2	3	3	3	11	11	11	11	4	4	4	4	SELECTED
359	359888	AT1G79920.1	AT1G79920.1; AT1G79920.2		| Symbols: | Heat shock protein 70 (Hsp 70) family protein | chr1:30058935-30062224 REVERSE LENGTH=831	642.84	17.33	91680	14	1	14	1	23	1	7	7	1	7	7	8	0	0	6	8	0	0													SELECTED
360	359397	AT3G17240.1	AT3G17240.1; AT3G17240.3	AT3G17240.2	| Symbols: mtLPD2 | lipoamide dehydrogenase 2 | chr3:5890278-5892166 REVERSE LENGTH=507	641.31	33.33	53986	12	5	13	5	37	7	8	10	2	3.6	8	11	1	1.83	11	16	4	7													SELECTED
361	358780	AT2G21390.1	AT2G21390.1		| Symbols: | Coatomer, alpha subunit | chr2:9152428-9156577 FORWARD LENGTH=1218	641.02	15.35	136466	13	5	13	5	24	12	8	8	4	8	9	9	5	8.33	7	7	3	7													SELECTED
362	361340	AT1G23740.1	AT1G23740.1		| Symbols: | Oxidoreductase, zinc-binding dehydrogenase family protein | chr1:8398245-8399656 REVERSE LENGTH=386	639.95	44.56	40986	12	12	12	12	42	42	6	9	9	9	8	11	11	11	9	11	11	11					3	3	3	3	5	8	8	8	SELECTED
363	359041	AT1G53240.1	AT1G53240.1	AT3G15020.1; AT3G15020.2	| Symbols: mMDH1 | Lactate/malate dehydrogenase family protein | chr1:19854966-19856802 REVERSE LENGTH=341	637.89	42.52	35804	9	7	10	8	39	18	7	9	6	7.38	9	12	7	8.84	6	7	4	5	2	2	0	0	2	5	0	0	3	4	1	1.08	SELECTED
364	358838	AT1G71240.1	AT1G71240.1; AT1G71240.2		| Symbols: | Plant protein of unknown function (DUF639) | chr1:26855489-26859599 FORWARD LENGTH=824	636.06	16.99	92875	12	12	12	12	16	16																	9	10	10	10	6	6	6	6	SELECTED
365	361249	AT3G16950.1	AT3G16950.1; AT3G16950.2		| Symbols: LPD1, ptlpd1 | lipoamide dehydrogenase 1 | chr3:5786761-5790383 REVERSE LENGTH=570	635.27	30.7	60756	12	5	13	6	42	14	3	3	0	0	1	1	0	0	2	2	0	0	5	6	2	3.14	8	13	6	8.33	13	17	6	9	SELECTED
366	360508	AT2G20420.1	AT2G20420.1		| Symbols: | ATP citrate lyase (ACL) family protein | chr2:8805574-8807858 FORWARD LENGTH=421	635.24	34.68	45345	9	9	10	10	27	27	8	11	11	11	9	10	10	10	6	6	6	6													SELECTED
367	359761	ATCG00380.1	ATCG00380.1		| Symbols: RPS4 | chloroplast ribosomal protein S4 | chrC:45223-45828 REVERSE LENGTH=201	630.74	61.69	23240	9	9	11	11	48	48	7	7	7	7	6	9	9	9	6	10	10	10	6	8	8	8	4	5	5	5	9	9	9	9	SELECTED
368	360126	AT4G34240.1	AT4G34240.1	AT4G34240.2	| Symbols: ALDH3I1, ALDH3 | aldehyde dehydrogenase 3I1 | chr4:16389801-16392633 FORWARD LENGTH=550	628.91	22.91	60172	12	12	12	12	43	43	2	3	3	3	2	2	2	2	1	2	2	2	4	4	4	4	12	16	16	16	10	16	16	16	SELECTED
369	361172	AT4G32260.1	AT4G32260.1		| Symbols: | ATPase, F0 complex, subunit B/B', bacterial/chloroplast | chr4:15573859-15574586 REVERSE LENGTH=219	628.32	35.16	23917	8	8	10	10	62	62	7	17	17	17	8	15	15	15	8	13	13	13	5	5	5	5	6	7	7	7	5	5	5	5	SELECTED
370	359948	AT3G61440.1	AT3G61440.1	AT3G61440.2; AT3G61440.3	| Symbols: ATCYSC1, ARATH;BSAS3;1, CYSC1 | cysteine synthase C1 | chr3:22735885-22737792 FORWARD LENGTH=368	626.61	30.71	39927	9	9	12	12	31	31	8	10	10	10	9	10	10	10	9	11	11	11													SELECTED
371	359010	AT2G44350.1	AT2G44350.1; AT2G44350.2	AT3G60100.1	| Symbols: ATCS, CSY4 | Citrate synthase family protein | chr2:18316673-18320524 FORWARD LENGTH=473	622.09	27.91	52654	9	9	10	10	23	23	8	10	10	10	5	6	6	6	7	7	7	7													SELECTED
372	359463	AT3G23790.1	AT3G23790.1		| Symbols: AAE16 | AMP-dependent synthetase and ligase family protein | chr3:8575268-8581001 FORWARD LENGTH=722	620.02	9.56	81148	7	1	10	1	27	1									1	1	0	0	3	4	0	0	10	13	1	1.23	8	9	0	0	SELECTED
373	358719	AT5G03940.1	AT5G03940.1		| Symbols: FFC, 54CP, CPSRP54, SRP54CP | chloroplast signal recognition particle 54 kDa subunit | chr5:1060265-1063257 REVERSE LENGTH=564	619.96	18.09	61232	9	9	13	13	37	37	6	7	7	7	10	10	10	10	8	8	8	8	5	6	6	6	2	2	2	2	3	4	4	4	SELECTED
374	359194	AT5G16970.1	AT5G16970.1	AT5G16980.1; AT5G16980.2	| Symbols: AT-AER, AER | alkenal reductase | chr5:5576291-5578001 REVERSE LENGTH=345	619.74	55.94	38133	10	5	11	6	24	16	6	7	4	5.64	7	8	5	6.88	7	9	7	8.48													SELECTED
375	359452	AT1G07320.1	AT1G07320.1; AT1G07320.2; AT1G07320.3; AT1G07320.4		| Symbols: RPL4 | ribosomal protein L4 | chr1:2249190-2250189 FORWARD LENGTH=282	619.08	40.43	30558	11	11	11	11	37	37	3	4	4	4	6	9	9	9	3	3	3	3	8	9	9	9	6	6	6	6	6	6	6	6	SELECTED
376	359846	AT3G58610.1	AT3G58610.1; AT3G58610.2; AT3G58610.3		| Symbols: | ketol-acid reductoisomerase | chr3:21671561-21674639 FORWARD LENGTH=591	617.7	23.18	63812	9	9	11	11	42	42	6	9	9	9	11	12	12	12	5	6	6	6	1	2	2	2	5	5	5	5	7	8	8	8	SELECTED
377	360973	AT1G14810.1	AT1G14810.1		| Symbols: | semialdehyde dehydrogenase family protein | chr1:5102684-5104633 REVERSE LENGTH=375	617.1	22.93	40745	6	6	9	9	38	38	7	8	8	8	7	9	9	9	6	10	10	10	1	1	1	1	3	3	3	3	5	7	7	7	SELECTED
378	360952	AT3G09820.1	AT3G09820.1	AT3G09820.2	| Symbols: ADK1, ATADK1 | adenosine kinase 1 | chr3:3012122-3014624 FORWARD LENGTH=344	616.35	36.92	37836	10	2	10	2	28	5	7	10	3	8.25	6	8	1	3.33	7	8	1	2.4					2	2	0	0					SELECTED
379	359936	AT3G13070.1	AT3G13070.1		| Symbols: | CBS domain-containing protein / transporter associated domain-containing protein | chr3:4191511-4195112 REVERSE LENGTH=661	613.42	29.2	73752	12	8	12	8	26	13													2	2	0	0	9	13	7	10.5	10	11	6	8.73	SELECTED
380	361381	AT2G21280.1	AT2G21280.1		| Symbols: GC1, ATSULA, SULA | NAD(P)-binding Rossmann-fold superfamily protein | chr2:9110502-9112679 REVERSE LENGTH=347	612.82	36.02	37745	9	9	9	9	30	30	4	4	4	4	5	5	5	5	5	5	5	5	4	4	4	4	6	6	6	6	5	6	6	6	SELECTED
381	358756	AT5G54270.1	AT5G54270.1		| Symbols: LHCB3, LHCB3*1 | light-harvesting chlorophyll B-binding protein 3 | chr5:22038424-22039383 FORWARD LENGTH=265	609.92	39.62	28706	5	4	7	5	45	32	6	15	12	13.71	5	13	9	10.44	6	13	8	9.54	4	4	3	3.75									SELECTED
382	359921	AT1G52510.1	AT1G52510.1	AT1G52510.2	| Symbols: | alpha/beta-Hydrolases superfamily protein | chr1:19563039-19565260 REVERSE LENGTH=380	609.09	39.47	41839	9	9	10	10	39	39	9	12	12	12	7	8	8	8	7	8	8	8	2	2	2	2	5	5	5	5	3	4	4	4	SELECTED
383	361141	AT2G27680.1	AT2G27680.1		| Symbols: | NAD(P)-linked oxidoreductase superfamily protein | chr2:11803981-11805965 REVERSE LENGTH=384	608.26	23.96	43154	8	8	10	10	28	28	8	9	9	9	5	5	5	5	7	7	7	7	1	1	1	1	2	2	2	2	4	4	4	4	SELECTED
384	358811	AT1G23490.1	AT1G23490.1; AT1G70490.1; AT1G70490.2; AT1G70490.3	AT1G10630.1; AT2G47170.1; AT3G62290.1; AT3G62290.2; AT3G62290.3; AT5G14670.1	| Symbols: ATARFA1A, ATARF1, ATARF, ARF1 | ADP-ribosylation factor 1 | chr1:8337232-8338373 FORWARD LENGTH=181	607.38	70.72	20592	9	9	11	11	38	38	9	13	13	13	7	10	10	10	6	8	8	8	2	3	3	3	2	2	2	2	2	2	2	2	SELECTED
385	358742	AT1G78300.1	AT1G78300.1		| Symbols: GRF2, 14-3-3OMEGA, GF14 OMEGA | general regulatory factor 2 | chr1:29461883-29463052 FORWARD LENGTH=259	606.67	53.28	29161	10	5	12	5	44	12	10	17	7	9.86	7	12	4	5.5	6	12	1	1.54					2	2	0	0	1	1	0	0	SELECTED
386	359514	AT1G76405.2	AT1G76405.2	AT1G76405.1	| Symbols: | unknown protein; FUNCTIONS IN: molecular_function unknown; INVOLVED IN: biological_process unknown; LOCATED IN: chloroplast envelope; EXPRESSED IN: 21 plant structures; EXPRESSED DURING: 13 growth stages; BEST Arabidopsis thaliana prot	606.41	59.28	19452	10	9	12	10	30	23													3	3	2	3	9	13	10	12.31	11	14	11	12.65	SELECTED
387	360630	AT1G21680.1	AT1G21680.1		| Symbols: | DPP6 N-terminal domain-like protein | chr1:7613028-7615148 FORWARD LENGTH=706	605.19	22.95	78441	10	10	11	11	20	20	8	9	9	9	5	5	5	5	6	6	6	6													SELECTED
388	360148	AT5G43330.1	AT5G43330.1	AT5G56720.1	| Symbols: | Lactate/malate dehydrogenase family protein | chr5:17390552-17392449 FORWARD LENGTH=332	603.77	28.61	35675	8	1	10	1	41	1	9	14	1	2.86	8	14	0	0	8	12	0	0					1	1	0	0					SELECTED
389	359949	AT2G43235.1	AT2G43235.1		| Symbols: | unknown protein; FUNCTIONS IN: molecular_function unknown; INVOLVED IN: biological_process unknown; LOCATED IN: chloroplast; EXPRESSED IN: 22 plant structures; EXPRESSED DURING: 13 growth stages; Has 41 Blast hits to 41 proteins in 16	603.13	31.12	48651	11	11	11	11	21	21													1	1	1	1	9	10	10	10	7	10	10	10	SELECTED
390	359651	AT2G43030.1	AT2G43030.1		| Symbols: | Ribosomal protein L3 family protein | chr2:17894898-17895713 FORWARD LENGTH=271	602.2	35.06	29363	8	8	8	8	36	36	7	10	10	10	7	8	8	8	4	5	5	5	5	6	6	6	4	4	4	4	2	3	3	3	SELECTED
391	359147	AT5G36880.1	AT5G36880.1; AT5G36880.2		| Symbols: ACS | acetyl-CoA synthetase | chr5:14534961-14539084 REVERSE LENGTH=693	601.64	24.96	76733	12	12	12	12	29	29	7	7	7	7	8	9	9	9	9	10	10	10					2	2	2	2	1	1	1	1	SELECTED
392	360074	AT5G35360.1	AT5G35360.1	AT5G35360.2; AT5G35360.3	| Symbols: CAC2 | acetyl Co-enzyme a carboxylase biotin carboxylase subunit | chr5:13584300-13588268 FORWARD LENGTH=537	601.55	31.84	58387	12	12	12	12	39	39	8	10	10	10	9	9	9	9	6	6	6	6	3	3	3	3	3	4	4	4	6	7	7	7	SELECTED
393	359259	AT3G08940.2	AT3G08940.2	AT3G08940.1	| Symbols: LHCB4.2 | light harvesting complex photosystem II | chr3:2717717-2718665 FORWARD LENGTH=287	601.46	49.13	31193	9	7	9	7	79	69	7	18	14	15.89	8	25	21	23.64	7	21	19	20	4	7	7	7	1	6	6	6	1	2	2	2	SELECTED
394	360883	AT5G42960.1	AT5G42960.1		| Symbols: | unknown protein; FUNCTIONS IN: molecular_function unknown; INVOLVED IN: biological_process unknown; LOCATED IN: mitochondrion, chloroplast, plastid, chloroplast envelope; EXPRESSED IN: 24 plant structures; EXPRESSED DURING: 13 growth s	600.31	63.85	23410	10	10	11	11	42	42	1	2	2	2	2	2	2	2					6	7	7	7	8	14	14	14	11	17	17	17	SELECTED
395	359724	AT4G37000.1	AT4G37000.1		| Symbols: ACD2, ATRCCR | accelerated cell death 2 (ACD2) | chr4:17442627-17443762 FORWARD LENGTH=319	599.43	53.92	36448	13	13	13	13	27	27	8	9	9	9	10	12	12	12	6	6	6	6													SELECTED
396	359090	AT2G37660.1	AT2G37660.1		| Symbols: | NAD(P)-binding Rossmann-fold superfamily protein | chr2:15795481-15796977 REVERSE LENGTH=325	598.68	35.08	34879	9	9	9	9	37	37	6	10	10	10	7	12	12	12	4	7	7	7	1	1	1	1	2	3	3	3	3	4	4	4	SELECTED
397	360057	AT4G34870.1	AT4G34870.1		| Symbols: ROC5, ATCYP1 | rotamase cyclophilin 5 | chr4:16614451-16614969 FORWARD LENGTH=172	596.87	52.33	18378	7	4	10	7	34	27	7	12	11	11.52	5	9	7	7.64	7	9	5	6.68					2	2	2	2	2	2	2	2	SELECTED
398	360616	AT1G29670.1	AT1G29670.1		| Symbols: | GDSL-like Lipase/Acylhydrolase superfamily protein | chr1:10375843-10377717 FORWARD LENGTH=363	596.16	31.68	39871	8	8	9	9	27	27	4	5	5	5	6	7	7	7	7	9	9	9					3	4	4	4	2	2	2	2	SELECTED
399	360296	AT4G15110.1	AT4G15110.1		| Symbols: CYP97B3 | cytochrome P450, family 97, subfamily B, polypeptide 3 | chr4:8629922-8632993 REVERSE LENGTH=580	592.99	24.66	65174	11	11	11	11	42	42	3	3	3	3	6	6	6	6	2	2	2	2	5	5	5	5	9	12	12	12	10	14	14	14	SELECTED
400	360058	AT2G16600.1	AT2G16600.1	AT2G16600.2	| Symbols: ROC3 | rotamase CYP 3 | chr2:7200862-7201383 FORWARD LENGTH=173	592.54	63.01	18491	8	5	10	7	37	30	6	10	9	9.43	7	14	12	13.09	6	10	6	8.01					2	2	2	2	1	1	1	1	SELECTED
401	358957	AT4G23430.1	AT4G23430.1; AT4G23430.2	AT4G23420.1; AT4G23420.2; AT4G23420.3; AT4G23430.3	| Symbols: | NAD(P)-binding Rossmann-fold superfamily protein | chr4:12229171-12231493 FORWARD LENGTH=320	592.5	46.88	34489	10	10	13	13	21	21	1	1	1	1					1	1	1	1	1	1	1	1	7	7	7	7	11	11	11	11	SELECTED
402	361041	AT3G14310.1	AT3G14310.1	AT1G53830.1	| Symbols: ATPME3, PME3 | pectin methylesterase 3 | chr3:4772214-4775095 REVERSE LENGTH=592	589.7	25.51	64255	11	11	11	11	37	37	8	13	13	13	6	8	8	8	10	16	16	16													SELECTED
403	361033	AT4G19170.1	AT4G19170.1		| Symbols: NCED4, CCD4 | nine-cis-epoxycarotenoid dioxygenase 4 | chr4:10481835-10483622 FORWARD LENGTH=595	588.71	22.69	65601	11	11	11	11	27	27	7	7	7	7	6	6	6	6	6	6	6	6	2	2	2	2	4	4	4	4	2	2	2	2	SELECTED
404	360746	AT3G54660.1	AT3G54660.1		| Symbols: GR, EMB2360, ATGR2 | glutathione reductase | chr3:20230356-20233100 REVERSE LENGTH=565	588.67	32.21	60852	11	11	13	13	23	23	5	6	6	6	7	9	9	9	6	6	6	6					1	1	1	1	1	1	1	1	SELECTED
405	360197	AT2G30970.1	AT2G30970.1; AT2G30970.2		| Symbols: ASP1 | aspartate aminotransferase 1 | chr2:13179012-13181686 FORWARD LENGTH=430	586.42	45.12	47757	12	12	14	14	23	23	6	6	6	6	6	6	6	6	10	11	11	11													SELECTED
406	358902	AT4G09020.1	AT4G09020.1		| Symbols: ATISA3, ISA3 | isoamylase 3 | chr4:5784099-5788839 FORWARD LENGTH=764	583.64	23.17	86321	11	11	11	11	27	27	5	6	6	6	7	10	10	10	9	11	11	11													SELECTED
407	358747	AT5G16050.1	AT5G16050.1		| Symbols: GRF5, GF14 UPSILON | general regulatory factor 5 | chr5:5244008-5245402 REVERSE LENGTH=268	578.77	45.15	30181	11	5	13	5	47	15	11	14	6	8.55	10	15	6	10.57	8	13	2	3.8					4	4	1	3.17	1	1	0	0	SELECTED
408	358993	AT2G20890.1	AT2G20890.1		| Symbols: PSB29, THF1 | photosystem II reaction center PSB29 protein | chr2:8987783-8989185 FORWARD LENGTH=300	578.6	32.67	33795	9	9	10	10	33	33	6	8	8	8	8	9	9	9	5	7	7	7	4	4	4	4	2	2	2	2	2	3	3	3	SELECTED
409	360323	AT5G15090.1	AT5G15090.1; AT5G15090.2		| Symbols: VDAC3, ATVDAC3 | voltage dependent anion channel 3 | chr5:4889641-4891389 REVERSE LENGTH=274	576.98	56.2	29210	10	9	10	9	28	27	6	8	7	7.54	7	8	8	8	8	10	10	10	1	1	1	1	1	1	1	1					SELECTED
410	358891	AT5G35790.1	AT5G35790.1	AT1G24280.1; AT5G13110.1	| Symbols: G6PD1 | glucose-6-phosphate dehydrogenase 1 | chr5:13956879-13959686 REVERSE LENGTH=576	575.57	21.35	65427	11	11	11	11	31	31	6	6	6	6	6	6	6	6	6	7	7	7	5	5	5	5	4	4	4	4	2	3	3	3	SELECTED
411	359340	AT3G19720.1	AT3G19720.1; AT3G19720.2	AT3G19720.3	| Symbols: ARC5, DRP5B | P-loop containing nucleoside triphosphate hydrolases superfamily protein | chr3:6850591-6855389 REVERSE LENGTH=777	575.3	23.04	87170	14	14	16	16	21	21																	10	11	11	11	10	10	10	10	SELECTED
412	360989	AT4G13930.1	AT4G13930.1		| Symbols: SHM4 | serine hydroxymethyltransferase 4 | chr4:8048013-8050021 REVERSE LENGTH=471	574.61	27.18	51717	10	10	10	10	27	27	6	7	7	7	9	11	11	11	8	9	9	9													SELECTED
413	361632	AT1G65410.1	AT1G65410.1		| Symbols: ATNAP11, TGD3, NAP11 | non-intrinsic ABC protein 11 | chr1:24295362-24297332 FORWARD LENGTH=345	572.38	40.87	37518	10	10	11	11	27	27	1	1	1	1									2	2	2	2	9	12	12	12	7	12	12	12	SELECTED
414	360385	AT1G33120.1	AT1G33120.1; AT1G33140.1	AT4G10450.1	| Symbols: | Ribosomal protein L6 family | chr1:12010986-12012223 FORWARD LENGTH=194	568.57	62.37	22017	9	9	10	10	40	40	6	9	9	9	7	10	10	10	8	12	12	12	3	3	3	3	4	4	4	4	2	2	2	2	SELECTED
415	358760	AT3G25690.1	AT3G25690.1; AT3G25690.2	AT3G25690.3	| Symbols: CHUP1 | Hydroxyproline-rich glycoprotein family protein | chr3:9354061-9357757 FORWARD LENGTH=1004	568.51	15.94	111911	13	13	13	13	27	27	3	3	3	3	3	3	3	3	1	1	1	1	5	5	5	5	4	4	4	4	9	11	11	11	SELECTED
416	359683	AT5G58330.1	AT5G58330.1; AT5G58330.2	AT5G58330.3	| Symbols: | lactate/malate dehydrogenase family protein | chr5:23580010-23582287 REVERSE LENGTH=443	567.09	29.8	48316	10	10	10	10	33	33	7	8	8	8	8	10	10	10	7	9	9	9					3	3	3	3	3	3	3	3	SELECTED
417	359014	AT4G22890.1	AT4G22890.1; AT4G22890.2; AT4G22890.3	AT4G22890.4; AT4G22890.5	| Symbols: PGR5-LIKE A | PGR5-LIKE A | chr4:12007157-12009175 FORWARD LENGTH=324	565	37.35	35721	7	6	8	6	28	23	5	8	6	7.5	6	6	5	5.83	6	7	5	6.43	3	3	3	3	1	2	2	2	1	2	2	2	SELECTED
418	359906	AT4G15530.1	AT4G15530.1; AT4G15530.2; AT4G15530.3; AT4G15530.4; AT4G15530.5; AT4G15530.6		| Symbols: PPDK | pyruvate orthophosphate dikinase | chr4:8864828-8870727 REVERSE LENGTH=956	564.15	14.85	104204	10	10	12	12	19	19	4	4	4	4	5	5	5	5	10	10	10	10													SELECTED
419	359140	AT5G37600.1	AT5G37600.1		| Symbols: ATGSR1, GLN1;1, GSR 1, ATGLN1;1 | glutamine synthase clone R1 | chr5:14933574-14935656 REVERSE LENGTH=356	559.69	42.7	39115	11	3	13	3	23	4	6	6	2	5.33	9	10	1	10	5	7	1	5													SELECTED
420	360672	AT1G72150.1	AT1G72150.1		| Symbols: PATL1 | PATELLIN 1 | chr1:27148558-27150652 FORWARD LENGTH=573	559.64	26	64046	12	10	12	10	34	26	6	6	5	5.5	8	8	6	7.33	7	8	7	7.64	3	3	1	3	4	5	4	5	4	4	3	4	SELECTED
421	359587	AT5G64040.1	AT5G64040.1	AT5G64040.2	| Symbols: PSAN | photosystem I reaction center subunit PSI-N, chloroplast, putative / PSI-N, putative (PSAN) | chr5:25628724-25629409 REVERSE LENGTH=171	557.43	29.82	18429	6	6	6	6	91	91	6	21	21	21	6	20	20	20	6	23	23	23	5	12	12	12	4	8	8	8	4	7	7	7	SELECTED
422	358706	AT5G23040.1	AT5G23040.1		| Symbols: CDF1 | Protein of unknown function (DUF3353) | chr5:7729465-7730930 REVERSE LENGTH=258	555.59	31.01	28815	9	9	10	10	45	45					2	2	2	2					8	13	13	13	8	14	14	14	9	16	16	16	SELECTED
423	360636	AT2G43630.1	AT2G43630.1	AT3G59640.1; AT3G59640.2	| Symbols: | FUNCTIONS IN: molecular_function unknown; INVOLVED IN: biological_process unknown; LOCATED IN: chloroplast thylakoid membrane, chloroplast, nucleus, chloroplast envelope; EXPRESSED IN: 22 plant structures; EXPRESSED DURING: 13 growth s	555.44	25.55	30699	8	8	10	10	47	47													6	8	8	8	9	17	17	17	8	22	22	22	SELECTED
424	359382	AT2G20990.1	AT2G20990.1; AT2G20990.2; AT2G20990.3	AT2G21010.1	| Symbols: SYTA, NTMC2TYPE1.1, ATSYTA, NTMC2T1.1, SYT1 | synaptotagmin A | chr2:9014827-9017829 FORWARD LENGTH=541	555.15	24.03	61744	10	10	12	12	21	21	5	5	5	5	6	6	6	6	8	8	8	8									2	2	2	2	SELECTED
425	358667	AT5G02870.1	AT5G02870.1; AT5G02870.2		| Symbols: | Ribosomal protein L4/L1 family | chr5:657830-659526 FORWARD LENGTH=407	554.5	29.98	44721	9	5	11	5	34	11	10	13	4	8.5	9	12	4	8.57	6	7	3	5.4					1	1	0	0	1	1	0	0	SELECTED
426	360740	AT5G03630.1	AT5G03630.1		| Symbols: ATMDAR2 | Pyridine nucleotide-disulphide oxidoreductase family protein | chr5:922378-924616 REVERSE LENGTH=435	551.66	33.79	47479	9	9	11	11	20	20	4	5	5	5	7	7	7	7	7	8	8	8													SELECTED
427	359701	AT5G53860.2	AT5G53860.2; AT5G53860.5	AT5G53860.1; AT5G53860.3; AT5G53860.4	| Symbols: emb2737 | embryo defective 2737 | chr5:21865353-21868576 FORWARD LENGTH=422	550.98	33.65	48306	11	11	12	12	23	23													3	3	3	3	8	9	9	9	9	11	11	11	SELECTED
428	359622	AT2G45770.1	AT2G45770.1; AT2G45770.2		| Symbols: CPFTSY, FRD4 | signal recognition particle receptor protein, chloroplast (FTSY) | chr2:18851248-18853402 FORWARD LENGTH=366	550.03	36.89	39678	10	10	11	11	25	25					3	3	3	3	3	4	4	4	1	1	1	1	5	5	5	5	10	12	12	12	SELECTED
429	359422	AT3G57090.1	AT3G57090.1		| Symbols: BIGYIN, FIS1A | Tetratricopeptide repeat (TPR)-like superfamily protein | chr3:21128627-21129981 FORWARD LENGTH=170	549.13	47.06	18698	8	8	10	10	26	26									1	1	1	1	2	3	3	3	8	11	11	11	9	11	11	11	SELECTED
430	360315	AT3G26570.1	AT3G26570.1; AT3G26570.2		| Symbols: PHT2;1, ORF02 | phosphate transporter 2;1 | chr3:9756261-9758413 FORWARD LENGTH=613	547.24	16.48	64786	6	6	8	8	28	28													5	6	6	6	7	14	14	14	7	8	8	8	SELECTED
431	360025	AT5G66530.1	AT5G66530.1; AT5G66530.2		| Symbols: | Galactose mutarotase-like superfamily protein | chr5:26553821-26555575 REVERSE LENGTH=307	544.24	55.7	33692	9	9	11	11	29	29	8	9	9	9	6	8	8	8	6	9	9	9									3	3	3	3	SELECTED
432	360730	AT5G63570.1	AT5G63570.1		| Symbols: GSA1 | glutamate-1-semialdehyde-2,1-aminomutase | chr5:25451957-25453620 FORWARD LENGTH=474	544.11	25.53	50369	8	3	9	3	38	9	7	8	2	8	8	10	4	8.8	8	10	3	8.25	1	1	0	0	4	5	0	0	4	4	0	0	SELECTED
433	361153	AT5G14040.1	AT5G14040.1		| Symbols: PHT3;1 | phosphate transporter 3;1 | chr5:4531059-4532965 REVERSE LENGTH=375	542.49	33.87	40089	10	10	11	11	35	35	10	11	11	11	8	12	12	12	8	10	10	10					2	2	2	2					SELECTED
434	358883	AT3G04870.1	AT3G04870.1; AT3G04870.2		| Symbols: ZDS, PDE181, SPC1 | zeta-carotene desaturase | chr3:1342842-1346189 FORWARD LENGTH=558	540.09	32.62	61633	13	13	13	13	22	22	3	3	3	3	1	1	1	1	2	2	2	2	3	4	4	4	5	5	5	5	6	7	7	7	SELECTED
435	360655	AT2G19860.1	AT2G19860.1	AT1G47840.1; AT2G19860.2	| Symbols: ATHXK2, HXK2 | hexokinase 2 | chr2:8570818-8573762 FORWARD LENGTH=502	539.59	18.13	54489	7	3	11	3	26	5	2	2	0	0	4	4	2	2.67	5	5	0	0	1	1	0	0	7	7	1	1.55	7	7	2	2.77	SELECTED
436	360208	AT3G14067.1	AT3G14067.1		| Symbols: | Subtilase family protein | chr3:4658421-4660754 REVERSE LENGTH=777	539.46	21.36	81817	9	9	9	9	19	19	6	8	8	8	6	7	7	7	4	4	4	4													SELECTED
437	359258	AT5G01530.1	AT5G01530.1		| Symbols: LHCB4.1 | light harvesting complex photosystem II | chr5:209084-210243 FORWARD LENGTH=290	537.43	30.69	31139	8	6	8	6	62	52	7	17	13	14.75	6	13	9	10.13	7	21	19	20	4	6	6	6	2	2	2	2	2	3	3	3	SELECTED
438	361294	AT3G62700.1	AT3G62700.1	AT2G47800.1	| Symbols: ATMRP10, MRP10, ABCC14 | multidrug resistance-associated protein 10 | chr3:23190428-23195727 REVERSE LENGTH=1539	534.26	9.42	172137	13	13	13	13	28	28	3	4	4	4	5	5	5	5	6	7	7	7	4	4	4	4	7	7	7	7	1	1	1	1	SELECTED
439	360426	AT2G35490.1	AT2G35490.1		| Symbols: | Plastid-lipid associated protein PAP / fibrillin family protein | chr2:14912309-14913797 REVERSE LENGTH=376	532.18	32.18	40505	8	8	8	8	39	39	7	10	10	10	8	11	11	11	6	9	9	9	3	4	4	4	3	3	3	3	2	2	2	2	SELECTED
440	359660	AT3G19820.1	AT3G19820.1; AT3G19820.2; AT3G19820.3		| Symbols: DWF1, DIM, EVE1, DIM1, CBB1 | cell elongation protein / DWARF1 / DIMINUTO (DIM) | chr3:6879835-6881616 REVERSE LENGTH=561	531.28	22.82	65394	11	11	13	13	22	22	1	1	1	1	1	1	1	1	2	2	2	2	1	1	1	1	9	11	11	11	6	6	6	6	SELECTED
441	360519	AT1G19570.1	AT1G19570.1	AT1G19550.1; AT1G19570.2	| Symbols: DHAR1, ATDHAR1, DHAR5 | dehydroascorbate reductase | chr1:6773462-6774413 REVERSE LENGTH=213	530.65	73.24	23641	13	13	13	13	27	27	7	7	7	7	7	8	8	8	10	11	11	11					1	1	1	1					SELECTED
442	361027	AT4G22690.1	AT4G22690.1	AT4G22710.1	| Symbols: CYP706A1 | cytochrome P450, family 706, subfamily A, polypeptide 1 | chr4:11929847-11931520 FORWARD LENGTH=557	528.7	23.88	63116	11	11	12	12	22	22	7	7	7	7	5	5	5	5	6	6	6	6					4	4	4	4					SELECTED
443	360859	AT4G03280.1	AT4G03280.1; AT4G03280.2		| Symbols: PETC, PGR1 | photosynthetic electron transfer C | chr4:1440314-1441717 FORWARD LENGTH=229	528.68	41.05	24366	7	7	7	7	49	49	7	13	13	13	7	14	14	14	5	8	8	8	4	7	7	7	3	3	3	3	4	4	4	4	SELECTED
444	359617	AT2G31610.1	AT2G31610.1		| Symbols: | Ribosomal protein S3 family protein | chr2:13450384-13451669 FORWARD LENGTH=250	528.33	40.8	27519	9	2	10	2	28	3	8	12	3	10.5					5	6	0	0	1	1	0	0	1	1	0	0					SELECTED
445	359691	AT2G33800.1	AT2G33800.1		| Symbols: | Ribosomal protein S5 family protein | chr2:14300925-14302352 REVERSE LENGTH=303	528.32	24.09	32645	7	7	9	9	39	39	6	6	6	6	5	6	6	6	7	8	8	8	6	9	9	9	3	3	3	3	6	7	7	7	SELECTED
446	360027	AT2G33040.1	AT2G33040.1		| Symbols: ATP3 | gamma subunit of Mt ATP synthase | chr2:14018978-14021047 REVERSE LENGTH=325	527.45	35.69	35447	10	10	10	10	28	28	8	9	9	9	8	11	11	11	6	8	8	8													SELECTED
447	358771	AT4G32400.1	AT4G32400.1		| Symbols: EMB104, SHS1, EMB42, ATBT1 | Mitochondrial substrate carrier family protein | chr4:15638686-15640238 FORWARD LENGTH=392	527.33	31.38	42571	11	11	11	11	24	24													3	4	4	4	6	6	6	6	10	14	14	14	SELECTED
448	358965	AT2G36250.1	AT2G36250.1; AT2G36250.2		| Symbols: FTSZ2-1, ATFTSZ2-1 | Tubulin/FtsZ family protein | chr2:15197661-15199932 REVERSE LENGTH=478	526.84	25.52	50721	8	5	9	6	18	7	3	3	1	2	4	4	1	2.5	4	4	3	4	2	2	0	0	1	1	0	0	4	4	2	4	SELECTED
449	358784	AT3G44310.1	AT3G44310.1; AT3G44310.3	AT3G44300.1; AT3G44310.2	| Symbols: NIT1, ATNIT1, NITI | nitrilase 1 | chr3:15986901-15988841 FORWARD LENGTH=346	526.61	40.17	38152	9	7	10	8	29	25	5	9	8	8.8	7	7	6	6.6	7	8	6	7.2	1	2	2	2	2	2	2	2	1	1	1	1	SELECTED
450	361336	AT2G36835.1	AT2G36835.1		| Symbols: | unknown protein; FUNCTIONS IN: molecular_function unknown; INVOLVED IN: biological_process unknown; LOCATED IN: chloroplast envelope; EXPRESSED IN: 22 plant structures; EXPRESSED DURING: 13 growth stages; Has 26 Blast hits to 26 protei	525.51	68.55	13386	6	6	10	10	23	23													2	2	2	2	8	12	12	12	7	9	9	9	SELECTED
451	361308	AT1G31410.1	AT1G31410.1		| Symbols: | putrescine-binding periplasmic protein-related | chr1:11247094-11249345 REVERSE LENGTH=524	524.59	29.39	58292	11	11	11	11	24	24													2	2	2	2	7	8	8	8	9	14	14	14	SELECTED
452	359421	AT3G02360.1	AT3G02360.1; AT3G02360.2		| Symbols: | 6-phosphogluconate dehydrogenase family protein | chr3:482498-483958 FORWARD LENGTH=486	523.97	25.1	53577	11	8	11	8	28	16	8	9	6	8.19	9	10	6	8.13	6	6	4	5.02	1	2	0	0					1	1	0	0	SELECTED
453	360845	AT1G54780.1	AT1G54780.1		| Symbols: TLP18.3 | thylakoid lumen 18.3 kDa protein | chr1:20439533-20440953 FORWARD LENGTH=285	523.24	31.58	31138	9	9	9	9	54	54	9	17	17	17	9	15	15	15	9	13	13	13	5	7	7	7	1	1	1	1	1	1	1	1	SELECTED
454	360819	AT1G29880.1	AT1G29880.1		| Symbols: | glycyl-tRNA synthetase / glycine--tRNA ligase | chr1:10459662-10462781 REVERSE LENGTH=729	522.62	17.83	81943	11	11	12	12	22	22	6	6	6	6	7	8	8	8	7	8	8	8													SELECTED
455	361566	AT5G13510.1	AT5G13510.1		| Symbols: | Ribosomal protein L10 family protein | chr5:4341294-4341956 FORWARD LENGTH=220	522.28	38.18	24735	6	6	8	8	25	25	2	2	2	2	3	4	4	4	4	7	7	7	3	3	3	3	4	5	5	5	4	4	4	4	SELECTED
456	358795	AT5G17310.2	AT5G17310.2	AT5G17310.1	| Symbols: UGP2 | UDP-glucose pyrophosphorylase 2 | chr5:5696955-5700845 REVERSE LENGTH=470	519.31	27.45	51919	10	2	10	2	24	4	6	6	1	1.45	6	7	1	1.6	9	11	2	4													SELECTED
457	359892	AT5G02240.1	AT5G02240.1		| Symbols: | NAD(P)-binding Rossmann-fold superfamily protein | chr5:451502-452984 FORWARD LENGTH=253	517.79	47.43	27102	9	9	9	9	25	25	6	9	9	9	8	11	11	11	5	5	5	5													SELECTED
458	360018	AT4G22240.1	AT4G22240.1		| Symbols: | Plastid-lipid associated protein PAP / fibrillin family protein | chr4:11766090-11767227 REVERSE LENGTH=310	517.44	33.23	33655	7	6	7	6	20	13	4	5	4	4.36	6	8	6	6.8	4	5	3	3.4					1	2	0	0					SELECTED
459	360324	AT3G01280.1	AT3G01280.1		| Symbols: VDAC1, ATVDAC1 | voltage dependent anion channel 1 | chr3:85754-87612 FORWARD LENGTH=276	517.02	45.29	29425	9	8	9	8	28	27	6	7	6	6.46	7	9	9	9	5	9	9	9					2	2	2	2	1	1	1	1	SELECTED
460	360609	AT1G12250.1	AT1G12250.1; AT1G12250.2		| Symbols: | Pentapeptide repeat-containing protein | chr1:4159287-4161269 FORWARD LENGTH=280	516.8	33.93	30064	6	6	6	6	24	24	6	9	9	9	5	8	8	8	5	7	7	7													SELECTED
461	359663	AT4G00490.1	AT4G00490.1	AT2G45880.1	| Symbols: BAM2, BMY9 | beta-amylase 2 | chr4:222422-224862 FORWARD LENGTH=542	516.74	33.03	61398	12	12	12	12	22	22	7	7	7	7	7	8	8	8	5	5	5	5					1	1	1	1	1	1	1	1	SELECTED
462	360587	AT3G57610.1	AT3G57610.1		| Symbols: ADSS | adenylosuccinate synthase | chr3:21334519-21336603 REVERSE LENGTH=490	516.61	33.06	52964	10	10	10	10	26	26	5	6	6	6	8	10	10	10	7	7	7	7					2	2	2	2	1	1	1	1	SELECTED
463	359200	AT5G08280.1	AT5G08280.1		| Symbols: HEMC | hydroxymethylbilane synthase | chr5:2663763-2665596 REVERSE LENGTH=382	516.41	30.1	41043	11	11	11	11	37	37	10	13	13	13	7	8	8	8	5	6	6	6	4	6	6	6					2	4	4	4	SELECTED
464	359935	AT1G55930.1	AT1G55930.1		| Symbols: | CBS domain-containing protein / transporter associated domain-containing protein | chr1:20918895-20922133 FORWARD LENGTH=653	515.78	21.75	72928	9	5	10	6	24	11													3	3	1	3	8	11	5	7.5	8	10	5	7.27	SELECTED
465	359902	AT5G16150.1	AT5G16150.1; AT5G16150.2; AT5G16150.3		| Symbols: GLT1, PGLCT | plastidic GLC translocator | chr5:5272904-5275678 FORWARD LENGTH=546	515.1	21.25	56970	6	6	7	7	20	20													2	4	4	4	6	8	8	8	5	8	8	8	SELECTED
466	361132	AT3G47470.1	AT3G47470.1		| Symbols: LHCA4, CAB4 | light-harvesting chlorophyll-protein complex I subunit A4 | chr3:17493622-17494773 REVERSE LENGTH=251	514.8	39.44	27733	7	7	7	7	71	71	7	18	18	18	6	15	15	15	6	12	12	12	6	13	13	13	6	9	9	9	3	4	4	4	SELECTED
467	360285	AT2G41220.1	AT2G41220.1		| Symbols: GLU2 | glutamate synthase 2 | chr2:17177934-17188388 FORWARD LENGTH=1629	514.73	6.08	177751	8	1	9	1	25	1	5	6	0	0	8	9	0	0	6	6	1	1.11	1	1	0	0	1	1	0	0	2	2	0	0	SELECTED
468	360458	AT4G33680.1	AT4G33680.1		| Symbols: AGD2 | Pyridoxal phosphate (PLP)-dependent transferases superfamily protein | chr4:16171847-16174630 REVERSE LENGTH=461	514.05	27.33	50396	8	8	9	9	27	27	5	7	7	7	7	8	8	8	4	4	4	4	1	1	1	1	3	3	3	3	3	4	4	4	SELECTED
469	361344	AT4G13430.1	AT4G13430.1		| Symbols: IIL1, ATLEUC1 | isopropyl malate isomerase large subunit 1 | chr4:7804194-7807789 REVERSE LENGTH=509	513.73	30.26	55014	9	9	11	11	27	27	5	5	5	5	7	8	8	8	8	8	8	8					2	2	2	2	3	4	4	4	SELECTED
470	360399	AT4G34450.1	AT4G34450.1		| Symbols: | coatomer gamma-2 subunit, putative / gamma-2 coat protein, putative / gamma-2 COP, putative | chr4:16471956-16476795 FORWARD LENGTH=886	513.07	13.66	98490	10	10	10	10	20	20	7	7	7	7	7	8	8	8	3	3	3	3					2	2	2	2					SELECTED
471	360608	AT1G50200.1	AT1G50200.1; AT1G50200.2		| Symbols: ALATS, ACD | Alanyl-tRNA synthetase | chr1:18591429-18598311 REVERSE LENGTH=1003	512.58	15.25	110489	12	12	12	12	20	20	8	8	8	8	7	7	7	7	5	5	5	5													SELECTED
472	360334	AT3G63490.1	AT3G63490.1	AT3G63490.2	| Symbols: | Ribosomal protein L1p/L10e family | chr3:23444269-23446020 FORWARD LENGTH=346	509.73	32.37	37632	10	10	10	10	35	35	6	8	8	8	5	8	8	8	2	5	5	5	7	7	7	7	3	4	4	4	3	3	3	3	SELECTED
473	361326	AT1G04420.1	AT1G04420.1		| Symbols: | NAD(P)-linked oxidoreductase superfamily protein | chr1:1191634-1193699 FORWARD LENGTH=412	508.63	34.22	46427	10	10	10	10	24	24	8	8	8	8	6	8	8	8	7	7	7	7									1	1	1	1	SELECTED
474	359100	AT5G66680.1	AT5G66680.1		| Symbols: DGL1 | dolichyl-diphosphooligosaccharide-protein glycosyltransferase 48kDa subunit family protein | chr5:26617840-26620581 REVERSE LENGTH=437	507.9	27	48744	9	9	9	9	16	16	5	5	5	5	4	4	4	4	3	3	3	3	1	1	1	1	2	2	2	2	1	1	1	1	SELECTED
475	359937	AT5G51820.1	AT5G51820.1		| Symbols: PGM, ATPGMP, PGM1, STF1 | phosphoglucomutase | chr5:21063531-21067933 REVERSE LENGTH=623	507.78	18.3	67988	10	10	10	10	33	33	8	12	12	12	8	11	11	11	6	6	6	6	1	1	1	1	1	1	1	1	2	2	2	2	SELECTED
476	359652	AT5G20830.1	AT5G20830.1; AT5G20830.2	AT3G43190.1	| Symbols: SUS1, ASUS1, atsus1 | sucrose synthase 1 | chr5:7050599-7054032 REVERSE LENGTH=808	506.24	18.19	92997	12	12	12	12	20	20	6	7	7	7	5	5	5	5	8	8	8	8													SELECTED
477	359356	AT5G22800.1	AT5G22800.1		| Symbols: EMB86, EMB1030, EMB263 | Alanyl-tRNA synthetase, class IIc | chr5:7616221-7619961 REVERSE LENGTH=978	505.7	11.25	107830	8	8	8	8	18	18	5	6	6	6	6	6	6	6	5	6	6	6													SELECTED
478	359864	AT3G02450.1	AT3G02450.1	AT2G26140.1	| Symbols: | cell division protein ftsH, putative | chr3:502876-505030 REVERSE LENGTH=622	505.02	17.36	69409	10	9	11	10	21	15	1	1	0	0	1	1	0	0	1	1	0	0	1	1	0	0	9	9	8	9	7	8	7	7.88	SELECTED
479	359481	AT5G37510.1	AT5G37510.1; AT5G37510.2		| Symbols: EMB1467, CI76 | NADH-ubiquinone dehydrogenase, mitochondrial, putative | chr5:14897490-14900352 FORWARD LENGTH=745	504.82	15.7	81182	7	7	7	7	17	17	6	6	6	6	6	6	6	6	5	5	5	5													SELECTED
480	361514	AT3G63190.1	AT3G63190.1		| Symbols: RRF, HFP108, cpRRF, AtcpRRF | ribosome recycling factor, chloroplast precursor | chr3:23342861-23344640 REVERSE LENGTH=275	504.37	33.45	30422	7	7	8	8	42	42	5	8	8	8	5	9	9	9	6	12	12	12	4	5	5	5	1	2	2	2	4	6	6	6	SELECTED
481	361212	AT5G08740.1	AT5G08740.1		| Symbols: NDC1 | NAD(P)H dehydrogenase C1 | chr5:2848752-2851323 REVERSE LENGTH=519	502.58	26.4	57018	9	9	9	9	24	24	5	5	5	5	5	5	5	5	2	2	2	2	1	2	2	2	5	6	6	6	4	4	4	4	SELECTED
482	359778	AT2G25080.1	AT2G25080.1	AT2G43350.1; AT2G43350.2; AT4G31870.1	| Symbols: ATGPX1, GPX1 | glutathione peroxidase 1 | chr2:10668134-10669828 FORWARD LENGTH=236	502.53	36.44	26015	9	7	10	8	46	37	6	9	6	8.57	6	9	6	8.57	5	8	7	7.88	2	3	2	3	4	6	6	6	8	11	10	10.91	SELECTED
483	360729	AT3G48730.1	AT3G48730.1		| Symbols: GSA2 | glutamate-1-semialdehyde 2,1-aminomutase 2 | chr3:18049697-18051550 FORWARD LENGTH=472	502.31	26.69	50141	7	2	8	2	32	3	5	6	0	0	6	7	1	2.2	7	8	1	2.75	1	1	0	0	4	5	0	0	5	5	1	5	SELECTED
484	358995	AT3G25520.1	AT3G25520.1	AT3G25520.2; AT5G39740.1; AT5G39740.2	| Symbols: ATL5, PGY3, OLI5, RPL5A | ribosomal protein L5 | chr3:9269573-9271327 REVERSE LENGTH=301	502.16	44.85	34357	8	8	8	8	25	25	6	7	7	7	7	9	9	9	6	7	7	7	1	2	2	2									SELECTED
485	359999	AT1G34430.1	AT1G34430.1		| Symbols: EMB3003 | 2-oxoacid dehydrogenases acyltransferase family protein | chr1:12588027-12590084 REVERSE LENGTH=465	501.68	16.77	48306	6	4	9	4	34	13	1	1	0	0	2	2	2	2	1	1	1	1	5	6	1	1.38	8	12	5	6.59	8	12	4	5.19	SELECTED
486	361100	AT5G41790.1	AT5G41790.1		| Symbols: CIP1 | COP1-interactive protein 1 | chr5:16727530-16732391 FORWARD LENGTH=1586	498.33	9.39	181977	11	11	12	12	18	18	4	4	4	4	3	3	3	3	3	3	3	3					5	5	5	5	3	3	3	3	SELECTED
487	359120	AT5G24300.1	AT5G24300.1; AT5G24300.2		| Symbols: SSI1, SSI, ATSS1 | Glycogen/starch synthases, ADP-glucose type | chr5:8266934-8270860 FORWARD LENGTH=652	498.31	21.17	72098	8	8	9	9	24	24	8	9	9	9	7	7	7	7	6	6	6	6					1	1	1	1	1	1	1	1	SELECTED
488	360242	AT5G43940.1	AT5G43940.1	AT5G43940.2	| Symbols: HOT5, ADH2, GSNOR, ATGSNOR1, PAR2 | GroES-like zinc-binding dehydrogenase family protein | chr5:17684265-17686379 FORWARD LENGTH=379	498.17	32.19	40698	8	8	8	8	29	29	6	7	7	7	8	12	12	12	6	9	9	9					1	1	1	1					SELECTED
489	360005	AT2G38230.1	AT2G38230.1	AT2G38210.1	| Symbols: ATPDX1.1, PDX1.1 | pyridoxine biosynthesis 1.1 | chr2:16011475-16012404 FORWARD LENGTH=309	497.22	29.77	32861	7	4	9	5	22	12	6	6	3	4.8	8	9	4	6.86	6	6	4	5.14					1	1	1	1					SELECTED
490	361196	AT1G52000.1	AT1G52000.1		| Symbols: | Mannose-binding lectin superfamily protein | chr1:19333352-19335700 REVERSE LENGTH=730	497.14	15.75	73938	9	9	9	9	29	29	7	8	8	8	7	9	9	9	6	6	6	6	2	2	2	2	2	2	2	2	2	2	2	2	SELECTED
491	359576	ATCG00720.1	ATCG00720.1		| Symbols: PETB | photosynthetic electron transfer B | chrC:74841-76292 FORWARD LENGTH=215	496.23	37.21	24152	8	8	8	8	40	40	6	12	12	12	5	7	7	7	7	12	12	12	5	7	7	7	1	1	1	1	1	1	1	1	SELECTED
492	359709	AT2G41560.1	AT2G41560.1		| Symbols: ACA4 | autoinhibited Ca(2+)-ATPase, isoform 4 | chr2:17332256-17337179 REVERSE LENGTH=1030	496.22	10.97	112749	10	7	12	8	16	12									1	1	1	1	3	3	3	3	7	8	6	7.2	4	4	2	4	SELECTED
493	360155	AT1G49970.1	AT1G49970.1		| Symbols: CLPR1, NCLPP5, SVR2 | CLP protease proteolytic subunit 1 | chr1:18501936-18504462 REVERSE LENGTH=387	495.63	22.22	42627	7	7	9	9	20	20	2	2	2	2	3	3	3	3	4	4	4	4	2	2	2	2	4	4	4	4	5	5	5	5	SELECTED
494	358857	AT3G18420.1	AT3G18420.1		| Symbols: | Protein prenylyltransferase superfamily protein | chr3:6324771-6325721 REVERSE LENGTH=316	494.66	32.59	35630	9	9	10	10	20	20													2	2	2	2	7	10	10	10	7	8	8	8	SELECTED
495	358849	AT4G25100.1	AT4G25100.1; AT4G25100.2; AT4G25100.3; AT4G25100.5	AT4G25100.4	| Symbols: FSD1, ATFSD1 | Fe superoxide dismutase 1 | chr4:12884649-12886501 REVERSE LENGTH=212	494.24	29.72	23790	4	4	6	6	40	40	5	8	8	8	6	12	12	12	6	11	11	11	2	3	3	3	2	2	2	2	4	4	4	4	SELECTED
496	361410	AT3G28220.1	AT3G28220.1		| Symbols: | TRAF-like family protein | chr3:10524420-10526497 FORWARD LENGTH=370	493.27	32.16	42886	11	11	11	11	43	43	5	7	7	7	7	10	10	10	5	6	6	6	4	4	4	4	8	13	13	13	3	3	3	3	SELECTED
497	360365	AT3G23940.1	AT3G23940.1; AT3G23940.2		| Symbols: | dehydratase family | chr3:8648780-8652323 FORWARD LENGTH=608	488.29	22.2	64913	9	9	11	11	24	24	9	9	9	9	6	6	6	6	7	8	8	8									1	1	1	1	SELECTED
498	360141	AT5G19940.1	AT5G19940.1	AT5G19940.2	| Symbols: | Plastid-lipid associated protein PAP / fibrillin family protein | chr5:6739693-6740661 FORWARD LENGTH=239	486.19	42.68	26482	8	8	8	8	24	24					2	2	2	2	2	2	2	2	4	5	5	5	4	6	6	6	7	9	9	9	SELECTED
499	361147	AT1G09310.1	AT1G09310.1		| Symbols: | Protein of unknown function, DUF538 | chr1:3009109-3009648 FORWARD LENGTH=179	485.64	32.4	19947	5	5	8	8	20	20	7	7	7	7	6	9	9	9	4	4	4	4													SELECTED
500	360381	AT3G26070.1	AT3G26070.1		| Symbols: | Plastid-lipid associated protein PAP / fibrillin family protein | chr3:9526904-9528199 FORWARD LENGTH=242	483.78	41.74	27163	8	6	8	6	33	21	6	7	5	7	6	9	6	9	6	9	7	9	1	1	0	0	2	2	1	1.5	4	5	2	5	SELECTED
501	358813	AT3G17390.1	AT3G17390.1		| Symbols: MTO3, SAMS3, MAT4 | S-adenosylmethionine synthetase family protein | chr3:5952484-5953665 REVERSE LENGTH=393	482.21	32.32	42795	8	5	9	6	25	18	7	8	7	7.64	9	12	8	11.14	4	5	3	4.1													SELECTED
502	358942	AT2G37620.1	AT2G37620.1; AT2G37620.2; AT3G53750.1	#C#P60712; AT3G12110.1	| Symbols: ACT1, AAc1 | actin 1 | chr2:15779761-15781241 FORWARD LENGTH=377	482.03	32.1	41797	9	2	10	2	26	4	7	7	2	2.83	9	10	2	3.03	5	6	0	0					1	1	0	0	2	2	0	0	SELECTED
503	360646	AT4G17170.1	AT4G17170.1	AT4G17160.1	| Symbols: AT-RAB2, ATRABB1C, ATRAB2A, RAB2A, RABB1C, ATRAB-B1B, RAB-B1B | RAB GTPase homolog B1C | chr4:9644908-9646220 REVERSE LENGTH=211	481.89	53.55	23164	9	4	9	4	24	13	3	3	2	2.5	3	4	1	2	3	4	3	3.6	2	2	2	2	6	7	3	5.4	4	4	2	3.33	SELECTED
504	359054	AT4G21150.1	AT4G21150.1; AT4G21150.3	AT4G21150.2	| Symbols: HAP6 | ribophorin II (RPN2) family protein | chr4:11278646-11283599 FORWARD LENGTH=691	481.26	19.97	74668	10	10	10	10	19	19	4	4	4	4	5	5	5	5	3	4	4	4					3	3	3	3	3	3	3	3	SELECTED
505	358901	AT1G78180.1	AT1G78180.1		| Symbols: | Mitochondrial substrate carrier family protein | chr1:29416919-29418525 FORWARD LENGTH=418	480.83	24.64	45822	9	9	10	10	19	19													1	1	1	1	9	9	9	9	9	9	9	9	SELECTED
506	359741	AT1G69740.1	AT1G69740.1; AT1G69740.2		| Symbols: HEMB1 | Aldolase superfamily protein | chr1:26232197-26234713 FORWARD LENGTH=430	480.83	29.07	46690	8	8	10	10	21	21	2	2	2	2	3	3	3	3	4	4	4	4					3	4	4	4	7	8	8	8	SELECTED
507	358741	AT1G35160.1	AT1G35160.1; AT1G35160.2		| Symbols: GRF4, 14-3-3PHI, GF14 PHI | GF14 protein phi chain | chr1:12867264-12868514 FORWARD LENGTH=267	480.5	38.2	30193	8	2	10	2	40	7	7	12	2	2.82	7	11	3	4.13	7	14	2	3.28					2	2	0	0	1	1	0	0	SELECTED
508	360941	AT1G15980.1	AT1G15980.1		| Symbols: NDF1, NDH48 | NDH-dependent cyclic electron flow 1 | chr1:5489314-5491199 FORWARD LENGTH=461	480.29	24.73	51022	10	10	10	10	24	24	5	5	5	5	7	7	7	7	5	6	6	6	4	4	4	4	2	2	2	2					SELECTED
509	360159	AT4G34200.1	AT4G34200.1	AT1G17745.1; AT1G17745.2	| Symbols: EDA9 | D-3-phosphoglycerate dehydrogenase | chr4:16374041-16376561 REVERSE LENGTH=603	479.88	21.72	63324	10	7	10	7	25	14	4	5	3	4.5	4	5	4	5	3	3	2	2.4	4	4	2	4	6	6	3	6	2	2	0	0	SELECTED
510	361401	AT5G13720.1	AT5G13720.1		| Symbols: | Uncharacterised protein family (UPF0114) | chr5:4427960-4429029 FORWARD LENGTH=262	479.26	23.66	28911	8	8	10	10	32	32	1	1	1	1	1	1	1	1	2	2	2	2	4	5	5	5	7	11	11	11	9	12	12	12	SELECTED
511	360657	AT2G33150.1	AT2G33150.1		| Symbols: PKT3, PED1, KAT2 | peroxisomal 3-ketoacyl-CoA thiolase 3 | chr2:14047814-14050983 REVERSE LENGTH=462	478.06	35.06	48578	10	10	10	10	24	24	6	7	7	7	6	7	7	7	7	9	9	9					1	1	1	1					SELECTED
512	360554	AT5G20290.1	AT5G20290.1	AT5G59240.1	| Symbols: | Ribosomal protein S8e family protein | chr5:6851695-6853012 REVERSE LENGTH=222	477.57	43.69	24993	9	9	9	9	31	31	6	11	11	11	4	5	5	5	7	10	10	10	1	1	1	1	2	2	2	2	2	2	2	2	SELECTED
513	359032	AT2G21170.1	AT2G21170.1	AT2G21170.2	| Symbols: TIM, PDTPI | triosephosphate isomerase | chr2:9071047-9073106 REVERSE LENGTH=315	477.15	28.89	33345	8	7	8	7	36	28	5	7	5	5.67	5	9	7	7.82	8	11	9	9.9	1	1	1	1	4	4	3	3.75	4	4	3	3.6	SELECTED
514	359738	AT3G11510.1	AT3G11510.1	AT3G52580.1	| Symbols: | Ribosomal protein S11 family protein | chr3:3623757-3624866 REVERSE LENGTH=150	476.92	38.67	16272	6	1	7	1	28	7	5	6	1	3.5	5	8	1	3.33	6	8	1	4.5	1	2	2	2	2	2	1	1.5	2	2	1	1.5	SELECTED
515	359646	ATCG01110.1	ATCG01110.1		| Symbols: NDHH | NAD(P)H dehydrogenase subunit H | chrC:122011-123192 REVERSE LENGTH=393	476.52	32.82	45502	9	9	10	10	27	27	6	7	7	7	8	9	9	9	3	4	4	4	3	3	3	3	2	2	2	2	2	2	2	2	SELECTED
516	361530	AT5G50850.1	AT5G50850.1		| Symbols: MAB1 | Transketolase family protein | chr5:20689671-20692976 FORWARD LENGTH=363	476.48	23.14	39175	6	6	7	7	17	17	6	7	7	7	5	6	6	6	4	4	4	4													SELECTED
517	361616	AT5G55220.1	AT5G55220.1		| Symbols: | trigger factor type chaperone family protein | chr5:22397677-22400678 FORWARD LENGTH=547	475.89	21.02	61733	10	10	10	10	23	23	4	4	4	4	5	5	5	5	4	4	4	4	2	2	2	2	3	3	3	3	5	5	5	5	SELECTED
518	359674	AT2G33210.1	AT2G33210.1; AT2G33210.2		| Symbols: HSP60-2 | heat shock protein 60-2 | chr2:14075093-14078568 REVERSE LENGTH=585	474.21	18.63	61978	9	1	9	1	13	1	5	5	0	0	3	3	0	0	5	5	1	1.5													SELECTED
519	359787	AT1G11840.1	AT1G11840.1; AT1G11840.2; AT1G11840.3; AT1G11840.4	AT1G11840.5; AT1G11840.6	| Symbols: ATGLX1, GLX1 | glyoxalase I homolog | chr1:3996045-3997518 FORWARD LENGTH=283	471.32	40.28	31928	10	9	10	9	25	22	8	9	9	9	6	8	7	7.37	5	8	6	6.75													SELECTED
520	360575	AT5G51970.1	AT5G51970.1; AT5G51970.2		| Symbols: | GroES-like zinc-binding alcohol dehydrogenase family protein | chr5:21111820-21113284 FORWARD LENGTH=364	468.97	36.54	39255	9	9	10	10	24	24	7	8	8	8	5	9	9	9	4	5	5	5					2	2	2	2					SELECTED
521	361111	AT2G42690.1	AT2G42690.1		| Symbols: | alpha/beta-Hydrolases superfamily protein | chr2:17776356-17777682 REVERSE LENGTH=412	468.87	25	46057	8	8	8	8	26	26	7	9	9	9	7	10	10	10	6	6	6	6					1	1	1	1					SELECTED
522	359883	AT1G32990.1	AT1G32990.1		| Symbols: PRPL11 | plastid ribosomal protein l11 | chr1:11955827-11957139 FORWARD LENGTH=222	468.53	40.54	23148	7	7	8	8	44	44	8	9	9	9	7	9	9	9	5	7	7	7	7	10	10	10	4	4	4	4	5	5	5	5	SELECTED
523	359616	AT3G53870.1	AT3G53870.1		| Symbols: | Ribosomal protein S3 family protein | chr3:19951547-19952782 FORWARD LENGTH=249	468.21	31.73	27349	7	1	8	1	23	1	5	8	0	0	6	8	1	5	4	5	0	0	1	1	0	0	1	1	0	0					SELECTED
524	361516	AT3G14210.1	AT3G14210.1		| Symbols: ESM1 | epithiospecifier modifier 1 | chr3:4729886-4731562 FORWARD LENGTH=392	467.04	20.15	44060	6	6	10	10	28	28	3	3	3	3	5	5	5	5	4	4	4	4	4	4	4	4	6	7	7	7	4	5	5	5	SELECTED
525	358737	AT3G59970.3	AT3G59970.3	AT3G59970.1; AT3G59970.2	| Symbols: MTHFR1 | methylenetetrahydrofolate reductase 1 | chr3:22151303-22154323 FORWARD LENGTH=592	465.99	27.03	66288	11	8	11	8	21	14	7	8	7	7.7	5	6	3	4.29	6	7	4	5.71													SELECTED
526	359807	AT2G17360.1	AT2G17360.1; AT5G07090.1; AT5G07090.2	AT2G17360.2; AT5G58420.1	| Symbols: | Ribosomal protein S4 (RPS4A) family protein | chr2:7546598-7548138 FORWARD LENGTH=261	464.43	36.02	29802	9	9	9	9	40	40	9	12	12	12	7	10	10	10	6	8	8	8	2	2	2	2	5	6	6	6	2	2	2	2	SELECTED
527	359158	AT3G54890.1	AT3G54890.1; AT3G54890.4	AT3G54890.2; AT3G54890.3	| Symbols: LHCA1 | photosystem I light harvesting complex gene 1 | chr3:20339706-20340922 REVERSE LENGTH=241	464.43	31.12	25995	7	7	7	7	54	54	6	13	13	13	6	11	11	11	5	9	9	9	5	9	9	9	4	7	7	7	4	5	5	5	SELECTED
528	359737	AT2G36160.1	AT2G36160.1	AT3G52580.1	| Symbols: | Ribosomal protein S11 family protein | chr2:15169925-15171159 FORWARD LENGTH=150	464.31	38.67	16256	6	1	7	1	28	7	5	6	1	3.5	5	9	2	6.67	6	8	1	4.5	1	1	1	1	2	2	1	1.5	2	2	1	1.5	SELECTED
529	358740	AT3G02520.1	AT3G02520.1		| Symbols: GRF7, GF14 NU | general regulatory factor 7 | chr3:526800-527915 REVERSE LENGTH=265	463.18	30.57	29824	8	1	9	1	41	1									8	14	1	2.07					3	3	0	0	1	1	0	0	SELECTED
530	359432	AT2G30860.1	AT2G30860.1	AT2G30860.2	| Symbols: ATGSTF9, GLUTTR, ATGSTF7, GSTF9 | glutathione S-transferase PHI 9 | chr2:13139132-13140057 FORWARD LENGTH=215	463.16	43.72	24145	10	9	10	9	31	28	8	9	8	8.5	8	10	9	9.56	7	10	9	9.47					1	1	1	1	1	1	1	1	SELECTED
531	359034	AT4G08390.1	AT4G08390.1; AT4G08390.2; AT4G08390.3	AT4G08390.4	| Symbols: SAPX | stromal ascorbate peroxidase | chr4:5314999-5317071 FORWARD LENGTH=372	461.65	40.05	40407	10	9	10	9	17	16	2	2	2	2	6	7	7	7	7	8	7	7.3													SELECTED
532	359428	AT5G14320.1	AT5G14320.1	AT5G14320.2	| Symbols: | Ribosomal protein S13/S18 family | chr5:4617839-4618772 REVERSE LENGTH=169	460.7	34.91	19096	8	8	9	9	31	31	5	5	5	5	6	7	7	7	7	7	7	7	3	3	3	3	3	3	3	3	5	6	6	6	SELECTED
533	359522	AT1G03475.1	AT1G03475.1	AT4G03205.1; AT4G03205.2	| Symbols: LIN2, HEMF1, ATCPO-I | Coproporphyrinogen III oxidase | chr1:869302-871175 REVERSE LENGTH=386	460.04	30.05	43796	9	9	10	10	28	28	7	10	10	10	8	10	10	10	5	5	5	5					2	2	2	2	1	1	1	1	SELECTED
534	359331	AT3G11170.1	AT3G11170.1	AT2G29980.1; AT5G05580.2	| Symbols: FAD7, FADD | fatty acid desaturase 7 | chr3:3499959-3502126 FORWARD LENGTH=446	459.77	24.66	51174	8	6	8	6	36	24													4	8	5	8	7	13	8	12	8	15	11	14.67	SELECTED
535	359719	AT5G13980.1	AT5G13980.1; AT5G13980.2	AT5G13980.3	| Symbols: | Glycosyl hydrolase family 38 protein | chr5:4508626-4514334 FORWARD LENGTH=1024	456.78	13.67	115902	9	9	10	10	21	21	7	7	7	7	5	5	5	5	8	9	9	9													SELECTED
536	359800	AT3G47060.1	AT3G47060.1		| Symbols: ftsh7 | FTSH protease 7 | chr3:17332999-17336613 FORWARD LENGTH=802	454.79	13.22	87802	10	5	10	5	23	6													2	2	0	0	7	9	3	4.64	8	12	3	4.69	SELECTED
537	359981	AT2G39290.1	AT2G39290.1	AT3G55030.1	| Symbols: PGPS1, PGP1, PGS1 | phosphatidylglycerolphosphate synthase 1 | chr2:16407274-16408840 FORWARD LENGTH=296	454.5	20.95	32158	5	5	6	6	20	20													2	2	2	2	5	9	9	9	5	9	9	9	SELECTED
538	361081	AT5G08530.1	AT5G08530.1		| Symbols: CI51 | 51 kDa subunit of complex I | chr5:2759848-2761726 REVERSE LENGTH=486	454.36	22.22	53449	8	8	10	10	19	19	4	4	4	4	6	6	6	6	8	8	8	8					1	1	1	1					SELECTED
539	360588	AT1G66970.1	AT1G66970.1; AT1G66970.2		| Symbols: SVL2 | SHV3-like 2 | chr1:24992746-24996005 REVERSE LENGTH=763	453.58	13.76	83787	7	5	8	6	17	13	4	4	3	3.75	4	4	2	3.33	4	5	4	4.67	1	1	1	1	1	1	1	1	2	2	2	2	SELECTED
540	358808	AT3G48000.1	AT3G48000.1	AT1G23800.1	| Symbols: ALDH2B4, ALDH2, ALDH2A | aldehyde dehydrogenase 2B4 | chr3:17717082-17719843 REVERSE LENGTH=538	453.4	23.79	58588	10	10	10	10	26	26	4	5	5	5	7	9	9	9	9	12	12	12													SELECTED
541	359249	AT2G21660.1	AT2G21660.1; AT2G21660.2		| Symbols: ATGRP7, CCR2, GR-RBP7, GRP7 | cold, circadian rhythm, and rna binding 2 | chr2:9265477-9266316 REVERSE LENGTH=176	452.41	36.93	16889	7	5	8	6	32	25	6	10	9	9.69	8	11	8	10	7	9	7	8.17	1	1	1	1					1	1	0	0	SELECTED
542	360247	AT3G22200.1	AT3G22200.1; AT3G22200.2		| Symbols: POP2, GABA-T, HER1 | Pyridoxal phosphate (PLP)-dependent transferases superfamily protein | chr3:7835286-7838863 FORWARD LENGTH=504	452.25	27.78	55187	8	8	9	9	22	22	6	8	8	8	6	7	7	7	6	7	7	7													SELECTED
543	359682	AT2G24270.1	AT2G24270.1; AT2G24270.2; AT2G24270.3; AT2G24270.4		| Symbols: ALDH11A3 | aldehyde dehydrogenase 11A3 | chr2:10327325-10329601 REVERSE LENGTH=496	451.89	15.52	53060	5	5	8	8	25	25	6	9	9	9	7	8	8	8	5	8	8	8													SELECTED
544	359023	AT2G18245.1	AT2G18245.1		| Symbols: | alpha/beta-Hydrolases superfamily protein | chr2:7937353-7939382 FORWARD LENGTH=398	451.09	30.15	44847	9	9	9	9	19	19													1	1	1	1	4	4	4	4	9	14	14	14	SELECTED
545	359431	AT2G30870.1	AT2G30870.1		| Symbols: ATGSTF10, ERD13, ATGSTF4, GSTF10 | glutathione S-transferase PHI 10 | chr2:13141490-13142392 FORWARD LENGTH=215	451	31.63	24229	7	6	8	7	29	26	7	9	8	8.5	6	8	7	7.44	6	11	10	10.53					1	1	1	1					SELECTED
546	358973	AT2G42130.3	AT2G42130.3	AT2G42130.5	| Symbols: | Plastid-lipid associated protein PAP / fibrillin family protein | chr2:17566389-17567916 FORWARD LENGTH=271	450.63	45.39	30067	10	1	10	1	23	2	8	9	1	9	5	6	0	0	6	7	1	4	1	1	0	0									SELECTED
547	359199	AT5G03290.1	AT5G03290.1		| Symbols: IDH-V | isocitrate dehydrogenase V | chr5:794043-795939 FORWARD LENGTH=374	450.54	19.79	40624	7	3	7	3	13	6	4	4	2	3.33	3	3	1	1.67	6	6	3	5.25													SELECTED
548	361060	AT4G27520.1	AT4G27520.1		| Symbols: ENODL2, AtENODL2 | early nodulin-like protein 2 | chr4:13750668-13751819 REVERSE LENGTH=349	447.57	26.36	35064	7	7	7	7	39	39	7	12	12	12	5	10	10	10	6	11	11	11	2	2	2	2	2	2	2	2	2	2	2	2	SELECTED
549	361380	ATCG00800.1	ATCG00800.1		| Symbols: | structural constituent of ribosome | chrC:82826-83482 REVERSE LENGTH=218	446.7	33.94	25188	9	9	9	9	37	37	5	5	5	5	5	6	6	6	4	5	5	5	7	9	9	9	6	7	7	7	5	5	5	5	SELECTED
550	359141	AT1G66200.1	AT1G66200.1	AT1G66200.2; AT1G66200.3	| Symbols: ATGSR2, GSR2, GLN1;2 | glutamine synthase clone F11 | chr1:24655520-24657520 REVERSE LENGTH=356	446.53	27.81	39207	9	1	11	1	17	1	3	3	0	0	8	9	0	0	4	5	1	3													SELECTED
551	359314	AT2G24020.1	AT2G24020.1; AT2G24020.2	AT4G30620.1	| Symbols: | Uncharacterised BCR, YbaB family COG0718 | chr2:10217869-10219269 REVERSE LENGTH=182	446.05	45.05	19811	6	6	8	8	23	23	4	4	4	4	5	6	6	6	3	4	4	4	1	1	1	1	3	3	3	3	5	5	5	5	SELECTED
552	359187	AT1G70410.1	AT1G70410.1; AT1G70410.2; AT1G70410.3	AT1G23730.1	| Symbols: ATBCA4, BCA4, CA4 | beta carbonic anhydrase 4 | chr1:26534167-26536505 REVERSE LENGTH=258	445.27	44.57	28412	8	8	8	8	28	28	6	10	10	10	3	4	4	4	5	5	5	5	3	3	3	3	4	4	4	4	2	2	2	2	SELECTED
553	359670	AT1G68560.1	AT1G68560.1	AT3G45940.1	| Symbols: ATXYL1, XYL1, TRG1 | alpha-xylosidase 1 | chr1:25734435-25737897 REVERSE LENGTH=915	444.84	14.75	102398	10	10	10	10	14	14	6	7	7	7	2	2	2	2	4	5	5	5													SELECTED
554	360673	AT1G22530.1	AT1G22530.1		| Symbols: PATL2 | PATELLIN 2 | chr1:7955773-7958326 REVERSE LENGTH=683	443.12	21.82	76008	9	7	9	7	20	12	6	6	5	5.5	5	5	3	3.67	5	5	4	4.36	2	2	0	0	1	1	0	0	1	1	0	0	SELECTED
555	359837	AT1G52040.1	AT1G52040.1		| Symbols: MBP1, ATMBP | myrosinase-binding protein 1 | chr1:19350595-19352578 REVERSE LENGTH=462	442.76	30.09	50166	8	6	8	6	15	9	1	1	0	0	3	4	3	4	2	2	0	0					7	8	6	7.71					SELECTED
556	359575	AT1G32080.1	AT1G32080.1		| Symbols: | membrane protein, putative | chr1:11537572-11539756 REVERSE LENGTH=512	442	15.43	54016	5	5	6	6	38	38					1	2	2	2	2	3	3	3	3	6	6	6	6	15	15	15	5	12	12	12	SELECTED
557	361454	AT1G02560.1	AT1G02560.1		| Symbols: CLPP5, NCLPP5, NCLPP1 | nuclear encoded CLP protease 5 | chr1:538000-539805 FORWARD LENGTH=298	441.03	34.23	32355	7	7	9	9	24	24	3	5	5	5	3	3	3	3	3	4	4	4	4	4	4	4	2	2	2	2	5	6	6	6	SELECTED
558	359679	AT5G20280.1	AT5G20280.1	AT1G04920.1	| Symbols: ATSPS1F, SPS1F | sucrose phosphate synthase 1F | chr5:6844994-6849997 REVERSE LENGTH=1043	439.94	12.08	117320	8	8	8	8	20	20	4	5	5	5	6	8	8	8	6	7	7	7													SELECTED
559	360717	AT4G02530.1	AT4G02530.1		| Symbols: | chloroplast thylakoid lumen protein | chr4:1112335-1114005 REVERSE LENGTH=216	439.33	44.44	23662	7	7	7	7	18	18	1	1	1	1	5	5	5	5	4	5	5	5	4	4	4	4	2	2	2	2	1	1	1	1	SELECTED
560	359776	AT1G08550.1	AT1G08550.1; AT1G08550.2		| Symbols: NPQ1, AVDE1 | non-photochemical quenching 1 | chr1:2707462-2709387 FORWARD LENGTH=462	437.62	21.43	52017	8	8	9	9	18	18	5	6	6	6	4	6	6	6	3	4	4	4	2	2	2	2									SELECTED
561	359276	AT1G31330.1	AT1G31330.1		| Symbols: PSAF | photosystem I subunit F | chr1:11215011-11215939 REVERSE LENGTH=221	436.98	35.75	24173	6	6	6	6	94	94	6	19	19	19	6	20	20	20	6	26	26	26	6	16	16	16	4	6	6	6	6	7	7	7	SELECTED
562	361074	AT2G40490.1	AT2G40490.1		| Symbols: HEME2 | Uroporphyrinogen decarboxylase | chr2:16912961-16914988 FORWARD LENGTH=394	436.21	34.01	43579	9	9	9	9	24	24	4	4	4	4	5	6	6	6	6	6	6	6	1	1	1	1	2	2	2	2	4	5	5	5	SELECTED
563	360898	AT3G52990.1	AT3G52990.1	AT3G52990.2	| Symbols: | Pyruvate kinase family protein | chr3:19649046-19652237 FORWARD LENGTH=527	435.12	20.3	57495	9	3	10	3	22	6	5	5	2	5	7	10	3	8.25	7	7	1	7													SELECTED
564	358911	AT3G44380.1	AT3G44380.1		| Symbols: | Late embryogenesis abundant (LEA) hydroxyproline-rich glycoprotein family | chr3:16036254-16036814 REVERSE LENGTH=186	434.4	34.41	20405	4	4	5	5	13	13													1	1	1	1	3	5	5	5	5	7	7	7	SELECTED
565	360079	AT3G15520.1	AT3G15520.1		| Symbols: | Cyclophilin-like peptidyl-prolyl cis-trans isomerase family protein | chr3:5249739-5252432 REVERSE LENGTH=466	434.14	18.45	50482	7	7	7	7	19	19	5	5	5	5	5	7	7	7	5	6	6	6					1	1	1	1					SELECTED
566	360364	AT5G51690.1	AT5G51690.1		| Symbols: ACS12 | 1-amino-cyclopropane-1-carboxylate synthase 12 | chr5:20999015-21000957 REVERSE LENGTH=495	433.95	17.37	55213	7	7	8	8	14	14																	5	6	6	6	7	8	8	8	SELECTED
567	358735	AT4G09670.1	AT4G09670.1		| Symbols: | Oxidoreductase family protein | chr4:6107382-6109049 REVERSE LENGTH=362	433.95	31.49	39562	8	8	9	9	16	16	4	4	4	4	8	8	8	8	3	4	4	4													SELECTED
568	361469	AT5G46800.1	AT5G46800.1		| Symbols: BOU | Mitochondrial substrate carrier family protein | chr5:18988779-18989810 REVERSE LENGTH=300	433.84	36	31022	8	8	8	8	20	20	5	6	6	6	4	4	4	4	7	9	9	9									1	1	1	1	SELECTED
569	360112	AT3G48990.1	AT3G48990.1		| Symbols: | AMP-dependent synthetase and ligase family protein | chr3:18159031-18161294 REVERSE LENGTH=514	432.88	19.46	55544	6	6	6	6	13	13	6	6	6	6	4	4	4	4	3	3	3	3													SELECTED
570	359517	AT4G18810.1	AT4G18810.1; AT4G18810.2		| Symbols: | NAD(P)-binding Rossmann-fold superfamily protein | chr4:10322622-10325735 REVERSE LENGTH=596	432.38	19.97	65467	8	8	8	8	21	21	6	6	6	6	4	4	4	4	3	4	4	4	1	1	1	1	4	4	4	4	2	2	2	2	SELECTED
571	359149	AT1G09130.1	AT1G09130.1; AT1G09130.2; AT1G09130.3		| Symbols: | ATP-dependent caseinolytic (Clp) protease/crotonase family protein | chr1:2940063-2942217 REVERSE LENGTH=330	432.14	25.45	36307	7	7	8	8	22	22	2	2	2	2	3	3	3	3	2	2	2	2	5	5	5	5	3	4	4	4	5	6	6	6	SELECTED
572	359618	AT5G35530.1	AT5G35530.1		| Symbols: | Ribosomal protein S3 family protein | chr5:13710355-13712192 REVERSE LENGTH=248	431.71	31.85	27458	7	1	8	1	22	3	6	7	1	2.5	6	8	1	5	5	5	1	5	1	1	0	0	1	1	0	0					SELECTED
573	360085	AT4G16143.1	AT4G16143.1; AT4G16143.2		| Symbols: IMPA-2 | importin alpha isoform 2 | chr4:9134450-9137134 REVERSE LENGTH=535	430.77	23.93	58906	8	6	8	6	19	15	4	4	4	4	5	6	4	5.6	6	7	6	7					2	2	1	2					SELECTED
574	360478	AT4G02930.1	AT4G02930.1		| Symbols: | GTP binding Elongation factor Tu family protein | chr4:1295751-1298354 REVERSE LENGTH=454	428.96	21.81	49409	7	6	8	7	15	11	7	8	6	6.38	4	4	3	3.08	2	2	2	2									1	1	0	0	SELECTED
575	359426	AT4G01150.1	AT4G01150.1	AT4G01150.2	| Symbols: | unknown protein; FUNCTIONS IN: molecular_function unknown; INVOLVED IN: biological_process unknown; LOCATED IN: thylakoid, chloroplast thylakoid membrane, chloroplast, plastoglobule, chloroplast envelope; EXPRESSED IN: 23 plant structu	427.46	28.66	17697	5	5	5	5	34	34	5	8	8	8	5	9	9	9	4	6	6	6	3	4	4	4	4	5	5	5	2	2	2	2	SELECTED
576	358880	AT1G21750.1	AT1G21750.1; AT1G21750.2		| Symbols: ATPDIL1-1, ATPDI5, PDI5, PDIL1-1 | PDI-like 1-1 | chr1:7645767-7648514 FORWARD LENGTH=501	427.31	20.56	55601	8	6	8	6	22	16	4	4	3	3.75	6	7	4	7	4	4	4	4	1	1	0	0	3	3	2	2.67	2	3	3	3	SELECTED
577	361273	AT1G64970.1	AT1G64970.1		| Symbols: G-TMT, TMT1, VTE4 | gamma-tocopherol methyltransferase | chr1:24134337-24135993 REVERSE LENGTH=348	426.76	36.78	38075	9	9	9	9	19	19	2	2	2	2					1	1	1	1	1	1	1	1	7	7	7	7	8	8	8	8	SELECTED
578	359972	AT5G35170.1	AT5G35170.1; AT5G35170.2		| Symbols: | adenylate kinase family protein | chr5:13419278-13423482 FORWARD LENGTH=588	425.28	23.98	65738	9	9	10	10	15	15	4	5	5	5	4	5	5	5	3	3	3	3									2	2	2	2	SELECTED
579	360107	AT4G37980.1	AT4G37980.1	AT4G37980.2; AT4G37990.1	| Symbols: ELI3-1, ELI3, ATCAD7, CAD7 | elicitor-activated gene 3-1 | chr4:17852670-17854302 FORWARD LENGTH=357	424.22	35.29	38245	8	8	8	8	17	17	5	6	6	6	6	7	7	7	4	4	4	4													SELECTED
580	358743	AT5G65430.1	AT5G65430.1; AT5G65430.2; AT5G65430.3		| Symbols: GRF8, 14-3-3KAPPA, GF14 KAPPA | general regulatory factor 8 | chr5:26148546-26150255 REVERSE LENGTH=248	423.07	33.06	28028	6	2	7	2	31	4	6	9	1	1.62	5	7	1	1.45	5	13	2	3.45					1	1	0	0	1	1	0	0	SELECTED
581	359841	AT3G52180.1	AT3G52180.1	AT3G52180.2	| Symbols: ATPTPKIS1, DSP4, SEX4, ATSEX4 | dual specificity protein phosphatase (DsPTP1) family protein | chr3:19349884-19353459 REVERSE LENGTH=379	422.3	20.58	42625	8	8	8	8	26	26	4	7	7	7	6	7	7	7	7	8	8	8					2	2	2	2	2	2	2	2	SELECTED
582	359059	AT1G29900.1	AT1G29900.1		| Symbols: CARB | carbamoyl phosphate synthetase B | chr1:10468164-10471976 FORWARD LENGTH=1187	421.66	11.63	129957	10	10	10	10	18	18	5	5	5	5	4	4	4	4	5	5	5	5					3	3	3	3	1	1	1	1	SELECTED
583	358854	AT4G01050.1	AT4G01050.1		| Symbols: TROL | thylakoid rhodanese-like | chr4:455874-458175 FORWARD LENGTH=466	421.59	16.95	49387	7	7	7	7	27	27	4	6	6	6	5	7	7	7	7	9	9	9	1	1	1	1	1	2	2	2	1	2	2	2	SELECTED
584	359171	AT1G80030.1	AT1G80030.1; AT1G80030.2; AT1G80030.3		| Symbols: | Molecular chaperone Hsp40/DnaJ family protein | chr1:30105398-30108873 REVERSE LENGTH=500	420.48	20	53820	9	9	9	9	36	36	2	2	2	2	1	1	1	1	2	2	2	2	3	5	5	5	6	11	11	11	9	15	15	15	SELECTED
585	359488	AT2G41530.1	AT2G41530.1		| Symbols: ATSFGH, SFGH | S-formylglutathione hydrolase | chr2:17323656-17325430 REVERSE LENGTH=284	419	28.87	31655	6	6	6	6	18	18	4	5	5	5	5	6	6	6	5	6	6	6					1	1	1	1					SELECTED
586	360943	AT5G40450.1	AT5G40450.1		| Symbols: | unknown protein; FUNCTIONS IN: molecular_function unknown; INVOLVED IN: biological_process unknown; LOCATED IN: chloroplast, plasma membrane; EXPRESSED IN: 24 plant structures; EXPRESSED DURING: 13 growth stages; Has 30201 Blast hits t	418.64	5.37	323006	7	7	7	7	8	8	4	4	4	4	2	2	2	2	2	2	2	2													SELECTED
587	360619	AT1G06690.1	AT1G06690.1		| Symbols: | NAD(P)-linked oxidoreductase superfamily protein | chr1:2049742-2052039 REVERSE LENGTH=377	418.1	28.65	41497	8	8	8	8	27	27	5	5	5	5	3	3	3	3	3	3	3	3	1	1	1	1	4	6	6	6	7	9	9	9	SELECTED
588	359601	AT3G44890.1	AT3G44890.1		| Symbols: RPL9 | ribosomal protein L9 | chr3:16386505-16387963 FORWARD LENGTH=197	417.84	34.52	22133	7	7	9	9	32	32	3	5	5	5	4	7	7	7	4	6	6	6	5	6	6	6	2	2	2	2	6	6	6	6	SELECTED
589	360650	AT4G00370.1	AT4G00370.1		| Symbols: ANTR2, PHT4;4 | Major facilitator superfamily protein | chr4:163153-166111 REVERSE LENGTH=541	417.22	24.21	59613	8	8	9	9	17	17													2	2	2	2	5	6	6	6	8	9	9	9	SELECTED
590	361296	AT5G52540.1	AT5G52540.1		| Symbols: | Protein of unknown function (DUF819) | chr5:21321672-21323702 REVERSE LENGTH=461	416.54	13.67	47645	4	4	6	6	32	32									1	1	1	1	3	6	6	6	5	13	13	13	6	12	12	12	SELECTED
591	358972	AT2G42130.4	AT2G42130.4	AT2G42130.1; AT2G42130.2; AT2G42130.5	| Symbols: | Plastid-lipid associated protein PAP / fibrillin family protein | chr2:17566242-17567916 FORWARD LENGTH=299	416.42	39.13	32986	10	1	10	1	23	2	7	8	0	0	6	7	1	7	6	7	1	4	1	1	0	0									SELECTED
592	359693	AT4G31180.1	AT4G31180.1; AT4G31180.2		| Symbols: | Class II aminoacyl-tRNA and biotin synthetases superfamily protein | chr4:15156696-15159362 FORWARD LENGTH=558	414.44	19	62917	8	8	8	8	15	15	4	4	4	4	5	6	6	6	5	5	5	5													SELECTED
593	361398	AT5G65250.1	AT5G65250.1		| Symbols: | unknown protein; FUNCTIONS IN: molecular_function unknown; INVOLVED IN: biological_process unknown; LOCATED IN: chloroplast; EXPRESSED IN: 22 plant structures; EXPRESSED DURING: 13 growth stages; Has 30201 Blast hits to 17322 proteins	414.35	20.67	33217	6	6	7	7	20	20																	6	10	10	10	7	10	10	10	SELECTED
594	360912	AT5G62720.1	AT5G62720.1	AT5G62720.2	| Symbols: | Integral membrane HPP family protein | chr5:25191969-25194845 FORWARD LENGTH=243	414	24.28	25827	3	3	4	4	29	29													2	3	3	3	4	13	13	13	4	13	13	13	SELECTED
595	361321	AT2G47840.1	AT2G47840.1		| Symbols: | Uncharacterised conserved protein ycf60 | chr2:19594331-19594957 REVERSE LENGTH=208	413.13	33.17	22911	5	5	6	6	35	35	1	1	1	1	1	2	2	2	2	2	2	2	4	5	5	5	6	10	10	10	6	15	15	15	SELECTED
596	358836	AT2G25660.1	AT2G25660.1		| Symbols: emb2410 | embryo defective 2410 | chr2:10916456-10927390 REVERSE LENGTH=2166	412.9	6.28	240344	10	10	10	10	15	15																	6	6	6	6	9	9	9	9	SELECTED
597	361440	ATCG00160.1	ATCG00160.1		| Symbols: RPS2 | ribosomal protein S2 | chrC:15013-15723 REVERSE LENGTH=236	411.88	31.36	26904	7	7	9	9	24	24	5	5	5	5	2	3	3	3	3	4	4	4	5	5	5	5	2	2	2	2	4	5	5	5	SELECTED
598	358783	AT5G39830.1	AT5G39830.1; AT5G39830.2		| Symbols: DEGP8, DEG8 | Trypsin family protein with PDZ domain | chr5:15942883-15945676 FORWARD LENGTH=448	411.82	25	47492	9	9	9	9	18	18	7	7	7	7	4	4	4	4	5	6	6	6	1	1	1	1									SELECTED
599	359786	AT3G63460.1	AT3G63460.1; AT3G63460.2; AT3G63460.3		| Symbols: | transducin family protein / WD-40 repeat family protein | chr3:23431009-23437241 REVERSE LENGTH=1104	411.54	10.51	119874	8	8	9	9	19	19	4	4	4	4	6	7	7	7	8	8	8	8													SELECTED
600	361234	AT5G26360.1	AT5G26360.1		| Symbols: | TCP-1/cpn60 chaperonin family protein | chr5:9255561-9258891 REVERSE LENGTH=555	410.98	25.59	60339	10	10	10	10	16	16	5	6	6	6	7	7	7	7	3	3	3	3													SELECTED
601	361386	AT5G49810.1	AT5G49810.1		| Symbols: MMT | methionine S-methyltransferase | chr5:20239418-20246046 FORWARD LENGTH=1071	410.4	10.74	118715	8	8	8	8	13	13	3	3	3	3	5	5	5	5	5	5	5	5													SELECTED
602	360045	AT4G30580.1	AT4G30580.1		| Symbols: ATS2, EMB1995, LPAT1 | Phospholipid/glycerol acyltransferase family protein | chr4:14932515-14934489 REVERSE LENGTH=356	408.96	15.73	39395	5	5	7	7	19	19													3	4	4	4	6	7	7	7	7	8	8	8	SELECTED
603	359574	AT5G54810.1	AT5G54810.1		| Symbols: TSB1, TRPB, TRP2, ATTSB1 | tryptophan synthase beta-subunit 1 | chr5:22264805-22266738 REVERSE LENGTH=470	408.72	20.43	50925	7	3	8	3	16	4	5	6	2	6	4	4	1	4	6	6	1	6													SELECTED
604	359375	AT1G43170.1	AT1G43170.1; AT1G43170.2; AT1G43170.3; AT1G43170.5; AT1G43170.6; AT1G43170.7; AT1G43170.8; AT1G43170.9	AT1G43170.4; AT1G61580.1	| Symbols: ARP1, emb2207, RPL3A, RP1 | ribosomal protein 1 | chr1:16266992-16268631 FORWARD LENGTH=389	407.68	22.37	44559	8	8	9	9	29	29	5	7	7	7	7	11	11	11	8	11	11	11													SELECTED
605	359449	AT3G59840.1	AT3G59840.1		| Symbols: | unknown protein; FUNCTIONS IN: molecular_function unknown; INVOLVED IN: biological_process unknown; LOCATED IN: chloroplast, chloroplast envelope; EXPRESSED IN: 23 plant structures; EXPRESSED DURING: 13 growth stages; Has 72 Blast hits	407.6	89.69	10499	6	6	6	6	13	13													1	1	1	1	5	6	6	6	5	6	6	6	SELECTED
606	359561	AT5G19550.1	AT5G19550.1	AT1G62800.1; AT1G62800.2	| Symbols: ASP2, AAT2 | aspartate aminotransferase 2 | chr5:6598201-6601597 FORWARD LENGTH=405	404.56	27.41	44266	8	7	8	7	14	11	7	7	6	6.6	2	2	1	1.5	5	5	4	4.8													SELECTED
607	359945	AT3G55410.1	AT3G55410.1		| Symbols: | 2-oxoglutarate dehydrogenase, E1 component | chr3:20541897-20545728 FORWARD LENGTH=1017	402.52	11.21	115163	8	5	8	5	17	11	6	6	4	5.33	5	5	3	4.5	6	6	4	5.33													SELECTED
608	360239	AT1G33810.1	AT1G33810.1		| Symbols: | unknown protein; FUNCTIONS IN: molecular_function unknown; INVOLVED IN: biological_process unknown; LOCATED IN: chloroplast thylakoid membrane, chloroplast, chloroplast envelope; EXPRESSED IN: 22 plant structures; EXPRESSED DURING: 13	400.45	52.17	15697	6	6	6	6	31	31	2	2	2	2	1	1	1	1	3	3	3	3	4	4	4	4	5	9	9	9	5	12	12	12	SELECTED
609	359595	AT3G18820.1	AT3G18820.1	AT1G49300.1; AT1G49300.2	| Symbols: ATRABG3F, ATRAB7B, RAB71, RABG3F, RAB7B | RAB GTPase homolog G3F | chr3:6484266-6486005 FORWARD LENGTH=206	400.41	45.63	23102	7	4	8	5	19	8	1	1	0	0	1	1	0	0	4	4	1	3.5	2	2	1	2	5	8	4	6.93	3	3	2	2.67	SELECTED
610	360358	AT1G55450.1	AT1G55450.1	AT1G55450.2; AT3G54150.1	| Symbols: | S-adenosyl-L-methionine-dependent methyltransferases superfamily protein | chr1:20705274-20706825 REVERSE LENGTH=311	399.9	26.37	34475	8	8	9	9	17	17	3	4	4	4									1	1	1	1	7	9	9	9	3	3	3	3	SELECTED
611	361023	AT5G04590.1	AT5G04590.1		| Symbols: SIR | sulfite reductase | chr5:1319404-1322298 FORWARD LENGTH=642	399.37	19.31	71950	8	8	8	8	20	20	4	4	4	4	6	6	6	6	4	5	5	5	1	1	1	1	2	2	2	2	2	2	2	2	SELECTED
612	359348	AT3G58140.1	AT3G58140.1		| Symbols: | phenylalanyl-tRNA synthetase class IIc family protein | chr3:21529988-21532386 REVERSE LENGTH=429	399.14	16.55	49251	6	6	7	7	19	19	5	5	5	5	3	3	3	3	6	6	6	6					2	2	2	2	3	3	3	3	SELECTED
613	359021	AT5G64290.1	AT5G64290.1		| Symbols: DCT, DIT2.1 | dicarboxylate transport 2.1 | chr5:25714495-25716642 REVERSE LENGTH=563	398.84	15.99	59991	6	5	6	5	42	37	2	2	2	2	2	5	5	5	1	2	2	2	4	9	7	8.75	5	15	13	14.62	5	9	8	8.8	SELECTED
614	359357	AT5G20010.1	AT5G20010.1; AT5G20020.1; AT5G55190.1		| Symbols: RAN-1, RAN1, ATRAN1 | RAS-related nuclear protein-1 | chr5:6760364-6761747 FORWARD LENGTH=221	398.68	51.13	25275	8	8	8	8	23	23	3	4	4	4	6	10	10	10	6	9	9	9													SELECTED
615	360841	AT3G55330.1	AT3G55330.1		| Symbols: PPL1 | PsbP-like protein 1 | chr3:20514031-20515275 REVERSE LENGTH=230	398	51.3	25623	8	8	8	8	19	19	6	8	8	8	3	5	5	5	4	4	4	4	1	1	1	1	1	1	1	1					SELECTED
616	360034	AT3G16470.1	AT3G16470.1; AT3G16470.2	AT3G16470.3	| Symbols: JR1 | Mannose-binding lectin superfamily protein | chr3:5596096-5597709 REVERSE LENGTH=451	397.29	37.92	48496	8	8	8	8	11	11	1	1	1	1	2	2	2	2									7	8	8	8					SELECTED
617	361611	AT5G45390.1	AT5G45390.1		| Symbols: CLPP4, NCLPP4 | CLP protease P4 | chr5:18396351-18397586 FORWARD LENGTH=292	396.45	22.6	31498	5	5	7	7	27	27	4	4	4	4	3	4	4	4	4	5	5	5	4	4	4	4	3	5	5	5	3	5	5	5	SELECTED
618	359293	AT1G16880.1	AT1G16880.1	AT1G16880.2	| Symbols: | uridylyltransferase-related | chr1:5773796-5776125 FORWARD LENGTH=290	396.28	27.59	31294	7	7	8	8	19	19	5	6	6	6	3	3	3	3	5	5	5	5	1	1	1	1	1	1	1	1	2	3	3	3	SELECTED
619	359072	AT2G20260.1	AT2G20260.1		| Symbols: PSAE-2 | photosystem I subunit E-2 | chr2:8736780-8737644 FORWARD LENGTH=145	395.25	45.52	15189	4	2	4	2	37	20	4	9	5	6.33	4	8	5	5.94	4	9	4	5.43	2	3	1	1.25	2	5	3	3.75	3	3	2	2.5	SELECTED
620	358776	AT4G19410.1	AT4G19410.1; AT4G19410.2		| Symbols: | Pectinacetylesterase family protein | chr4:10582188-10584766 REVERSE LENGTH=391	394.26	25.32	42125	7	5	7	5	13	9	5	5	4	4.8	4	4	2	4	4	4	3	3.75													SELECTED
621	358927	AT2G21870.1	AT2G21870.1	AT2G21870.2	| Symbols: MGP1 | copper ion binding;cobalt ion binding;zinc ion binding | chr2:9320456-9322618 REVERSE LENGTH=240	393.98	40.83	27596	8	8	9	9	23	23	7	9	9	9	6	6	6	6	6	6	6	6					1	1	1	1	1	1	1	1	SELECTED
622	360439	AT5G63040.1	AT5G63040.1; AT5G63040.2		| Symbols: | unknown protein; FUNCTIONS IN: molecular_function unknown; INVOLVED IN: biological_process unknown; LOCATED IN: chloroplast; EXPRESSED IN: 25 plant structures; EXPRESSED DURING: 15 growth stages; BEST Arabidopsis thaliana protein match	393.97	25.96	40660	7	7	7	7	21	21													4	4	4	4	5	9	9	9	5	8	8	8	SELECTED
623	360687	AT3G16000.1	AT3G16000.1		| Symbols: MFP1 | MAR binding filament-like protein 1 | chr3:5431041-5433613 REVERSE LENGTH=726	393.87	15.15	81972	10	10	10	10	17	17	5	6	6	6	4	4	4	4	4	4	4	4					1	2	2	2	1	1	1	1	SELECTED
624	359308	AT3G14990.1	AT3G14990.1; AT3G14990.2; AT3G14990.3		| Symbols: | Class I glutamine amidotransferase-like superfamily protein | chr3:5047510-5049621 FORWARD LENGTH=392	393.75	23.98	41857	6	6	6	6	13	13	4	4	4	4	4	6	6	6	3	3	3	3													SELECTED
625	358839	AT1G17290.1	AT1G17290.1	AT1G72330.1; AT1G72330.2; AT1G72330.3	| Symbols: AlaAT1 | alanine aminotransferas | chr1:5922771-5926093 FORWARD LENGTH=543	393.37	22.84	59821	8	8	8	8	20	20	5	6	6	6	6	8	8	8	6	6	6	6													SELECTED
626	358918	AT2G16070.2	AT2G16070.2	AT2G16070.1	| Symbols: PDV2 | plastid division2 | chr2:6984072-6985356 REVERSE LENGTH=307	393.28	25.73	33640	7	7	7	7	21	21													3	3	3	3	7	9	9	9	6	9	9	9	SELECTED
627	359950	AT5G67500.1	AT5G67500.1	AT5G67500.2	| Symbols: VDAC2, ATVDAC2 | voltage dependent anion channel 2 | chr5:26935223-26937123 FORWARD LENGTH=276	392.73	42.75	29594	9	9	9	9	13	13	7	7	7	7	3	3	3	3	3	3	3	3													SELECTED
628	359132	AT2G37220.1	AT2G37220.1		| Symbols: | RNA-binding (RRM/RBD/RNP motifs) family protein | chr2:15634980-15636331 REVERSE LENGTH=289	392.69	30.45	30717	5	5	5	5	24	24	3	5	5	5	4	7	7	7	4	5	5	5	4	4	4	4	2	2	2	2	1	1	1	1	SELECTED
629	360596	AT4G12800.1	AT4G12800.1		| Symbols: PSAL | photosystem I subunit l | chr4:7521469-7522493 FORWARD LENGTH=219	392.38	25.57	23051	6	6	6	6	65	65	6	15	15	15	6	17	17	17	6	15	15	15	5	9	9	9	3	3	3	3	5	6	6	6	SELECTED
630	361204	AT1G08520.1	AT1G08520.1		| Symbols: ALB1, ALB-1V, V157, PDE166, CHLD | ALBINA 1 | chr1:2696538-2700819 FORWARD LENGTH=760	392.18	14.21	83283	10	10	11	11	18	18	2	2	2	2	1	1	1	1	1	1	1	1	3	3	3	3	4	4	4	4	7	7	7	7	SELECTED
631	358762	AT1G12410.1	AT1G12410.1		| Symbols: CLPR2, NCLPP2, CLP2 | CLP protease proteolytic subunit 2 | chr1:4223099-4224954 FORWARD LENGTH=279	391.69	30.47	31208	6	6	7	7	26	26	4	4	4	4	3	3	3	3	4	4	4	4	2	2	2	2	5	9	9	9	4	4	4	4	SELECTED
632	359956	AT5G47190.1	AT5G47190.1		| Symbols: | Ribosomal protein L19 family protein | chr5:19164432-19166064 REVERSE LENGTH=229	391.07	34.93	25468	6	4	7	5	21	15	2	2	1	1.5	5	5	4	5	3	4	3	4	6	7	4	6	1	1	1	1	2	2	2	2	SELECTED
633	361421	AT5G11560.1	AT5G11560.1		| Symbols: | catalytics | chr5:3709734-3713994 REVERSE LENGTH=982	390.22	10.9	108868	7	7	7	7	12	12	2	3	3	3	4	4	4	4	3	3	3	3	1	1	1	1	1	1	1	1					SELECTED
634	360702	AT2G47940.1	AT2G47940.1; AT2G47940.2		| Symbols: DEGP2 | DEGP protease 2 | chr2:19618372-19622164 REVERSE LENGTH=607	390.15	20.43	66801	8	8	8	8	22	22	4	5	5	5	2	2	2	2	3	3	3	3	3	4	4	4	5	5	5	5	3	3	3	3	SELECTED
635	359036	AT1G78830.1	AT1G78830.1		| Symbols: | Curculin-like (mannose-binding) lectin family protein | chr1:29637141-29638508 REVERSE LENGTH=455	389.62	29.23	50343	8	6	8	6	14	10	4	4	2	3	4	4	3	4	4	4	3	3.5					2	2	2	2					SELECTED
636	361065	ATCG00770.1	ATCG00770.1		| Symbols: RPS8 | ribosomal protein S8 | chrC:80068-80472 REVERSE LENGTH=134	389.24	48.51	15479	6	6	6	6	31	31	3	3	3	3	4	6	6	6	5	5	5	5	5	7	7	7	3	4	4	4	5	6	6	6	SELECTED
637	359442	AT5G59880.1	AT5G59880.1; AT5G59880.2		| Symbols: ADF3 | actin depolymerizing factor 3 | chr5:24120382-24121628 FORWARD LENGTH=139	388.63	61.87	15922	5	4	6	4	15	10	4	5	4	4.8	5	6	4	5.33	4	4	2	3													SELECTED
638	359720	AT4G26670.1	AT4G26670.1		| Symbols: | Mitochondrial import inner membrane translocase subunit Tim17/Tim22/Tim23 family protein | chr4:13452257-13453579 FORWARD LENGTH=210	388.26	34.29	21810	3	3	4	4	16	16													2	2	2	2	4	8	8	8	3	6	6	6	SELECTED
639	359536	AT1G71695.1	AT1G71695.1		| Symbols: | Peroxidase superfamily protein | chr1:26964359-26966557 FORWARD LENGTH=358	387.82	19.27	39559	5	5	6	6	13	13	3	5	5	5	4	4	4	4	4	4	4	4													SELECTED
640	360882	AT2G32290.1	AT2G32290.1		| Symbols: BMY5, BAM6 | beta-amylase 6 | chr2:13714643-13716906 REVERSE LENGTH=577	387.64	22.53	66567	9	9	9	9	14	14													3	3	3	3	6	6	6	6	5	5	5	5	SELECTED
641	360690	AT1G17650.1	AT1G17650.1		| Symbols: GLYR2, GR2 | glyoxylate reductase 2 | chr1:6069594-6071964 REVERSE LENGTH=358	387.37	29.33	37781	6	6	7	7	13	13	5	5	5	5	5	5	5	5	3	3	3	3													SELECTED
642	359567	AT1G49760.1	AT1G49760.1; AT1G49760.2		| Symbols: PAB8, PABP8 | poly(A) binding protein 8 | chr1:18416740-18419753 FORWARD LENGTH=671	387.16	13.41	72779	7	6	8	7	15	13	6	6	5	5.56	4	4	4	4	4	5	4	4.44													SELECTED
643	358904	AT5G03900.2	AT5G03900.2	AT5G03900.1	| Symbols: | Iron-sulphur cluster biosynthesis family protein | chr5:1048338-1051869 FORWARD LENGTH=523	387.07	17.02	59501	8	8	9	9	24	24	1	1	1	1	3	4	4	4	1	1	1	1	2	2	2	2	7	10	10	10	6	6	6	6	SELECTED
644	361555	ATCG01060.1	ATCG01060.1		| Symbols: PSAC | iron-sulfur cluster binding;electron carriers;4 iron, 4 sulfur cluster binding | chrC:117318-117563 REVERSE LENGTH=81	386.56	64.2	9038	5	5	6	6	47	47	5	12	12	12	5	12	12	12	4	14	14	14	3	5	5	5	2	3	3	3	1	1	1	1	SELECTED
645	359578	AT3G59920.1	AT3G59920.1	AT5G09550.1	| Symbols: ATGDI2, GDI2 | RAB GDP dissociation inhibitor 2 | chr3:22135157-22138221 FORWARD LENGTH=444	385.21	23.42	49538	8	4	8	4	15	9	4	4	2	3.33	5	7	5	6.67	2	2	1	1.5					2	2	1	2					SELECTED
646	359458	AT1G74050.1	AT1G74050.1; AT1G74060.1	AT1G18540.1	| Symbols: | Ribosomal protein L6 family protein | chr1:27847256-27848680 REVERSE LENGTH=233	383.47	34.76	26106	7	7	7	7	16	16	4	6	6	6	2	2	2	2	3	5	5	5	1	1	1	1	2	2	2	2					SELECTED
647	360255	AT3G46980.1	AT3G46980.1; AT3G46980.2; AT3G46980.3		| Symbols: PHT4;3 | phosphate transporter 4;3 | chr3:17307294-17309899 REVERSE LENGTH=533	382.67	12.76	58243	5	5	6	6	16	16													3	3	3	3	5	6	6	6	5	7	7	7	SELECTED
648	360117	AT4G24830.1	AT4G24830.1	AT4G24830.2	| Symbols: | arginosuccinate synthase family | chr4:12793085-12795857 REVERSE LENGTH=494	381.72	18.62	53845	6	6	6	6	22	22	6	8	8	8	5	6	6	6	5	7	7	7									1	1	1	1	SELECTED
649	360476	AT1G78380.1	AT1G78380.1	AT1G17170.1; AT1G78320.1	| Symbols: ATGSTU19, GST8, GSTU19 | glutathione S-transferase TAU 19 | chr1:29486659-29487819 REVERSE LENGTH=219	381.51	48.86	25650	9	9	9	9	21	21	8	10	10	10	5	5	5	5	4	6	6	6													SELECTED
650	361496	AT3G58730.1	AT3G58730.1		| Symbols: | vacuolar ATP synthase subunit D (VATD) / V-ATPase D subunit / vacuolar proton pump D subunit (VATPD) | chr3:21718495-21719280 REVERSE LENGTH=261	380.4	25.29	29058	6	6	8	8	20	20	2	2	2	2	2	2	2	2	4	4	4	4	2	2	2	2	5	8	8	8	2	2	2	2	SELECTED
651	359195	AT5G16990.1	AT5G16990.1	AT5G16980.1; AT5G16980.2	| Symbols: | Zinc-binding dehydrogenase family protein | chr5:5581831-5583849 REVERSE LENGTH=343	378.8	38.48	37988	8	3	8	3	16	8	5	6	3	4.23	5	6	3	4.12	4	4	2	2.42													SELECTED
652	360547	AT3G03960.1	AT3G03960.1		| Symbols: | TCP-1/cpn60 chaperonin family protein | chr3:1024432-1027604 FORWARD LENGTH=549	378.28	19.31	58939	7	7	7	7	14	14	4	5	5	5	4	4	4	4	5	5	5	5													SELECTED
653	360761	AT4G27090.1	AT4G27090.1		| Symbols: | Ribosomal protein L14 | chr4:13594104-13595187 REVERSE LENGTH=134	378.23	43.28	15505	7	2	7	2	24	5	3	3	1	3	6	7	2	5.33	5	7	1	7	2	2	1	2	2	2	0	0	3	3	0	0	SELECTED
654	359221	AT5G38520.1	AT5G38520.1; AT5G38520.2		| Symbols: | alpha/beta-Hydrolases superfamily protein | chr5:15421605-15423234 FORWARD LENGTH=362	378.09	35.91	39569	7	7	7	7	11	11	1	1	1	1					1	1	1	1					5	5	5	5	4	4	4	4	SELECTED
655	360469	AT1G59610.1	AT1G59610.1	AT1G10290.1	| Symbols: ADL3, CF1, DRP2B, DL3 | dynamin-like 3 | chr1:21893413-21900780 FORWARD LENGTH=920	377.83	11.85	100228	8	8	8	8	16	16	3	3	3	3	3	3	3	3	4	4	4	4					4	4	4	4	2	2	2	2	SELECTED
656	360437	AT5G61410.1	AT5G61410.1; AT5G61410.2		| Symbols: RPE, EMB2728 | D-ribulose-5-phosphate-3-epimerase | chr5:24684085-24685836 REVERSE LENGTH=281	377.21	32.74	30008	5	5	5	5	26	26	4	6	6	6	3	8	8	8	5	8	8	8	1	1	1	1	1	1	1	1	2	2	2	2	SELECTED
657	360803	AT5G27380.1	AT5G27380.1		| Symbols: GSH2, GSHB | glutathione synthetase 2 | chr5:9668211-9670912 REVERSE LENGTH=539	376.89	22.82	60270	8	8	9	9	16	16	4	4	4	4	3	4	4	4	7	8	8	8													SELECTED
658	359139	AT4G23850.1	AT4G23850.1		| Symbols: LACS4 | AMP-dependent synthetase and ligase family protein | chr4:12403720-12408263 REVERSE LENGTH=666	376.63	18.02	74507	9	9	10	10	18	18	5	5	5	5	2	2	2	2	3	3	3	3					6	6	6	6	2	2	2	2	SELECTED
659	358981	AT2G27030.1	AT2G27030.1; AT2G27030.3; AT2G41110.1; AT3G43810.1; AT3G56800.1; AT5G21274.1	AT2G27030.2; AT2G41110.2	| Symbols: CAM5, ACAM-2 | calmodulin 5 | chr2:11532069-11533060 FORWARD LENGTH=149	375.92	52.35	16819	6	1	6	1	20	2	4	4	1	4	6	8	1	8	4	5	0	0					2	2	0	0	1	1	0	0	SELECTED
660	359763	AT2G05990.1	AT2G05990.1; AT2G05990.2		| Symbols: MOD1, ENR1 | NAD(P)-binding Rossmann-fold superfamily protein | chr2:2322876-2324867 FORWARD LENGTH=390	375.53	31.28	41213	8	8	9	9	14	14	4	4	4	4	6	6	6	6	4	4	4	4													SELECTED
661	358799	AT2G01140.1	AT2G01140.1		| Symbols: | Aldolase superfamily protein | chr2:95006-96491 REVERSE LENGTH=391	374.63	18.41	42327	5	3	5	3	29	7	4	8	3	3.29	5	10	3	3.4	3	6	1	1.1	1	2	0	0	1	1	0	0	2	2	0	0	SELECTED
662	359708	AT3G57330.1	AT3G57330.1		| Symbols: ACA11 | autoinhibited Ca2+-ATPase 11 | chr3:21211655-21216375 REVERSE LENGTH=1025	374.61	10.15	111944	8	5	9	5	9	5													1	1	1	1	6	6	4	4.8	2	2	0	0	SELECTED
663	358909	AT2G44920.2	AT2G44920.2	AT2G44920.1	| Symbols: | Tetratricopeptide repeat (TPR)-like superfamily protein | chr2:18524419-18526502 FORWARD LENGTH=224	374.23	34.38	23778	5	5	5	5	15	15	3	4	4	4	3	3	3	3	5	5	5	5	2	2	2	2	1	1	1	1					SELECTED
664	360227	AT5G65220.1	AT5G65220.1		| Symbols: | Ribosomal L29 family protein | chr5:26061301-26062506 FORWARD LENGTH=173	374.02	20.81	19377	5	5	6	6	13	13	1	1	1	1	1	1	1	1	4	4	4	4	3	4	4	4	1	1	1	1	2	2	2	2	SELECTED
665	360083	AT4G17090.1	AT4G17090.1		| Symbols: CT-BMY, BAM3, BMY8 | chloroplast beta-amylase | chr4:9605266-9607250 REVERSE LENGTH=548	373.91	17.34	61353	7	7	7	7	17	17	7	7	7	7	3	4	4	4	4	4	4	4					2	2	2	2					SELECTED
666	358812	AT5G12040.1	AT5G12040.1	AT5G12040.2	| Symbols: | Nitrilase/cyanide hydratase and apolipoprotein N-acyltransferase family protein | chr5:3885162-3887772 FORWARD LENGTH=369	373.77	25.47	40330	7	7	7	7	16	16	5	6	6	6	5	7	7	7	3	3	3	3													SELECTED
667	361063	AT1G25375.1	AT1G25375.1		| Symbols: | Metallo-hydrolase/oxidoreductase superfamily protein | chr1:8900279-8903220 REVERSE LENGTH=524	373.35	19.08	58066	7	7	8	8	15	15													1	1	1	1	6	7	7	7	6	7	7	7	SELECTED
668	360377	AT3G61470.1	AT3G61470.1		| Symbols: LHCA2 | photosystem I light harvesting complex gene 2 | chr3:22745736-22747032 FORWARD LENGTH=257	372	30.74	27754	5	5	5	5	43	43	5	12	12	12	4	9	9	9	4	10	10	10	4	6	6	6	3	3	3	3	3	3	3	3	SELECTED
669	358975	AT5G40770.1	AT5G40770.1	AT3G27280.1; AT3G27280.2; AT5G14300.1	| Symbols: ATPHB3, PHB3 | prohibitin 3 | chr5:16315589-16316621 REVERSE LENGTH=277	371.89	35.74	30399	7	7	7	7	19	19	5	6	6	6	4	4	4	4	6	8	8	8	1	1	1	1									SELECTED
670	360822	AT3G04840.1	AT3G04840.1		| Symbols: | Ribosomal protein S3Ae | chr3:1329751-1331418 FORWARD LENGTH=262	371.75	32.06	29850	7	5	8	6	26	16	6	7	5	6.43	5	7	5	6.43	8	8	6	7.71	1	1	0	0					2	3	0	0	SELECTED
671	360052	AT2G04350.1	AT2G04350.1; AT2G04350.2		| Symbols: LACS8 | AMP-dependent synthetase and ligase family protein | chr2:1516086-1519178 FORWARD LENGTH=720	371.69	15.56	78343	9	7	9	7	17	10	1	1	1	1	3	3	3	3	5	5	5	5	1	1	0	0	3	4	1	1.05	2	3	0	0	SELECTED
672	360281	AT2G22360.1	AT2G22360.1		| Symbols: | DNAJ heat shock family protein | chr2:9498162-9500459 FORWARD LENGTH=442	368.7	19.91	47761	7	5	7	5	9	7	1	1	1	1					1	1	1	1					3	3	2	2.4	4	4	3	3.43	SELECTED
673	360916	AT1G80480.1	AT1G80480.1		| Symbols: PTAC17 | plastid transcriptionally active 17 | chr1:30258272-30260570 REVERSE LENGTH=444	367.06	20.27	49487	6	4	6	4	16	8	5	5	3	5	3	3	2	3	2	3	1	3					1	1	0	0	3	4	2	3.33	SELECTED
674	359637	AT1G28530.2	AT1G28530.2	AT1G28530.1	| Symbols: | unknown protein; INVOLVED IN: biological_process unknown; LOCATED IN: chloroplast; EXPRESSED IN: 19 plant structures; EXPRESSED DURING: 10 growth stages; Has 20 Blast hits to 20 proteins in 6 species: Archae - 0; Bacteria - 0; Metazoa	366.91	20.72	68329	8	8	8	8	10	10																	5	5	5	5	5	5	5	5	SELECTED
675	360012	AT4G34830.1	AT4G34830.1		| Symbols: MRL1 | Pentatricopeptide repeat (PPR) superfamily protein | chr4:16599976-16605994 REVERSE LENGTH=1089	366.63	9.46	119771	8	8	8	8	13	13													2	2	2	2	4	4	4	4	6	7	7	7	SELECTED
676	358796	AT2G01250.1	AT2G01250.1	AT2G01250.2	| Symbols: | Ribosomal protein L30/L7 family protein | chr2:132943-134264 REVERSE LENGTH=242	366.58	45.04	28171	8	4	8	4	18	9	3	3	2	2.4	6	6	4	5	5	6	1	2.25					2	3	2	2.67					SELECTED
677	360899	AT2G36580.1	AT2G36580.1		| Symbols: | Pyruvate kinase family protein | chr2:15339253-15342781 FORWARD LENGTH=527	366.27	17.08	57508	7	1	8	1	17	1	3	3	0	0	6	8	1	2.75	6	6	0	0													SELECTED
678	358980	AT1G66410.1	AT1G66410.1; AT5G37780.1	AT1G66410.2; AT2G27030.2; AT5G37780.2; AT5G37780.3	| Symbols: CAM4, ACAM-4 | calmodulin 4 | chr1:24774431-24775785 REVERSE LENGTH=149	366.15	52.35	16861	6	1	6	1	20	2	3	3	0	0	5	7	0	0	5	6	1	6					3	3	1	3	1	1	0	0	SELECTED
679	360389	AT2G39470.1	AT2G39470.1; AT2G39470.2	AT2G39470.3	| Symbols: PPL2 | PsbP-like protein 2 | chr2:16476335-16477653 FORWARD LENGTH=238	366.12	38.24	26962	8	8	8	8	14	14	4	5	5	5	3	3	3	3	3	3	3	3	3	3	3	3									SELECTED
680	361197	AT2G20360.1	AT2G20360.1		| Symbols: | NAD(P)-binding Rossmann-fold superfamily protein | chr2:8786070-8789098 FORWARD LENGTH=402	365.64	14.68	43935	5	5	6	6	11	11	4	4	4	4	4	4	4	4	3	3	3	3													SELECTED
681	361449	AT3G20820.1	AT3G20820.1		| Symbols: | Leucine-rich repeat (LRR) family protein | chr3:7280930-7282027 FORWARD LENGTH=365	365.09	26.58	39862	8	8	8	8	19	19	6	6	6	6	5	5	5	5	5	6	6	6	1	1	1	1	1	1	1	1					SELECTED
682	359267	AT1G15140.1	AT1G15140.1	AT1G15140.2; AT1G15140.3	| Symbols: | FAD/NAD(P)-binding oxidoreductase | chr1:5210403-5212137 REVERSE LENGTH=295	364.96	27.8	31923	7	7	7	7	13	13	5	5	5	5	3	3	3	3	5	5	5	5													SELECTED
683	360420	AT1G03600.1	AT1G03600.1		| Symbols: PSB27 | photosystem II family protein | chr1:898916-899440 FORWARD LENGTH=174	364.83	27.59	18834	3	3	4	4	31	31	3	5	5	5	4	10	10	10	4	8	8	8	1	3	3	3	2	3	3	3	2	2	2	2	SELECTED
684	361543	AT4G25900.1	AT4G25900.1		| Symbols: | Galactose mutarotase-like superfamily protein | chr4:13161487-13163397 FORWARD LENGTH=318	364.68	32.7	36251	8	8	8	8	17	17	7	8	8	8	4	4	4	4	5	5	5	5													SELECTED
685	359905	AT2G20580.1	AT2G20580.1	AT4G28470.1	| Symbols: RPN1A, ATRPN1A | 26S proteasome regulatory subunit S2 1A | chr2:8859211-8864699 FORWARD LENGTH=891	362.98	9.88	98144	8	8	9	9	18	18	5	6	6	6	6	6	6	6	6	6	6	6													SELECTED
686	360945	AT5G19820.1	AT5G19820.1		| Symbols: emb2734 | ARM repeat superfamily protein | chr5:6695731-6701247 REVERSE LENGTH=1116	362.98	9.86	123825	8	8	8	8	15	15	5	5	5	5	6	6	6	6	4	4	4	4													SELECTED
687	359639	AT5G38660.1	AT5G38660.1	AT5G38660.2	| Symbols: APE1 | acclimation of photosynthesis to environment | chr5:15473285-15475497 REVERSE LENGTH=286	362.55	33.92	31437	8	8	8	8	25	25	5	6	6	6	4	5	5	5	4	4	4	4	6	8	8	8	1	1	1	1	1	1	1	1	SELECTED
688	359073	AT4G28750.1	AT4G28750.1		| Symbols: PSAE-1 | Photosystem I reaction centre subunit IV / PsaE protein | chr4:14202951-14203888 REVERSE LENGTH=143	362.4	46.85	14966	5	3	5	3	62	45	5	14	10	12.67	5	14	11	13.06	5	15	10	13.57	4	9	7	8.75	3	7	5	6.25	3	3	2	2.5	SELECTED
689	360572	AT3G62120.1	AT3G62120.1; AT3G62120.2		| Symbols: | Class II aaRS and biotin synthetases superfamily protein | chr3:23001227-23003849 REVERSE LENGTH=530	362.04	20.38	60755	8	8	8	8	12	12	3	3	3	3	5	5	5	5	4	4	4	4													SELECTED
690	359628	AT4G23100.1	AT4G23100.1; AT4G23100.3	AT4G23100.2	| Symbols: RML1, PAD2, GSH1, CAD2, ATECS1, GSHA | glutamate-cysteine ligase | chr4:12103458-12106751 REVERSE LENGTH=522	361.31	17.24	58562	7	7	7	7	19	19	3	3	3	3	6	7	7	7	4	4	4	4					2	2	2	2	3	3	3	3	SELECTED
691	361264	AT3G20390.1	AT3G20390.1		| Symbols: | endoribonuclease L-PSP family protein | chr3:7110227-7111695 REVERSE LENGTH=187	361.14	39.04	19815	6	6	7	7	31	31	6	8	8	8	6	8	8	8	4	6	6	6	1	1	1	1	3	3	3	3	3	5	5	5	SELECTED
692	358749	AT2G42590.1	AT2G42590.1; AT2G42590.3	AT2G42590.2	| Symbols: GRF9, GF14 MU | general regulatory factor 9 | chr2:17732118-17733775 REVERSE LENGTH=263	360.65	28.9	29520	7	5	8	5	25	11	5	7	3	3.27	5	6	3	3.89	6	9	4	5.44					2	2	1	1.17	1	1	0	0	SELECTED
693	361601	AT3G48420.1	AT3G48420.1		| Symbols: | Haloacid dehalogenase-like hydrolase (HAD) superfamily protein | chr3:17929743-17931551 FORWARD LENGTH=319	360.55	36.36	34245	9	9	9	9	19	19	6	7	7	7	5	6	6	6	4	4	4	4									2	2	2	2	SELECTED
694	360592	AT5G26742.1	AT5G26742.1; AT5G26742.2; AT5G26742.3		| Symbols: emb1138 | DEAD box RNA helicase (RH3) | chr5:9285540-9288871 REVERSE LENGTH=747	360.13	13.65	81000	8	8	8	8	15	15	1	1	1	1	2	2	2	2					5	6	6	6	3	3	3	3	3	3	3	3	SELECTED
695	361416	AT1G16720.1	AT1G16720.1		| Symbols: HCF173 | high chlorophyll fluorescence phenotype 173 | chr1:5723161-5726248 FORWARD LENGTH=598	358.65	18.9	65708	8	8	8	8	16	16	1	1	1	1	2	3	3	3	2	2	2	2	3	4	4	4	2	2	2	2	3	4	4	4	SELECTED
696	360667	AT2G36390.1	AT2G36390.1		| Symbols: SBE2.1, BE3 | starch branching enzyme 2.1 | chr2:15264283-15269940 FORWARD LENGTH=858	358.64	15.5	97659	8	7	8	7	12	11	4	4	3	3.6	4	4	4	4	4	4	4	4													SELECTED
697	359043	AT2G17695.1	AT2G17695.1; AT2G17695.2; AT2G17695.3		| Symbols: | FUNCTIONS IN: molecular_function unknown; INVOLVED IN: biological_process unknown; LOCATED IN: chloroplast; CONTAINS InterPro DOMAIN/s: Domain of unknown function DUF1990 (InterPro:IPR018960); Has 259 Blast hits to 259 proteins in 120	358.61	37.56	23245	7	7	9	9	15	15													2	2	2	2	4	4	4	4	9	9	9	9	SELECTED
698	360363	AT5G11170.1	AT5G11170.1; AT5G11200.1; AT5G11200.2; AT5G11200.3	AT5G11170.2	| Symbols: | DEAD/DEAH box RNA helicase family protein | chr5:3553334-3556646 FORWARD LENGTH=427	358.51	28.57	48337	8	8	8	8	17	17	5	6	6	6	5	5	5	5	5	6	6	6													SELECTED
699	359013	AT4G11960.1	AT4G11960.1; AT4G11960.2		| Symbols: PGRL1B | PGR5-like B | chr4:7175340-7177709 REVERSE LENGTH=313	358.31	29.71	34909	5	4	6	4	10	5	3	4	2	2.5	2	2	1	1.17	4	4	2	2.57													SELECTED
700	359377	AT3G13300.1	AT3G13300.1; AT3G13300.2	AT3G13290.1	| Symbols: VCS | Transducin/WD40 repeat-like superfamily protein | chr3:4304085-4309949 FORWARD LENGTH=1344	357.13	8.26	145720	8	8	8	8	18	18	5	5	5	5	7	7	7	7	6	6	6	6													SELECTED
701	359978	AT3G60620.1	AT3G60620.1	AT2G45150.1; AT2G45150.2; AT2G45150.3	| Symbols: CDS5 | cytidinediphosphate diacylglycerol synthase 5 | chr3:22406537-22408239 FORWARD LENGTH=399	355.94	23.56	43251	6	6	6	6	22	22													2	2	2	2	5	9	9	9	5	11	11	11	SELECTED
702	360004	AT5G01410.1	AT5G01410.1		| Symbols: PDX1, ATPDX1.3, RSR4, PDX1.3, ATPDX1 | Aldolase-type TIM barrel family protein | chr5:172576-173505 REVERSE LENGTH=309	355.57	20.71	33216	6	3	7	3	18	8	5	5	2	3.2	7	8	3	5.14	5	5	3	3.86													SELECTED
703	359957	AT5G21430.1	AT5G21430.1	AT5G21430.2	| Symbols: | Chaperone DnaJ-domain superfamily protein | chr5:7222294-7223400 FORWARD LENGTH=218	355.08	39.91	24437	6	6	6	6	18	18	5	6	6	6	3	3	3	3	4	6	6	6	2	2	2	2					1	1	1	1	SELECTED
704	360645	AT4G35860.1	AT4G35860.1	AT4G17160.1; AT4G35860.2	| Symbols: ATRABB1B, ATGB2, ATRAB2C, GB2 | GTP-binding 2 | chr4:16987118-16988839 REVERSE LENGTH=211	354.93	48.34	23175	7	2	7	2	20	9	3	3	2	2.5	4	5	2	4	2	3	2	2.4					5	6	2	3.6	3	3	1	1.67	SELECTED
705	359608	AT5G22790.1	AT5G22790.1	AT3G54300.1; AT3G54300.2	| Symbols: RER1 | reticulata-related 1 | chr5:7599395-7601573 REVERSE LENGTH=433	354.61	20.09	46832	8	5	8	5	17	11													1	1	0	0	7	9	6	6.78	6	7	5	5.45	SELECTED
706	361068	AT1G18170.1	AT1G18170.1		| Symbols: | FKBP-like peptidyl-prolyl cis-trans isomerase family protein | chr1:6254291-6255507 FORWARD LENGTH=247	353.67	25.51	26529	5	5	5	5	18	18	2	3	3	3	5	7	7	7	4	4	4	4	3	3	3	3					1	1	1	1	SELECTED
707	360546	AT4G24820.1	AT4G24820.1; AT4G24820.2		| Symbols: | 26S proteasome, regulatory subunit Rpn7;Proteasome component (PCI) domain | chr4:12790471-12792599 REVERSE LENGTH=387	353.14	20.41	44282	6	6	7	7	14	14	2	2	2	2	7	8	8	8	2	3	3	3					1	1	1	1					SELECTED
708	359466	AT5G11880.1	AT5G11880.1	AT3G14390.1	| Symbols: | Pyridoxal-dependent decarboxylase family protein | chr5:3827806-3829942 REVERSE LENGTH=489	352.93	18	54164	7	7	7	7	18	18	4	6	6	6	4	5	5	5	4	4	4	4					1	2	2	2	1	1	1	1	SELECTED
709	360452	AT1G20950.1	AT1G20950.1	AT1G76550.1	| Symbols: | Phosphofructokinase family protein | chr1:7297467-7301336 REVERSE LENGTH=614	352.54	14.98	67119	8	8	9	9	15	15	3	3	3	3	6	6	6	6	6	6	6	6													SELECTED
710	360443	AT3G52230.1	AT3G52230.1		| Symbols: | unknown protein; FUNCTIONS IN: molecular_function unknown; INVOLVED IN: biological_process unknown; LOCATED IN: chloroplast outer membrane, chloroplast thylakoid membrane, chloroplast, chloroplast envelope; EXPRESSED IN: 24 plant struc	352.5	52.41	16124	5	5	5	5	47	47	2	2	2	2	2	3	3	3	3	6	6	6	3	9	9	9	4	15	15	15	5	12	12	12	SELECTED
711	360300	AT5G61790.1	AT5G61790.1	AT5G07340.1; AT5G07340.2	| Symbols: CNX1, ATCNX1 | calnexin 1 | chr5:24827394-24829642 REVERSE LENGTH=530	351.65	22.26	60486	8	8	8	8	14	14	3	3	3	3	1	1	1	1	3	3	3	3					4	5	5	5	2	2	2	2	SELECTED
712	361295	AT5G16710.1	AT5G16710.1		| Symbols: DHAR3 | dehydroascorbate reductase 1 | chr5:5483312-5484926 FORWARD LENGTH=258	351.56	36.43	28513	9	9	9	9	17	17	7	7	7	7	4	4	4	4	5	5	5	5									1	1	1	1	SELECTED
713	359882	AT4G24770.1	AT4G24770.1		| Symbols: RBP31, ATRBP31, CP31, ATRBP33 | 31-kDa RNA binding protein | chr4:12766223-12767952 REVERSE LENGTH=329	351.35	18.54	35787	5	5	6	6	13	13	3	3	3	3	4	4	4	4	2	2	2	2	1	1	1	1	2	2	2	2	1	1	1	1	SELECTED
714	359747	AT1G19800.1	AT1G19800.1; AT1G19800.2; AT1G19800.3		| Symbols: TGD1 | trigalactosyldiacylglycerol 1 | chr1:6846812-6847954 FORWARD LENGTH=350	351.35	24	37907	6	6	6	6	20	20													1	1	1	1	5	11	11	11	5	8	8	8	SELECTED
715	360908	AT2G42770.1	AT2G42770.1		| Symbols: | Peroxisomal membrane 22 kDa (Mpv17/PMP22) family protein | chr2:17798635-17799927 REVERSE LENGTH=232	350.42	40.52	25915	6	6	6	6	23	23	1	1	1	1	1	1	1	1	1	1	1	1	3	3	3	3	4	8	8	8	6	9	9	9	SELECTED
716	359549	AT1G09430.1	AT1G09430.1		| Symbols: ACLA-3 | ATP-citrate lyase A-3 | chr1:3042135-3044978 FORWARD LENGTH=424	350.21	19.81	46945	7	4	7	4	13	6	2	2	0	0	6	7	5	6.43	4	4	1	4													SELECTED
717	361144	AT4G28210.1	AT4G28210.1		| Symbols: emb1923 | embryo defective 1923 | chr4:13990634-13991931 FORWARD LENGTH=348	350.18	18.1	38339	5	5	5	5	14	14													2	3	3	3	4	6	6	6	5	5	5	5	SELECTED
718	360081	AT4G15510.1	AT4G15510.1; AT4G15510.3	AT4G15510.2	| Symbols: | Photosystem II reaction center PsbP family protein | chr4:8860701-8862529 FORWARD LENGTH=287	350.07	26.83	32265	7	7	8	8	19	19	4	4	4	4	4	5	5	5	5	7	7	7	2	2	2	2	1	1	1	1					SELECTED
719	360407	AT2G37270.1	AT2G37270.1; AT2G37270.2		| Symbols: ATRPS5B, RPS5B | ribosomal protein 5B | chr2:15647883-15649042 REVERSE LENGTH=207	349.51	28.02	22990	6	3	6	3	29	14	5	7	3	5.4	5	7	4	6	4	6	3	5.25					4	5	2	5	4	4	2	4	SELECTED
720	360679	AT2G44040.1	AT2G44040.1	AT3G59890.1; AT3G59890.2	| Symbols: | Dihydrodipicolinate reductase, bacterial/plant | chr2:18221985-18223998 REVERSE LENGTH=347	348.58	22.77	37550	5	5	7	7	17	17	4	4	4	4	4	4	4	4	5	6	6	6					1	1	1	1	2	2	2	2	SELECTED
721	361218	AT4G13150.1	AT4G13150.1		| Symbols: | unknown protein; Has 83 Blast hits to 82 proteins in 37 species: Archae - 0; Bacteria - 51; Metazoa - 0; Fungi - 0; Plants - 30; Viruses - 0; Other Eukaryotes - 2 (source: NCBI BLink). | chr4:7650326-7652237 REVERSE LENGTH=347	347.58	20.17	37458	5	5	5	5	10	10									1	1	1	1					4	5	5	5	4	4	4	4	SELECTED
722	359252	AT1G53280.1	AT1G53280.1		| Symbols: | Class I glutamine amidotransferase-like superfamily protein | chr1:19864942-19867341 REVERSE LENGTH=438	347.35	20.55	46990	6	6	6	6	14	14	4	4	4	4	1	1	1	1	3	4	4	4					2	2	2	2	3	3	3	3	SELECTED
723	358912	AT4G13590.1	AT4G13590.1; AT4G13590.2		| Symbols: | Uncharacterized protein family (UPF0016) | chr4:7901369-7903792 REVERSE LENGTH=359	345.89	23.68	37929	7	7	7	7	23	23													1	1	1	1	6	12	12	12	5	10	10	10	SELECTED
724	359130	AT4G35450.1	AT4G35450.1; AT4G35450.2; AT4G35450.3; AT4G35450.4; AT4G35450.5		| Symbols: AKR2, AFT, AKR2A | ankyrin repeat-containing protein 2 | chr4:16839862-16841759 FORWARD LENGTH=342	345.57	23.68	36984	5	4	6	5	11	9	5	5	4	4.67	4	4	3	4	2	2	2	2													SELECTED
725	360531	AT1G23820.1	AT1G23820.1; AT1G23820.2		| Symbols: SPDS1 | spermidine synthase 1 | chr1:8420278-8422724 FORWARD LENGTH=378	345.55	27.78	41679	8	4	8	4	17	9	4	4	3	4	6	7	3	5	6	6	3	5.25													SELECTED
726	358930	AT5G18170.1	AT5G18170.1	AT3G03910.1; AT5G07440.1; AT5G07440.2; AT5G07440.3	| Symbols: GDH1 | glutamate dehydrogenase 1 | chr5:6006172-6008248 FORWARD LENGTH=411	345.37	19.46	44524	7	7	8	8	17	17	4	4	4	4	8	9	9	9	4	4	4	4													SELECTED
727	358781	AT1G62020.1	AT1G62020.1		| Symbols: | Coatomer, alpha subunit | chr1:22919814-22923728 FORWARD LENGTH=1216	345.19	10.2	136566	9	1	9	1	13	1	4	4	0	0	5	5	1	1.67	4	4	0	0													SELECTED
728	360154	AT4G39460.1	AT4G39460.1; AT4G39460.2		| Symbols: SAMC1, SAMT1 | S-adenosylmethionine carrier 1 | chr4:18356093-18358596 REVERSE LENGTH=325	344.7	22.46	34861	5	5	6	6	33	33	1	1	1	1	2	2	2	2	1	1	1	1	3	4	4	4	5	15	15	15	4	10	10	10	SELECTED
729	361402	AT2G47400.1	AT2G47400.1		| Symbols: CP12-1, CP12 | CP12 domain-containing protein 1 | chr2:19446889-19447263 FORWARD LENGTH=124	343.52	52.42	13487	4	4	4	4	13	13	3	3	3	3	3	4	4	4	4	4	4	4					1	1	1	1	1	1	1	1	SELECTED
730	360144	AT5G13450.1	AT5G13450.1	AT5G13450.2	| Symbols: ATP5 | delta subunit of Mt ATP synthase | chr5:4310558-4311941 REVERSE LENGTH=238	343.48	36.13	26321	7	7	8	8	21	21	6	8	8	8	5	7	7	7	5	6	6	6													SELECTED
731	359769	AT4G33510.1	AT4G33510.1	AT4G33510.2	| Symbols: DHS2 | 3-deoxy-d-arabino-heptulosonate 7-phosphate synthase | chr4:16116496-16118549 FORWARD LENGTH=507	342.42	16.37	56149	7	5	8	5	19	12	2	3	3	3	5	6	4	6	3	3	1	3	2	2	1	2	5	5	3	4.1					SELECTED
732	359920	AT5G07030.1	AT5G07030.1		| Symbols: | Eukaryotic aspartyl protease family protein | chr5:2183600-2185717 REVERSE LENGTH=455	342.25	23.3	48694	7	7	8	8	17	17	4	4	4	4	5	6	6	6	6	7	7	7													SELECTED
733	360251	AT2G28190.1	AT2G28190.1		| Symbols: CSD2, CZSOD2 | copper/zinc superoxide dismutase 2 | chr2:12014548-12016303 FORWARD LENGTH=216	341.33	40.74	22243	4	4	4	4	32	32	4	6	6	6	4	11	11	11	4	9	9	9					2	2	2	2	4	4	4	4	SELECTED
734	359039	AT1G26630.1	AT1G26630.1	AT1G13950.1; AT1G26630.2; AT1G69410.1	| Symbols: FBR12, ATELF5A-2, ELF5A-2 | Eukaryotic translation initiation factor 5A-1 (eIF-5A 1) protein | chr1:9205968-9207098 FORWARD LENGTH=159	341.22	59.75	17140	6	6	6	6	15	15	5	6	6	6	3	3	3	3	4	5	5	5									1	1	1	1	SELECTED
735	359271	AT3G05560.1	AT3G05560.1; AT3G05560.2; AT3G05560.3		| Symbols: | Ribosomal L22e protein family | chr3:1614641-1615204 FORWARD LENGTH=124	341.21	38.71	14018	6	1	7	1	21	4	6	7	2	5.33	5	8	1	4.5	3	3	1	3	2	2	0	0	1	1	0	0					SELECTED
736	359872	AT5G15650.1	AT5G15650.1	AT3G02230.1; AT3G08900.1; AT5G50750.1	| Symbols: RGP2, ATRGP2 | reversibly glycosylated polypeptide 2 | chr5:5092203-5094093 FORWARD LENGTH=360	339.37	33.61	40890	9	8	9	8	21	18	6	6	5	5.83	6	6	5	5.83	7	9	8	8.89													SELECTED
737	360282	AT4G39960.1	AT4G39960.1		| Symbols: | Molecular chaperone Hsp40/DnaJ family protein | chr4:18534194-18536320 FORWARD LENGTH=447	339.35	22.15	48031	7	5	7	5	11	9									1	1	1	1	1	1	1	1	4	4	3	3.6	5	5	4	4.57	SELECTED
738	360906	AT5G06060.1	AT5G06060.1	AT2G29310.1; AT2G29310.2	| Symbols: | NAD(P)-binding Rossmann-fold superfamily protein | chr5:1824066-1825833 REVERSE LENGTH=264	339.12	34.47	28292	8	8	8	8	16	16	3	5	5	5	6	6	6	6	5	5	5	5													SELECTED
739	360080	AT1G22780.1	AT1G22780.1; AT1G34030.1; AT4G09800.1		| Symbols: PFL, RPS18A, PFL1 | Ribosomal protein S13/S18 family | chr1:8067990-8069163 FORWARD LENGTH=152	337.98	35.53	17545	4	4	5	5	21	21	3	4	4	4	5	9	9	9	3	4	4	4	1	1	1	1	1	2	2	2	1	1	1	1	SELECTED
740	360194	AT3G01910.1	AT3G01910.1	AT3G01910.2; AT3G01910.3	| Symbols: SOX, AT-SO, AtSO | sulfite oxidase | chr3:314919-317274 REVERSE LENGTH=393	337.83	22.14	43329	7	7	7	7	13	13	3	3	3	3	6	6	6	6	4	4	4	4													SELECTED
741	358692	AT1G31180.1	AT1G31180.1	AT5G14200.2	| Symbols: ATIMD3, IMD3, IPMDH1 | isopropylmalate dehydrogenase 3 | chr1:11142843-11144617 REVERSE LENGTH=404	337.53	25	43847	6	3	6	3	14	6	4	4	2	3.67	4	4	1	1.95	4	4	3	4					1	1	0	0	1	1	0	0	SELECTED
742	359515	AT1G20816.1	AT1G20816.1		| Symbols: | unknown protein; BEST Arabidopsis thaliana protein match is: unknown protein (TAIR:AT1G76405.2); Has 52 Blast hits to 52 proteins in 19 species: Archae - 0; Bacteria - 0; Metazoa - 0; Fungi - 0; Plants - 50; Viruses - 0; Other Eukaryot	337.1	32.34	19781	7	6	9	7	19	12													1	1	0	0	5	6	3	3.69	9	12	9	10.35	SELECTED
743	358797	AT2G44120.1	AT2G44120.1; AT2G44120.2	AT3G13580.1; AT3G13580.2; AT3G13580.3	| Symbols: | Ribosomal protein L30/L7 family protein | chr2:18249227-18250402 REVERSE LENGTH=242	336.88	35.54	27939	8	4	8	4	20	11	3	4	3	3.6	6	6	4	5	6	8	3	6.75					2	2	1	1.33					SELECTED
744	361180	AT4G26900.1	AT4G26900.1		| Symbols: AT-HF, HISN4 | HIS HF | chr4:13515514-13519608 FORWARD LENGTH=592	336.72	24.16	64192	8	8	8	8	11	11	2	2	2	2	3	3	3	3	5	5	5	5					1	1	1	1					SELECTED
745	359143	AT5G16570.1	AT5G16570.1		| Symbols: GLN1;4 | glutamine synthetase 1;4 | chr5:5421898-5424523 REVERSE LENGTH=356	336.55	15.17	38986	6	1	7	1	12	1	3	3	1	1.67	5	6	0	0	2	3	0	0													SELECTED
746	361599	AT3G16640.1	AT3G16640.1		| Symbols: TCTP | translationally controlled tumor protein | chr3:5669709-5670729 REVERSE LENGTH=168	336.18	41.67	18910	6	6	6	6	19	19	3	3	3	3	6	6	6	6	6	6	6	6	1	1	1	1	2	2	2	2	1	1	1	1	SELECTED
747	360760	AT2G20450.1	AT2G20450.1		| Symbols: | Ribosomal protein L14 | chr2:8813923-8815071 FORWARD LENGTH=134	335.55	37.31	15506	6	1	6	1	20	1	2	2	0	0	5	6	1	2.67	4	6	0	0	1	1	0	0	2	2	0	0	3	3	0	0	SELECTED
748	360723	AT2G44060.1	AT2G44060.1; AT2G44060.2		| Symbols: | Late embryogenesis abundant protein, group 2 | chr2:18226922-18227988 FORWARD LENGTH=325	335.06	29.54	36036	8	8	8	8	15	15	4	5	5	5	3	3	3	3	6	6	6	6					1	1	1	1					SELECTED
749	358738	AT2G44160.1	AT2G44160.1		| Symbols: MTHFR2 | methylenetetrahydrofolate reductase 2 | chr2:18262301-18265185 FORWARD LENGTH=594	334.39	17.51	66802	8	5	8	5	17	10	4	4	3	3.3	6	7	4	5.71	5	6	3	4.29													SELECTED
750	360796	AT5G04360.1	AT5G04360.1		| Symbols: ATPU1, ATLDA, PU1, LDA | limit dextrinase | chr5:1221566-1228399 FORWARD LENGTH=965	333.61	10.47	107066	8	8	8	8	12	12	5	5	5	5	5	5	5	5	2	2	2	2													SELECTED
751	360131	AT1G01800.1	AT1G01800.1	AT1G01800.2	| Symbols: | NAD(P)-binding Rossmann-fold superfamily protein | chr1:293396-294888 FORWARD LENGTH=295	333.57	29.15	31660	7	7	8	8	9	9	5	5	5	5	3	3	3	3	1	1	1	1													SELECTED
752	361488	AT3G54400.1	AT3G54400.1		| Symbols: | Eukaryotic aspartyl protease family protein | chr3:20140291-20142599 REVERSE LENGTH=425	333.16	24.24	45475	6	6	6	6	13	13	4	5	5	5	4	4	4	4	3	4	4	4													SELECTED
753	359062	AT4G33460.1	AT4G33460.1		| Symbols: ATNAP13, EMB2751 | ABC transporter family protein | chr4:16098325-16100113 REVERSE LENGTH=271	331.8	38.75	29624	7	7	8	8	10	10													1	1	1	1	4	4	4	4	5	5	5	5	SELECTED
754	360895	AT3G27820.1	AT3G27820.1		| Symbols: ATMDAR4, MDAR4 | monodehydroascorbate reductase 4 | chr3:10315249-10317881 FORWARD LENGTH=488	331.56	23.16	53526	8	8	8	8	18	18	2	2	2	2	1	1	1	1	2	2	2	2	1	1	1	1	4	5	5	5	6	7	7	7	SELECTED
755	359971	AT4G34620.1	AT4G34620.1		| Symbols: SSR16 | small subunit ribosomal protein 16 | chr4:16535084-16536092 REVERSE LENGTH=113	331.16	46.9	12698	4	4	5	5	17	17	3	4	4	4	1	1	1	1					3	3	3	3	4	4	4	4	3	5	5	5	SELECTED
756	360551	AT1G30230.1	AT1G30230.1; AT1G30230.2		| Symbols: | Glutathione S-transferase, C-terminal-like;Translation elongation factor EF1B/ribosomal protein S6 | chr1:10639286-10640515 FORWARD LENGTH=231	330.97	36.36	25132	6	5	7	5	11	8	4	4	3	3.75	2	2	1	2	4	5	4	5													SELECTED
757	359287	AT3G06650.1	AT3G06650.1	AT5G49460.1	| Symbols: ACLB-1 | ATP-citrate lyase B-1 | chr3:2079247-2082633 REVERSE LENGTH=608	330.77	19.08	65813	8	8	8	8	10	10	3	3	3	3	4	4	4	4	3	3	3	3													SELECTED
758	359166	AT5G63400.1	AT5G63400.1	AT5G63400.2	| Symbols: ADK1 | adenylate kinase 1 | chr5:25393274-25394817 REVERSE LENGTH=246	330.25	35.37	26931	6	5	6	5	17	16	3	4	4	4	5	5	5	5	5	6	5	6					1	1	1	1	1	1	1	1	SELECTED
759	359930	AT1G48630.1	AT1G48630.1	AT3G18130.1	| Symbols: RACK1B_AT | receptor for activated C kinase 1B | chr1:17981977-17983268 REVERSE LENGTH=326	330.01	35.89	35800	8	6	8	6	16	11	3	3	2	2.17	6	6	5	5.29	5	6	4	4.53	1	1	0	0									SELECTED
760	360321	ATCG00900.1	ATCG00900.1; ATCG01240.1		| Symbols: RPS7.1, RPS7 | Ribosomal protein S7p/S5e family protein | chrC:97478-97945 REVERSE LENGTH=155	329.85	41.29	17357	6	6	7	7	27	27	6	6	6	6	3	3	3	3	4	4	4	4	5	7	7	7	4	4	4	4	3	3	3	3	SELECTED
761	359234	AT1G20440.1	AT1G20440.1		| Symbols: COR47, RD17, AtCOR47 | cold-regulated 47 | chr1:7084722-7085664 REVERSE LENGTH=265	329.83	43.02	29896	7	6	7	6	16	10	4	4	3	3.6	5	6	4	5.33	4	4	3	3.6					1	1	0	0	1	1	0	0	SELECTED
762	359353	AT4G35260.1	AT4G35260.1	AT2G17130.1; AT2G17130.2; AT4G35650.1	| Symbols: IDH1, IDH-I | isocitrate dehydrogenase 1 | chr4:16774494-16776233 REVERSE LENGTH=367	329.74	22.62	39626	6	6	6	6	16	16	4	5	5	5	4	4	4	4	5	7	7	7													SELECTED
763	359257	AT2G40100.1	AT2G40100.1	AT2G40100.2	| Symbols: LHCB4.3 | light harvesting complex photosystem II | chr2:16745884-16747190 FORWARD LENGTH=276	329.61	29.35	30211	6	5	6	5	21	17	6	8	6	6.36	5	6	4	4.24	3	4	4	4	2	2	2	2	1	1	1	1					SELECTED
764	358947	AT5G14260.1	AT5G14260.1; AT5G14260.2; AT5G14260.3		| Symbols: | Rubisco methyltransferase family protein | chr5:4601139-4603873 FORWARD LENGTH=514	329.54	19.84	57585	7	7	7	7	14	14	3	3	3	3	4	4	4	4	2	2	2	2					2	3	3	3	2	2	2	2	SELECTED
765	358763	AT3G49120.1	AT3G49120.1	AT3G49110.1	| Symbols: ATPERX34, PERX34, PRXCB, ATPCB, PRX34 | peroxidase CB | chr3:18207819-18210041 FORWARD LENGTH=353	329.29	22.95	38832	6	6	7	7	14	14	5	5	5	5	5	6	6	6	3	3	3	3													SELECTED
766	361076	AT1G62960.1	AT1G62960.1		| Symbols: ACS10 | ACC synthase 10 | chr1:23318271-23320229 REVERSE LENGTH=557	328.7	13.11	61015	6	6	6	6	10	10													1	1	1	1	2	2	2	2	6	7	7	7	SELECTED
767	359302	AT5G44070.1	AT5G44070.1		| Symbols: CAD1, ARA8, ATPCS1, PCS1 | phytochelatin synthase 1 (PCS1) | chr5:17734876-17737672 FORWARD LENGTH=485	328.52	17.32	54474	6	6	6	6	16	16	4	5	5	5	4	5	5	5	4	6	6	6													SELECTED
768	358722	AT4G14030.1	AT4G14030.1; AT4G14030.2		| Symbols: SBP1 | selenium-binding protein 1 | chr4:8098121-8100165 REVERSE LENGTH=490	328.36	15.71	54057	5	3	6	4	10	6	3	3	2	2.67	4	4	2	3	3	3	2	2.5													SELECTED
769	360435	AT5G09650.1	AT5G09650.1		| Symbols: AtPPa6, PPa6 | pyrophosphorylase 6 | chr5:2991331-2993117 REVERSE LENGTH=300	328.25	25	33380	6	6	6	6	24	24	5	7	7	7	3	4	4	4	3	5	5	5	2	2	2	2	2	3	3	3	2	3	3	3	SELECTED
770	360415	AT1G04620.1	AT1G04620.1		| Symbols: | coenzyme F420 hydrogenase family / dehydrogenase, beta subunit family | chr1:1282869-1286492 REVERSE LENGTH=462	326.92	20.13	51661	7	7	9	9	15	15	1	1	1	1	2	2	2	2	1	1	1	1	2	2	2	2	5	5	5	5	4	4	4	4	SELECTED
771	360207	AT4G32520.1	AT4G32520.1; AT4G32520.2		| Symbols: SHM3, AtSHMT3 | serine hydroxymethyltransferase 3 | chr4:15689642-15692334 REVERSE LENGTH=529	326.21	19.28	57982	8	8	8	8	11	11	4	4	4	4	2	2	2	2	4	4	4	4					1	1	1	1					SELECTED
772	360348	AT1G52570.1	AT1G52570.1	AT5G25370.1	| Symbols: PLDALPHA2 | phospholipase D alpha 2 | chr1:19583940-19586551 REVERSE LENGTH=810	326.17	10.12	91598	6	1	7	1	21	2	6	7	1	1.43	4	5	0	0	5	8	1	1.41					1	1	0	0					SELECTED
773	360345	AT5G13030.1	AT5G13030.1		| Symbols: | unknown protein; FUNCTIONS IN: molecular_function unknown; INVOLVED IN: biological_process unknown; LOCATED IN: chloroplast; EXPRESSED IN: 23 plant structures; EXPRESSED DURING: 13 growth stages; CONTAINS InterPro DOMAIN/s: Uncharacter	325.92	11.85	71097	7	7	7	7	19	19	4	4	4	4	5	5	5	5	5	6	6	6					2	2	2	2	2	2	2	2	SELECTED
774	360454	AT1G64770.1	AT1G64770.1	AT1G64770.2; AT1G64770.3	| Symbols: NDF2, NDH45 | NDH-dependent cyclic electron flow 1 | chr1:24057549-24059415 FORWARD LENGTH=348	325.71	28.74	38005	7	7	8	8	17	17	6	7	7	7	3	4	4	4	4	4	4	4	1	1	1	1					1	1	1	1	SELECTED
775	360536	AT4G31480.1	AT4G31480.1; AT4G31480.2		| Symbols: | Coatomer, beta subunit | chr4:15264145-15267384 FORWARD LENGTH=948	325.36	9.6	106144	6	1	6	1	9	2	3	4	1	4	3	3	1	2	2	2	0	0													SELECTED
776	359208	AT4G21580.1	AT4G21580.1; AT4G21580.3	AT4G21580.2	| Symbols: | oxidoreductase, zinc-binding dehydrogenase family protein | chr4:11475822-11477514 FORWARD LENGTH=325	324.48	25.54	34465	6	6	6	6	12	12	4	5	5	5	3	3	3	3	3	4	4	4													SELECTED
777	359301	AT4G22010.1	AT4G22010.1	AT4G28090.1; AT4G38420.1	| Symbols: sks4 | SKU5 similar 4 | chr4:11663429-11666463 FORWARD LENGTH=541	324.14	18.11	60455	8	7	8	7	13	11	5	5	4	4.8	5	6	6	6	2	2	1	1.5													SELECTED
778	358967	AT5G13630.1	AT5G13630.1	AT5G13630.2	| Symbols: GUN5, CCH, CHLH, CCH1, ABAR | magnesium-chelatase subunit chlH, chloroplast, putative / Mg-protoporphyrin IX chelatase, putative (CHLH) | chr5:4387567-4392082 REVERSE LENGTH=1381	324.12	7.97	153573	8	8	8	8	9	9													4	4	4	4	1	1	1	1	4	4	4	4	SELECTED
779	360802	AT4G38220.1	AT4G38220.1; AT4G38220.2		| Symbols: | Peptidase M20/M25/M40 family protein | chr4:17925251-17926919 FORWARD LENGTH=430	323.87	18.6	47739	6	6	7	7	20	20	5	6	6	6	4	6	6	6	5	8	8	8													SELECTED
780	359174	AT3G13930.1	AT3G13930.1		| Symbols: | Dihydrolipoamide acetyltransferase, long form protein | chr3:4596240-4600143 FORWARD LENGTH=539	323.38	13.36	58467	7	6	7	6	13	11	5	6	6	6	3	3	2	2.67	3	4	3	4													SELECTED
781	359392	AT5G58290.1	AT5G58290.1		| Symbols: RPT3 | regulatory particle triple-A ATPase 3 | chr5:23569155-23571116 FORWARD LENGTH=408	323.36	19.36	45751	5	4	7	6	14	10	4	4	3	3.38	4	4	3	3.6	5	5	4	4.5	1	1	0	0									SELECTED
782	361504	AT4G22670.1	AT4G22670.1		| Symbols: AtHip1, HIP1, TPR11 | HSP70-interacting protein 1 | chr4:11918236-11920671 FORWARD LENGTH=441	322.62	14.06	46621	4	4	5	5	13	13	5	6	6	6	3	3	3	3	4	4	4	4													SELECTED
783	361112	AT5G17520.1	AT5G17520.1	AT5G17523.1	| Symbols: RCP1, MEX1 | root cap 1 (RCP1) | chr5:5772796-5775231 REVERSE LENGTH=415	322.35	19.04	45280	6	6	6	6	13	13													1	1	1	1	5	6	6	6	5	6	6	6	SELECTED
784	359425	AT1G51110.1	AT1G51110.1		| Symbols: | Plastid-lipid associated protein PAP / fibrillin family protein | chr1:18935380-18937484 FORWARD LENGTH=409	321.65	20.78	45765	7	7	7	7	16	16	3	4	4	4	1	1	1	1	1	1	1	1	2	2	2	2	4	4	4	4	4	4	4	4	SELECTED
785	360751	AT1G07110.1	AT1G07110.1		| Symbols: F2KP, ATF2KP, FKFBP | fructose-2,6-bisphosphatase | chr1:2178363-2183980 REVERSE LENGTH=744	321.55	11.02	82558	7	7	7	7	14	14	4	4	4	4	4	4	4	4	5	5	5	5					1	1	1	1					SELECTED
786	360225	AT4G11380.1	AT4G11380.1; AT4G11380.2	AT4G23460.1	| Symbols: | Adaptin family protein | chr4:6920608-6925444 FORWARD LENGTH=894	321.38	7.72	99371	6	6	6	6	13	13	5	5	5	5	4	4	4	4	4	4	4	4													SELECTED
787	359198	AT3G09810.1	AT3G09810.1		| Symbols: IDH-VI | isocitrate dehydrogenase VI | chr3:3008753-3011070 FORWARD LENGTH=374	321.29	15.78	40575	6	2	6	2	11	4	3	3	1	1.67	4	4	2	3.33	4	4	1	1.75													SELECTED
788	361000	AT5G14590.1	AT5G14590.1		| Symbols: | Isocitrate/isopropylmalate dehydrogenase family protein | chr5:4703533-4706627 REVERSE LENGTH=485	320.71	16.91	54196	7	5	8	6	14	12	3	3	3	3	4	4	4	4	6	6	4	4.47									1	1	1	1	SELECTED
789	360747	AT3G08920.1	AT3G08920.1		| Symbols: | Rhodanese/Cell cycle control phosphatase superfamily protein | chr3:2712274-2713117 FORWARD LENGTH=214	318.78	38.79	23779	6	6	6	6	22	22	2	3	3	3	2	2	2	2	3	4	4	4	5	6	6	6	4	5	5	5	2	2	2	2	SELECTED
790	359250	AT4G39260.1	AT4G39260.1	AT4G39260.2; AT4G39260.3; AT4G39260.4	| Symbols: CCR1, ATGRP8, GR-RBP8, GRP8 | cold, circadian rhythm, and RNA binding 1 | chr4:18274166-18274958 REVERSE LENGTH=169	318.76	44.38	16578	6	4	6	4	20	13	5	5	4	4.31	5	7	4	5	6	7	5	5.83									1	1	0	0	SELECTED
791	359433	AT2G42740.1	AT2G42740.1; AT3G58700.1; AT4G18730.1; AT5G45775.1; AT5G45775.2		| Symbols: RPL16A | ribosomal protein large subunit 16A | chr2:17791794-17792946 FORWARD LENGTH=182	318.6	34.62	20831	5	5	6	6	20	20	4	4	4	4	4	6	6	6	4	6	6	6	1	1	1	1	3	3	3	3					SELECTED
792	361633	AT1G54500.1	AT1G54500.1		| Symbols: | Rubredoxin-like superfamily protein | chr1:20357084-20357671 REVERSE LENGTH=195	318.54	50.77	21874	5	5	5	5	13	13	3	3	3	3	3	4	4	4	3	4	4	4	1	1	1	1					1	1	1	1	SELECTED
793	360750	AT1G79600.1	AT1G79600.1		| Symbols: | Protein kinase superfamily protein | chr1:29950105-29952516 REVERSE LENGTH=711	318.39	10.55	79021	6	6	6	6	11	11	3	3	3	3	3	3	3	3	4	4	4	4	1	1	1	1									SELECTED
794	359379	AT5G27540.1	AT5G27540.1; AT5G27540.2		| Symbols: MIRO1, emb2473 | MIRO-related GTP-ase 1 | chr5:9722816-9727112 FORWARD LENGTH=648	317.57	13.12	72322	6	6	6	6	14	14	3	3	3	3	2	3	3	3	1	1	1	1					3	3	3	3	4	4	4	4	SELECTED
795	358971	AT1G27450.1	AT1G27450.1; AT1G27450.3	AT1G27450.2	| Symbols: APT1, ATAPT1 | adenine phosphoribosyl transferase 1 | chr1:9532042-9533807 FORWARD LENGTH=243	317.46	34.98	26395	6	6	6	6	13	13	3	4	4	4	2	2	2	2	5	7	7	7													SELECTED
796	360106	AT5G17170.1	AT5G17170.1	AT5G17170.2	| Symbols: ENH1 | rubredoxin family protein | chr5:5649335-5650975 FORWARD LENGTH=271	317.2	25.83	28458	5	5	5	5	16	16	3	5	5	5	3	4	4	4	4	6	6	6					1	1	1	1					SELECTED
797	361592	AT2G45790.1	AT2G45790.1		| Symbols: ATPMM, PMM | phosphomannomutase | chr2:18855876-18857753 FORWARD LENGTH=246	316.85	27.24	27761	7	7	7	7	15	15	4	4	4	4	6	7	7	7	3	4	4	4													SELECTED
798	359406	AT5G64940.1	AT5G64940.1; AT5G64940.2		| Symbols: ATATH13, ATH13, ATOSA1, OSA1 | ABC2 homolog 13 | chr5:25949116-25953326 FORWARD LENGTH=761	314.93	10.78	86023	7	7	7	7	12	12													2	2	2	2	6	7	7	7	3	3	3	3	SELECTED
799	358676	AT5G64860.1	AT5G64860.1		| Symbols: DPE1 | disproportionating enzyme | chr5:25925373-25928788 REVERSE LENGTH=576	314.19	16.49	64411	7	7	7	7	16	16	5	6	6	6	3	3	3	3	5	7	7	7													SELECTED
800	358779	AT3G27830.1	AT3G27830.1; AT3G27850.1		| Symbols: RPL12-A, RPL12 | ribosomal protein L12-A | chr3:10318576-10319151 FORWARD LENGTH=191	313.98	27.75	20074	5	5	5	5	45	45	4	6	6	6	4	9	9	9	5	8	8	8	4	5	5	5	4	10	10	10	4	7	7	7	SELECTED
801	359626	AT3G24170.1	AT3G24170.1; AT3G24170.2; AT3G24170.3		| Symbols: ATGR1, GR1 | glutathione-disulfide reductase | chr3:8729762-8734115 REVERSE LENGTH=499	313.9	15.63	53870	5	5	5	5	8	8	1	1	1	1	1	2	2	2	5	5	5	5													SELECTED
802	360964	AT1G70480.1	AT1G70480.1; AT1G70480.2		| Symbols: | Domain of unknown function (DUF220) | chr1:26562304-26563608 FORWARD LENGTH=320	313.88	26.56	36338	7	7	8	8	12	12													1	1	1	1	5	5	5	5	6	6	6	6	SELECTED
803	359320	AT5G51070.1	AT5G51070.1		| Symbols: ERD1, CLPD, SAG15 | Clp ATPase | chr5:20764479-20768481 FORWARD LENGTH=945	313.34	7.62	103234	7	5	7	5	29	7	3	3	2	2.11	2	4	1	1.17	1	1	0	0	1	3	0	0	3	8	1	1.14	5	10	3	3.33	SELECTED
804	359520	AT5G53490.1	AT5G53490.1; AT5G53490.2; AT5G53490.3		| Symbols: | Tetratricopeptide repeat (TPR)-like superfamily protein | chr5:21723488-21724621 REVERSE LENGTH=236	313.27	32.2	25644	6	6	7	7	22	22	5	5	5	5	7	7	7	7	6	6	6	6	2	2	2	2	1	1	1	1	1	1	1	1	SELECTED
805	359959	AT5G60600.1	AT5G60600.1; AT5G60600.2; AT5G60600.3		| Symbols: GCPE, ISPG, CSB3, CLB4, HDS | 4-hydroxy-3-methylbut-2-enyl diphosphate synthase | chr5:24359447-24363274 FORWARD LENGTH=741	313.14	10.8	82256	7	7	7	7	13	13	2	2	2	2	5	6	6	6	2	2	2	2									2	3	3	3	SELECTED
806	359209	AT5G35970.1	AT5G35970.1		| Symbols: | P-loop containing nucleoside triphosphate hydrolases superfamily protein | chr5:14119060-14123078 REVERSE LENGTH=961	313.03	14.88	105047	7	7	7	7	13	13	2	2	2	2	3	3	3	3	1	1	1	1	1	1	1	1					6	6	6	6	SELECTED
807	359573	AT4G27070.1	AT4G27070.1		| Symbols: TSB2 | tryptophan synthase beta-subunit 2 | chr4:13586564-13588619 FORWARD LENGTH=475	312.97	12	51600	5	1	6	1	14	2	3	4	0	0	3	3	0	0	5	5	0	0					1	1	1	1	1	1	1	1	SELECTED
808	361565	AT5G10920.1	AT5G10920.1		| Symbols: | L-Aspartase-like family protein | chr5:3441805-3443892 FORWARD LENGTH=517	312.16	19.73	57512	6	6	6	6	12	12	4	4	4	4	1	2	2	2	5	6	6	6													SELECTED
809	360513	AT3G51140.1	AT3G51140.1		| Symbols: | Protein of unknown function (DUF3353) | chr3:18998182-18999437 FORWARD LENGTH=278	311.68	19.06	31535	4	4	5	5	24	24					1	1	1	1	1	1	1	1	2	3	3	3	4	9	9	9	5	10	10	10	SELECTED
810	360063	AT3G49010.1	AT3G49010.1; AT3G49010.2; AT3G49010.3; AT3G49010.4	AT3G49010.5	| Symbols: ATBBC1, BBC1, RSU2 | breast basic conserved 1 | chr3:18166971-18168047 REVERSE LENGTH=206	311.27	23.3	23766	4	4	4	4	14	14	4	5	5	5	4	6	6	6	2	3	3	3													SELECTED
811	360563	AT3G60770.1	AT3G60770.1	AT4G00100.1	| Symbols: | Ribosomal protein S13/S15 | chr3:22460525-22461656 REVERSE LENGTH=151	311.17	39.07	17095	6	6	6	6	9	9	3	3	3	3	3	3	3	3					2	2	2	2	1	1	1	1					SELECTED
812	359572	AT4G05020.1	AT4G05020.1; AT4G05020.2	AT2G20800.1; AT4G21490.1	| Symbols: NDB2 | NAD(P)H dehydrogenase B2 | chr4:2572752-2576222 FORWARD LENGTH=582	310.56	16.49	65059	7	6	7	6	8	7	2	2	2	2	2	2	2	2	4	4	3	4													SELECTED
813	361615	AT1G21670.1	AT1G21670.1		| Symbols: | LOCATED IN: cell wall, plant-type cell wall; EXPRESSED IN: 23 plant structures; EXPRESSED DURING: 14 growth stages; CONTAINS InterPro DOMAIN/s: WD40-like Beta Propeller (InterPro:IPR011659), Six-bladed beta-propeller, TolB-like (InterP	310.33	15.22	77288	7	7	7	7	10	10	4	4	4	4	3	3	3	3	3	3	3	3													SELECTED
814	360137	AT3G03710.1	AT3G03710.1	AT2G47220.1	| Symbols: RIF10, PNP | polyribonucleotide nucleotidyltransferase, putative | chr3:919542-924906 FORWARD LENGTH=922	309.11	11.82	99566	8	8	8	8	12	12	5	5	5	5	3	3	3	3	3	3	3	3									1	1	1	1	SELECTED
815	361355	AT5G52520.1	AT5G52520.1		| Symbols: OVA6, PRORS1 | Class II aaRS and biotin synthetases superfamily protein | chr5:21311112-21313875 FORWARD LENGTH=543	308.45	18.42	60747	7	7	7	7	10	10	3	3	3	3	3	3	3	3	3	3	3	3									1	1	1	1	SELECTED
816	358964	AT3G52750.1	AT3G52750.1		| Symbols: FTSZ2-2 | Tubulin/FtsZ family protein | chr3:19549841-19552435 REVERSE LENGTH=473	307.59	16.07	50317	4	1	4	1	13	2	3	3	1	2	4	4	1	2.5	1	1	0	0	2	2	0	0	1	1	0	0	2	2	0	0	SELECTED
817	360904	ATCG00790.1	ATCG00790.1	AT2G28830.1	| Symbols: RPL16 | ribosomal protein L16 | chrC:81189-82652 REVERSE LENGTH=135	307.21	42.22	15294	4	4	5	5	23	23	2	3	3	3	3	5	5	5	3	4	4	4	2	2	2	2	4	5	5	5	3	4	4	4	SELECTED
818	359597	AT4G09720.1	AT4G09720.1; AT4G09720.2; AT4G09720.3; AT4G09720.4	AT2G21880.1; AT2G21880.2	| Symbols: ATRABG3A, RABG3A | RAB GTPase homolog G3A | chr4:6133101-6134959 FORWARD LENGTH=206	306.81	48.06	22750	7	5	7	5	14	8	3	3	2	3					2	2	1	1.5	2	2	0	0	6	6	5	5.83	1	1	0	0	SELECTED
819	360280	AT1G21440.1	AT1G21440.1		| Symbols: | Phosphoenolpyruvate carboxylase family protein | chr1:7502325-7504103 REVERSE LENGTH=336	306.55	19.05	36306	4	3	4	3	12	9	2	3	2	2.67	3	4	2	3.33	2	3	3	3					1	1	1	1	1	1	1	1	SELECTED
820	361022	AT5G57870.1	AT5G57870.1; AT5G57870.2		| Symbols: eIFiso4G1 | MIF4G domain-containing protein / MA3 domain-containing protein | chr5:23439755-23443433 FORWARD LENGTH=780	306.35	10.51	85571	6	6	6	6	13	13	3	3	3	3	4	4	4	4	4	6	6	6													SELECTED
821	359715	AT3G10920.1	AT3G10920.1; AT3G10920.2		| Symbols: MSD1, MEE33, ATMSD1 | manganese superoxide dismutase 1 | chr3:3418015-3419581 FORWARD LENGTH=231	305.98	30.74	25443	5	5	5	5	15	15	4	7	7	7	2	3	3	3	3	5	5	5													SELECTED
822	360428	AT2G21250.1	AT2G21250.1	AT2G21250.2; AT2G21260.1	| Symbols: | NAD(P)-linked oxidoreductase superfamily protein | chr2:9103408-9105116 REVERSE LENGTH=309	305.95	25.24	35010	7	7	7	7	15	15	4	4	4	4	5	5	5	5	6	6	6	6													SELECTED
823	359692	AT1G74910.1	AT1G74910.1; AT1G74910.2; AT1G74910.3	AT2G04650.1	| Symbols: | ADP-glucose pyrophosphorylase family protein | chr1:28135770-28138456 REVERSE LENGTH=415	305.86	26.27	45563	7	7	7	7	11	11	2	2	2	2	4	4	4	4	5	5	5	5													SELECTED
824	361432	AT4G00570.1	AT4G00570.1		| Symbols: NAD-ME2 | NAD-dependent malic enzyme 2 | chr4:242817-246522 REVERSE LENGTH=607	305.49	12.85	66640	5	5	7	7	13	13	3	3	3	3	6	6	6	6	4	4	4	4													SELECTED
825	359830	AT5G60640.1	AT5G60640.1	AT5G60640.2; AT5G60640.3	| Symbols: ATPDIL1-4, PDI2, ATPDI2, PDIL1-4 | PDI-like 1-4 | chr5:24371141-24373993 REVERSE LENGTH=597	303.51	16.08	66357	7	7	7	7	14	14	4	4	4	4	4	4	4	4	4	4	4	4					2	2	2	2					SELECTED
826	359272	AT5G27770.1	AT5G27770.1		| Symbols: | Ribosomal L22e protein family | chr5:9836166-9837113 FORWARD LENGTH=124	303.48	38.71	14047	6	1	7	1	21	4	6	6	1	2.67	5	8	1	4.5	2	2	0	0	2	2	0	0	2	2	1	2	1	1	1	1	SELECTED
827	359374	AT4G29010.1	AT4G29010.1		| Symbols: AIM1 | Enoyl-CoA hydratase/isomerase family | chr4:14297312-14302016 REVERSE LENGTH=721	303.39	11.1	77858	6	6	6	6	14	14	5	6	6	6	4	4	4	4	3	3	3	3					1	1	1	1					SELECTED
828	359511	AT4G18440.1	AT4G18440.1		| Symbols: | L-Aspartase-like family protein | chr4:10186385-10188832 REVERSE LENGTH=536	303.15	14.55	59757	5	4	7	6	15	11	4	5	3	4.5	5	5	4	4.8	3	3	2	3					2	2	2	2					SELECTED
829	359329	AT3G23600.1	AT3G23600.1; AT3G23600.2		| Symbols: | alpha/beta-Hydrolases superfamily protein | chr3:8473833-8475655 FORWARD LENGTH=239	302.63	36.82	25861	5	5	6	6	17	17	3	4	4	4	4	6	6	6	5	7	7	7													SELECTED
830	361107	AT1G42550.1	AT1G42550.1		| Symbols: PMI1 | plastid movement impaired1 | chr1:15977131-15979734 FORWARD LENGTH=843	302.26	10.2	93874	5	5	5	5	9	9	2	2	2	2	3	3	3	3	4	4	4	4													SELECTED
831	360887	AT3G18490.1	AT3G18490.1		| Symbols: | Eukaryotic aspartyl protease family protein | chr3:6349090-6350592 REVERSE LENGTH=500	302.01	12.2	53233	4	4	4	4	11	11	4	4	4	4	3	3	3	3	3	4	4	4													SELECTED
832	358707	AT2G32240.1	AT2G32240.1		| Symbols: | FUNCTIONS IN: molecular_function unknown; INVOLVED IN: response to cadmium ion; LOCATED IN: plasma membrane; EXPRESSED IN: 25 plant structures; EXPRESSED DURING: 13 growth stages; CONTAINS InterPro DOMAIN/s: Prefoldin (InterPro:IPR0090	301.83	6.75	148613	7	7	7	7	11	11	5	5	5	5	3	3	3	3	2	2	2	2					1	1	1	1					SELECTED
833	360530	AT1G70310.1	AT1G70310.1		| Symbols: SPDS2 | spermidine synthase 2 | chr1:26485497-26487352 REVERSE LENGTH=340	301.63	31.18	37140	8	4	8	4	12	4	1	1	0	0	6	7	3	5	4	4	1	1.75													SELECTED
834	361411	AT3G07390.1	AT3G07390.1		| Symbols: AIR12 | auxin-responsive family protein | chr3:2365452-2366273 FORWARD LENGTH=273	301.18	10.26	27926	3	3	4	4	15	15	4	4	4	4	4	4	4	4	4	4	4	4	1	1	1	1	1	1	1	1	1	1	1	1	SELECTED
835	359880	AT1G52360.1	AT1G52360.1; AT1G52360.2	AT1G79990.1; AT1G79990.3; AT1G79990.5; AT3G15980.1; AT3G15980.2; AT3G15980.3; AT3G15980.4; AT3G15980.5	| Symbols: | Coatomer, beta' subunit | chr1:19499282-19505397 FORWARD LENGTH=926	301.11	9.94	104466	8	8	8	8	13	13	2	2	2	2	6	6	6	6	5	5	5	5													SELECTED
836	359160	AT5G57655.2	AT5G57655.2	AT5G57655.1	| Symbols: | xylose isomerase family protein | chr5:23347030-23349805 FORWARD LENGTH=477	300.91	19.5	53719	8	8	8	8	15	15	6	6	6	6	4	4	4	4	2	2	2	2					1	1	1	1	2	2	2	2	SELECTED
837	359686	AT3G25530.1	AT3G25530.1; AT3G25530.2		| Symbols: GHBDH, ATGHBDH, GLYR1, GR1 | glyoxylate reductase 1 | chr3:9271949-9273514 REVERSE LENGTH=289	300.39	32.53	30691	6	6	6	6	17	17	5	7	7	7	3	3	3	3	5	7	7	7													SELECTED
838	360535	AT4G31490.1	AT4G31490.1		| Symbols: | Coatomer, beta subunit | chr4:15269460-15272693 FORWARD LENGTH=948	300.26	10.02	106077	6	1	6	1	9	2	2	3	0	0	3	3	1	2	3	3	1	3													SELECTED
839	361507	AT5G37360.1	AT5G37360.1		| Symbols: | unknown protein; FUNCTIONS IN: molecular_function unknown; INVOLVED IN: biological_process unknown; LOCATED IN: chloroplast thylakoid membrane, chloroplast; EXPRESSED IN: 23 plant structures; EXPRESSED DURING: 13 growth stages; Has 180	300.05	16.18	33439	4	4	5	5	17	17	2	2	2	2	4	6	6	6	5	7	7	7	1	1	1	1	1	1	1	1					SELECTED
840	361222	AT2G18020.1	AT2G18020.1		| Symbols: EMB2296 | Ribosomal protein L2 family | chr2:7837151-7838160 FORWARD LENGTH=258	299.96	26.36	27859	5	2	5	2	25	9	2	5	3	4.5	3	7	2	5.33	5	9	3	7.5					2	2	1	2	2	2	0	0	SELECTED
841	360787	AT5G42980.1	AT5G42980.1		| Symbols: ATTRX3, ATH3, ATTRXH3, TRXH3, TRX3 | thioredoxin 3 | chr5:17242772-17243718 FORWARD LENGTH=118	299	55.08	13109	5	5	5	5	14	14	3	4	4	4	4	5	5	5	4	5	5	5													SELECTED
842	360411	AT5G14100.1	AT5G14100.1		| Symbols: ATNAP14, NAP14 | non-intrinsic ABC protein 14 | chr5:4549706-4551632 REVERSE LENGTH=278	298.95	19.06	30713	5	5	6	6	10	10													1	1	1	1	3	3	3	3	6	6	6	6	SELECTED
843	360406	AT3G11940.1	AT3G11940.1; AT3G11940.2		| Symbols: ATRPS5A, AML1, RPS5A | ribosomal protein 5A | chr3:3778175-3779354 REVERSE LENGTH=207	298.37	21.26	22921	4	1	4	1	20	5	4	6	2	3.6	3	5	2	3	3	4	1	1.75					2	3	0	0	2	2	0	0	SELECTED
844	358917	AT2G47510.1	AT2G47510.1; AT2G47510.2		| Symbols: FUM1 | fumarase 1 | chr2:19498614-19502020 FORWARD LENGTH=492	298.05	20.33	52999	5	2	6	2	8	4	4	4	1	4	2	2	1	1.5	2	2	2	2													SELECTED
845	360097	AT1G02930.1	AT1G02930.1; AT1G02930.2		| Symbols: ATGSTF6, GST1, ERD11, ATGSTF3, GSTF6, ATGST1 | glutathione S-transferase 6 | chr1:661363-662191 REVERSE LENGTH=208	297.97	38.46	23485	5	2	6	2	8	2	4	4	1	4	3	3	1	2	1	1	0	0													SELECTED
846	360124	AT1G59900.1	AT1G59900.1		| Symbols: AT-E1 ALPHA, E1 ALPHA | pyruvate dehydrogenase complex E1 alpha subunit | chr1:22051368-22053660 FORWARD LENGTH=389	297.24	20.31	43059	6	5	6	5	10	9	4	4	3	3.38	2	2	2	2	4	4	4	4													SELECTED
847	361498	AT1G47128.1	AT1G47128.1		| Symbols: RD21, RD21A | Granulin repeat cysteine protease family protein | chr1:17283139-17285609 REVERSE LENGTH=462	296.97	23.59	50966	7	7	7	7	11	11	3	4	4	4	3	4	4	4	3	3	3	3													SELECTED
848	359398	AT3G18060.1	AT3G18060.1		| Symbols: | transducin family protein / WD-40 repeat family protein | chr3:6183880-6186788 FORWARD LENGTH=609	296.48	17.41	66041	6	6	7	7	14	14	6	7	7	7	2	2	2	2	5	5	5	5													SELECTED
849	360219	AT1G48460.1	AT1G48460.1		| Symbols: | unknown protein; FUNCTIONS IN: molecular_function unknown; INVOLVED IN: biological_process unknown; LOCATED IN: chloroplast envelope; EXPRESSED IN: 21 plant structures; EXPRESSED DURING: 13 growth stages; BEST Arabidopsis thaliana prot	296.37	12.65	38070	4	4	5	5	17	17					1	1	1	1					2	3	3	3	5	7	7	7	4	6	6	6	SELECTED
850	359602	AT1G53580.1	AT1G53580.1	AT1G53580.2	| Symbols: GLX2-3, ETHE1, GLY3 | glyoxalase II 3 | chr1:19991542-19993250 REVERSE LENGTH=294	296.07	35.03	32331	6	6	6	6	11	11	5	5	5	5	2	2	2	2	3	4	4	4													SELECTED
851	359299	AT1G41830.1	AT1G41830.1		| Symbols: SKS6 | SKU5-similar 6 | chr1:15603892-15607802 REVERSE LENGTH=542	295.92	14.76	60577	5	2	5	2	12	2	4	6	1	3.2	2	2	0	0	4	4	1	2.5													SELECTED
852	360703	AT3G56160.1	AT3G56160.1		| Symbols: | Sodium Bile acid symporter family | chr3:20837733-20841541 REVERSE LENGTH=436	294.12	13.53	46529	5	5	6	6	16	16													4	5	5	5	3	4	4	4	5	7	7	7	SELECTED
853	360638	AT1G56050.1	AT1G56050.1		| Symbols: | GTP-binding protein-related | chr1:20963793-20966181 FORWARD LENGTH=421	294.03	27.32	45628	7	7	7	7	12	12	2	2	2	2	2	3	3	3	3	3	3	3					1	1	1	1	3	3	3	3	SELECTED
854	359886	AT2G42220.1	AT2G42220.1		| Symbols: | Rhodanese/Cell cycle control phosphatase superfamily protein | chr2:17592105-17593305 FORWARD LENGTH=234	293.63	33.33	25510	5	5	5	5	16	16	4	6	6	6	4	4	4	4	1	2	2	2	2	2	2	2	1	1	1	1	1	1	1	1	SELECTED
855	361494	AT4G05530.1	AT4G05530.1		| Symbols: IBR1, SDRA | indole-3-butyric acid response 1 | chr4:2816462-2818074 FORWARD LENGTH=254	292.22	29.13	26764	5	5	5	5	11	11	3	3	3	3	4	4	4	4	4	4	4	4													SELECTED
856	359964	AT4G11600.1	AT4G11600.1		| Symbols: ATGPX6, PHGPX, LSC803, GPX6 | glutathione peroxidase 6 | chr4:7010021-7011330 REVERSE LENGTH=232	290.62	32.33	25584	5	5	5	5	17	17	5	7	7	7	4	5	5	5	4	5	5	5													SELECTED
857	361403	AT3G55250.1	AT3G55250.1		| Symbols: | unknown protein; FUNCTIONS IN: molecular_function unknown; INVOLVED IN: biological_process unknown; LOCATED IN: mitochondrion, chloroplast, nucleus; EXPRESSED IN: 23 plant structures; EXPRESSED DURING: 13 growth stages; Has 46 Blast hi	290.47	24.19	31245	6	6	8	8	17	17	1	1	1	1									3	3	3	3	7	8	8	8	5	5	5	5	SELECTED
858	359614	AT1G08360.1	AT1G08360.1	AT5G22440.1; AT5G22440.2	| Symbols: | Ribosomal protein L1p/L10e family | chr1:2636231-2637694 FORWARD LENGTH=216	289.93	34.72	24468	6	3	8	3	13	4	2	2	0	0	4	4	2	3	3	4	1	2	2	2	1	2	1	1	0	0					SELECTED
859	360949	AT2G35370.1	AT2G35370.1		| Symbols: GDCH | glycine decarboxylase complex H | chr2:14891239-14892050 FORWARD LENGTH=165	289.89	21.82	17947	2	1	4	2	20	14	4	8	5	6.67	3	6	5	5.71	3	6	4	5													SELECTED
860	359658	AT5G01600.1	AT5G01600.1	AT3G56090.1	| Symbols: ATFER1, FER1 | ferretin 1 | chr5:228149-229594 REVERSE LENGTH=255	289.46	26.67	28177	5	5	5	5	13	13	3	4	4	4	4	5	5	5	2	3	3	3	1	1	1	1									SELECTED
861	358878	AT2G21960.1	AT2G21960.1		| Symbols: | unknown protein; LOCATED IN: chloroplast; EXPRESSED IN: 22 plant structures; EXPRESSED DURING: 13 growth stages; BEST Arabidopsis thaliana protein match is: unknown protein (TAIR:AT1G56180.1); Has 224 Blast hits to 222 proteins in 59 s	289.22	18.07	35805	5	5	6	6	16	16	4	4	4	4	4	4	4	4	2	3	3	3	4	4	4	4	1	1	1	1					SELECTED
862	360096	AT1G02920.1	AT1G02920.1		| Symbols: ATGSTF7, GST11, ATGSTF8, GSTF7, ATGST11 | glutathione S-transferase 7 | chr1:658886-659705 REVERSE LENGTH=209	289.1	33.97	23598	5	2	6	2	8	2	3	3	0	0	3	3	1	2	2	2	1	2													SELECTED
863	359214	AT3G53420.1	AT3G53420.1; AT3G53420.2		| Symbols: PIP2A, PIP2, PIP2;1 | plasma membrane intrinsic protein 2A | chr3:19803906-19805454 REVERSE LENGTH=287	288.69	18.12	30474	6	5	6	5	31	27	5	6	5	6	5	7	6	7	6	6	5	5.83	6	6	5	6	2	4	4	4	2	2	2	2	SELECTED
864	359987	AT5G66760.1	AT5G66760.1	AT2G18450.1	| Symbols: SDH1-1 | succinate dehydrogenase 1-1 | chr5:26653776-26657224 FORWARD LENGTH=634	288.67	11.67	69656	6	6	6	6	12	12	4	4	4	4	4	5	5	5	3	3	3	3													SELECTED
865	361252	AT1G20200.1	AT1G20200.1	AT1G75990.1	| Symbols: EMB2719, HAP15 | PAM domain (PCI/PINT associated module) protein | chr1:7001409-7004154 REVERSE LENGTH=488	288.6	12.3	55582	6	6	6	6	10	10	4	4	4	4	4	4	4	4	2	2	2	2													SELECTED
866	359684	AT4G38740.1	AT4G38740.1		| Symbols: ROC1 | rotamase CYP 1 | chr4:18083620-18084138 REVERSE LENGTH=172	288.11	48.26	18372	7	3	7	3	16	8	6	7	3	7	5	5	2	5	4	4	3	3.75													SELECTED
867	358804	AT1G54100.1	AT1G54100.1; AT1G54100.2		| Symbols: ALDH7B4 | aldehyde dehydrogenase 7B4 | chr1:20195435-20198853 REVERSE LENGTH=508	287.96	9.06	54208	4	4	5	5	16	16	5	6	6	6	4	6	6	6	3	3	3	3					1	1	1	1					SELECTED
868	360773	AT3G16620.1	AT3G16620.1		| Symbols: ATTOC120, TOC120 | translocon outer complex protein 120 | chr3:5658469-5661738 REVERSE LENGTH=1089	287.91	7.07	119917	6	1	6	1	14	3													2	2	0	0	5	5	1	1.33	5	7	2	2.91	SELECTED
869	359464	AT5G58250.1	AT5G58250.1		| Symbols: | unknown protein; FUNCTIONS IN: molecular_function unknown; INVOLVED IN: biological_process unknown; LOCATED IN: thylakoid, chloroplast; EXPRESSED IN: 22 plant structures; EXPRESSED DURING: 14 growth stages; CONTAINS InterPro DOMAIN/s:	287.84	29.86	24104	4	4	5	5	16	16	2	3	3	3	2	3	3	3	1	2	2	2	1	1	1	1	3	3	3	3	4	4	4	4	SELECTED
870	359318	AT3G16520.1	AT3G16520.1; AT3G16520.2; AT3G16520.3		| Symbols: UGT88A1 | UDP-glucosyl transferase 88A1 | chr3:5618807-5620833 REVERSE LENGTH=451	287.3	20.4	50000	7	7	7	7	13	13	4	4	4	4	3	3	3	3	5	6	6	6													SELECTED
871	361187	AT1G32900.1	AT1G32900.1		| Symbols: | UDP-Glycosyltransferase superfamily protein | chr1:11920582-11923506 REVERSE LENGTH=610	286.58	11.48	66879	6	6	6	6	13	13	4	4	4	4	2	2	2	2	3	3	3	3					2	2	2	2	2	2	2	2	SELECTED
872	360189	AT3G17020.1	AT3G17020.1		| Symbols: | Adenine nucleotide alpha hydrolases-like superfamily protein | chr3:5802728-5804063 REVERSE LENGTH=163	286.32	36.81	17775	5	5	5	5	16	16	5	7	7	7	2	3	3	3	5	6	6	6													SELECTED
873	361464	AT5G24020.1	AT5G24020.1		| Symbols: MIND, ARC11, ATMIND1 | septum site-determining protein (MIND) | chr5:8116731-8117711 FORWARD LENGTH=326	286.22	22.39	35690	5	5	5	5	8	8									1	1	1	1					4	4	4	4	3	3	3	3	SELECTED
874	361439	AT1G16080.1	AT1G16080.1		| Symbols: | unknown protein; LOCATED IN: apoplast, chloroplast stroma, chloroplast, chloroplast envelope; EXPRESSED IN: 23 plant structures; EXPRESSED DURING: 14 growth stages; Has 81 Blast hits to 81 proteins in 28 species: Archae - 0; Bacteria -	285.99	23.32	34130	6	6	6	6	10	10	3	3	3	3	3	3	3	3	4	4	4	4													SELECTED
875	360487	AT3G21580.1	AT3G21580.1		| Symbols: | cobalt ion transmembrane transporters | chr3:7602009-7603720 REVERSE LENGTH=391	285.55	19.95	42937	6	6	6	6	13	13													3	3	3	3	4	4	4	4	4	6	6	6	SELECTED
876	360022	AT1G02910.1	AT1G02910.1		| Symbols: LPA1 | tetratricopeptide repeat (TPR)-containing protein | chr1:655749-658125 REVERSE LENGTH=453	284.54	17.22	50739	6	6	6	6	10	10	3	3	3	3	2	2	2	2	5	5	5	5													SELECTED
877	360556	AT5G44000.1	AT5G44000.1		| Symbols: | Glutathione S-transferase family protein | chr5:17702231-17703934 REVERSE LENGTH=399	284.32	24.06	44610	6	6	6	6	12	12					1	1	1	1	1	1	1	1	2	2	2	2	2	2	2	2	6	6	6	6	SELECTED
878	359844	AT3G57560.1	AT3G57560.1		| Symbols: NAGK | N-acetyl-l-glutamate kinase | chr3:21311164-21312207 REVERSE LENGTH=347	284.05	20.75	36595	5	5	6	6	10	10	1	1	1	1	3	3	3	3	1	1	1	1	4	4	4	4					1	1	1	1	SELECTED
879	359460	AT3G51260.1	AT3G51260.1; AT3G51260.2		| Symbols: PAD1 | 20S proteasome alpha subunit PAD1 | chr3:19031086-19032746 FORWARD LENGTH=250	283.71	42	27337	6	2	6	2	11	5	5	5	2	5	3	3	2	2.67	3	3	1	2													SELECTED
880	360868	AT4G12060.1	AT4G12060.1		| Symbols: | Double Clp-N motif protein | chr4:7228269-7229898 REVERSE LENGTH=241	283.03	30.71	26560	5	5	6	6	20	20	2	2	2	2	2	2	2	2	2	3	3	3	2	3	3	3	3	4	4	4	6	6	6	6	SELECTED
881	360450	AT4G34090.1	AT4G34090.1; AT4G34090.2; AT4G34090.3		| Symbols: | unknown protein; FUNCTIONS IN: molecular_function unknown; INVOLVED IN: biological_process unknown; LOCATED IN: chloroplast, chloroplast stroma; EXPRESSED IN: 22 plant structures; EXPRESSED DURING: 13 growth stages; BEST Arabidopsis th	282.62	18.18	36909	5	5	5	5	12	12	3	4	4	4	4	5	5	5	2	3	3	3													SELECTED
882	358814	AT2G36880.1	AT2G36880.1; AT2G36880.2		| Symbols: MAT3 | methionine adenosyltransferase 3 | chr2:15479721-15480893 REVERSE LENGTH=390	281.92	24.1	42497	6	3	7	4	15	8	6	6	4	4.94	4	5	2	2.56	4	4	2	2.73													SELECTED
883	359437	AT5G55070.1	AT5G55070.1	AT4G26910.1; AT4G26910.2; AT4G26910.3	| Symbols: | Dihydrolipoamide succinyltransferase | chr5:22347637-22350409 FORWARD LENGTH=464	281.3	13.79	50133	5	5	5	5	17	17	5	5	5	5	5	6	6	6	4	5	5	5					1	1	1	1					SELECTED
884	359434	AT1G33590.1	AT1G33590.1	AT1G33612.1	| Symbols: | Leucine-rich repeat (LRR) family protein | chr1:12177788-12179221 FORWARD LENGTH=477	280.74	18.45	51741	7	7	7	7	15	15	4	5	5	5	4	5	5	5	5	5	5	5													SELECTED
885	359808	AT5G19510.1	AT5G19510.1	AT5G12110.1	| Symbols: | Translation elongation factor EF1B/ribosomal protein S6 family protein | chr5:6581854-6583137 REVERSE LENGTH=224	280.26	31.25	24201	5	5	7	7	11	11	5	6	6	6	2	2	2	2	1	1	1	1					1	2	2	2					SELECTED
886	359562	AT5G11520.1	AT5G11520.1		| Symbols: ASP3, YLS4 | aspartate aminotransferase 3 | chr5:3685257-3687721 REVERSE LENGTH=449	280.17	16.48	48954	7	5	7	5	14	7	5	5	4	4.4	3	3	1	1.56	3	3	1	1.27	1	1	0	0	2	2	1	1.2					SELECTED
887	359771	AT5G62790.1	AT5G62790.1	AT5G62790.2	| Symbols: DXR, PDE129 | 1-deoxy-D-xylulose 5-phosphate reductoisomerase | chr5:25214358-25217292 REVERSE LENGTH=477	280.17	17.4	51963	6	6	6	6	10	10	1	1	1	1	6	6	6	6	1	1	1	1					1	1	1	1	1	1	1	1	SELECTED
888	360827	AT1G76080.1	AT1G76080.1		| Symbols: ATCDSP32, CDSP32 | chloroplastic drought-induced stress protein of 32 kD | chr1:28548063-28549348 REVERSE LENGTH=302	280.12	18.54	33684	6	6	6	6	20	20	4	5	5	5	4	4	4	4	4	4	4	4	1	1	1	1	2	2	2	2	4	4	4	4	SELECTED
889	360195	AT5G12860.1	AT5G12860.1; AT5G12860.2		| Symbols: DiT1 | dicarboxylate transporter 1 | chr5:4059927-4061919 REVERSE LENGTH=557	279.5	10.23	59213	5	5	5	5	38	38	1	2	2	2	2	2	2	2	1	2	2	2	3	4	4	4	5	14	14	14	4	14	14	14	SELECTED
890	360915	AT5G49820.1	AT5G49820.1		| Symbols: EMB1879, RUS6 | Protein of unknown function, DUF647 | chr5:20246753-20249432 REVERSE LENGTH=497	279.24	18.11	54628	6	6	6	6	7	7																	3	3	3	3	4	4	4	4	SELECTED
891	359823	AT3G25770.1	AT3G25770.1		| Symbols: AOC2 | allene oxide cyclase 2 | chr3:9406975-9407839 FORWARD LENGTH=253	279.23	30.04	27635	6	3	6	3	13	7	3	3	1	1.83	1	1	1	1	3	4	3	3.5					3	3	2	2.67	2	2	0	0	SELECTED
892	359134	AT1G65980.1	AT1G65980.1	AT1G65980.2	| Symbols: TPX1 | thioredoxin-dependent peroxidase 1 | chr1:24559524-24560753 REVERSE LENGTH=162	279.03	41.36	17427	4	4	4	4	13	13	2	3	3	3	4	4	4	4	4	6	6	6													SELECTED
893	359188	AT3G45780.1	AT3G45780.1; AT3G45780.2		| Symbols: PHOT1, NPH1, JK224, RPT1 | phototropin 1 | chr3:16818557-16823960 FORWARD LENGTH=996	278.58	8.53	111688	7	6	7	6	11	10	4	4	4	4	2	2	1	1.14	2	2	2	2					1	1	1	1	2	2	2	2	SELECTED
894	360950	AT1G32470.1	AT1G32470.1		| Symbols: | Single hybrid motif superfamily protein | chr1:11739479-11740246 REVERSE LENGTH=166	278.41	21.69	17897	2	1	4	2	16	10	4	7	4	5.33	2	3	2	2.29	2	6	4	5													SELECTED
895	360658	AT4G29840.1	AT4G29840.1	AT1G72810.1	| Symbols: MTO2, TS | Pyridoxal-5'-phosphate-dependent enzyme family protein | chr4:14599434-14601014 REVERSE LENGTH=526	277.25	23	57776	7	7	7	7	15	15	3	3	3	3	5	6	6	6	4	4	4	4	1	1	1	1					1	1	1	1	SELECTED
896	360244	AT5G28840.1	AT5G28840.1; AT5G28840.2		| Symbols: GME | GDP-D-mannose 3',5'-epimerase | chr5:10862472-10864024 REVERSE LENGTH=377	276.73	17.51	42758	5	5	5	5	11	11	4	5	5	5	3	5	5	5	1	1	1	1													SELECTED
897	360553	AT1G01080.1	AT1G01080.1; AT1G01080.2		| Symbols: | RNA-binding (RRM/RBD/RNP motifs) family protein | chr1:45503-46789 REVERSE LENGTH=293	276.61	27.99	32575	7	7	7	7	13	13	4	5	5	5	2	2	2	2	3	3	3	3	1	1	1	1	1	1	1	1	1	1	1	1	SELECTED
898	359793	AT1G56340.1	AT1G56340.1; AT1G56340.2		| Symbols: CRT1, CRT1a, AtCRT1a | calreticulin 1a | chr1:21090059-21092630 REVERSE LENGTH=425	276.51	20	48527	5	3	6	3	13	6	4	4	2	4	4	5	2	4	4	4	2	4													SELECTED
899	359241	AT3G47860.1	AT3G47860.1		| Symbols: CHL | chloroplastic lipocalin | chr3:17656778-17658269 REVERSE LENGTH=353	276.31	20.4	39115	6	6	6	6	10	10	3	3	3	3	3	3	3	3	2	2	2	2					2	2	2	2					SELECTED
900	358858	AT2G40690.1	AT2G40690.1		| Symbols: GLY1, SFD1 | NAD-dependent glycerol-3-phosphate dehydrogenase family protein | chr2:16974107-16976241 FORWARD LENGTH=420	276.19	17.38	45092	6	6	6	6	9	9													1	1	1	1	3	3	3	3	5	5	5	5	SELECTED
901	361293	AT5G13420.1	AT5G13420.1		| Symbols: | Aldolase-type TIM barrel family protein | chr5:4302080-4304212 REVERSE LENGTH=438	276.17	21.69	47699	7	7	7	7	11	11	2	2	2	2	2	4	4	4	5	5	5	5													SELECTED
902	359606	AT5G09900.1	AT5G09900.1	AT5G09900.2; AT5G09900.3; AT5G64760.1; AT5G64760.2	| Symbols: EMB2107, RPN5A, MSA | 26S proteasome regulatory subunit, putative (RPN5) | chr5:3089462-3092434 REVERSE LENGTH=442	275.54	16.52	50837	7	7	7	7	16	16	4	6	6	6	2	2	2	2	5	8	8	8													SELECTED
903	361314	AT5G17770.1	AT5G17770.1		| Symbols: ATCBR, CBR1, CBR | NADH:cytochrome B5 reductase 1 | chr5:5864543-5866495 REVERSE LENGTH=281	275.45	28.47	31490	5	5	6	6	7	7									1	1	1	1					3	3	3	3	3	3	3	3	SELECTED
904	359781	AT5G10470.1	AT5G10470.1; AT5G10470.2	AT5G65460.1	| Symbols: KCA1, KAC1 | kinesin like protein for actin based chloroplast movement 1 | chr5:3290121-3297248 REVERSE LENGTH=1273	275.07	7.46	141035	7	7	7	7	10	10	4	4	4	4	2	2	2	2	4	4	4	4													SELECTED
905	359944	AT4G30910.1	AT4G30910.1		| Symbols: | Cytosol aminopeptidase family protein | chr4:15042621-15045248 REVERSE LENGTH=581	275.03	13.25	61290	5	1	5	1	18	1	4	6	0	0	4	5	0	0	5	7	1	1.44													SELECTED
906	359333	AT2G47610.1	AT2G47610.1		| Symbols: | Ribosomal protein L7Ae/L30e/S12e/Gadd45 family protein | chr2:19529854-19531401 FORWARD LENGTH=257	274.94	24.9	29129	6	2	6	2	14	5	4	4	1	4	2	2	0	0	5	5	2	4	1	1	1	1	2	2	1	2					SELECTED
907	360958	AT4G08870.1	AT4G08870.1; AT4G08870.2		| Symbols: | Arginase/deacetylase superfamily protein | chr4:5646654-5648693 REVERSE LENGTH=344	274.9	15.41	37980	4	3	4	3	11	8	4	4	3	3.75	3	3	2	2.5	3	4	3	4													SELECTED
908	360320	AT2G20140.1	AT2G20140.1; AT4G29040.1		| Symbols: | AAA-type ATPase family protein | chr2:8692736-8694837 FORWARD LENGTH=443	274.8	19.19	49346	5	5	6	6	10	10					4	5	5	5	4	5	5	5													SELECTED
909	358833	AT4G20260.1	AT4G20260.1; AT4G20260.2; AT4G20260.3; AT4G20260.4	AT4G20260.5; AT4G20260.6	| Symbols: ATPCAP1, PCAP1 | plasma-membrane associated cation-binding protein 1 | chr4:10941593-10943227 FORWARD LENGTH=225	274.62	31.56	24583	5	5	5	5	20	20	4	4	4	4	3	4	4	4	4	6	6	6	1	1	1	1	1	2	2	2	3	3	3	3	SELECTED
910	360462	AT1G53210.1	AT1G53210.1		| Symbols: | sodium/calcium exchanger family protein / calcium-binding EF hand family protein | chr1:19844790-19847533 FORWARD LENGTH=585	274.57	9.06	63416	4	4	5	5	16	16	4	4	4	4	3	3	3	3	1	1	1	1	1	1	1	1	3	5	5	5	2	2	2	2	SELECTED
911	359657	AT5G17990.1	AT5G17990.1		| Symbols: TRP1, pat1 | tryptophan biosynthesis 1 | chr5:5957330-5959681 FORWARD LENGTH=444	273.61	21.4	46520	6	6	6	6	13	13	3	3	3	3	4	4	4	4	4	4	4	4					1	1	1	1	1	1	1	1	SELECTED
912	361278	AT4G30530.1	AT4G30530.1	AT4G30550.1	| Symbols: | Class I glutamine amidotransferase-like superfamily protein | chr4:14920605-14922286 FORWARD LENGTH=250	273.58	36	28385	7	7	7	7	13	13	3	4	4	4	4	4	4	4	5	5	5	5													SELECTED
913	359681	ATMG00070.1	ATMG00070.1		| Symbols: NAD9 | NADH dehydrogenase subunit 9 | chrM:23663-24235 REVERSE LENGTH=190	272.49	26.32	22687	5	5	6	6	8	8	5	5	5	5	2	2	2	2	1	1	1	1													SELECTED
914	361154	AT2G17420.1	AT2G17420.1		| Symbols: NTRA, ATNTRA, NTR2 | NADPH-dependent thioredoxin reductase A | chr2:7564357-7566219 FORWARD LENGTH=378	272.19	25.93	40014	6	4	6	4	9	4	2	2	1	1.5	3	3	1	3	3	3	2	3									1	1	0	0	SELECTED
915	359306	AT3G52150.1	AT3G52150.1; AT3G52150.2		| Symbols: | RNA-binding (RRM/RBD/RNP motifs) family protein | chr3:19342074-19343090 FORWARD LENGTH=253	272.16	17.39	27748	5	5	7	7	14	14	2	2	2	2	3	3	3	3	3	3	3	3	2	2	2	2					4	4	4	4	SELECTED
916	358675	AT4G04910.1	AT4G04910.1		| Symbols: NSF | AAA-type ATPase family protein | chr4:2489696-2495666 REVERSE LENGTH=742	271.9	11.46	81487	7	7	7	7	10	10	5	5	5	5	1	1	1	1	1	1	1	1					3	3	3	3					SELECTED
917	360823	AT4G34670.1	AT4G34670.1		| Symbols: | Ribosomal protein S3Ae | chr4:16548724-16550222 FORWARD LENGTH=262	271.9	28.63	29803	5	3	5	3	15	5	4	4	2	2.57	3	4	2	2.57	3	3	1	1.29	1	1	0	0					2	3	0	0	SELECTED
918	359296	AT5G35100.1	AT5G35100.1; AT5G35100.2		| Symbols: | Cyclophilin-like peptidyl-prolyl cis-trans isomerase family protein | chr5:13360459-13361377 REVERSE LENGTH=281	271.74	19.93	30504	5	5	5	5	9	9	1	2	2	2	3	3	3	3	4	4	4	4													SELECTED
919	360134	AT2G39330.1	AT2G39330.1		| Symbols: JAL23 | jacalin-related lectin 23 | chr2:16419787-16421573 REVERSE LENGTH=459	271.21	19.39	50443	6	5	6	5	7	6																	6	7	6	6.86					SELECTED
920	358977	AT4G39970.1	AT4G39970.1		| Symbols: | Haloacid dehalogenase-like hydrolase (HAD) superfamily protein | chr4:18536678-18538429 REVERSE LENGTH=316	271.2	26.9	34655	5	5	5	5	13	13	3	5	5	5	3	4	4	4	3	3	3	3									1	1	1	1	SELECTED
921	361531	AT1G79440.1	AT1G79440.1		| Symbols: ALDH5F1, SSADH1, SSADH | aldehyde dehydrogenase 5F1 | chr1:29882525-29887275 REVERSE LENGTH=528	271.13	15.72	56559	6	6	6	6	7	7					5	5	5	5	2	2	2	2													SELECTED
922	359278	AT5G04430.1	AT5G04430.1; AT5G04430.2		| Symbols: BTR1, BTR1S | binding to TOMV RNA 1L (long form) | chr5:1250602-1253523 REVERSE LENGTH=313	271.01	25.56	33820	6	6	7	7	11	11	4	4	4	4	3	3	3	3	2	3	3	3					1	1	1	1					SELECTED
923	361570	AT5G43830.1	AT5G43830.1	AT3G22850.1	| Symbols: | Aluminium induced protein with YGL and LRDR motifs | chr5:17622593-17624239 REVERSE LENGTH=251	270.95	27.49	27509	5	5	5	5	9	9	3	3	3	3	3	3	3	3	3	3	3	3													SELECTED
924	361124	AT5G11450.1	AT5G11450.1		| Symbols: | Mog1/PsbP/DUF1795-like photosystem II reaction center PsbP family protein | chr5:3654475-3656357 FORWARD LENGTH=297	270.94	23.57	33364	5	5	5	5	16	16	2	2	2	2	5	7	7	7	2	3	3	3	2	2	2	2	1	1	1	1	1	1	1	1	SELECTED
925	359376	AT2G43910.1	AT2G43910.1; AT2G43910.2	AT2G43910.3	| Symbols: ATHOL1, HOL1 | HARMLESS TO OZONE LAYER 1 | chr2:18184658-18186951 REVERSE LENGTH=227	270.74	28.63	25288	4	4	5	5	17	17	4	5	5	5	3	6	6	6	3	6	6	6													SELECTED
926	360001	AT4G10000.1	AT4G10000.1; AT4G10000.2		| Symbols: | Thioredoxin family protein | chr4:6260707-6263053 REVERSE LENGTH=333	270.66	25.83	37056	6	6	6	6	9	9	2	2	2	2	3	3	3	3	3	3	3	3									1	1	1	1	SELECTED
927	359838	AT3G49870.1	AT3G49870.1		| Symbols: ATARLA1C, ARLA1C | ADP-ribosylation factor-like A1C | chr3:18492674-18494021 REVERSE LENGTH=184	270.53	28.8	20403	4	1	5	1	11	1					1	1	0	0	1	1	0	0	2	2	0	0	5	6	1	2.67	1	1	0	0	SELECTED
928	360330	AT3G42170.1	AT3G42170.1		| Symbols: | BED zinc finger ;hAT family dimerisation domain | chr3:14321838-14323928 FORWARD LENGTH=696	270.14	8.91	78814	5	5	5	5	9	9	3	3	3	3	3	3	3	3	3	3	3	3													SELECTED
929	360858	ATCG00830.1	ATCG00830.1; ATCG01310.1		| Symbols: RPL2.1 | ribosomal protein L2 | chrC:84337-85843 REVERSE LENGTH=274	270.11	39.78	29864	7	7	7	7	16	16	1	1	1	1	4	4	4	4	2	2	2	2	1	1	1	1	5	5	5	5	2	3	3	3	SELECTED
930	359789	AT1G08530.1	AT1G08530.1		| Symbols: | unknown protein; FUNCTIONS IN: molecular_function unknown; INVOLVED IN: biological_process unknown; LOCATED IN: chloroplast; BEST Arabidopsis thaliana protein match is: unknown protein (TAIR:AT5G09995.2); Has 140 Blast hits to 140 prot	270.1	24.51	27015	5	5	6	6	11	11													1	1	1	1	4	4	4	4	5	6	6	6	SELECTED
931	359774	AT5G15200.1	AT5G15200.1	AT5G15200.2; AT5G39850.1	| Symbols: | Ribosomal protein S4 | chr5:4935124-4936334 REVERSE LENGTH=198	269.97	32.32	23036	7	7	7	7	22	22	5	5	5	5	6	6	6	6	5	5	5	5	3	3	3	3	1	1	1	1	2	2	2	2	SELECTED
932	359019	AT1G13930.1	AT1G13930.1; AT1G13930.2; AT1G13930.3		| Symbols: | Involved in response to salt stress. Knockout mutants are hypersensitive to salt stress. | chr1:4761091-4761558 FORWARD LENGTH=155	269.17	53.55	16163	5	5	5	5	11	11	3	3	3	3	3	4	4	4	3	4	4	4													SELECTED
933	359665	AT1G53500.1	AT1G53500.1; AT3G14790.1		| Symbols: MUM4, RHM2, ATRHM2, ATMUM4 | NAD-dependent epimerase/dehydratase family protein | chr1:19967157-19969239 REVERSE LENGTH=667	268.41	7.35	75225	4	1	5	1	12	3	4	4	1	2.5	4	4	1	4	3	4	1	4													SELECTED
934	359748	AT5G27640.1	AT5G27640.1; AT5G27640.2	AT5G25780.1	| Symbols: TIF3B1, EIF3B, ATEIF3B-1, EIF3B-1, ATTIF3B1 | translation initiation factor 3B1 | chr5:9781207-9784759 REVERSE LENGTH=712	268.03	14.19	81875	7	7	7	7	8	8	4	4	4	4	1	1	1	1	3	3	3	3													SELECTED
935	359605	AT3G22960.1	AT3G22960.1		| Symbols: PKP1, PKP-ALPHA | Pyruvate kinase family protein | chr3:8139369-8141771 FORWARD LENGTH=596	268	10.23	65131	5	5	6	6	15	15	4	4	4	4	5	6	6	6	2	2	2	2	1	1	1	1	2	2	2	2					SELECTED
936	360122	ATCG01010.1	ATCG01010.1		| Symbols: NDHF | NADH-Ubiquinone oxidoreductase (complex I), chain 5 protein | chrC:110398-112638 REVERSE LENGTH=746	267.98	10.32	85238	6	6	6	6	12	12	3	4	4	4	3	4	4	4	3	3	3	3	1	1	1	1									SELECTED
937	359027	AT3G12490.1	AT3G12490.1	AT3G12490.2	| Symbols: ATCYSB, ATCYS6, CYSB | cystatin B | chr3:3960523-3961777 REVERSE LENGTH=201	267.9	39.8	22477	5	5	5	5	10	10	1	1	1	1	3	4	4	4	4	4	4	4					1	1	1	1					SELECTED
938	360318	AT3G56150.1	AT3G56150.1; AT3G56150.2	AT3G22860.1	| Symbols: EIF3C, ATEIF3C-1, EIF3C-1, ATTIF3C1, TIF3C1 | eukaryotic translation initiation factor 3C | chr3:20833790-20836820 REVERSE LENGTH=900	267.69	6.89	102948	6	6	6	6	11	11	3	3	3	3	4	4	4	4	4	4	4	4													SELECTED
939	359584	AT1G74970.1	AT1G74970.1		| Symbols: RPS9, TWN3 | ribosomal protein S9 | chr1:28157761-28159202 REVERSE LENGTH=208	267.66	28.37	22577	4	4	4	4	17	17	3	3	3	3	3	4	4	4	2	4	4	4	2	2	2	2	1	1	1	1	2	3	3	3	SELECTED
940	360780	AT5G61780.1	AT5G61780.1		| Symbols: Tudor2, AtTudor2, TSN2 | TUDOR-SN protein 2 | chr5:24822012-24826641 FORWARD LENGTH=985	267.32	8.93	107742	7	4	7	4	12	7	4	4	3	3.6	5	5	3	5	3	3	1	3													SELECTED
941	358815	AT1G02500.1	AT1G02500.1; AT1G02500.2	AT4G01850.1; AT4G01850.2	| Symbols: SAM1, SAM-1, MAT1, AtSAM1 | S-adenosylmethionine synthetase 1 | chr1:519037-520218 FORWARD LENGTH=393	267.16	25.45	43158	6	3	6	3	10	5	4	4	3	3.43	3	4	1	1.29	2	2	1	1.17													SELECTED
942	358705	AT3G08510.1	AT3G08510.1; AT3G08510.2; AT3G08510.3	AT3G55940.1	| Symbols: ATPLC2, PLC2 | phospholipase C 2 | chr3:2582626-2585556 REVERSE LENGTH=581	266.91	12.74	66122	7	7	7	7	13	13	3	3	3	3	5	5	5	5	4	4	4	4	1	1	1	1									SELECTED
943	359478	AT3G61050.1	AT3G61050.1; AT3G61050.2	AT3G60950.1; AT3G61030.1	| Symbols: NTMC2TYPE4, NTMC2T4 | Calcium-dependent lipid-binding (CaLB domain) family protein | chr3:22597485-22600932 FORWARD LENGTH=510	266.87	14.51	55095	5	5	5	5	16	16	3	4	4	4	4	7	7	7	2	3	3	3					2	2	2	2					SELECTED
944	361550	AT2G30930.1	AT2G30930.1		| Symbols: | unknown protein; FUNCTIONS IN: molecular_function unknown; INVOLVED IN: biological_process unknown; LOCATED IN: chloroplast, plasma membrane, membrane; EXPRESSED IN: 24 plant structures; EXPRESSED DURING: 14 growth stages; BEST Arabido	266.42	40.24	16935	4	4	4	4	12	12	2	3	3	3					2	2	2	2					3	5	5	5	2	2	2	2	SELECTED
945	360567	AT3G23700.1	AT3G23700.1		| Symbols: | Nucleic acid-binding proteins superfamily | chr3:8531689-8533742 REVERSE LENGTH=392	266.42	15.56	42750	4	4	4	4	9	9	2	2	2	2	1	2	2	2	4	4	4	4					1	1	1	1					SELECTED
946	359499	AT3G11830.1	AT3G11830.1; AT3G11830.2		| Symbols: | TCP-1/cpn60 chaperonin family protein | chr3:3732734-3736156 FORWARD LENGTH=557	266.3	13.29	59776	6	6	6	6	9	9	2	2	2	2	2	2	2	2	4	5	5	5													SELECTED
947	360472	AT2G42790.1	AT2G42790.1	AT3G58740.1	| Symbols: CSY3 | citrate synthase 3 | chr2:17803132-17805991 REVERSE LENGTH=509	266.17	11.98	56175	5	2	5	2	10	4	3	3	1	2	5	5	2	5	2	2	1	1.5													SELECTED
948	360726	AT4G12420.1	AT4G12420.1; AT4G12420.2		| Symbols: SKU5 | Cupredoxin superfamily protein | chr4:7349941-7352868 REVERSE LENGTH=587	265.93	9.88	65637	4	4	4	4	12	12	2	3	3	3	1	1	1	1	4	4	4	4	1	1	1	1	1	1	1	1	2	2	2	2	SELECTED
949	360716	ATCG01090.1	ATCG01090.1		| Symbols: NDHI | NADPH dehydrogenases | chrC:119244-119762 REVERSE LENGTH=172	264.42	37.21	20086	5	5	6	6	15	15	5	7	7	7	2	3	3	3	2	3	3	3	1	1	1	1	1	1	1	1					SELECTED
950	361482	AT3G08740.1	AT3G08740.1		| Symbols: | elongation factor P (EF-P) family protein | chr3:2654788-2656154 REVERSE LENGTH=236	264.22	23.31	26228	5	5	5	5	12	12	5	5	5	5	4	4	4	4	2	2	2	2									1	1	1	1	SELECTED
951	359496	AT5G16840.1	AT5G16840.1; AT5G16840.2; AT5G16840.3		| Symbols: BPA1 | binding partner of acd11 1 | chr5:5536042-5538026 FORWARD LENGTH=259	264.21	27.03	27234	5	5	5	5	9	9	2	2	2	2	2	2	2	2	5	5	5	5													SELECTED
952	359821	AT3G25760.1	AT3G25760.1		| Symbols: AOC1, ERD12 | allene oxide cyclase 1 | chr3:9403972-9405105 FORWARD LENGTH=254	263.5	31.1	27801	6	3	6	3	15	9	3	3	1	1.83	2	2	2	2	4	4	3	3.5					2	2	1	1.33	4	4	2	3.67	SELECTED
953	358819	AT1G09780.1	AT1G09780.1		| Symbols: | Phosphoglycerate mutase, 2,3-bisphosphoglycerate-independent | chr1:3165550-3167812 REVERSE LENGTH=557	263.32	20.65	60579	6	4	6	4	11	7	4	4	2	3	4	4	3	3.6	3	3	2	2.4													SELECTED
954	359482	AT3G63540.1	AT3G63540.1		| Symbols: | Mog1/PsbP/DUF1795-like photosystem II reaction center PsbP family protein | chr3:23459372-23459803 REVERSE LENGTH=143	263.17	37.76	16279	5	5	5	5	16	16	5	7	7	7	3	4	4	4	4	5	5	5													SELECTED
955	359791	AT5G18660.1	AT5G18660.1		| Symbols: PCB2 | NAD(P)-binding Rossmann-fold superfamily protein | chr5:6220872-6222125 REVERSE LENGTH=417	263.07	17.27	45892	6	6	6	6	12	12					2	2	2	2	1	1	1	1	2	3	3	3	4	4	4	4	2	2	2	2	SELECTED
956	360621	AT5G10360.1	AT5G10360.1	AT5G10360.2	| Symbols: EMB3010, RPS6B | Ribosomal protein S6e | chr5:3258734-3260142 REVERSE LENGTH=249	262.49	24.9	28161	5	2	5	2	15	8	4	4	2	3.33	2	3	3	3	4	4	2	3.33	1	1	0	0	2	2	1	2	1	1	0	0	SELECTED
957	360613	AT4G18480.1	AT4G18480.1	AT5G45930.1	| Symbols: CHLI1, CH42, CH-42, CHL11, CHLI-1 | P-loop containing nucleoside triphosphate hydrolases superfamily protein | chr4:10201897-10203361 REVERSE LENGTH=424	262.13	14.15	46269	4	4	5	5	11	11	1	1	1	1	2	2	2	2	2	2	2	2	1	1	1	1	3	4	4	4	1	1	1	1	SELECTED
958	361460	AT4G15820.1	AT4G15820.1		| Symbols: | BEST Arabidopsis thaliana protein match is: embryo defective 1703 (TAIR:AT3G61780.1); Has 524 Blast hits to 443 proteins in 102 species: Archae - 0; Bacteria - 13; Metazoa - 196; Fungi - 37; Plants - 43; Viruses - 3; Other Eukaryotes -	261.48	11.74	51274	4	4	4	4	8	8																	3	4	4	4	3	4	4	4	SELECTED
959	360150	AT1G11750.1	AT1G11750.1; AT1G11750.2		| Symbols: CLPP6, NCLPP1, NCLPP6 | CLP protease proteolytic subunit 6 | chr1:3967609-3969535 FORWARD LENGTH=271	260.13	32.1	29381	5	5	6	6	16	16	4	4	4	4	1	1	1	1	2	2	2	2	1	1	1	1	3	3	3	3	3	5	5	5	SELECTED
960	360283	AT4G29350.1	AT4G29350.1		| Symbols: PFN2, PRO2, PRF2 | profilin 2 | chr4:14450135-14451119 FORWARD LENGTH=131	260.1	44.27	13997	4	4	5	5	11	11	3	3	3	3	4	5	5	5	2	3	3	3													SELECTED
961	361479	AT5G63980.1	AT5G63980.1		| Symbols: SAL1, ALX8, ATSAL1, HOS2, FRY1, RON1 | Inositol monophosphatase family protein | chr5:25609840-25611802 FORWARD LENGTH=407	259.51	27.27	43509	7	7	7	7	10	10	2	2	2	2	4	4	4	4	4	4	4	4													SELECTED
962	359839	AT5G67560.1	AT5G67560.1		| Symbols: ATARLA1D, ARLA1D | ADP-ribosylation factor-like A1D | chr5:26950579-26951913 FORWARD LENGTH=184	259.01	26.09	20403	4	1	6	2	14	4					1	1	0	0	2	2	1	2	2	2	0	0	6	7	2	5.33	2	2	1	2	SELECTED
963	360249	AT1G56330.1	AT1G56330.1; AT3G62560.1; AT4G02080.1	AT1G02620.1; AT1G09180.1	| Symbols: SAR1, ATSAR1, ATSARA1B, ATSAR1B, SAR1B | secretion-associated RAS 1B | chr1:21086845-21088478 REVERSE LENGTH=193	258.88	31.61	21986	5	5	5	5	17	17	4	5	5	5	3	3	3	3	5	6	6	6	1	1	1	1	1	1	1	1	1	1	1	1	SELECTED
964	360386	AT2G13560.1	AT2G13560.1		| Symbols: NAD-ME1 | NAD-dependent malic enzyme 1 | chr2:5650089-5655103 FORWARD LENGTH=623	258.51	13.8	69655	6	6	6	6	12	12	3	3	3	3	4	4	4	4	5	5	5	5													SELECTED
965	360133	AT5G40370.1	AT5G40370.1	AT5G40370.2	| Symbols: | Glutaredoxin family protein | chr5:16147826-16149052 REVERSE LENGTH=111	257.84	47.75	11756	4	4	4	4	13	13	2	4	4	4	3	3	3	3	4	5	5	5									1	1	1	1	SELECTED
966	359577	AT2G44100.1	AT2G44100.1; AT2G44100.2	AT5G09550.1	| Symbols: ATGDI1, AT-GDI1, GDI1 | guanosine nucleotide diphosphate dissociation inhibitor 1 | chr2:18241804-18244864 FORWARD LENGTH=445	257.74	20.22	49818	6	2	6	2	9	3	3	3	1	1.67	3	3	1	1.33	2	2	1	1.5					1	1	0	0					SELECTED
967	361414	AT1G77090.1	AT1G77090.1		| Symbols: | Mog1/PsbP/DUF1795-like photosystem II reaction center PsbP family protein | chr1:28960576-28961875 REVERSE LENGTH=260	256.85	22.69	28501	4	4	4	4	11	11	2	2	2	2	3	4	4	4	3	3	3	3					1	1	1	1	1	1	1	1	SELECTED
968	359867	AT4G31390.1	AT4G31390.1; AT4G31390.2		| Symbols: | Protein kinase superfamily protein | chr4:15233126-15236764 FORWARD LENGTH=682	256.34	9.38	76757	6	6	6	6	10	10	3	3	3	3	2	2	2	2	4	4	4	4	1	1	1	1									SELECTED
969	359263	AT2G22230.1	AT2G22230.1	AT5G10160.1	| Symbols: | Thioesterase superfamily protein | chr2:9450042-9451427 FORWARD LENGTH=220	255.44	21.82	24242	4	4	5	5	20	20	4	5	5	5	2	3	3	3	3	3	3	3	3	4	4	4	3	3	3	3	2	2	2	2	SELECTED
970	360928	AT1G03680.1	AT1G03680.1		| Symbols: ATHM1, TRX-M1, ATM1, THM1 | thioredoxin M-type 1 | chr1:916990-917865 REVERSE LENGTH=179	255.27	32.96	19664	5	5	5	5	21	21	3	4	4	4	5	6	6	6	4	5	5	5					2	2	2	2	4	4	4	4	SELECTED
971	359728	AT3G51420.1	AT3G51420.1	AT3G51450.1	| Symbols: SSL4, ATSSL4 | strictosidine synthase-like 4 | chr3:19084082-19085451 FORWARD LENGTH=370	254.65	22.97	41595	6	6	6	6	12	12	2	2	2	2	3	3	3	3	1	1	1	1	1	1	1	1	3	3	3	3	2	2	2	2	SELECTED
972	360934	AT1G09750.1	AT1G09750.1		| Symbols: | Eukaryotic aspartyl protease family protein | chr1:3157541-3158960 FORWARD LENGTH=449	254.02	12.47	47661	4	4	4	4	15	15	4	6	6	6	3	5	5	5	3	4	4	4													SELECTED
973	359015	AT3G16240.1	AT3G16240.1		| Symbols: DELTA-TIP, TIP2;1, DELTA-TIP1, AQP1, ATTIP2;1 | delta tonoplast integral protein | chr3:5505534-5506788 FORWARD LENGTH=250	253.04	7.2	25027	1	1	2	2	13	13	1	2	2	2	1	1	1	1	1	2	2	2	1	2	2	2	2	4	4	4	1	2	2	2	SELECTED
974	361560	AT1G47260.1	AT1G47260.1		| Symbols: APFI, GAMMA CA2 | gamma carbonic anhydrase 2 | chr1:17321384-17323347 REVERSE LENGTH=278	252.89	30.94	30065	6	6	6	6	11	11	5	6	6	6	1	1	1	1	4	4	4	4													SELECTED
975	360997	AT5G20630.1	AT5G20630.1		| Symbols: GLP3, GLP3A, GLP3B, ATGER3, GER3 | germin 3 | chr5:6975315-6975950 REVERSE LENGTH=211	252.08	19.91	21836	2	2	3	3	24	24	3	9	9	9	3	9	9	9	3	6	6	6													SELECTED
976	361109	ATCG01120.1	ATCG01120.1		| Symbols: RPS15 | chloroplast ribosomal protein S15 | chrC:123296-123562 REVERSE LENGTH=88	252.07	51.14	10718	5	5	5	5	21	21	3	4	4	4	4	6	6	6	3	4	4	4	3	3	3	3	2	2	2	2	2	2	2	2	SELECTED
977	360775	AT1G18060.1	AT1G18060.1		| Symbols: | unknown protein; INVOLVED IN: biological_process unknown; LOCATED IN: chloroplast; EXPRESSED IN: 22 plant structures; EXPRESSED DURING: 13 growth stages; Has 74 Blast hits to 74 proteins in 29 species: Archae - 0; Bacteria - 19; Metazo	251.81	19.03	25198	4	4	4	4	13	13	1	1	1	1					2	2	2	2	3	3	3	3	2	3	3	3	3	4	4	4	SELECTED
978	359566	AT2G23350.1	AT2G23350.1	AT1G22760.1; AT1G71770.1; AT1G71770.2	| Symbols: PAB4, PABP4 | poly(A) binding protein 4 | chr2:9943209-9946041 FORWARD LENGTH=662	251.72	10.42	71652	6	5	6	5	16	14	4	5	4	4.44	4	4	4	4	6	6	5	5.56					1	1	1	1					SELECTED
979	360139	AT5G20140.1	AT5G20140.1; AT5G20140.2		| Symbols: | SOUL heme-binding family protein | chr5:6799047-6800892 REVERSE LENGTH=378	251.62	20.37	43159	6	6	6	6	14	14	1	1	1	1	1	1	1	1	1	1	1	1	1	1	1	1	5	6	6	6	4	4	4	4	SELECTED
980	359513	AT1G78060.1	AT1G78060.1		| Symbols: | Glycosyl hydrolase family protein | chr1:29349796-29352868 REVERSE LENGTH=767	251.01	13.43	83891	6	6	6	6	11	11	3	4	4	4	2	2	2	2	5	5	5	5													SELECTED
981	360392	ATCG00780.1	ATCG00780.1		| Symbols: RPL14 | ribosomal protein L14 | chrC:80696-81064 REVERSE LENGTH=122	250.94	45.9	13581	4	4	5	5	27	27	4	6	6	6	3	6	6	6	4	7	7	7	3	6	6	6					2	2	2	2	SELECTED
982	360224	AT2G38670.1	AT2G38670.1		| Symbols: PECT1 | phosphorylethanolamine cytidylyltransferase 1 | chr2:16168979-16171680 FORWARD LENGTH=421	250.79	22.09	46977	5	5	5	5	7	7																	5	6	6	6	1	1	1	1	SELECTED
983	360599	AT5G64816.1	AT5G64816.1; AT5G64816.2		| Symbols: | unknown protein; Has 30201 Blast hits to 17322 proteins in 780 species: Archae - 12; Bacteria - 1396; Metazoa - 17338; Fungi - 3422; Plants - 5037; Viruses - 0; Other Eukaryotes - 2996 (source: NCBI BLink). | chr5:25913487-25913879 FOR	250.67	42.31	14441	4	4	4	4	16	16	1	1	1	1	1	1	1	1					1	2	2	2	2	4	4	4	4	8	8	8	SELECTED
984	360457	AT2G29450.1	AT2G29450.1	AT2G29440.1	| Symbols: ATGSTU5, ATGSTU1, AT103-1A, GSTU5 | glutathione S-transferase tau 5 | chr2:12624774-12625566 REVERSE LENGTH=224	250.42	30.36	26000	5	5	5	5	14	14	4	6	6	6	4	5	5	5	3	3	3	3													SELECTED
985	359615	AT2G27530.1	AT2G27530.1; AT2G27530.2		| Symbols: PGY1 | Ribosomal protein L1p/L10e family | chr2:11763443-11764570 REVERSE LENGTH=216	250	30.09	24424	5	2	7	2	13	4	2	2	0	0	3	4	2	3	4	5	2	4	1	1	0	0	1	1	0	0					SELECTED
986	361538	ATCG00420.1	ATCG00420.1		| Symbols: NDHJ | NADH dehydrogenase subunit J | chrC:48677-49153 REVERSE LENGTH=158	249.95	44.3	18558	5	5	5	5	13	13	3	4	4	4	5	5	5	5	3	3	3	3									1	1	1	1	SELECTED
987	361520	AT3G07670.1	AT3G07670.1		| Symbols: | Rubisco methyltransferase family protein | chr3:2451651-2454617 FORWARD LENGTH=504	249.8	17.06	57613	6	6	6	6	6	6																	1	1	1	1	5	5	5	5	SELECTED
988	359955	AT4G17560.1	AT4G17560.1		| Symbols: | Ribosomal protein L19 family protein | chr4:9780343-9781752 FORWARD LENGTH=225	249.73	26.67	25518	4	2	4	2	10	4	2	2	1	1.5	1	1	0	0	1	1	0	0	4	5	2	3					1	1	1	1	SELECTED
989	360959	AT4G08900.1	AT4G08900.1		| Symbols: | arginase | chr4:5703499-5705180 FORWARD LENGTH=342	249.62	14.62	37344	3	2	3	2	6	3	2	2	1	1.25	3	3	2	2.5	1	1	0	0													SELECTED
990	359853	AT2G16950.1	AT2G16950.1; AT2G16950.2		| Symbols: TRN1, ATTRN1 | transportin 1 | chr2:7353939-7360637 FORWARD LENGTH=895	248.94	6.26	99635	5	5	5	5	9	9	3	3	3	3	2	2	2	2	4	4	4	4													SELECTED
991	359977	AT3G59760.1	AT3G59760.1; AT3G59760.3	AT3G59760.2	| Symbols: OASC, ATCS-C | O-acetylserine (thiol) lyase isoform C | chr3:22072119-22075345 REVERSE LENGTH=433	248.8	19.17	46115	5	4	6	5	13	7	1	1	0	0	4	5	3	3.46	4	5	4	4.22	1	1	0	0					1	1	0	0	SELECTED
992	360651	AT1G63900.1	AT1G63900.1; AT1G63900.2		| Symbols: DAL1 | E3 Ubiquitin ligase family protein | chr1:23717056-23719086 FORWARD LENGTH=343	248.63	18.66	37907	5	5	5	5	7	7																	2	2	2	2	5	5	5	5	SELECTED
993	360662	AT4G17100.1	AT4G17100.1	AT4G17100.2	| Symbols: | CONTAINS InterPro DOMAIN/s: Endoribonuclease XendoU (InterPro:IPR018998); Has 943 Blast hits to 770 proteins in 162 species: Archae - 0; Bacteria - 61; Metazoa - 472; Fungi - 40; Plants - 78; Viruses - 35; Other Eukaryotes - 257 (sourc	248.17	18.89	49415	5	5	5	5	7	7	2	2	2	2	2	2	2	2	3	3	3	3													SELECTED
994	358843	AT2G39800.1	AT2G39800.1; AT2G39800.2; AT2G39800.3; AT2G39800.4		| Symbols: P5CS1, ATP5CS | delta1-pyrroline-5-carboxylate synthase 1 | chr2:16598516-16602939 REVERSE LENGTH=717	247.42	12.27	77701	6	4	6	4	10	8	2	2	2	2	3	4	4	4	3	3	1	3					1	1	1	1					SELECTED
995	359591	AT5G11420.1	AT5G11420.1		| Symbols: | Protein of unknown function, DUF642 | chr5:3644655-3646991 FORWARD LENGTH=366	247.24	15.3	39640	4	1	4	1	12	3	3	3	1	2	3	3	1	2	4	6	1	6													SELECTED
996	359785	AT1G53750.1	AT1G53750.1		| Symbols: RPT1A | regulatory particle triple-A 1A | chr1:20065921-20068324 REVERSE LENGTH=426	246.88	18.08	47803	6	6	6	6	9	9	2	2	2	2	4	4	4	4	3	3	3	3													SELECTED
997	361588	AT3G57280.1	AT3G57280.1		| Symbols: | Transmembrane proteins 14C | chr3:21193960-21195547 FORWARD LENGTH=226	246.84	18.14	24347	4	4	4	4	18	18	1	2	2	2	1	1	1	1	1	1	1	1	2	3	3	3	2	4	4	4	3	7	7	7	SELECTED
998	359550	AT1G10670.1	AT1G10670.1; AT1G10670.2; AT1G10670.3; AT1G10670.4	AT1G60810.1	| Symbols: ACLA-1 | ATP-citrate lyase A-1 | chr1:3535787-3538098 FORWARD LENGTH=423	246.8	12.53	46678	5	2	5	2	10	3	3	3	1	3	4	4	2	2.57	3	3	0	0													SELECTED
999	361569	AT5G42740.1	AT5G42740.1		| Symbols: | Sugar isomerase (SIS) family protein | chr5:17136080-17140622 FORWARD LENGTH=560	246.49	9.46	61717	4	4	4	4	9	9	2	3	3	3	4	5	5	5	1	1	1	1													SELECTED
1000	360693	AT5G04740.1	AT5G04740.1		| Symbols: | ACT domain-containing protein | chr5:1368713-1371391 REVERSE LENGTH=301	245.75	15.95	33241	5	5	6	6	11	11	2	2	2	2	4	4	4	4	2	2	2	2	1	1	1	1	1	1	1	1	1	1	1	1	SELECTED
1001	361626	AT1G54520.1	AT1G54520.1		| Symbols: | unknown protein; FUNCTIONS IN: molecular_function unknown; INVOLVED IN: biological_process unknown; LOCATED IN: chloroplast; EXPRESSED IN: 24 plant structures; EXPRESSED DURING: 15 growth stages; CONTAINS InterPro DOMAIN/s: Protein of	245.34	17.9	42843	6	6	6	6	12	12	1	1	1	1	1	1	1	1	1	1	1	1	3	4	4	4	2	2	2	2	3	3	3	3	SELECTED
1002	361066	AT4G13550.1	AT4G13550.1		| Symbols: | triglyceride lipases;triglyceride lipases | chr4:7871251-7876160 REVERSE LENGTH=715	245.08	11.47	79380	6	6	6	6	9	9	2	2	2	2					1	1	1	1					2	2	2	2	4	4	4	4	SELECTED
1003	358721	AT4G14040.1	AT4G14040.1		| Symbols: EDA38, SBP2 | selenium-binding protein 2 | chr4:8100691-8102828 REVERSE LENGTH=487	245.08	17.45	53937	6	4	6	4	9	5	2	2	1	1.33	4	4	2	3	3	3	2	2.5													SELECTED
1004	361032	AT5G16660.1	AT5G16660.1; AT5G16660.2		| Symbols: | unknown protein; FUNCTIONS IN: molecular_function unknown; INVOLVED IN: biological_process unknown; LOCATED IN: chloroplast thylakoid membrane, chloroplast, membrane, chloroplast envelope; EXPRESSED IN: 23 plant structures; EXPRESSED D	244.95	24.4	18177	4	4	4	4	21	21					1	1	1	1	1	1	1	1	2	2	2	2	3	5	5	5	4	12	12	12	SELECTED
1005	361325	AT5G08380.1	AT5G08380.1		| Symbols: AtAGAL1, AGAL1 | alpha-galactosidase 1 | chr5:2694851-2697616 REVERSE LENGTH=410	244.88	20.24	45709	6	6	6	6	9	9	3	3	3	3	3	3	3	3	3	3	3	3													SELECTED
1006	359931	AT3G63160.1	AT3G63160.1		| Symbols: | FUNCTIONS IN: molecular_function unknown; INVOLVED IN: biological_process unknown; LOCATED IN: chloroplast outer membrane, thylakoid, chloroplast thylakoid membrane, chloroplast, chloroplast envelope; EXPRESSED IN: 21 plant structures;	244.52	46.38	7256	4	4	4	4	100	100	2	8	8	8	2	8	8	8	2	8	8	8	3	18	18	18	3	27	27	27	4	31	31	31	SELECTED
1007	359071	AT5G23540.1	AT5G23540.1; AT5G23540.2		| Symbols: | Mov34/MPN/PAD-1 family protein | chr5:7937772-7939339 FORWARD LENGTH=308	244.49	20.13	34353	5	5	6	6	13	13	5	5	5	5	4	4	4	4	4	4	4	4													SELECTED
1008	360994	AT3G60590.2	AT3G60590.2; AT3G60590.3		| Symbols: | unknown protein; LOCATED IN: chloroplast, chloroplast inner membrane, chloroplast envelope; EXPRESSED IN: 23 plant structures; EXPRESSED DURING: 14 growth stages; BEST Arabidopsis thaliana protein match is: unknown protein (TAIR:AT1G48	244.43	14.89	36687	3	3	4	4	6	6																	1	1	1	1	4	5	5	5	SELECTED
1009	359217	AT1G13060.1	AT1G13060.1; AT1G13060.2	AT3G26340.1	| Symbols: PBE1 | 20S proteasome beta subunit E1 | chr1:4452641-4454663 FORWARD LENGTH=274	244.17	31.39	29667	5	5	5	5	10	10	4	5	5	5	2	2	2	2	2	3	3	3													SELECTED
1010	361008	AT3G56650.1	AT3G56650.1		| Symbols: | Mog1/PsbP/DUF1795-like photosystem II reaction center PsbP family protein | chr3:20984807-20985913 FORWARD LENGTH=262	243.87	24.81	28629	4	4	4	4	9	9	3	3	3	3	2	2	2	2	4	4	4	4													SELECTED
1011	361568	AT3G55040.1	AT3G55040.1		| Symbols: GSTL2 | glutathione transferase lambda 2 | chr3:20398718-20400305 REVERSE LENGTH=292	243.78	21.23	33057	4	4	4	4	10	10	4	4	4	4	3	4	4	4	2	2	2	2													SELECTED
1012	358916	AT5G50950.1	AT5G50950.1; AT5G50950.2; AT5G50950.3		| Symbols: FUM2 | FUMARASE 2 | chr5:20729687-20733476 FORWARD LENGTH=510	243.76	17.06	55765	4	1	5	1	5	1	3	3	0	0	2	2	1	1.5																	SELECTED
1013	358668	AT1G17220.1	AT1G17220.1		| Symbols: FUG1 | Translation initiation factor 2, small GTP-binding protein | chr1:5885383-5890165 FORWARD LENGTH=1026	243.55	6.92	109747	6	6	6	6	11	11	1	1	1	1	2	2	2	2	3	3	3	3	2	2	2	2	2	2	2	2	1	1	1	1	SELECTED
1014	359408	AT3G51870.1	AT3G51870.1		| Symbols: | Mitochondrial substrate carrier family protein | chr3:19243978-19246611 FORWARD LENGTH=381	242.87	13.65	41717	4	3	4	3	7	4																	3	4	2	2.29	3	3	2	2.2	SELECTED
1015	360176	AT1G48860.1	AT1G48860.1; AT1G48860.2		| Symbols: | RNA 3'-terminal phosphate cyclase/enolpyruvate transferase, alpha/beta | chr1:18068892-18071331 REVERSE LENGTH=521	242.8	11.13	55831	5	2	5	2	8	3	1	1	0	0	2	2	1	1.5	4	4	2	4					1	1	0	0					SELECTED
1016	361136	AT3G17830.1	AT3G17830.1		| Symbols: | Molecular chaperone Hsp40/DnaJ family protein | chr3:6101868-6104503 FORWARD LENGTH=517	242.18	17.6	57259	7	7	7	7	11	11																	6	6	6	6	4	5	5	5	SELECTED
1017	361279	AT4G32770.1	AT4G32770.1		| Symbols: VTE1, ATSDX1 | tocopherol cyclase, chloroplast / vitamin E deficient 1 (VTE1) / sucrose export defective 1 (SXD1) | chr4:15804981-15807790 FORWARD LENGTH=488	241.92	10.66	54720	4	4	4	4	15	15	1	1	1	1	2	3	3	3	2	2	2	2	1	1	1	1	4	4	4	4	3	4	4	4	SELECTED
1018	359094	AT3G11945.1	AT3G11945.1; AT3G11945.2		| Symbols: PDS2, ATHST, HST | homogentisate prenyltransferase | chr3:3780041-3782880 REVERSE LENGTH=386	241.89	12.95	42840	5	5	5	5	16	16													3	4	4	4	3	4	4	4	5	8	8	8	SELECTED
1019	359126	AT1G42960.1	AT1G42960.1		| Symbols: | expressed protein localized to the inner membrane of the chloroplast. | chr1:16125863-16127080 FORWARD LENGTH=168	241.46	27.38	17829	4	4	4	4	17	17													3	3	3	3	4	7	7	7	4	7	7	7	SELECTED
1020	359456	AT3G18740.1	AT3G18740.1	AT1G36240.1	| Symbols: | Ribosomal protein L7Ae/L30e/S12e/Gadd45 family protein | chr3:6453437-6453870 FORWARD LENGTH=112	241.23	47.32	12279	4	2	5	2	16	8	2	3	2	2.5	5	7	3	6	3	6	3	5.25													SELECTED
1021	359582	AT2G44610.1	AT2G44610.1	AT2G22290.1; AT4G39890.1; AT5G10260.1; AT5G64990.1	| Symbols: RAB6, ATRABH1B, ATRAB6A, RAB6A | Ras-related small GTP-binding family protein | chr2:18411778-18413883 REVERSE LENGTH=208	240.83	31.73	23130	6	6	6	6	17	17	4	4	4	4	5	5	5	5	4	5	5	5	1	1	1	1	1	1	1	1	1	1	1	1	SELECTED
1022	358680	AT5G63050.1	AT5G63050.1; AT5G63050.2		| Symbols: EMB2759 | embryo defective 2759 | chr5:25293109-25294799 FORWARD LENGTH=345	240.47	24.93	39296	5	5	5	5	11	11													1	1	1	1	5	6	6	6	3	4	4	4	SELECTED
1023	360533	AT1G03870.1	AT1G03870.1		| Symbols: FLA9 | FASCICLIN-like arabinoogalactan 9 | chr1:982625-983368 REVERSE LENGTH=247	240.34	15.79	26114	2	2	3	3	14	14	2	3	3	3	2	3	3	3	3	4	4	4					1	3	3	3	1	1	1	1	SELECTED
1024	359395	AT1G07660.1	AT1G07660.1; AT1G07820.1; AT1G07820.2; AT2G28740.1; AT3G45930.1; AT3G46320.1; AT3G53730.1; AT5G59690.1; AT5G59970.1	AT1G07660.2	| Symbols: | Histone superfamily protein | chr1:2369212-2369523 FORWARD LENGTH=103	240	41.75	11409	5	5	5	5	13	13	4	5	5	5	3	4	4	4	3	3	3	3					1	1	1	1					SELECTED
1025	360010	AT1G75280.1	AT1G75280.1	AT1G75290.1; AT1G75300.1	| Symbols: | NmrA-like negative transcriptional regulator family protein | chr1:28252030-28253355 FORWARD LENGTH=310	239.11	21.94	33736	6	6	6	6	14	14	3	4	4	4	4	5	5	5	5	5	5	5													SELECTED
1026	360185	AT4G09320.1	AT4G09320.1		| Symbols: NDPK1 | Nucleoside diphosphate kinase family protein | chr4:5923424-5924366 FORWARD LENGTH=169	238.46	20.71	18813	4	4	4	4	16	16	3	4	4	4	3	3	3	3	3	4	4	4	1	1	1	1	2	2	2	2	2	2	2	2	SELECTED
1027	358984	AT5G40810.1	AT5G40810.1; AT5G40810.2	AT3G27240.1	| Symbols: | Cytochrome C1 family | chr5:16340200-16342327 FORWARD LENGTH=307	238.2	24.76	33690	4	4	5	5	7	7	2	2	2	2	3	3	3	3	2	2	2	2													SELECTED
1028	359235	AT1G76180.1	AT1G76180.1; AT1G76180.2		| Symbols: ERD14 | Dehydrin family protein | chr1:28587013-28587657 REVERSE LENGTH=185	238.14	31.89	20786	4	3	4	3	16	10	3	3	2	2.4	3	4	2	2.67	2	3	2	2.4					4	5	4	5	1	1	0	0	SELECTED
1029	359590	AT5G25460.1	AT5G25460.1		| Symbols: | Protein of unknown function, DUF642 | chr5:8863430-8865394 FORWARD LENGTH=369	237.81	15.45	39978	4	1	4	1	11	2	3	3	1	2	3	3	1	2	3	5	0	0													SELECTED
1030	359946	AT5G65750.1	AT5G65750.1		| Symbols: | 2-oxoglutarate dehydrogenase, E1 component | chr5:26304212-26307947 FORWARD LENGTH=1025	237.79	9.66	116399	7	4	7	4	11	5	4	4	2	2.67	3	3	1	1.5	4	4	2	2.67													SELECTED
1031	361228	AT1G49750.1	AT1G49750.1		| Symbols: | Leucine-rich repeat (LRR) family protein | chr1:18411177-18412779 REVERSE LENGTH=494	237.25	15.18	54407	6	6	6	6	12	12	2	3	3	3	4	5	5	5	3	4	4	4													SELECTED
1032	361484	AT5G59250.1	AT5G59250.1		| Symbols: | Major facilitator superfamily protein | chr5:23903958-23906853 FORWARD LENGTH=558	237.16	7.89	59829	4	4	4	4	23	23	2	2	2	2	1	1	1	1	1	1	1	1	3	4	4	4	3	7	7	7	4	8	8	8	SELECTED
1033	360046	AT4G39660.1	AT4G39660.1		| Symbols: AGT2 | alanine:glyoxylate aminotransferase 2 | chr4:18406797-18409262 FORWARD LENGTH=476	236.87	10.29	51952	3	3	4	4	8	8	3	3	3	3	2	2	2	2	3	3	3	3													SELECTED
1034	361458	AT1G29150.1	AT1G29150.1		| Symbols: ATS9, RPN6 | non-ATPase subunit 9 | chr1:10181240-10182499 FORWARD LENGTH=419	236.69	14.32	46749	6	6	6	6	10	10	3	3	3	3	4	4	4	4	3	3	3	3													SELECTED
1035	359951	AT4G35100.1	AT4G35100.1; AT4G35100.2	AT2G16850.1; AT5G60660.1	| Symbols: PIP3, PIP3A, PIP2;7, SIMIP | plasma membrane intrinsic protein 3 | chr4:16708672-16709958 FORWARD LENGTH=280	236.3	17.14	29742	3	3	4	4	24	24	4	6	6	6	3	4	4	4	4	8	8	8	2	2	2	2	3	3	3	3	1	1	1	1	SELECTED
1036	360076	AT2G44650.1	AT2G44650.1		| Symbols: CHL-CPN10, CPN10 | chloroplast chaperonin 10 | chr2:18419521-18420510 REVERSE LENGTH=139	236.24	33.81	15049	4	4	4	4	10	10	2	2	2	2	3	4	4	4	1	1	1	1					1	1	1	1	2	2	2	2	SELECTED
1037	359620	AT2G32730.1	AT2G32730.1	AT1G04810.1	| Symbols: | 26S proteasome regulatory complex, non-ATPase subcomplex, Rpn2/Psmd1 subunit | chr2:13880189-13885464 FORWARD LENGTH=1004	236.02	6.47	108977	5	5	6	6	10	10	4	4	4	4	3	3	3	3	3	3	3	3													SELECTED
1038	359749	ATMG00640.1	ATMG00640.1	AT3G47180.1	| Symbols: ORF25 | hydrogen ion transporting ATP synthases, rotational mechanism;zinc ion binding | chrM:188084-188662 REVERSE LENGTH=192	235.53	18.75	21570	4	4	5	5	15	15	5	5	5	5	3	3	3	3	5	6	6	6	1	1	1	1									SELECTED
1039	360954	AT3G52380.1	AT3G52380.1		| Symbols: CP33, PDE322 | chloroplast RNA-binding protein 33 | chr3:19421619-19422855 FORWARD LENGTH=329	235.36	15.81	35744	4	4	4	4	16	16	3	4	4	4	3	5	5	5	3	3	3	3	1	1	1	1	2	2	2	2	1	1	1	1	SELECTED
1040	360972	AT5G53560.1	AT5G53560.1		| Symbols: ATB5-A, B5 #2, ATCB5-E, CB5-E | cytochrome B5 isoform E | chr5:21759628-21760353 FORWARD LENGTH=134	235.28	47.01	15084	5	5	5	5	11	11	3	4	4	4	1	2	2	2	3	3	3	3					1	1	1	1	1	1	1	1	SELECTED
1041	359283	AT3G09200.1	AT3G09200.1; AT3G09200.2	AT2G40010.1; AT3G11250.1	| Symbols: | Ribosomal protein L10 family protein | chr3:2823364-2825020 REVERSE LENGTH=320	234.77	18.12	34133	4	4	4	4	19	19	4	5	5	5	3	4	4	4	2	3	3	3	1	1	1	1	3	5	5	5	1	1	1	1	SELECTED
1042	358671	AT2G44490.1	AT2G44490.1	AT2G44460.1	| Symbols: PEN2, BGLU26 | Glycosyl hydrolase superfamily protein | chr2:18364872-18367515 FORWARD LENGTH=560	234.6	11.25	63915	5	4	5	4	32	9	4	8	4	4.89	2	5	1	1.27	3	5	2	2.43	1	3	0	0	2	6	1	1.24	2	5	1	2	SELECTED
1043	359666	AT1G78570.1	AT1G78570.1		| Symbols: RHM1, ROL1, ATRHM1 | rhamnose biosynthesis 1 | chr1:29550110-29552207 FORWARD LENGTH=669	234.14	7.92	75371	4	1	5	1	10	1	4	4	1	2.5	3	3	0	0	2	3	0	0													SELECTED
1044	359179	AT2G27710.1	AT2G27710.1; AT2G27710.2; AT2G27710.3; AT2G27710.4		| Symbols: | 60S acidic ribosomal protein family | chr2:11816929-11817670 FORWARD LENGTH=115	233.95	40.87	11443	5	3	5	3	14	8	2	2	2	2	4	4	2	3	3	3	2	2.67					2	2	1	2	3	3	1	3	SELECTED
1045	360505	AT1G74070.1	AT1G74070.1		| Symbols: | Cyclophilin-like peptidyl-prolyl cis-trans isomerase family protein | chr1:27851749-27852861 REVERSE LENGTH=317	233.7	16.4	34374	4	4	4	4	6	6	2	2	2	2	1	1	1	1	3	3	3	3													SELECTED
1046	359416	AT5G42080.1	AT5G42080.1; AT5G42080.3	AT3G61760.1; AT5G42080.2	| Symbols: ADL1, ADL1A, AG68, DRP1A, RSW9, DL1 | dynamin-like protein | chr5:16820661-16824536 REVERSE LENGTH=610	233.58	12.46	68172	6	6	6	6	9	9	2	2	2	2	2	2	2	2	4	4	4	4	1	1	1	1									SELECTED
1047	361422	AT1G11320.1	AT1G11320.1		| Symbols: | unknown protein; FUNCTIONS IN: molecular_function unknown; INVOLVED IN: biological_process unknown; LOCATED IN: mitochondrion, plastid; EXPRESSED IN: 7 plant structures; EXPRESSED DURING: C globular stage, F mature embryo stage, petal	233.37	14.15	46891	5	5	6	6	7	7																	2	2	2	2	5	5	5	5	SELECTED
1048	359797	AT5G63860.1	AT5G63860.1		| Symbols: UVR8 | Regulator of chromosome condensation (RCC1) family protein | chr5:25554821-25558587 REVERSE LENGTH=440	233.32	20.23	47118	5	5	5	5	6	6	2	2	2	2	2	2	2	2	2	2	2	2													SELECTED
1049	361301	AT5G48440.1	AT5G48440.1; AT5G48440.2		| Symbols: | FAD-dependent oxidoreductase family protein | chr5:19629932-19632588 REVERSE LENGTH=459	233.22	11.98	49803	5	5	5	5	9	9	3	4	4	4	2	2	2	2	3	3	3	3													SELECTED
1050	361563	AT1G79040.1	AT1G79040.1		| Symbols: PSBR | photosystem II subunit R | chr1:29736085-29736781 FORWARD LENGTH=140	233	29.29	14585	3	3	4	4	28	28	4	11	11	11	4	6	6	6	4	10	10	10									1	1	1	1	SELECTED
1051	360125	AT1G24180.1	AT1G24180.1		| Symbols: IAR4 | Thiamin diphosphate-binding fold (THDP-binding) superfamily protein | chr1:8560777-8563382 REVERSE LENGTH=393	232.61	17.81	43358	6	5	6	5	10	9	6	6	5	5.62	2	2	2	2	1	2	2	2													SELECTED
1052	359989	AT5G20300.1	AT5G20300.1; AT5G20300.2; AT5G20300.3		| Symbols: | Avirulence induced gene (AIG1) family protein | chr5:6853544-6856332 REVERSE LENGTH=793	232.56	7.06	89329	5	5	5	5	8	8																	3	3	3	3	5	5	5	5	SELECTED
1053	361541	AT5G63310.1	AT5G63310.1		| Symbols: NDPK2, NDPK1A, NDPK IA IA, NDPK IA, ATNDPK2 | nucleoside diphosphate kinase 2 | chr5:25372122-25373838 REVERSE LENGTH=231	232.51	16.88	25550	5	5	5	5	27	27	3	5	5	5	5	7	7	7	4	6	6	6	1	1	1	1	3	4	4	4	3	4	4	4	SELECTED
1054	359850	AT3G07430.1	AT3G07430.1		| Symbols: emb1990, YLMG1-1, ATYLMG1-1 | YGGT family protein | chr3:2379251-2379949 FORWARD LENGTH=232	232.25	18.1	24922	3	1	4	1	14	6	1	1	0	0	1	1	0	0					2	2	1	1.5	3	3	1	1.67	3	7	4	6.4	SELECTED
1055	358861	AT4G30160.1	AT4G30160.1; AT4G30160.2	AT5G57320.1	| Symbols: VLN4, ATVLN4 | villin 4 | chr4:14754528-14759511 FORWARD LENGTH=974	231.81	7.8	109327	6	5	6	5	6	5	1	1	1	1	1	1	1	1	4	4	3	3.75													SELECTED
1056	361433	AT5G67360.1	AT5G67360.1		| Symbols: ARA12 | Subtilase family protein | chr5:26872192-26874465 REVERSE LENGTH=757	231.32	12.42	79415	5	5	5	5	10	10	4	4	4	4	3	3	3	3	3	3	3	3													SELECTED
1057	360160	AT5G09995.2	AT5G09995.2; AT5G09995.3	AT5G09995.1	| Symbols: | unknown protein; BEST Arabidopsis thaliana protein match is: unknown protein (TAIR:AT1G08530.1); Has 35333 Blast hits to 34131 proteins in 2444 species: Archae - 798; Bacteria - 22429; Metazoa - 974; Fungi - 991; Plants - 531; Viruses	231.16	9.73	28580	3	3	5	5	6	6																	3	3	3	3	3	3	3	3	SELECTED
1058	359677	AT1G30580.1	AT1G30580.1		| Symbols: | GTP binding | chr1:10831953-10835454 REVERSE LENGTH=394	231.05	21.07	44471	6	6	6	6	10	10	3	3	3	3	2	2	2	2	4	4	4	4					1	1	1	1					SELECTED
1059	360666	AT2G22170.1	AT2G22170.1		| Symbols: | Lipase/lipooxygenase, PLAT/LH2 family protein | chr2:9427010-9427742 REVERSE LENGTH=183	230.71	15.3	20129	2	1	3	2	7	5	3	3	2	2.29	2	3	2	2.33	1	1	1	1													SELECTED
1060	360877	AT4G22485.1	AT4G22485.1		| Symbols: | Bifunctional inhibitor/lipid-transfer protein/seed storage 2S albumin superfamily protein | chr4:11844506-11846476 REVERSE LENGTH=656	230.55	5.64	68199	3	3	3	3	5	5	3	3	3	3	1	1	1	1	1	1	1	1													SELECTED
1061	359580	AT4G27700.1	AT4G27700.1		| Symbols: | Rhodanese/Cell cycle control phosphatase superfamily protein | chr4:13826541-13827673 REVERSE LENGTH=224	230.51	28.12	24872	4	4	5	5	20	20	2	3	3	3	2	2	2	2	3	4	4	4	4	5	5	5	2	3	3	3	2	3	3	3	SELECTED
1062	361593	AT3G50380.1	AT3G50380.1		| Symbols: | Protein of unknown function (DUF1162) | chr3:18686527-18700533 REVERSE LENGTH=3072	229.95	2.86	343750	6	6	6	6	6	6																	1	1	1	1	5	5	5	5	SELECTED
1063	360902	AT1G50450.1	AT1G50450.1		| Symbols: | Saccharopine dehydrogenase | chr1:18687902-18690348 REVERSE LENGTH=428	229.8	9.81	46559	4	4	4	4	6	6					1	1	1	1	1	1	1	1					2	2	2	2	2	2	2	2	SELECTED
1064	360118	AT3G61870.1	AT3G61870.1; AT3G61870.2		| Symbols: | unknown protein; FUNCTIONS IN: molecular_function unknown; INVOLVED IN: biological_process unknown; LOCATED IN: chloroplast, chloroplast inner membrane, chloroplast envelope; EXPRESSED IN: 23 plant structures; EXPRESSED DURING: 14 grow	229.51	15.07	29585	3	3	3	3	17	17	2	5	5	5	2	3	3	3	3	3	3	3	3	3	3	3	2	2	2	2	1	1	1	1	SELECTED
1065	360146	AT1G26340.1	AT1G26340.1		| Symbols: B5 #6, ATCB5-A, CB5-A | cytochrome B5 isoform A | chr1:9113992-9114755 FORWARD LENGTH=135	229.23	57.78	15220	5	5	6	6	9	9													1	1	1	1	3	3	3	3	5	5	5	5	SELECTED
1066	360158	AT3G19480.1	AT3G19480.1		| Symbols: | D-3-phosphoglycerate dehydrogenase | chr3:6752590-6754650 FORWARD LENGTH=588	228.6	11.9	62122	6	3	6	3	15	4	2	3	1	1.5	1	1	0	0	4	4	3	3.6	2	2	0	0	3	3	0	0	2	2	0	0	SELECTED
1067	361334	AT2G04842.1	AT2G04842.1		| Symbols: EMB2761 | threonyl-tRNA synthetase, putative / threonine--tRNA ligase, putative | chr2:1698466-1701271 REVERSE LENGTH=650	228.44	10.92	74784	5	5	5	5	9	9	2	2	2	2	3	4	4	4					1	1	1	1					2	2	2	2	SELECTED
1068	361201	AT5G07020.1	AT5G07020.1		| Symbols: | proline-rich family protein | chr5:2180669-2182284 REVERSE LENGTH=235	228.34	22.98	24395	4	4	5	5	11	11	4	4	4	4	3	4	4	4	3	3	3	3													SELECTED
1069	360461	AT1G72550.1	AT1G72550.1; AT1G72550.2		| Symbols: | tRNA synthetase beta subunit family protein | chr1:27319947-27323908 REVERSE LENGTH=598	227.9	9.7	67542	5	5	5	5	8	8	1	1	1	1	5	5	5	5	2	2	2	2													SELECTED
1070	360468	AT5G19140.1	AT5G19140.1	AT5G19140.2	| Symbols: ATAILP1, AILP1 | Aluminium induced protein with YGL and LRDR motifs | chr5:6423398-6425785 FORWARD LENGTH=234	227.59	26.92	25015	4	4	4	4	9	9	2	2	2	2	2	3	3	3	4	4	4	4													SELECTED
1071	359206	AT1G18500.1	AT1G18500.1	AT1G74040.1; AT5G23010.1	| Symbols: MAML-4, IPMS1 | methylthioalkylmalate synthase-like 4 | chr1:6369347-6372861 FORWARD LENGTH=631	227.56	7.13	68676	4	4	4	4	9	9													2	2	2	2	4	4	4	4	3	3	3	3	SELECTED
1072	361221	AT4G36130.1	AT4G36130.1		| Symbols: | Ribosomal protein L2 family | chr4:17097613-17098656 FORWARD LENGTH=258	227.29	19.38	27948	4	1	4	1	19	3	2	3	1	1.5	3	6	1	2.67	4	7	1	2.5					1	1	0	0	2	2	0	0	SELECTED
1073	361163	AT3G22890.1	AT3G22890.1	AT4G14680.1	| Symbols: APS1 | ATP sulfurylase 1 | chr3:8112837-8114734 FORWARD LENGTH=463	227.12	14.47	51458	6	3	6	3	13	6	4	4	2	4	3	3	1	2.5	3	3	2	2.67					1	1	0	0	2	2	1	2	SELECTED
1074	358697	AT5G04830.1	AT5G04830.1; AT5G04830.2		| Symbols: | Nuclear transport factor 2 (NTF2) family protein | chr5:1402294-1403671 REVERSE LENGTH=178	227.05	37.08	20294	5	5	5	5	9	9																	5	7	7	7	2	2	2	2	SELECTED
1075	360250	AT1G64520.1	AT1G64520.1		| Symbols: RPN12a | regulatory particle non-ATPase 12A | chr1:23956459-23958120 FORWARD LENGTH=267	226.65	29.21	30705	5	5	5	5	8	8	4	4	4	4	2	2	2	2	2	2	2	2													SELECTED
1076	360000	AT4G01100.1	AT4G01100.1; AT4G01100.2		| Symbols: ADNT1 | adenine nucleotide transporter 1 | chr4:477411-479590 FORWARD LENGTH=352	226.57	19.32	38325	5	5	5	5	9	9	4	4	4	4	3	3	3	3	2	2	2	2													SELECTED
1077	359851	AT4G27990.1	AT4G27990.1		| Symbols: YLMG1-2, ATYLMG1-2 | YGGT family protein | chr4:13923991-13924647 REVERSE LENGTH=218	226.39	19.72	23704	3	1	4	1	12	4	1	1	0	0	1	1	0	0					2	2	1	1.5	3	4	2	3.33	3	4	1	1.6	SELECTED
1078	358775	AT5G45280.2	AT5G45280.2	AT5G45280.1	| Symbols: | Pectinacetylesterase family protein | chr5:18346862-18349488 FORWARD LENGTH=391	226.22	12.79	42009	4	2	4	2	6	2	2	2	1	1.2	2	2	0	0	2	2	1	1.25													SELECTED
1079	360346	AT1G68830.1	AT1G68830.1		| Symbols: STN7 | STT7 homolog STN7 | chr1:25872654-25875473 REVERSE LENGTH=562	225.71	12.99	63252	6	6	6	6	7	7	2	2	2	2	2	2	2	2	3	3	3	3													SELECTED
1080	361223	AT1G75040.1	AT1G75040.1		| Symbols: PR5, PR-5 | pathogenesis-related gene 5 | chr1:28177754-28178731 FORWARD LENGTH=239	225.41	28.03	25252	5	5	5	5	12	12	5	6	6	6	3	3	3	3	3	3	3	3													SELECTED
1081	359417	AT5G08300.1	AT5G08300.1	AT5G23250.1; AT5G23250.2	| Symbols: | Succinyl-CoA ligase, alpha subunit | chr5:2667579-2669672 FORWARD LENGTH=347	224.88	17.87	36151	4	4	5	5	7	7	3	3	3	3	2	3	3	3	1	1	1	1													SELECTED
1082	361423	AT5G04900.1	AT5G04900.1		| Symbols: NOL | NYC1-like | chr5:1434826-1437194 FORWARD LENGTH=348	224.85	20.98	38149	5	5	5	5	6	6					2	2	2	2									2	2	2	2	2	2	2	2	SELECTED
1083	360566	AT3G53990.1	AT3G53990.1	AT3G53990.2	| Symbols: | Adenine nucleotide alpha hydrolases-like superfamily protein | chr3:19989658-19991019 REVERSE LENGTH=160	224.58	55	17793	5	5	5	5	9	9	3	4	4	4	1	1	1	1	3	3	3	3									1	1	1	1	SELECTED
1084	359312	AT2G45960.1	AT2G45960.1; AT2G45960.2; AT2G45960.3	AT4G00430.2	| Symbols: PIP1B, TMP-A, ATHH2, PIP1;2 | plasma membrane intrinsic protein 1B | chr2:18910450-18911703 FORWARD LENGTH=286	224.57	24.83	30597	4	3	4	3	13	12	2	3	3	3	4	4	3	4	2	3	3	3	1	1	1	1	1	1	1	1	1	1	1	1	SELECTED
1085	359829	AT3G12390.1	AT3G12390.1		| Symbols: | Nascent polypeptide-associated complex (NAC), alpha subunit family protein | chr3:3942344-3943595 FORWARD LENGTH=203	224.46	29.56	21982	4	2	4	2	11	5	4	5	3	4.2	2	2	0	0	4	4	2	3.33													SELECTED
1086	360641	AT1G47250.1	AT1G47250.1; AT5G42790.1		| Symbols: PAF2 | 20S proteasome alpha subunit F2 | chr1:17319220-17320900 FORWARD LENGTH=277	224.25	22.38	30409	4	4	4	4	11	11	3	4	4	4	3	3	3	3	3	3	3	3					1	1	1	1					SELECTED
1087	358820	AT3G08590.1	AT3G08590.1; AT3G08590.2		| Symbols: | Phosphoglycerate mutase, 2,3-bisphosphoglycerate-independent | chr3:2608683-2611237 REVERSE LENGTH=560	224.17	18.04	60763	6	4	6	4	11	7	4	4	2	3	3	3	2	2.4	4	4	3	3.6													SELECTED
1088	360336	AT2G35410.1	AT2G35410.1		| Symbols: | RNA-binding (RRM/RBD/RNP motifs) family protein | chr2:14898341-14899590 FORWARD LENGTH=308	223.64	16.88	33785	5	5	5	5	14	14	1	2	2	2	2	3	3	3	2	2	2	2					3	3	3	3	4	4	4	4	SELECTED
1089	359002	AT5G20950.1	AT5G20950.1; AT5G20950.2	AT3G47000.1; AT3G47050.1; AT3G47050.2	| Symbols: | Glycosyl hydrolase family protein | chr5:7107609-7110775 REVERSE LENGTH=624	223.5	12.02	67926	5	5	5	5	9	9	5	5	5	5	2	2	2	2	2	2	2	2													SELECTED
1090	360489	AT1G64790.1	AT1G64790.1; AT1G64790.2		| Symbols: ILA | ILITYHIA | chr1:24065232-24081908 REVERSE LENGTH=2610	223.34	2.15	284778	5	5	5	5	7	7	4	4	4	4	3	3	3	3																	SELECTED
1091	359879	AT3G56190.1	AT3G56190.1	AT3G56190.2; AT3G56450.1	| Symbols: ALPHA-SNAP2, ASNAP | alpha-soluble NSF attachment protein 2 | chr3:20846119-20848356 REVERSE LENGTH=289	223.31	19.72	32755	5	5	5	5	11	11	3	3	3	3	3	3	3	3	2	2	2	2					3	3	3	3					SELECTED
1092	359441	AT3G46000.1	AT3G46000.1		| Symbols: ADF2 | actin depolymerizing factor 2 | chr3:16907743-16908822 REVERSE LENGTH=137	223.28	18.98	15744	2	1	3	1	7	2	1	1	0	0	3	3	1	1.33	3	3	1	1.5													SELECTED
1093	359284	AT1G47710.1	AT1G47710.1		| Symbols: | Serine protease inhibitor (SERPIN) family protein | chr1:17558271-17560061 FORWARD LENGTH=391	222.99	17.9	42639	5	5	5	5	7	7	2	2	2	2					5	5	5	5													SELECTED
1094	359598	AT1G22740.1	AT1G22740.1		| Symbols: RAB7, ATRABG3B, RAB75, RABG3B | RAB GTPase homolog G3B | chr1:8049247-8050494 FORWARD LENGTH=203	222.6	28.57	22944	4	1	4	1	13	3	1	1	0	0					3	3	1	2	2	2	0	0	3	4	1	1.5	3	3	1	2.33	SELECTED
1095	361534	AT5G17670.1	AT5G17670.1		| Symbols: | alpha/beta-Hydrolases superfamily protein | chr5:5821082-5822600 FORWARD LENGTH=309	222.45	24.92	33407	5	5	5	5	12	12	2	2	2	2	1	2	2	2					2	2	2	2	3	4	4	4	2	2	2	2	SELECTED
1096	359770	AT1G22410.1	AT1G22410.1		| Symbols: | Class-II DAHP synthetase family protein | chr1:7912120-7914742 FORWARD LENGTH=527	222.06	8.35	58326	4	2	5	2	9	2					2	2	0	0	2	2	0	0	1	1	0	0	4	4	2	2.73					SELECTED
1097	359162	AT4G17530.1	AT4G17530.1; AT5G47200.1	AT1G02130.1	| Symbols: RAB1C, ATRAB1C, ATRABD2C | RAB GTPase homolog 1C | chr4:9773721-9775424 REVERSE LENGTH=202	221.6	33.17	22318	4	3	4	3	11	5	2	2	1	2	1	1	0	0	2	2	1	2	2	2	1	1.5	2	2	1	2	2	2	1	1.5	SELECTED
1098	361283	AT3G04550.1	AT3G04550.1		| Symbols: | unknown protein; INVOLVED IN: biological_process unknown; LOCATED IN: chloroplast stroma, chloroplast; EXPRESSED IN: 22 plant structures; EXPRESSED DURING: 13 growth stages; BEST Arabidopsis thaliana protein match is: unknown protein (	221.44	13.59	50199	4	4	5	5	9	9	2	2	2	2	5	5	5	5	1	1	1	1									1	1	1	1	SELECTED
1099	360549	AT1G20340.1	AT1G20340.1		| Symbols: DRT112, PETE2 | Cupredoxin superfamily protein | chr1:7042770-7043273 REVERSE LENGTH=167	221.43	38.92	16984	2	2	4	4	13	13	2	3	3	3	4	6	6	6	1	1	1	1	1	1	1	1	1	1	1	1	1	1	1	1	SELECTED
1100	359178	AT2G27720.1	AT2G27720.1	AT2G27720.2; AT2G27720.3	| Symbols: | 60S acidic ribosomal protein family | chr2:11818696-11819370 FORWARD LENGTH=115	221.25	56.52	11451	4	2	4	2	11	5	1	2	2	2	4	4	2	3	2	2	1	1.33					1	1	0	0	2	2	0	0	SELECTED
1101	359744	AT5G06320.1	AT5G06320.1		| Symbols: NHL3 | NDR1/HIN1-like 3 | chr5:1931016-1931711 REVERSE LENGTH=231	221.09	21.65	25947	4	4	4	4	8	8	3	4	4	4	1	1	1	1	1	1	1	1					1	1	1	1	1	1	1	1	SELECTED
1102	361300	AT3G06050.1	AT3G06050.1		| Symbols: PRXIIF, ATPRXIIF | peroxiredoxin IIF | chr3:1826311-1827809 REVERSE LENGTH=201	220.7	28.36	21445	5	5	5	5	11	11	5	5	5	5	2	2	2	2	4	4	4	4													SELECTED
1103	360550	AT5G48960.1	AT5G48960.1		| Symbols: | HAD-superfamily hydrolase, subfamily IG, 5'-nucleotidase | chr5:19849645-19853382 FORWARD LENGTH=642	220.66	11.84	72892	5	5	5	5	9	9	3	3	3	3	2	2	2	2	2	2	2	2					1	1	1	1	1	1	1	1	SELECTED
1104	359164	AT3G53610.1	AT3G53610.1; AT3G53610.2; AT3G53610.3; AT5G59840.1	AT1G02130.1; AT3G09900.1; AT5G03520.1; AT5G03520.2	| Symbols: ATRAB8, AtRab8B, AtRABE1a, RAB8 | RAB GTPase homolog 8 | chr3:19876531-19878264 REVERSE LENGTH=216	220.59	21.3	23939	3	1	3	1	10	1	2	2	0	0	1	1	0	0	2	3	0	0	1	1	0	0	1	1	0	0	2	2	1	1.5	SELECTED
1105	361123	AT1G24360.1	AT1G24360.1		| Symbols: | NAD(P)-binding Rossmann-fold superfamily protein | chr1:8640820-8643283 FORWARD LENGTH=319	220.54	19.44	33548	5	5	5	5	14	14	1	4	4	4	1	1	1	1	2	3	3	3	2	2	2	2	2	2	2	2	2	2	2	2	SELECTED
1106	358785	AT3G44320.1	AT3G44320.1		| Symbols: NIT3, AtNIT3 | nitrilase 3 | chr3:15993419-15995493 FORWARD LENGTH=346	220.3	17.05	38022	4	2	4	2	15	11	2	3	2	2.2	3	5	4	4.4	4	6	4	4.8					1	1	1	1					SELECTED
1107	360985	AT4G37925.1	AT4G37925.1		| Symbols: NDH-M | subunit NDH-M of NAD(P)H:plastoquinone dehydrogenase complex | chr4:17830748-17831485 REVERSE LENGTH=217	220.07	22.58	24794	3	3	4	4	7	7	2	2	2	2	2	3	3	3	2	2	2	2													SELECTED
1108	361244	AT2G46520.1	AT2G46520.1		| Symbols: | cellular apoptosis susceptibility protein, putative / importin-alpha re-exporter, putative | chr2:19096867-19099785 FORWARD LENGTH=972	219.94	5.86	108657	5	5	5	5	9	9	3	3	3	3	3	3	3	3	3	3	3	3													SELECTED
1109	359047	AT5G37850.2	AT5G37850.2	AT5G37850.1; AT5G37850.3	| Symbols: SOS4 | pfkB-like carbohydrate kinase family protein | chr5:15065621-15068783 FORWARD LENGTH=309	219.65	24.6	34043	5	5	5	5	7	7	2	2	2	2	3	3	3	3	2	2	2	2													SELECTED
1110	359163	AT3G46060.1	AT3G46060.1; AT3G46060.2; AT3G46060.3	AT1G02130.1; AT3G09900.1; AT5G03520.1; AT5G03520.2	| Symbols: ARA3, ARA-3, ATRABE1C, ATRAB8A, RAB8A | RAB GTPase homolog 8A | chr3:16917908-16919740 FORWARD LENGTH=216	219.58	21.3	23834	3	1	3	1	10	1	2	2	0	0	1	1	0	0	2	3	0	0	2	2	1	1.5	1	1	0	0	1	1	0	0	SELECTED
1111	360684	AT3G20050.1	AT3G20050.1		| Symbols: ATTCP-1, TCP-1 | T-complex protein 1 alpha subunit | chr3:6998544-7002266 REVERSE LENGTH=545	219.53	10.09	59229	5	5	5	5	6	6	2	2	2	2	1	1	1	1	3	3	3	3													SELECTED
1112	359300	AT1G76160.1	AT1G76160.1		| Symbols: sks5 | SKU5 similar 5 | chr1:28578211-28581020 REVERSE LENGTH=541	219.5	6.65	60040	3	1	3	1	11	3	3	5	1	3	3	3	1	3	3	3	1	2													SELECTED
1113	359444	AT1G07790.1	AT1G07790.1; AT2G28720.1; AT3G45980.1; AT3G46030.1; AT5G22880.1; AT5G59910.1	AT2G37470.1; AT3G09480.1; AT3G53650.1; AT5G02570.1	| Symbols: HTB1 | Histone superfamily protein | chr1:2413049-2413495 FORWARD LENGTH=148	218.73	23.65	16402	3	3	4	4	18	18	3	5	5	5	3	5	5	5	4	7	7	7					1	1	1	1					SELECTED
1114	359109	AT3G18080.1	AT3G18080.1	AT3G18070.1; AT3G18070.2	| Symbols: BGLU44 | B-S glucosidase 44 | chr3:6191586-6194124 FORWARD LENGTH=512	218.63	11.13	58983	4	4	4	4	9	9	3	3	3	3	3	3	3	3	3	3	3	3													SELECTED
1115	360483	AT1G62640.1	AT1G62640.1; AT1G62640.2		| Symbols: KAS III | 3-ketoacyl-acyl carrier protein synthase III | chr1:23192502-23194737 FORWARD LENGTH=404	218.62	15.35	42846	4	4	4	4	12	12	3	4	4	4	3	3	3	3	3	3	3	3	1	1	1	1					1	1	1	1	SELECTED
1116	359970	AT5G63840.1	AT5G63840.1		| Symbols: RSW3, PSL5 | Glycosyl hydrolases family 31 protein | chr5:25545056-25548922 FORWARD LENGTH=921	218.54	6.41	104274	4	4	4	4	5	5	1	1	1	1	2	2	2	2	1	1	1	1					1	1	1	1					SELECTED
1117	360237	AT1G11910.1	AT1G11910.1	AT1G62290.1; AT1G62290.2	| Symbols: APA1, ATAPA1 | aspartic proteinase A1 | chr1:4017119-4019874 REVERSE LENGTH=506	218.51	14.03	54613	5	5	5	5	12	12	5	6	6	6	2	2	2	2	4	4	4	4													SELECTED
1118	360164	AT4G29120.1	AT4G29120.1		| Symbols: | 6-phosphogluconate dehydrogenase family protein | chr4:14350861-14351865 FORWARD LENGTH=334	217.57	17.66	35371	4	4	4	4	7	7	4	4	4	4	1	1	1	1	2	2	2	2													SELECTED
1119	359037	AT1G78820.1	AT1G78820.1		| Symbols: | D-mannose binding lectin protein with Apple-like carbohydrate-binding domain | chr1:29634401-29635768 REVERSE LENGTH=455	217.47	17.58	50594	5	3	5	3	9	5	4	4	2	3	1	1	0	0	4	4	3	3.5													SELECTED
1120	360507	AT4G27450.1	AT4G27450.1		| Symbols: | Aluminium induced protein with YGL and LRDR motifs | chr4:13727665-13728683 REVERSE LENGTH=250	217.24	25.2	27622	4	4	4	4	5	5	3	3	3	3	1	1	1	1	1	1	1	1													SELECTED
1121	361040	AT2G28470.1	AT2G28470.1; AT2G28470.2		| Symbols: BGAL8 | beta-galactosidase 8 | chr2:12169047-12173164 REVERSE LENGTH=852	217.18	9.98	93209	5	5	5	5	8	8	2	2	2	2	2	2	2	2	4	4	4	4													SELECTED
1122	360210	AT5G24490.1	AT5G24490.1		| Symbols: | 30S ribosomal protein, putative | chr5:8365690-8367178 FORWARD LENGTH=308	217.16	14.61	34856	3	3	3	3	6	6					1	1	1	1	3	3	3	3					1	1	1	1	1	1	1	1	SELECTED
1123	359334	AT3G62870.1	AT3G62870.1		| Symbols: | Ribosomal protein L7Ae/L30e/S12e/Gadd45 family protein | chr3:23242862-23244273 REVERSE LENGTH=256	216.89	20.7	29034	5	1	5	1	10	1	3	3	0	0	2	2	0	0	4	4	1	2					1	1	0	0					SELECTED
1124	361140	AT5G25754.1	AT5G25754.1; AT5G25757.1		| Symbols: | RNA polymerase I-associated factor PAF67 | chr5:8953564-8955511 FORWARD LENGTH=514	216.63	14.01	60182	6	6	6	6	8	8	3	3	3	3	3	3	3	3	1	2	2	2													SELECTED
1125	358994	AT3G27890.1	AT3G27890.1		| Symbols: NQR | NADPH:quinone oxidoreductase | chr3:10350807-10351938 REVERSE LENGTH=196	216.53	29.08	21555	4	4	4	4	11	11	3	3	3	3	4	4	4	4	4	4	4	4													SELECTED
1126	360259	AT3G29360.1	AT3G29360.1; AT3G29360.2	AT1G26570.1; AT5G39320.1	| Symbols: | UDP-glucose 6-dehydrogenase family protein | chr3:11267375-11268817 REVERSE LENGTH=480	216.35	13.96	53173	5	2	5	2	10	5	3	3	1	2	3	3	2	3	3	3	2	3					1	1	0	0					SELECTED
1127	360009	AT4G24220.1	AT4G24220.1; AT4G24220.2		| Symbols: VEP1, AWI31 | NAD(P)-binding Rossmann-fold superfamily protein | chr4:12565219-12566474 FORWARD LENGTH=388	215.71	19.07	44230	4	4	4	4	10	10	3	3	3	3	4	4	4	4	2	2	2	2					1	1	1	1					SELECTED
1128	359588	AT4G36195.1	AT4G36195.1; AT4G36195.2; AT4G36195.3	AT4G36190.1	| Symbols: | Serine carboxypeptidase S28 family protein | chr4:17127202-17129787 FORWARD LENGTH=488	215.52	10.86	54774	4	4	4	4	9	9	2	3	3	3	2	3	3	3	2	3	3	3													SELECTED
1129	359049	AT1G04480.1	AT1G04480.1; AT2G33370.1; AT3G04400.1; AT3G04400.2		| Symbols: | Ribosomal protein L14p/L23e family protein | chr1:1216110-1217257 FORWARD LENGTH=140	215.25	43.57	15026	4	4	4	4	15	15	4	5	5	5	3	4	4	4	3	4	4	4	1	1	1	1	1	1	1	1					SELECTED
1130	361276	ATMG00510.1	ATMG00510.1		| Symbols: NAD7 | NADH dehydrogenase subunit 7 | chrM:132071-138153 FORWARD LENGTH=394	215.13	12.69	44577	5	5	5	5	5	5	2	2	2	2	1	1	1	1	2	2	2	2													SELECTED
1131	360914	AT1G16790.1	AT1G16790.1		| Symbols: | ribosomal protein-related | chr1:5744638-5745072 FORWARD LENGTH=144	214.17	34.72	15454	5	5	5	5	12	12													1	1	1	1	3	4	4	4	4	7	7	7	SELECTED
1132	360975	AT3G02900.1	AT3G02900.1; AT3G02900.2		| Symbols: | unknown protein; FUNCTIONS IN: molecular_function unknown; INVOLVED IN: biological_process unknown; LOCATED IN: chloroplast; EXPRESSED IN: 22 plant structures; EXPRESSED DURING: 13 growth stages; BEST Arabidopsis thaliana protein match	214.01	22.22	17321	3	3	4	4	10	10													1	2	2	2	3	3	3	3	4	5	5	5	SELECTED
1133	359636	AT2G43090.1	AT2G43090.1	AT2G43090.2; AT2G43100.1	| Symbols: | Aconitase/3-isopropylmalate dehydratase protein | chr2:17918957-17919712 FORWARD LENGTH=251	213.96	19.12	26790	3	3	3	3	7	7	1	1	1	1	2	2	2	2	2	2	2	2	1	1	1	1	1	1	1	1					SELECTED
1134	359698	AT4G25740.1	AT4G25740.1	AT4G25740.2; AT5G52650.1	| Symbols: | RNA binding Plectin/S10 domain-containing protein | chr4:13107488-13108751 REVERSE LENGTH=177	213.73	32.77	19446	4	4	4	4	7	7	2	2	2	2	3	3	3	3	1	1	1	1					1	1	1	1					SELECTED
1135	360931	AT3G05590.1	AT3G05590.1; AT5G27850.1		| Symbols: RPL18 | ribosomal protein L18 | chr3:1621511-1622775 FORWARD LENGTH=187	213.68	20.32	20925	3	3	3	3	21	21	3	4	4	4	3	6	6	6	3	4	4	4	1	1	1	1	2	2	2	2	2	4	4	4	SELECTED
1136	361146	AT4G11420.1	AT4G11420.1		| Symbols: EIF3A, ATEIF3A-1, EIF3A-1, ATTIF3A1, TIF3A1 | eukaryotic translation initiation factor 3A | chr4:6947834-6952053 REVERSE LENGTH=987	213.47	6.79	114299	5	5	5	5	7	7	3	3	3	3	3	3	3	3	1	1	1	1													SELECTED
1137	361258	AT1G45201.1	AT1G45201.1; AT1G45201.2		| Symbols: ATTLL1, TLL1 | triacylglycerol lipase-like 1 | chr1:17123889-17128462 FORWARD LENGTH=479	213.26	11.06	54776	4	4	4	4	8	8	3	3	3	3	4	4	4	4	1	1	1	1													SELECTED
1138	360555	AT5G50250.1	AT5G50250.1		| Symbols: CP31B | chloroplast RNA-binding protein 31B | chr5:20452677-20453965 REVERSE LENGTH=289	213.13	11.07	31869	3	3	4	4	11	11	2	3	3	3	4	5	5	5	3	3	3	3													SELECTED
1139	360932	AT2G21530.1	AT2G21530.1		| Symbols: | SMAD/FHA domain-containing protein | chr2:9219372-9220464 FORWARD LENGTH=209	213	21.05	22675	3	3	3	3	6	6	1	1	1	1	3	3	3	3	2	2	2	2													SELECTED
1140	360174	AT5G13490.1	AT5G13490.1; AT5G13490.2	AT4G28390.1	| Symbols: AAC2 | ADP/ATP carrier 2 | chr5:4336034-4337379 FORWARD LENGTH=385	212.89	8.05	41745	3	1	4	2	23	9	4	5	2	2.5	4	8	3	4.36	3	4	1	1.43	2	2	1	1.17	2	3	2	2.29	1	1	0	0	SELECTED
1141	361052	AT3G10060.1	AT3G10060.1		| Symbols: | FKBP-like peptidyl-prolyl cis-trans isomerase family protein | chr3:3102291-3103801 FORWARD LENGTH=230	212.88	13.04	24504	2	2	3	3	11	11	3	3	3	3	3	3	3	3	2	4	4	4	1	1	1	1									SELECTED
1142	359288	AT5G28020.1	AT5G28020.1; AT5G28020.2; AT5G28020.3; AT5G28020.4; AT5G28020.6	AT5G28020.5; AT5G28030.1; AT5G28030.2	| Symbols: CYSD2, ATCYSD2 | cysteine synthase D2 | chr5:10026395-10028166 REVERSE LENGTH=323	212.63	23.84	34317	5	3	5	3	9	5	2	2	1	1.5	4	5	3	4.3	2	2	1	1.08													SELECTED
1143	359202	AT5G63890.1	AT5G63890.1; AT5G63890.2		| Symbols: ATHDH, HISN8, HDH | histidinol dehydrogenase | chr5:25565600-25567879 REVERSE LENGTH=452	212.59	10.4	48956	4	4	5	5	7	7	2	2	2	2	1	1	1	1	2	2	2	2					1	1	1	1	1	1	1	1	SELECTED
1144	359690	AT2G27020.1	AT2G27020.1		| Symbols: PAG1 | 20S proteasome alpha subunit G1 | chr2:11528515-11530858 REVERSE LENGTH=249	212.41	24.5	27377	4	4	4	4	10	10	2	2	2	2	4	5	5	5	3	3	3	3													SELECTED
1145	359440	AT3G46010.1	AT3G46010.1; AT5G59890.1	AT3G46010.2; AT5G59890.2	| Symbols: ADF1, atadf, ATADF1 | actin depolymerizing factor 1 | chr3:16909679-16910678 REVERSE LENGTH=139	211.48	21.58	16112	2	1	3	1	8	3	2	2	1	1.2	3	3	1	1.33	3	3	1	1.5													SELECTED
1146	359779	AT5G17530.1	AT5G17530.1; AT5G17530.2; AT5G17530.3		| Symbols: | phosphoglucosamine mutase family protein | chr5:5778168-5781863 FORWARD LENGTH=581	211.42	10.84	62875	4	4	4	4	10	10	3	4	4	4	1	1	1	1	3	4	4	4									1	1	1	1	SELECTED
1147	361463	AT4G20960.1	AT4G20960.1		| Symbols: | Cytidine/deoxycytidylate deaminase family protein | chr4:11212077-11213530 FORWARD LENGTH=426	211.4	18.31	46673	5	5	5	5	7	7	2	2	2	2	2	2	2	2	3	3	3	3													SELECTED
1148	361064	AT1G01320.1	AT1G01320.1; AT1G01320.2	AT1G15290.1; AT4G28080.1	| Symbols: | Tetratricopeptide repeat (TPR)-like superfamily protein | chr1:121582-130099 REVERSE LENGTH=1797	211.3	2.73	198774	4	4	4	4	10	10	4	5	5	5	3	3	3	3	2	2	2	2													SELECTED
1149	361332	AT1G72640.1	AT1G72640.1; AT1G72640.2		| Symbols: | NAD(P)-binding Rossmann-fold superfamily protein | chr1:27346409-27348147 REVERSE LENGTH=312	210.87	28.21	33635	5	5	5	5	9	9	2	2	2	2	3	3	3	3									2	2	2	2	2	2	2	2	SELECTED
1150	361205	AT3G53220.1	AT3G53220.1		| Symbols: | Thioredoxin superfamily protein | chr3:19722032-19722615 FORWARD LENGTH=126	210.82	32.54	14414	3	3	3	3	7	7													1	1	1	1	3	4	4	4	2	2	2	2	SELECTED
1151	361448	AT3G07400.1	AT3G07400.1		| Symbols: | lipase class 3 family protein | chr3:2367456-2372238 FORWARD LENGTH=1003	209.96	4.29	110858	4	4	4	4	8	8																	3	3	3	3	4	5	5	5	SELECTED
1152	358694	AT1G80560.1	AT1G80560.1		| Symbols: ATIMD2, IMD2 | isopropylmalate dehydrogenase 2 | chr1:30287833-30290126 FORWARD LENGTH=405	209.83	20.25	43370	5	3	5	3	10	4	2	2	1	1.33	5	5	3	4.35	1	1	0	0					1	1	0	0	1	1	0	0	SELECTED
1153	360709	AT3G18190.1	AT3G18190.1		| Symbols: | TCP-1/cpn60 chaperonin family protein | chr3:6232226-6233836 FORWARD LENGTH=536	209.53	14.93	57775	6	6	6	6	8	8	2	2	2	2	2	3	3	3	3	3	3	3													SELECTED
1154	361005	AT5G17710.1	AT5G17710.1; AT5G17710.2		| Symbols: EMB1241 | Co-chaperone GrpE family protein | chr5:5839560-5841639 REVERSE LENGTH=324	209.27	13.27	35493	4	4	4	4	6	6	2	2	2	2	2	2	2	2	1	1	1	1	1	1	1	1									SELECTED
1155	361337	ATCG00560.1	ATCG00560.1		| Symbols: PSBL | photosystem II reaction center protein L | chrC:63804-63920 REVERSE LENGTH=38	209.25	36.84	4470	1	1	2	2	14	14	2	5	5	5	2	4	4	4	2	4	4	4	1	1	1	1									SELECTED
1156	360521	AT4G35790.1	AT4G35790.1; AT4G35790.2	AT4G35790.3	| Symbols: ATPLDDELTA, PLDDELTA | phospholipase D delta | chr4:16955774-16959875 REVERSE LENGTH=868	208.95	7.49	98916	5	5	5	5	7	7	2	2	2	2	3	3	3	3	2	2	2	2													SELECTED
1157	360633	AT2G20610.1	AT2G20610.1	AT2G20610.2	| Symbols: SUR1, HLS3, RTY, ALF1, RTY1 | Tyrosine transaminase family protein | chr2:8878150-8880298 REVERSE LENGTH=462	208.7	12.99	51087	4	4	4	4	5	5	1	1	1	1	3	3	3	3	1	1	1	1													SELECTED
1158	359733	AT3G09490.1	AT3G09490.1		| Symbols: | Tetratricopeptide repeat (TPR)-like superfamily protein | chr3:2915636-2916640 FORWARD LENGTH=334	208.66	16.47	38410	4	4	4	4	4	4																	4	4	4	4					SELECTED
1159	360470	AT5G39570.1	AT5G39570.1		| Symbols: | FUNCTIONS IN: molecular_function unknown; INVOLVED IN: biological_process unknown; LOCATED IN: cytosol, nucleus; EXPRESSED IN: 25 plant structures; EXPRESSED DURING: 14 growth stages; BEST Arabidopsis thaliana protein match is: glycine	208.56	17.06	43526	3	3	3	3	6	6	1	1	1	1	3	4	4	4	1	1	1	1													SELECTED
1160	359583	AT4G03520.1	AT4G03520.1; AT4G03520.2		| Symbols: ATHM2 | Thioredoxin superfamily protein | chr4:1562585-1564055 REVERSE LENGTH=186	208.15	20.43	20312	3	3	4	4	17	17	2	4	4	4	4	7	7	7	3	4	4	4									2	2	2	2	SELECTED
1161	360665	AT4G39730.1	AT4G39730.1		| Symbols: | Lipase/lipooxygenase, PLAT/LH2 family protein | chr4:18432950-18433581 FORWARD LENGTH=181	207.7	20.44	20135	3	2	3	2	14	12	3	6	5	5.71	3	5	4	4.67	2	3	3	3													SELECTED
1162	360874	AT3G20330.1	AT3G20330.1		| Symbols: PYRB | PYRIMIDINE B | chr3:7090354-7091904 REVERSE LENGTH=390	206.97	14.62	43166	5	5	5	5	5	5	2	2	2	2	2	2	2	2	1	1	1	1													SELECTED
1163	360271	AT1G80600.1	AT1G80600.1		| Symbols: WIN1 | HOPW1-1-interacting 1 | chr1:30298675-30300513 REVERSE LENGTH=457	206.96	14.44	48827	4	4	4	4	11	11	1	2	2	2	3	5	5	5	2	4	4	4													SELECTED
1164	361630	AT1G79690.1	AT1G79690.1		| Symbols: atnudt3, NUDT3 | nudix hydrolase homolog 3 | chr1:29985360-29990171 FORWARD LENGTH=772	206.76	6.35	86856	4	4	4	4	7	7	1	1	1	1	2	2	2	2	4	4	4	4													SELECTED
1165	359317	AT4G38350.1	AT4G38350.1; AT4G38350.2	AT1G42470.1	| Symbols: | Patched family protein | chr4:17958324-17966846 REVERSE LENGTH=1273	206.57	7.38	139971	6	6	6	6	8	8	1	1	1	1					1	1	1	1					4	4	4	4	2	2	2	2	SELECTED
1166	358773	AT1G07180.1	AT1G07180.1	AT2G29990.1	| Symbols: ATNDI1, NDA1 | alternative NAD(P)H dehydrogenase 1 | chr1:2204414-2206773 FORWARD LENGTH=510	206.12	16.67	56628	6	6	6	6	6	6	3	3	3	3	3	3	3	3																	SELECTED
1167	361266	AT3G47070.1	AT3G47070.1		| Symbols: | LOCATED IN: thylakoid, chloroplast thylakoid membrane, chloroplast, chloroplast envelope; EXPRESSED IN: 22 plant structures; EXPRESSED DURING: 13 growth stages; CONTAINS InterPro DOMAIN/s: Thylakoid soluble phosphoprotein TSP9 (InterPr	205.86	41	10530	5	5	5	5	12	12	3	3	3	3	3	3	3	3	4	5	5	5	1	1	1	1									SELECTED
1168	358931	AT2G45740.1	AT2G45740.1; AT2G45740.2; AT2G45740.3	AT1G01820.1; AT3G61070.1; AT3G61070.2; AT3G61070.3	| Symbols: PEX11D | peroxin 11D | chr2:18839865-18841102 FORWARD LENGTH=236	205.81	23.73	25943	4	4	4	4	9	9	3	3	3	3	2	3	3	3	3	3	3	3													SELECTED
1169	361307	ATCG00580.1	ATCG00580.1		| Symbols: PSBE | photosystem II reaction center protein E | chrC:64071-64322 REVERSE LENGTH=83	205.77	33.73	9396	3	3	3	3	43	43	3	10	10	10	3	10	10	10	3	11	11	11	3	4	4	4	3	4	4	4	3	4	4	4	SELECTED
1170	360977	AT4G35230.1	AT4G35230.1		| Symbols: BSK1 | BR-signaling kinase 1 | chr4:16755325-16758041 REVERSE LENGTH=512	205.72	11.52	56818	4	4	4	4	5	5	2	2	2	2	1	1	1	1	2	2	2	2													SELECTED
1171	359150	AT3G12800.1	AT3G12800.1	AT2G07640.1	| Symbols: SDRB, DECR | short-chain dehydrogenase-reductase B | chr3:4063463-4064757 REVERSE LENGTH=298	205.52	15.77	31796	4	4	4	4	7	7	3	3	3	3	1	1	1	1	3	3	3	3													SELECTED
1172	358782	AT3G32930.1	AT3G32930.1		| Symbols: | unknown protein; FUNCTIONS IN: molecular_function unknown; INVOLVED IN: biological_process unknown; LOCATED IN: chloroplast envelope; EXPRESSED IN: 22 plant structures; EXPRESSED DURING: 13 growth stages; Has 57 Blast hits to 57 protei	205.01	23.29	27432	4	4	4	4	14	14	1	1	1	1					1	1	1	1					1	4	4	4	4	8	8	8	SELECTED
1173	361297	AT5G24400.1	AT5G24400.1		| Symbols: EMB2024, PGL3 | NagB/RpiA/CoA transferase-like superfamily protein | chr5:8330532-8331784 REVERSE LENGTH=325	204.98	13.23	35644	4	4	4	4	6	6					1	1	1	1	4	4	4	4									1	1	1	1	SELECTED
1174	360088	AT3G60190.1	AT3G60190.1	AT2G44590.1; AT2G44590.2; AT2G44590.3	| Symbols: ADL4, ADLP2, EDR3, DRP1E, ADL1E, DL1E | DYNAMIN-like 1E | chr3:22244367-22247651 REVERSE LENGTH=624	204.46	14.1	69803	6	6	6	6	9	9	2	2	2	2	4	4	4	4	1	1	1	1	1	1	1	1					1	1	1	1	SELECTED
1175	359784	AT3G43300.1	AT3G43300.1; AT3G43300.2		| Symbols: ATMIN7, BEN1 | HOPM interactor 7 | chr3:15234235-15245034 REVERSE LENGTH=1758	204.45	4.44	195055	6	6	6	6	6	6	2	2	2	2	1	1	1	1	3	3	3	3													SELECTED
1176	359173	AT5G27560.1	AT5G27560.1		| Symbols: | Domain of unknown function (DUF1995) | chr5:9731758-9733644 FORWARD LENGTH=341	204.32	20.53	38045	5	5	5	5	11	11	2	2	2	2	3	3	3	3	1	1	1	1	1	1	1	1	3	3	3	3	1	1	1	1	SELECTED
1177	359236	AT2G02740.1	AT2G02740.1; AT2G02740.2		| Symbols: ATWHY3, PTAC11, WHY3 | ssDNA-binding transcriptional regulator | chr2:769389-770993 FORWARD LENGTH=268	204.24	16.42	29727	3	3	3	3	7	7	2	2	2	2	2	2	2	2	2	2	2	2	1	1	1	1									SELECTED
1178	360990	AT1G12780.1	AT1G12780.1	AT1G63180.1	| Symbols: UGE1, ATUGE1 | UDP-D-glucose/UDP-D-galactose 4-epimerase 1 | chr1:4356124-4358120 REVERSE LENGTH=351	204.2	16.52	39157	4	4	4	4	5	5	3	3	3	3	1	1	1	1	1	1	1	1													SELECTED
1179	360771	AT1G75350.1	AT1G75350.1		| Symbols: emb2184 | Ribosomal protein L31 | chr1:28272163-28272687 FORWARD LENGTH=144	204.17	30.56	16032	3	3	4	4	15	15	2	2	2	2	3	3	3	3	2	2	2	2	3	4	4	4	1	1	1	1	3	3	3	3	SELECTED
1180	360922	AT5G42390.1	AT5G42390.1		| Symbols: | Insulinase (Peptidase family M16) family protein | chr5:16945308-16952647 FORWARD LENGTH=1265	203.45	5.22	140606	5	5	5	5	7	7	2	2	2	2	3	3	3	3	1	1	1	1									1	1	1	1	SELECTED
1181	360890	AT1G20830.1	AT1G20830.1		| Symbols: MCD1 | multiple chloroplast division site 1 | chr1:7242933-7244736 FORWARD LENGTH=349	203.22	22.06	39416	5	5	5	5	10	10													1	1	1	1	3	3	3	3	5	6	6	6	SELECTED
1182	360061	AT2G43560.1	AT2G43560.1		| Symbols: | FKBP-like peptidyl-prolyl cis-trans isomerase family protein | chr2:18073995-18075385 REVERSE LENGTH=223	203.21	28.25	23564	5	5	5	5	16	16	3	3	3	3	3	4	4	4	3	5	5	5	2	2	2	2	2	2	2	2					SELECTED
1183	360062	AT5G22620.1	AT5G22620.1; AT5G22620.2; AT5G22620.3		| Symbols: | phosphoglycerate/bisphosphoglycerate mutase family protein | chr5:7517731-7520223 REVERSE LENGTH=482	202.67	14.11	53114	5	5	5	5	11	11	2	2	2	2	4	4	4	4	4	5	5	5													SELECTED
1184	360993	AT4G17040.1	AT4G17040.1		| Symbols: CLPR4 | CLP protease R subunit 4 | chr4:9586740-9589297 REVERSE LENGTH=305	202.41	18.03	33440	4	4	4	4	16	16	3	3	3	3	3	4	4	4	1	1	1	1	2	2	2	2	2	4	4	4	2	2	2	2	SELECTED
1185	361532	AT3G23710.1	AT3G23710.1		| Symbols: | Tic22-like family protein | chr3:8534061-8536148 FORWARD LENGTH=313	202.19	20.45	34575	4	4	4	4	9	9													1	1	1	1	3	4	4	4	4	4	4	4	SELECTED
1186	358817	AT1G79230.1	AT1G79230.1; AT1G79230.3	AT1G79230.2	| Symbols: ST1, ATMST1, MST1, ATRDH1, STR1 | mercaptopyruvate sulfurtransferase 1 | chr1:29800824-29803679 FORWARD LENGTH=379	202.03	10.29	41893	4	4	4	4	8	8	1	1	1	1	3	4	4	4	3	3	3	3													SELECTED
1187	361220	AT4G04350.1	AT4G04350.1		| Symbols: EMB2369 | tRNA synthetase class I (I, L, M and V) family protein | chr4:2128129-2133030 FORWARD LENGTH=973	201.44	5.24	111032	4	4	4	4	8	8	3	3	3	3	3	3	3	3	2	2	2	2													SELECTED
1188	359345	AT4G32470.1	AT4G32470.1	AT4G32470.2; AT5G25450.1; AT5G25450.2	| Symbols: | Cytochrome bd ubiquinol oxidase, 14kDa subunit | chr4:15669641-15671095 REVERSE LENGTH=122	200.99	38.52	14526	4	4	4	4	15	15	4	4	4	4	3	5	5	5	2	4	4	4					1	1	1	1	1	1	1	1	SELECTED
1189	361417	AT1G08980.1	AT1G08980.1		| Symbols: ATAMI1, AMI1, ATTOC64-I, TOC64-I | amidase 1 | chr1:2884455-2886430 FORWARD LENGTH=425	200.88	17.41	45056	4	4	4	4	8	8	3	3	3	3	3	3	3	3	2	2	2	2													SELECTED
1190	360865	AT5G58070.1	AT5G58070.1		| Symbols: ATTIL, TIL | temperature-induced lipocalin | chr5:23500512-23501156 REVERSE LENGTH=186	200.4	32.26	21434	4	4	4	4	15	15	4	5	5	5	3	3	3	3	2	3	3	3					3	3	3	3	1	1	1	1	SELECTED
1191	361357	AT1G66430.1	AT1G66430.1		| Symbols: | pfkB-like carbohydrate kinase family protein | chr1:24778400-24780393 FORWARD LENGTH=384	200.13	19.79	41471	5	5	5	5	9	9	3	3	3	3	4	4	4	4	1	1	1	1					1	1	1	1					SELECTED
1192	360092	AT1G03860.1	AT1G03860.1; AT1G03860.3	AT1G03860.2	| Symbols: ATPHB2, PHB2 | prohibitin 2 | chr1:979611-981157 REVERSE LENGTH=286	200.11	17.83	31810	3	2	3	2	4	3	3	3	2	2.5	1	1	1	1																	SELECTED
1193	360332	AT5G02790.1	AT5G02790.1		| Symbols: GSTL3 | Glutathione S-transferase family protein | chr5:632877-634858 FORWARD LENGTH=235	199.7	25.11	27090	4	4	4	4	6	6	1	1	1	1	3	3	3	3	2	2	2	2													SELECTED
1194	361104	AT3G17810.1	AT3G17810.1		| Symbols: PYD1 | pyrimidine 1 | chr3:6094279-6096289 FORWARD LENGTH=426	199.46	12.68	46846	4	4	4	4	7	7	2	2	2	2	2	2	2	2	3	3	3	3													SELECTED
1195	359673	AT1G78630.1	AT1G78630.1		| Symbols: emb1473 | Ribosomal protein L13 family protein | chr1:29575997-29577406 FORWARD LENGTH=241	199.36	37.76	26788	5	5	5	5	8	8	3	3	3	3	1	1	1	1	1	1	1	1	1	1	1	1	1	1	1	1	1	1	1	1	SELECTED
1196	359777	AT2G31570.1	AT2G31570.1	AT2G43350.1; AT2G43350.2	| Symbols: ATGPX2, GPX2 | glutathione peroxidase 2 | chr2:13438211-13439775 REVERSE LENGTH=169	198.96	24.85	18944	5	3	5	3	14	5	3	4	1	1.43	3	4	1	1.43	2	2	1	1.12	1	1	0	0	1	1	1	1	2	2	1	1.09	SELECTED
1197	361535	AT5G47840.1	AT5G47840.1		| Symbols: AMK2 | adenosine monophosphate kinase | chr5:19375488-19378058 FORWARD LENGTH=283	198.94	15.9	31451	4	4	4	4	8	8	2	2	2	2	3	3	3	3	3	3	3	3													SELECTED
1198	361431	AT3G60370.1	AT3G60370.1		| Symbols: | FKBP-like peptidyl-prolyl cis-trans isomerase family protein | chr3:22315000-22316533 REVERSE LENGTH=242	198.82	31.82	27192	5	5	5	5	7	7	3	3	3	3	2	2	2	2	2	2	2	2													SELECTED
1199	359118	AT4G25370.1	AT4G25370.1		| Symbols: | Double Clp-N motif protein | chr4:12972747-12974580 FORWARD LENGTH=238	198.63	29.83	26049	5	5	5	5	14	14	1	2	2	2					2	2	2	2	2	4	4	4	3	3	3	3	2	3	3	3	SELECTED
1200	359107	AT4G31500.1	AT4G31500.1		| Symbols: CYP83B1, SUR2, RNT1, RED1, ATR4 | cytochrome P450, family 83, subfamily B, polypeptide 1 | chr4:15273677-15275271 REVERSE LENGTH=499	198.53	10.62	56846	4	4	4	4	4	4																	4	4	4	4					SELECTED
1201	359982	AT1G31230.1	AT1G31230.1	AT4G19710.2	| Symbols: AK-HSDH I, AK-HSDH | aspartate kinase-homoserine dehydrogenase i | chr1:11158744-11163055 REVERSE LENGTH=911	198.51	6.59	99404	5	5	5	5	10	10	2	2	2	2	3	3	3	3	3	3	3	3					2	2	2	2					SELECTED
1202	358979	AT3G02760.1	AT3G02760.1		| Symbols: | Class II aaRS and biotin synthetases superfamily protein | chr3:597588-600650 REVERSE LENGTH=883	198.44	6.8	97536	4	4	4	4	7	7	2	2	2	2	3	3	3	3	2	2	2	2													SELECTED
1203	359534	AT2G21620.1	AT2G21620.1; AT2G21620.2		| Symbols: RD2 | Adenine nucleotide alpha hydrolases-like superfamily protein | chr2:9248749-9249986 FORWARD LENGTH=187	198.3	28.88	20587	4	4	4	4	12	12	4	5	5	5	4	4	4	4	3	3	3	3													SELECTED
1204	359645	AT2G22250.1	AT2G22250.1; AT2G22250.2; AT2G22250.3		| Symbols: ATAAT, AAT, MEE17 | aspartate aminotransferase | chr2:9458011-9460028 REVERSE LENGTH=428	198.24	14.25	46038	4	4	4	4	7	7	3	3	3	3	2	2	2	2	2	2	2	2													SELECTED
1205	359475	AT3G02530.1	AT3G02530.1	AT5G16070.1	| Symbols: | TCP-1/cpn60 chaperonin family protein | chr3:528806-532457 REVERSE LENGTH=535	198.09	13.64	58949	6	6	6	6	8	8	4	4	4	4	2	2	2	2	2	2	2	2													SELECTED
1206	360543	AT3G02880.1	AT3G02880.1	AT5G16590.1	| Symbols: | Leucine-rich repeat protein kinase family protein | chr3:634819-636982 FORWARD LENGTH=627	197.54	8.29	67752	4	4	4	4	9	9	4	4	4	4	2	2	2	2	3	3	3	3													SELECTED
1207	360488	AT3G02200.1	AT3G02200.1; AT3G02200.2		| Symbols: | Proteasome component (PCI) domain protein | chr3:406692-408675 FORWARD LENGTH=364	197.49	16.76	41156	4	4	4	4	8	8	4	4	4	4	3	3	3	3	1	1	1	1													SELECTED
1208	359717	AT5G18380.1	AT5G18380.1; AT5G18380.2; AT5G18380.3	AT3G04230.1	| Symbols: | Ribosomal protein S5 domain 2-like superfamily protein | chr5:6090253-6090693 REVERSE LENGTH=146	197.16	41.78	16617	5	1	5	1	17	5	2	4	2	4	4	6	2	4.67	2	2	1	1.5	1	1	0	0	1	2	0	0	2	2	0	0	SELECTED
1209	360354	AT4G15000.1	AT4G15000.1; AT4G15000.2	AT2G32220.1; AT3G22230.1	| Symbols: | Ribosomal L27e protein family | chr4:8571896-8572303 FORWARD LENGTH=135	197.07	28.15	15607	4	4	5	5	19	19	4	5	5	5	3	5	5	5	5	6	6	6	1	1	1	1	1	1	1	1	1	1	1	1	SELECTED
1210	361047	AT3G59870.1	AT3G59870.1		| Symbols: | unknown protein; FUNCTIONS IN: molecular_function unknown; INVOLVED IN: biological_process unknown; LOCATED IN: chloroplast; EXPRESSED IN: 23 plant structures; EXPRESSED DURING: 13 growth stages; BEST Arabidopsis thaliana protein match	196.97	21.53	32416	4	2	4	2	10	4	3	3	1	1.5	4	4	2	3.33	3	3	1	1.67													SELECTED
1211	359854	AT2G20630.1	AT2G20630.1	AT2G20630.2	| Symbols: PIA1 | PP2C induced by AVRRPM1 | chr2:8897826-8899648 REVERSE LENGTH=279	196.88	21.51	30496	5	3	5	3	8	5	1	1	1	1	1	1	1	1	3	3	2	3					1	1	1	1	2	2	0	0	SELECTED
1212	360589	AT1G66980.1	AT1G66980.1		| Symbols: SNC4 | suppressor of npr1-1 constitutive 4 | chr1:24997491-25001961 REVERSE LENGTH=1118	196.18	3.04	123824	3	1	3	1	10	6	2	2	1	1.25	3	3	1	1.67	2	3	2	2.33	1	1	1	1	1	1	1	1					SELECTED
1213	358892	AT1G31340.1	AT1G31340.1; AT2G35635.1	AT1G23410.1; AT1G55060.1; AT1G65350.1; AT2G36170.1; AT2G47110.1; AT2G47110.2; AT3G09790.1; AT3G52590.1; AT3G62250.1; AT4G02890.1; AT4G02890.2; AT4G02890.3; AT4G02890.4; AT4G05050.1; AT4G05050.2; AT4G05050.3; AT4G05050.4; AT4G05320.1; AT4G05320.2; AT4G05320.3; AT4G05320.4; AT4G05320.5; AT4G05320.6; AT5G03240.1; AT5G03240.2; AT5G03240.3; AT5G20620.1; AT5G37640.1	| Symbols: RUB1, NEDD8, ATRUB1 | related to ubiquitin 1 | chr1:11218076-11219417 REVERSE LENGTH=156	195.73	27.56	17397	3	3	3	3	23	23	3	6	6	6	2	7	7	7	3	9	9	9					1	1	1	1					SELECTED
1214	359610	AT2G01470.1	AT2G01470.1		| Symbols: STL2P, ATSEC12 | SEC12P-like 2 protein | chr2:212215-214435 REVERSE LENGTH=393	195.68	16.79	42793	4	4	4	4	7	7	1	1	1	1	3	3	3	3	3	3	3	3													SELECTED
1215	361452	AT2G44870.1	AT2G44870.1		| Symbols: | unknown protein; FUNCTIONS IN: molecular_function unknown; INVOLVED IN: biological_process unknown; LOCATED IN: chloroplast; EXPRESSED IN: 22 plant structures; EXPRESSED DURING: 15 growth stages; Has 39 Blast hits to 39 proteins in 18	195.08	21.77	28069	4	4	4	4	10	10													1	1	1	1	4	5	5	5	3	4	4	4	SELECTED
1216	360279	AT1G77060.1	AT1G77060.1		| Symbols: | Phosphoenolpyruvate carboxylase family protein | chr1:28951804-28953449 REVERSE LENGTH=339	194.1	12.09	36565	3	2	3	2	7	4	2	2	1	1.33	2	3	1	1.67	2	2	2	2													SELECTED
1217	360603	AT5G64380.1	AT5G64380.1		| Symbols: | Inositol monophosphatase family protein | chr5:25741342-25743024 FORWARD LENGTH=404	194.09	25	43975	5	5	5	5	8	8	4	4	4	4	2	2	2	2	2	2	2	2													SELECTED
1218	360082	AT5G13430.1	AT5G13430.1; AT5G13440.1		| Symbols: | Ubiquinol-cytochrome C reductase iron-sulfur subunit | chr5:4305414-4307399 REVERSE LENGTH=272	194.05	11.03	29607	3	3	3	3	10	10	2	2	2	2	3	3	3	3	3	4	4	4					1	1	1	1					SELECTED
1219	359934	AT1G07770.1	AT1G07770.1; AT1G07770.2; AT5G59850.1	AT2G39590.1	| Symbols: RPS15A | ribosomal protein S15A | chr1:2408413-2409065 REVERSE LENGTH=130	193.72	44.62	14804	5	2	5	2	12	7	4	4	2	3.33	3	4	3	4	3	3	1	3					1	1	1	1					SELECTED
1220	361039	AT4G24930.1	AT4G24930.1		| Symbols: | thylakoid lumenal 17.9 kDa protein, chloroplast | chr4:12821496-12822389 REVERSE LENGTH=225	193.53	34.22	24695	4	4	4	4	15	15	3	4	4	4	3	4	4	4	3	4	4	4	2	3	3	3									SELECTED
1221	360834	AT1G26090.1	AT1G26090.1		| Symbols: | P-loop containing nucleoside triphosphate hydrolases superfamily protein | chr1:9020509-9022619 FORWARD LENGTH=455	193.42	10.33	49908	4	4	4	4	8	8	2	2	2	2	3	3	3	3	3	3	3	3													SELECTED
1222	359227	AT1G73060.1	AT1G73060.1		| Symbols: LPA3 | Low PSII Accumulation 3 | chr1:27479027-27481258 FORWARD LENGTH=358	193.41	12.29	40029	3	3	3	3	6	6	3	3	3	3	1	1	1	1	2	2	2	2													SELECTED
1223	359532	AT2G02500.1	AT2G02500.1		| Symbols: ISPD, ATMEPCT, MCT | Nucleotide-diphospho-sugar transferases superfamily protein | chr2:671054-673124 REVERSE LENGTH=302	193.16	22.85	33937	4	4	4	4	10	10	1	2	2	2	2	3	3	3	4	5	5	5													SELECTED
1224	361509	AT2G01720.1	AT2G01720.1		| Symbols: | Ribophorin I | chr2:317193-320016 REVERSE LENGTH=464	192.87	14.44	52219	5	5	5	5	7	7	2	2	2	2	4	4	4	4	1	1	1	1													SELECTED
1225	358867	AT4G03080.1	AT4G03080.1		| Symbols: BSL1 | BRI1 suppressor 1 (BSU1)-like 1 | chr4:1359935-1365166 REVERSE LENGTH=881	192.71	6.7	96145	4	3	4	3	6	5	1	1	1	1	1	1	1	1	4	4	3	3.75													SELECTED
1226	359077	AT5G16130.1	AT5G16130.1		| Symbols: | Ribosomal protein S7e family protein | chr5:5268984-5269912 FORWARD LENGTH=190	192.44	36.32	22060	5	2	5	2	10	2	3	3	1	2	1	1	0	0	4	4	1	4	2	2	0	0									SELECTED
1227	361623	ATCG00670.1	ATCG00670.1		| Symbols: CLPP1, PCLPP | plastid-encoded CLP P | chrC:69910-71882 REVERSE LENGTH=196	192.43	18.37	22097	3	3	4	4	15	15	1	1	1	1	1	1	1	1	2	2	2	2	1	2	2	2	2	4	4	4	3	5	5	5	SELECTED
1228	360204	AT1G19450.1	AT1G19450.1		| Symbols: | Major facilitator superfamily protein | chr1:6731671-6734633 REVERSE LENGTH=488	192.32	10.66	52787	4	3	4	3	9	8	1	1	1	1	1	1	1	1	1	1	1	1	1	1	1	1	3	4	3	3.75	1	1	1	1	SELECTED
1229	359459	AT5G66140.1	AT5G66140.1		| Symbols: PAD2 | proteasome alpha subunit D2 | chr5:26437445-26438677 REVERSE LENGTH=250	192.3	32.4	27324	5	1	5	1	8	2	3	3	0	0	2	2	1	1.33	3	3	1	2													SELECTED
1230	358846	AT1G78850.1	AT1G78850.1; AT1G78860.1		| Symbols: | D-mannose binding lectin protein with Apple-like carbohydrate-binding domain | chr1:29642072-29643397 REVERSE LENGTH=441	192.29	12.47	49051	4	4	4	4	8	8	2	4	4	4					3	4	4	4													SELECTED
1231	359954	AT2G10940.1	AT2G10940.1; AT2G10940.2		| Symbols: | Bifunctional inhibitor/lipid-transfer protein/seed storage 2S albumin superfamily protein | chr2:4311160-4312035 REVERSE LENGTH=291	191.86	11	29648	3	3	3	3	12	12	3	4	4	4	3	4	4	4	2	3	3	3					1	1	1	1					SELECTED
1232	360317	AT3G02660.1	AT3G02660.1		| Symbols: emb2768 | Tyrosyl-tRNA synthetase, class Ib, bacterial/mitochondrial | chr3:570221-571756 REVERSE LENGTH=511	191.73	8.02	56618	4	4	4	4	8	8	2	2	2	2	2	2	2	2	4	4	4	4													SELECTED
1233	360706	AT1G12230.1	AT1G12230.1; AT1G12230.2		| Symbols: | Aldolase superfamily protein | chr1:4148050-4150708 FORWARD LENGTH=405	191.45	11.85	43994	3	3	4	4	8	8	1	1	1	1													3	4	4	4	2	3	3	3	SELECTED
1234	359093	AT5G48810.1	AT5G48810.1		| Symbols: ATB5-B, B5 #3, ATCB5-D, CB5-D | cytochrome B5 isoform D | chr5:19789249-19790180 REVERSE LENGTH=140	191.4	47.86	15097	4	4	4	4	7	7	3	3	3	3	3	3	3	3									1	1	1	1					SELECTED
1235	359181	AT1G03230.1	AT1G03230.1		| Symbols: | Eukaryotic aspartyl protease family protein | chr1:790110-791414 FORWARD LENGTH=434	191.35	12.67	46148	4	2	4	2	9	4	3	3	1	2	3	3	2	3	2	2	1	1.5					1	1	0	0					SELECTED
1236	358888	AT3G13870.1	AT3G13870.1; AT3G13870.2	AT1G72960.1	| Symbols: RHD3 | Root hair defective 3 GTP-binding protein (RHD3) | chr3:4565762-4571109 REVERSE LENGTH=802	191.28	8.1	89092	5	5	5	5	11	11	2	2	2	2	3	3	3	3	3	3	3	3					3	3	3	3					SELECTED
1237	359672	AT2G45820.1	AT2G45820.1		| Symbols: | Remorin family protein | chr2:18863147-18864576 REVERSE LENGTH=190	190.7	30	20968	5	5	5	5	8	8	3	3	3	3	1	1	1	1	3	4	4	4													SELECTED
1238	359151	AT2G14170.1	AT2G14170.1; AT2G14170.2; AT2G14170.3		| Symbols: ALDH6B2 | aldehyde dehydrogenase 6B2 | chr2:5977727-5981899 REVERSE LENGTH=607	190.67	12.52	65926	5	5	5	5	9	9	3	3	3	3	2	2	2	2	4	4	4	4													SELECTED
1239	358992	AT3G07470.1	AT3G07470.1	AT3G07460.1; AT3G07460.2	| Symbols: | Protein of unknown function, DUF538 | chr3:2387291-2388343 REVERSE LENGTH=169	190.59	17.16	18778	3	3	3	3	7	7	3	3	3	3	2	2	2	2	2	2	2	2													SELECTED
1240	359483	AT1G11870.1	AT1G11870.1; AT1G11870.2	AT1G11870.3	| Symbols: ATSRS, OVA7, SRS | Seryl-tRNA synthetase | chr1:4003895-4006556 FORWARD LENGTH=512	190.27	8.79	57181	3	3	3	3	5	5					2	2	2	2	2	3	3	3													SELECTED
1241	359966	AT2G07707.1	AT2G07707.1; ATMG00480.1		| Symbols: | Plant mitochondrial ATPase, F0 complex, subunit 8 protein | chr2:3386292-3386768 FORWARD LENGTH=158	189.9	16.46	18211	3	3	3	3	7	7	2	2	2	2	3	3	3	3	2	2	2	2													SELECTED
1242	359632	AT1G66670.1	AT1G66670.1		| Symbols: CLPP3, NCLPP3 | CLP protease proteolytic subunit 3 | chr1:24863995-24865646 REVERSE LENGTH=309	189.85	18.12	33924	3	3	4	4	12	12	1	1	1	1	1	1	1	1	3	3	3	3	1	1	1	1	3	3	3	3	2	3	3	3	SELECTED
1243	361227	AT5G27470.1	AT5G27470.1		| Symbols: | seryl-tRNA synthetase / serine--tRNA ligase | chr5:9695087-9697154 FORWARD LENGTH=451	189.69	9.31	51628	4	4	4	4	6	6	1	1	1	1	1	1	1	1	3	3	3	3	1	1	1	1									SELECTED
1244	360054	AT4G19880.1	AT4G19880.1; AT4G19880.2; AT4G19880.3		| Symbols: | Glutathione S-transferase family protein | chr4:10784691-10786376 REVERSE LENGTH=356	189.62	12.08	40575	3	3	3	3	6	6	2	2	2	2	1	1	1	1	3	3	3	3													SELECTED
1245	361305	AT1G75270.1	AT1G75270.1		| Symbols: DHAR2 | dehydroascorbate reductase 2 | chr1:28250255-28251237 REVERSE LENGTH=213	189.55	29.58	23406	4	4	4	4	8	8	2	2	2	2	3	3	3	3	3	3	3	3													SELECTED
1246	358961	AT4G00620.1	AT4G00620.1	AT4G00600.1	| Symbols: | Amino acid dehydrogenase family protein | chr4:259265-260788 REVERSE LENGTH=360	188.98	17.78	38741	4	4	4	4	5	5	2	2	2	2	1	1	1	1	2	2	2	2													SELECTED
1247	360217	AT5G49030.1	AT5G49030.1; AT5G49030.2; AT5G49030.3		| Symbols: OVA2 | tRNA synthetase class I (I, L, M and V) family protein | chr5:19875091-19882291 REVERSE LENGTH=1093	188.86	6.31	123007	5	5	5	5	8	8	1	1	1	1	2	2	2	2	3	3	3	3									2	2	2	2	SELECTED
1248	360622	AT4G31700.1	AT4G31700.1	AT4G31700.2	| Symbols: RPS6, RPS6A | ribosomal protein S6 | chr4:15346306-15347714 REVERSE LENGTH=250	188.75	17.6	28367	4	1	4	1	10	3	3	3	1	1.67	1	1	1	1	3	3	1	1.67	1	1	0	0	1	1	0	0	1	1	0	0	SELECTED
1249	360405	AT1G18210.1	AT1G18210.1; AT1G18210.2		| Symbols: | Calcium-binding EF-hand family protein | chr1:6268273-6268785 REVERSE LENGTH=170	188.61	27.65	18350	3	3	4	4	7	7					3	4	4	4	1	1	1	1					2	2	2	2					SELECTED
1250	360177	AT5G13410.1	AT5G13410.1		| Symbols: | FKBP-like peptidyl-prolyl cis-trans isomerase family protein | chr5:4299830-4301706 REVERSE LENGTH=256	188.6	18.75	27778	4	4	4	4	8	8	2	2	2	2	2	3	3	3	3	3	3	3													SELECTED
1251	358827	AT3G27740.1	AT3G27740.1	AT3G27740.2	| Symbols: CARA | carbamoyl phosphate synthetase A | chr3:10281470-10283792 REVERSE LENGTH=430	188.47	11.16	47059	5	5	5	5	7	7	2	2	2	2	3	3	3	3	2	2	2	2													SELECTED
1252	361119	ATCG00750.1	ATCG00750.1		| Symbols: RPS11 | ribosomal protein S11 | chrC:78960-79376 REVERSE LENGTH=138	188.36	41.3	15023	4	4	4	4	16	16	1	2	2	2	2	3	3	3	1	1	1	1	2	2	2	2	2	3	3	3	4	5	5	5	SELECTED
1253	358913	AT1G10430.1	AT1G10430.1; AT1G59830.1	AT1G59830.2; AT1G69960.1; AT2G42500.3; AT4G26720.1; AT5G55260.1	| Symbols: PP2A-2 | protein phosphatase 2A-2 | chr1:3428705-3430437 REVERSE LENGTH=306	188.35	19.61	34934	4	3	4	3	8	4	3	3	2	3	3	3	2	3	1	2	0	0													SELECTED
1254	359088	AT5G64250.1	AT5G64250.1; AT5G64250.2		| Symbols: | Aldolase-type TIM barrel family protein | chr5:25697623-25698752 REVERSE LENGTH=293	188.31	16.04	32090	4	4	4	4	7	7	3	3	3	3	2	3	3	3	1	1	1	1													SELECTED
1255	361239	AT2G14720.1	AT2G14720.1; AT2G14720.2	AT2G14740.1; AT2G14740.2	| Symbols: VSR4, VSR2;1, BP80-2;1, MTV4 | vacuolar sorting receptor 4 | chr2:6300878-6304156 REVERSE LENGTH=628	188.24	14.65	69812	6	6	6	6	10	10	3	4	4	4	3	3	3	3	2	3	3	3													SELECTED
1256	361216	AT3G58010.1	AT3G58010.1		| Symbols: PGL34 | plastoglobulin 34kD | chr3:21475949-21477463 REVERSE LENGTH=308	188.23	20.45	34090	5	5	5	5	13	13	4	4	4	4	3	4	4	4	3	3	3	3	2	2	2	2									SELECTED
1257	359907	AT2G21340.1	AT2G21340.1	AT2G21340.2; AT4G35730.1	| Symbols: | MATE efflux family protein | chr2:9132629-9136236 FORWARD LENGTH=559	188.21	5.72	60000	3	3	3	3	11	11					1	1	1	1					1	1	1	1	3	6	6	6	2	3	3	3	SELECTED
1258	359330	AT5G05580.1	AT5G05580.1	AT2G29980.1; AT5G05580.2	| Symbols: FAD8 | fatty acid desaturase 8 | chr5:1664331-1666345 FORWARD LENGTH=435	187.94	13.1	50136	4	2	4	2	15	3													1	3	0	0	4	7	2	3	3	5	1	1.33	SELECTED
1259	360793	AT1G30690.1	AT1G30690.1; AT1G30690.2		| Symbols: | Sec14p-like phosphatidylinositol transfer family protein | chr1:10888284-10890085 FORWARD LENGTH=540	187.43	7.41	61189	3	3	3	3	6	6	2	3	3	3	2	2	2	2	1	1	1	1													SELECTED
1260	359373	AT3G11710.1	AT3G11710.1		| Symbols: ATKRS-1 | lysyl-tRNA synthetase 1 | chr3:3702359-3705613 REVERSE LENGTH=626	187.33	10.7	70887	5	5	5	5	8	8	2	2	2	2	3	3	3	3	3	3	3	3													SELECTED
1261	359710	AT5G56630.1	AT5G56630.1	AT4G26270.1; AT4G29220.1; AT4G32840.1	| Symbols: PFK7 | phosphofructokinase 7 | chr5:22924311-22926728 FORWARD LENGTH=485	187.17	8.45	53482	3	2	3	2	5	3	2	2	2	2	1	1	0	0	2	2	1	1.5													SELECTED
1262	359229	AT2G45990.1	AT2G45990.1; AT2G45990.2	AT2G45990.3; AT2G45990.4	| Symbols: | unknown protein; FUNCTIONS IN: molecular_function unknown; INVOLVED IN: biological_process unknown; LOCATED IN: chloroplast, chloroplast stroma; EXPRESSED IN: 22 plant structures; EXPRESSED DURING: 13 growth stages; Has 312 Blast hits	187.07	20.9	30112	5	5	5	5	18	18	4	5	5	5	4	6	6	6	5	5	5	5									2	2	2	2	SELECTED
1263	361142	AT5G33320.1	AT5G33320.1		| Symbols: CUE1, PPT, ARAPPT | Glucose-6-phosphate/phosphate translocator-related | chr5:12588950-12591408 FORWARD LENGTH=408	187.06	15.69	44224	4	4	4	4	9	9													1	1	1	1	4	5	5	5	2	3	3	3	SELECTED
1264	358877	AT2G41840.1	AT2G41840.1	AT1G58380.1; AT1G58684.1; AT1G58983.1; AT1G59359.1; AT3G57490.1	| Symbols: | Ribosomal protein S5 family protein | chr2:17460016-17461398 REVERSE LENGTH=285	186.7	18.6	30878	4	4	4	4	6	6	3	3	3	3	1	1	1	1	2	2	2	2													SELECTED
1265	358900	AT3G15190.1	AT3G15190.1		| Symbols: | chloroplast 30S ribosomal protein S20, putative | chr3:5116216-5117412 FORWARD LENGTH=202	186.7	12.87	21826	4	4	4	4	9	9	2	2	2	2	3	3	3	3	3	3	3	3									1	1	1	1	SELECTED
1266	359792	AT1G09210.1	AT1G09210.1		| Symbols: CRT1b, AtCRT1b | calreticulin 1b | chr1:2973217-2976655 REVERSE LENGTH=424	186.15	12.97	48156	3	1	4	1	8	1	2	2	0	0	3	4	1	2	2	2	0	0													SELECTED
1267	360880	AT4G13780.1	AT4G13780.1		| Symbols: | methionine--tRNA ligase, putative / methionyl-tRNA synthetase, putative / MetRS, putative | chr4:7993366-7998433 REVERSE LENGTH=797	186.11	8.53	89853	4	4	4	4	6	6	1	1	1	1	3	3	3	3	2	2	2	2													SELECTED
1268	361384	AT5G26830.1	AT5G26830.1		| Symbols: | Threonyl-tRNA synthetase | chr5:9437351-9441568 FORWARD LENGTH=709	185.97	5.5	80936	4	4	4	4	6	6	1	1	1	1	3	3	3	3	2	2	2	2													SELECTED
1269	360849	AT1G17880.1	AT1G17880.1		| Symbols: BTF3, ATBTF3 | basic transcription factor 3 | chr1:6152572-6153425 REVERSE LENGTH=165	185.76	33.33	17946	2	2	2	2	4	4	1	1	1	1	2	2	2	2	1	1	1	1													SELECTED
1270	359180	AT1G03220.1	AT1G03220.1		| Symbols: | Eukaryotic aspartyl protease family protein | chr1:787143-788444 FORWARD LENGTH=433	185.68	12.47	45717	4	2	4	2	7	2	3	3	1	2	1	1	0	0	2	2	1	1.5					1	1	0	0					SELECTED
1271	361158	AT2G31670.1	AT2G31670.1		| Symbols: | Stress responsive alpha-beta barrel domain protein | chr2:13472699-13473490 REVERSE LENGTH=263	185.65	15.21	28865	3	3	3	3	9	9	3	4	4	4	1	2	2	2	2	3	3	3													SELECTED
1272	358733	AT1G04750.1	AT1G04750.1; AT2G33120.1; AT2G33120.2	AT1G04750.2; AT1G04760.1; AT2G32670.1; AT2G33120.3	| Symbols: VAMP7B, VAMP721, ATVAMP721, AT VAMP7B | vesicle-associated membrane protein 721 | chr1:1331857-1333426 REVERSE LENGTH=219	185.59	16.89	24764	3	3	3	3	10	10	2	2	2	2	3	3	3	3	2	2	2	2	1	1	1	1	1	1	1	1	1	1	1	1	SELECTED
1273	360873	AT3G44330.1	AT3G44330.1		| Symbols: | INVOLVED IN: protein processing; LOCATED IN: mitochondrion, endoplasmic reticulum, plasma membrane, vacuole; EXPRESSED IN: 25 plant structures; EXPRESSED DURING: 13 growth stages; CONTAINS InterPro DOMAIN/s: Nicalin (InterPro:IPR016574	185.34	10.8	62202	4	4	4	4	10	10	2	2	2	2	2	3	3	3	2	2	2	2					2	3	3	3					SELECTED
1274	360917	AT1G15730.1	AT1G15730.1		| Symbols: | Cobalamin biosynthesis CobW-like protein | chr1:5407535-5409937 REVERSE LENGTH=448	184.99	8.04	50258	3	1	3	1	9	1	2	2	0	0	1	1	0	0	1	2	0	0					1	1	0	0	3	3	1	1.67	SELECTED
1275	358679	AT5G10560.1	AT5G10560.1		| Symbols: | Glycosyl hydrolase family protein | chr5:3336335-3339351 REVERSE LENGTH=792	184.88	6.44	87185	4	4	4	4	5	5					3	3	3	3	2	2	2	2													SELECTED
1276	359394	AT3G05530.1	AT3G05530.1	AT1G09100.1	| Symbols: RPT5A, ATS6A.2 | regulatory particle triple-A ATPase 5A | chr3:1603540-1605993 FORWARD LENGTH=424	184.72	16.04	47480	4	3	4	3	9	5	2	3	2	2.25	2	2	1	1.2	3	3	2	2.25	1	1	0	0									SELECTED
1277	360781	AT5G07350.1	AT5G07350.1; AT5G07350.2		| Symbols: Tudor1, AtTudor1, TSN1 | TUDOR-SN protein 1 | chr5:2320344-2324892 REVERSE LENGTH=991	184.57	5.65	108235	5	2	5	2	7	2	3	3	2	2.4	2	2	0	0	2	2	0	0													SELECTED
1278	360614	AT5G54770.1	AT5G54770.1		| Symbols: THI1, TZ, THI4 | thiazole biosynthetic enzyme, chloroplast (ARA6) (THI1) (THI4) | chr5:22246634-22247891 FORWARD LENGTH=349	183.87	7.45	36664	2	2	3	3	8	8	2	2	2	2	2	2	2	2					1	1	1	1	1	1	1	1	2	2	2	2	SELECTED
1279	361206	AT1G63000.1	AT1G63000.1		| Symbols: NRS/ER, UER1 | nucleotide-rhamnose synthase/epimerase-reductase | chr1:23342510-23343859 FORWARD LENGTH=301	183.81	11.3	33597	3	3	3	3	11	11	3	4	4	4	2	3	3	3	3	4	4	4													SELECTED
1280	361595	AT5G20890.1	AT5G20890.1		| Symbols: | TCP-1/cpn60 chaperonin family protein | chr5:7087020-7089906 REVERSE LENGTH=527	183.8	12.71	57286	4	4	4	4	4	4	1	1	1	1	1	1	1	1	2	2	2	2													SELECTED
1281	360708	AT3G57290.1	AT3G57290.1		| Symbols: EIF3E, TIF3E1, ATEIF3E-1, INT-6, ATINT6, INT6 | eukaryotic translation initiation factor 3E | chr3:21196786-21199073 REVERSE LENGTH=441	183.75	10.2	51750	4	4	4	4	8	8	3	3	3	3	3	3	3	3	2	2	2	2													SELECTED
1282	359487	AT1G67700.1	AT1G67700.1; AT1G67700.2; AT1G67700.3		| Symbols: | unknown protein; FUNCTIONS IN: molecular_function unknown; INVOLVED IN: biological_process unknown; LOCATED IN: chloroplast, chloroplast envelope; EXPRESSED IN: 22 plant structures; EXPRESSED DURING: 13 growth stages; Has 49 Blast hits	183.59	23.48	26009	4	4	4	4	11	11	2	2	2	2	2	3	3	3	1	1	1	1	1	1	1	1	1	1	1	1	3	3	3	3	SELECTED
1283	360084	AT3G06720.1	AT3G06720.1; AT3G06720.2		| Symbols: AT-IMP, ATKAP ALPHA, AIMP ALPHA, IMPA-1, IMPA1 | importin alpha isoform 1 | chr3:2120559-2123555 FORWARD LENGTH=532	183.49	7.89	58644	3	1	3	1	5	1					3	3	1	1.4	1	1	0	0					1	1	0	0					SELECTED
1284	361324	AT2G31530.1	AT2G31530.1		| Symbols: EMB2289, SCY2 | SecY protein transport family protein | chr2:13427060-13430308 FORWARD LENGTH=575	183.34	6.96	64711	3	3	3	3	6	6													1	1	1	1	3	3	3	3	2	2	2	2	SELECTED
1285	360715	AT1G80410.1	AT1G80410.1; AT1G80410.2		| Symbols: EMB2753 | tetratricopeptide repeat (TPR)-containing protein | chr1:30227963-30234832 REVERSE LENGTH=897	182.99	5.8	102146	4	4	4	4	7	7	2	2	2	2	2	2	2	2	3	3	3	3													SELECTED
1286	359758	AT5G62140.1	AT5G62140.1		| Symbols: | unknown protein; FUNCTIONS IN: molecular_function unknown; INVOLVED IN: biological_process unknown; LOCATED IN: chloroplast; EXPRESSED IN: 19 plant structures; EXPRESSED DURING: 13 growth stages; Has 60 Blast hits to 60 proteins in 24	182.87	24.48	26439	4	4	4	4	10	10	1	1	1	1									1	1	1	1	3	4	4	4	4	4	4	4	SELECTED
1287	361018	AT5G34850.1	AT5G34850.1		| Symbols: ATPAP26, PAP26 | purple acid phosphatase 26 | chr5:13108475-13111217 REVERSE LENGTH=475	182.4	15.58	55009	5	5	5	5	11	11	3	4	4	4	2	2	2	2	3	5	5	5													SELECTED
1288	361586	AT1G29660.1	AT1G29660.1		| Symbols: | GDSL-like Lipase/Acylhydrolase superfamily protein | chr1:10371955-10373624 FORWARD LENGTH=364	182.06	16.21	40141	4	4	4	4	8	8	3	3	3	3	3	3	3	3	2	2	2	2													SELECTED
1289	360695	AT3G21760.1	AT3G21760.1	AT3G21790.1	| Symbols: HYR1 | UDP-Glycosyltransferase superfamily protein | chr3:7667099-7668556 FORWARD LENGTH=485	182	9.07	54341	4	4	4	4	8	8	3	3	3	3	1	1	1	1	3	4	4	4													SELECTED
1290	359668	AT3G52500.1	AT3G52500.1		| Symbols: | Eukaryotic aspartyl protease family protein | chr3:19465644-19467053 REVERSE LENGTH=469	181.96	8.53	51005	3	3	3	3	9	9	3	3	3	3	2	2	2	2	2	4	4	4													SELECTED
1291	360795	AT3G51000.1	AT3G51000.1		| Symbols: | alpha/beta-Hydrolases superfamily protein | chr3:18945258-18946499 REVERSE LENGTH=323	181.24	11.46	36701	3	3	3	3	8	8	2	3	3	3	3	3	3	3	2	2	2	2													SELECTED
1292	361328	AT3G24503.1	AT3G24503.1		| Symbols: ALDH2C4, ALDH1A, REF1 | aldehyde dehydrogenase 2C4 | chr3:8919732-8923029 REVERSE LENGTH=501	181.15	12.57	54360	5	5	5	5	6	6	3	3	3	3	1	1	1	1	2	2	2	2													SELECTED
1293	360965	AT1G06510.1	AT1G06510.1		| Symbols: | unknown protein; FUNCTIONS IN: molecular_function unknown; INVOLVED IN: biological_process unknown; LOCATED IN: chloroplast; EXPRESSED IN: 21 plant structures; EXPRESSED DURING: 13 growth stages; Has 376 Blast hits to 369 proteins in 1	180.85	15.16	30807	4	4	4	4	5	5																	1	1	1	1	4	4	4	4	SELECTED
1294	359594	AT2G29650.1	AT2G29650.1; AT2G29650.2; AT2G29650.3		| Symbols: ANTR1, PHT4;1 | phosphate transporter 4;1 | chr2:12673685-12676003 REVERSE LENGTH=512	180.75	8.01	56498	4	4	4	4	7	7													1	1	1	1	2	2	2	2	4	4	4	4	SELECTED
1295	359455	AT1G77940.1	AT1G77940.1		| Symbols: | Ribosomal protein L7Ae/L30e/S12e/Gadd45 family protein | chr1:29304116-29305288 REVERSE LENGTH=112	180.74	34.82	12290	3	1	4	1	12	4	2	3	2	2.5	4	5	1	2	3	4	1	1.75													SELECTED
1296	359991	AT3G48110.1	AT3G48110.1		| Symbols: EDD1, EDD | glycine-tRNA ligases | chr3:17763111-17770964 FORWARD LENGTH=1067	180.48	5.72	119773	4	4	4	4	10	10	2	2	2	2	3	3	3	3	3	3	3	3					1	1	1	1	1	1	1	1	SELECTED
1297	360274	AT1G06820.1	AT1G06820.1		| Symbols: CRTISO, CCR2 | carotenoid isomerase | chr1:2093145-2096220 REVERSE LENGTH=595	180.39	10.76	65428	5	5	5	5	7	7									1	1	1	1					3	3	3	3	3	3	3	3	SELECTED
1298	360930	AT2G26930.1	AT2G26930.1		| Symbols: ATCDPMEK, PDE277, ISPE, CDPMEK | 4-(cytidine 5'-phospho)-2-C-methyl-D-erithritol kinase | chr2:11491829-11494229 REVERSE LENGTH=383	180.35	12.53	42042	3	3	3	3	8	8	2	2	2	2	3	3	3	3	2	3	3	3													SELECTED
1299	359477	AT3G62410.1	AT3G62410.1		| Symbols: CP12-2, CP12 | CP12 domain-containing protein 2 | chr3:23091006-23091401 FORWARD LENGTH=131	180.12	35.11	14166	2	2	2	2	9	9	2	2	2	2	2	2	2	2	1	2	2	2									2	3	3	3	SELECTED
1300	360737	AT1G34065.1	AT1G34065.1		| Symbols: SAMC2 | S-adenosylmethionine carrier 2 | chr1:12398717-12401036 REVERSE LENGTH=345	179.72	4.06	36882	1	1	2	2	4	4																	2	2	2	2	2	2	2	2	SELECTED
1301	359274	AT1G15930.1	AT1G15930.1; AT1G15930.2		| Symbols: | Ribosomal protein L7Ae/L30e/S12e/Gadd45 family protein | chr1:5471702-5472741 FORWARD LENGTH=144	178.71	29.17	15376	3	2	3	2	5	4					2	3	3	3	2	2	1	2													SELECTED
1302	359727	AT4G29260.1	AT4G29260.1		| Symbols: | HAD superfamily, subfamily IIIB acid phosphatase | chr4:14422310-14423409 REVERSE LENGTH=255	178.59	16.86	28906	3	3	3	3	5	5	1	2	2	2	1	1	1	1	2	2	2	2													SELECTED
1303	360213	AT4G17520.1	AT4G17520.1		| Symbols: | Hyaluronan / mRNA binding family | chr4:9771496-9773313 FORWARD LENGTH=360	178.58	20	38905	4	3	4	3	7	5	2	2	1	1.33	2	2	2	2	3	3	2	3													SELECTED
1304	360408	AT3G54110.1	AT3G54110.1		| Symbols: ATPUMP1, UCP, PUMP1, ATUCP1, UCP1 | plant uncoupling mitochondrial protein 1 | chr3:20038890-20040996 FORWARD LENGTH=306	178.35	13.07	32662	3	3	3	3	8	8	3	3	3	3	3	3	3	3	2	2	2	2													SELECTED
1305	359439	AT3G57030.1	AT3G57030.1		| Symbols: | Calcium-dependent phosphotriesterase superfamily protein | chr3:21101653-21103204 REVERSE LENGTH=374	178.24	12.3	41001	4	4	4	4	9	9	1	1	1	1	3	3	3	3	1	1	1	1	1	1	1	1	2	2	2	2	1	1	1	1	SELECTED
1306	358882	AT1G10840.1	AT1G10840.1	AT1G10840.2	| Symbols: TIF3H1 | translation initiation factor 3 subunit H1 | chr1:3607885-3610299 REVERSE LENGTH=337	178.01	14.24	38372	4	4	4	4	6	6	1	1	1	1	2	2	2	2	3	3	3	3													SELECTED
1307	358915	AT4G14160.1	AT4G14160.1; AT4G14160.2	AT1G05520.1; AT2G21630.1; AT4G14160.3	| Symbols: | Sec23/Sec24 protein transport family protein | chr4:8167574-8173026 FORWARD LENGTH=773	177.87	6.6	85377	3	3	3	3	6	6	1	1	1	1	3	3	3	3	1	2	2	2													SELECTED
1308	358958	AT3G54210.1	AT3G54210.1		| Symbols: | Ribosomal protein L17 family protein | chr3:20067672-20068385 REVERSE LENGTH=211	177.71	16.11	23481	3	3	3	3	11	11	1	1	1	1	1	1	1	1					3	3	3	3	2	3	3	3	3	3	3	3	SELECTED
1309	360290	AT1G47420.1	AT1G47420.1		| Symbols: SDH5 | succinate dehydrogenase 5 | chr1:17395774-17397176 REVERSE LENGTH=257	177.53	19.07	28105	3	3	3	3	6	6	1	1	1	1	2	2	2	2	3	3	3	3													SELECTED
1310	360491	AT3G51820.1	AT3G51820.1		| Symbols: ATG4, G4, CHLG | UbiA prenyltransferase family protein | chr3:19216301-19218934 REVERSE LENGTH=387	177.35	12.4	41881	4	4	4	4	9	9	3	3	3	3	2	2	2	2	2	2	2	2	1	2	2	2									SELECTED
1311	360471	AT3G58750.1	AT3G58750.1		| Symbols: CSY2 | citrate synthase 2 | chr3:21724564-21727458 REVERSE LENGTH=514	177.31	10.12	56602	4	1	4	1	8	2	3	3	1	2	3	3	0	0	2	2	1	1.5													SELECTED
1312	359716	AT2G09990.1	AT2G09990.1		| Symbols: | Ribosomal protein S5 domain 2-like superfamily protein | chr2:3781442-3781882 FORWARD LENGTH=146	177.03	41.78	16631	5	1	5	1	14	2	1	2	0	0	4	5	1	2.33	2	2	1	1.5	1	1	0	0	1	2	0	0	2	2	0	0	SELECTED
1313	360007	AT1G09795.1	AT1G09795.1	AT1G58080.1	| Symbols: ATATP-PRT2, HISN1B, ATP-PRT2 | ATP phosphoribosyl transferase 2 | chr1:3173588-3176690 FORWARD LENGTH=413	176.98	18.16	44756	5	5	5	5	6	6	2	2	2	2	1	1	1	1	3	3	3	3													SELECTED
1314	359304	AT2G42520.1	AT2G42520.1	AT3G58570.1	| Symbols: | P-loop containing nucleoside triphosphate hydrolases superfamily protein | chr2:17705382-17708744 FORWARD LENGTH=633	176.37	9	67626	4	3	4	3	6	5	2	2	2	2	1	1	1	1	2	2	2	2	1	1	0	0									SELECTED
1315	359596	AT3G16100.1	AT3G16100.1		| Symbols: ATRABG3C, ATRAB7D, RABG3c | RAB GTPase homolog G3C | chr3:5459270-5460556 FORWARD LENGTH=206	175.92	25.24	22965	4	1	4	1	12	1	1	1	0	0	2	2	1	2	3	3	0	0	1	1	0	0	2	4	0	0	1	1	0	0	SELECTED
1316	359050	AT3G48690.1	AT3G48690.1		| Symbols: ATCXE12, CXE12 | alpha/beta-Hydrolases superfamily protein | chr3:18037186-18038160 REVERSE LENGTH=324	175.52	20.37	35567	4	4	4	4	5	5	3	3	3	3	2	2	2	2																	SELECTED
1317	361387	AT4G17300.1	AT4G17300.1		| Symbols: NS1, OVA8, ATNS1 | Class II aminoacyl-tRNA and biotin synthetases superfamily protein | chr4:9681558-9684833 FORWARD LENGTH=567	175.18	7.94	63698	4	4	4	4	6	6	2	2	2	2	1	1	1	1	3	3	3	3													SELECTED
1318	359643	AT2G06850.1	AT2G06850.1		| Symbols: EXGT-A1, EXT, XTH4 | xyloglucan endotransglucosylase/hydrolase 4 | chr2:2763619-2765490 FORWARD LENGTH=296	175.03	15.54	34291	4	4	4	4	5	5	4	4	4	4	1	1	1	1																	SELECTED
1319	359504	AT3G19010.1	AT3G19010.1; AT3G19010.2; AT3G19010.3		| Symbols: | 2-oxoglutarate (2OG) and Fe(II)-dependent oxygenase superfamily protein | chr3:6556306-6557862 REVERSE LENGTH=349	174.86	20.34	40696	4	4	4	4	6	6	2	2	2	2	4	4	4	4																	SELECTED
1320	359390	AT4G27680.1	AT4G27680.1		| Symbols: | P-loop containing nucleoside triphosphate hydrolases superfamily protein | chr4:13821263-13823083 FORWARD LENGTH=398	174.19	12.06	44201	4	1	4	1	9	2	1	1	0	0	1	1	0	0	1	1	0	0	2	2	1	2	2	2	0	0	2	2	1	1.5	SELECTED
1321	361320	AT1G48830.1	AT1G48830.1; AT1G48830.2		| Symbols: | Ribosomal protein S7e family protein | chr1:18059854-18060935 REVERSE LENGTH=191	174.17	30.89	21922	4	4	4	4	9	9	4	4	4	4	3	3	3	3	2	2	2	2													SELECTED
1322	361429	AT5G46580.1	AT5G46580.1		| Symbols: | pentatricopeptide (PPR) repeat-containing protein | chr5:18897510-18899645 REVERSE LENGTH=711	173.9	6.05	80879	4	4	4	4	6	6													1	1	1	1	1	1	1	1	4	4	4	4	SELECTED
1323	360256	AT3G10370.1	AT3G10370.1		| Symbols: SDP6 | FAD-dependent oxidoreductase family protein | chr3:3216502-3219027 FORWARD LENGTH=629	173.48	7.31	68451	5	5	5	5	8	8	3	3	3	3	2	2	2	2	3	3	3	3													SELECTED
1324	360905	AT2G20230.1	AT2G20230.1		| Symbols: | Tetraspanin family protein | chr2:8725762-8727388 FORWARD LENGTH=270	173.18	19.63	29721	3	3	3	3	9	9	1	1	1	1	2	2	2	2	1	1	1	1	1	1	1	1	3	4	4	4					SELECTED
1325	360719	AT3G44100.1	AT3G44100.1		| Symbols: | MD-2-related lipid recognition domain-containing protein | chr3:15866162-15867273 REVERSE LENGTH=152	172.94	23.03	16069	3	3	3	3	8	8	1	2	2	2	2	2	2	2	3	4	4	4													SELECTED
1326	359448	AT3G27300.1	AT3G27300.1; AT3G27300.2; AT3G27300.3	AT5G40760.1	| Symbols: G6PD5 | glucose-6-phosphate dehydrogenase 5 | chr3:10083318-10086288 REVERSE LENGTH=516	172.92	15.5	59156	5	5	5	5	9	9	4	4	4	4	2	2	2	2	3	3	3	3													SELECTED
1327	360116	AT4G24350.1	AT4G24350.1; AT4G24350.2	AT4G24340.1	| Symbols: | Phosphorylase superfamily protein | chr4:12609637-12611328 FORWARD LENGTH=336	172.79	14.58	36696	4	4	4	4	6	6	1	1	1	1	3	3	3	3	2	2	2	2													SELECTED
1328	361519	AT3G06580.1	AT3G06580.1		| Symbols: GAL1, GALK | Mevalonate/galactokinase family protein | chr3:2049141-2051867 REVERSE LENGTH=496	172.66	11.29	54341	4	4	4	4	9	9	3	3	3	3	3	3	3	3	2	3	3	3													SELECTED
1329	360586	AT3G08030.1	AT3G08030.1; AT3G08030.2		| Symbols: | Protein of unknown function, DUF642 | chr3:2564191-2565819 FORWARD LENGTH=365	172.53	22.74	39065	5	5	5	5	6	6	2	2	2	2	3	3	3	3	1	1	1	1													SELECTED
1330	361105	AT2G45470.1	AT2G45470.1	AT3G60900.1	| Symbols: FLA8, AGP8 | FASCICLIN-like arabinogalactan protein 8 | chr2:18742797-18744059 REVERSE LENGTH=420	172.47	13.33	43074	4	4	4	4	5	5	1	1	1	1	2	2	2	2	2	2	2	2													SELECTED
1331	360433	AT1G21080.1	AT1G21080.1; AT1G21080.2	AT1G21080.3	| Symbols: | DNAJ heat shock N-terminal domain-containing protein | chr1:7378822-7382275 REVERSE LENGTH=391	172.36	13.04	43923	4	4	4	4	7	7	3	3	3	3	2	2	2	2	1	1	1	1					1	1	1	1					SELECTED
1332	360991	AT5G45170.1	AT5G45170.1		| Symbols: | Haloacid dehalogenase-like hydrolase (HAD) superfamily protein | chr5:18270555-18273129 REVERSE LENGTH=372	172.29	17.74	40741	4	4	4	4	7	7	2	2	2	2	1	1	1	1	1	1	1	1					1	1	1	1	2	2	2	2	SELECTED
1333	359722	AT1G21720.1	AT1G21720.1	AT1G77440.1; AT1G77440.2	| Symbols: PBC1 | proteasome beta subunit C1 | chr1:7626394-7628070 FORWARD LENGTH=204	172.27	20.1	22798	3	3	3	3	6	6	2	2	2	2	2	2	2	2	2	2	2	2													SELECTED
1334	358879	AT1G77510.1	AT1G77510.1		| Symbols: ATPDIL1-2, PDI6, ATPDI6, PDIL1-2 | PDI-like 1-2 | chr1:29126742-29129433 FORWARD LENGTH=508	172.18	8.07	56364	4	2	4	2	8	2	2	2	1	1.25	2	3	0	0					1	1	0	0	2	2	1	1.33					SELECTED
1335	361089	AT1G01300.1	AT1G01300.1		| Symbols: | Eukaryotic aspartyl protease family protein | chr1:117065-118522 FORWARD LENGTH=485	171.91	9.48	52175	4	3	4	3	9	6	3	3	2	3	4	4	3	4	2	2	1	1.5													SELECTED
1336	359368	AT3G54960.1	AT3G54960.1	AT3G54960.2	| Symbols: ATPDIL1-3, PDI1, ATPDI1, PDIL1-3 | PDI-like 1-3 | chr3:20363514-20366822 REVERSE LENGTH=579	171.62	10.54	64212	5	5	5	5	7	7	1	1	1	1	3	3	3	3	1	1	1	1					2	2	2	2					SELECTED
1337	360298	AT3G55260.1	AT3G55260.1		| Symbols: HEXO1, ATHEX2 | beta-hexosaminidase 1 | chr3:20489317-20492858 FORWARD LENGTH=541	171.56	9.98	61229	4	4	4	4	9	9	1	2	2	2	4	4	4	4	2	3	3	3													SELECTED
1338	360980	AT5G57850.1	AT5G57850.1		| Symbols: | D-aminoacid aminotransferase-like PLP-dependent enzymes superfamily protein | chr5:23435548-23437287 REVERSE LENGTH=373	171.51	10.99	41064	4	4	4	4	8	8	3	3	3	3	2	2	2	2	2	2	2	2					1	1	1	1					SELECTED
1339	359117	AT5G52440.1	AT5G52440.1		| Symbols: HCF106 | Bacterial sec-independent translocation protein mttA/Hcf106 | chr5:21286896-21288613 FORWARD LENGTH=260	171.49	22.31	28231	3	3	3	3	11	11	1	1	1	1	2	2	2	2	1	2	2	2	1	1	1	1	2	3	3	3	2	2	2	2	SELECTED
1340	359678	AT1G48420.1	AT1G48420.1		| Symbols: D-CDES, ATACD1, ACD1 | D-cysteine desulfhydrase | chr1:17896767-17898803 REVERSE LENGTH=401	171.44	15.96	43900	4	4	4	4	6	6	2	2	2	2	2	2	2	2	2	2	2	2													SELECTED
1341	358720	AT1G78620.1	AT1G78620.1; AT1G78620.2		| Symbols: | Protein of unknown function DUF92, transmembrane | chr1:29573862-29575758 REVERSE LENGTH=333	171.33	12.01	34874	4	4	4	4	11	11					2	2	2	2					1	1	1	1	3	3	3	3	4	5	5	5	SELECTED
1342	360920	AT5G13120.1	AT5G13120.1; AT5G13120.2		| Symbols: ATCYP20-2, CYP20-2 | cyclophilin 20-2 | chr5:4162714-4164720 REVERSE LENGTH=259	169.96	16.99	28306	3	3	3	3	9	9	3	3	3	3	3	3	3	3	2	2	2	2									1	1	1	1	SELECTED
1343	359261	AT2G39460.1	AT2G39460.1; AT2G39460.2; AT3G55280.1; AT3G55280.2; AT3G55280.3		| Symbols: ATRPL23A, RPL23A, RPL23AA | ribosomal protein L23AA | chr2:16475049-16475904 FORWARD LENGTH=154	169.85	31.17	17440	4	4	4	4	8	8	2	2	2	2	3	4	4	4	1	2	2	2													SELECTED
1344	358744	AT1G34760.1	AT1G34760.1; AT1G34760.2		| Symbols: GRF11, GF14 OMICRON, RHS5 | general regulatory factor 11 | chr1:12744062-12745603 REVERSE LENGTH=255	169.79	14.9	29121	3	1	4	1	15	1	3	5	1	1.09	2	3	0	0	2	5	0	0					1	1	0	0	1	1	0	0	SELECTED
1345	361502	AT1G78370.1	AT1G78370.1		| Symbols: ATGSTU20, GSTU20 | glutathione S-transferase TAU 20 | chr1:29484428-29485204 REVERSE LENGTH=217	169.54	26.73	25006	5	5	5	5	9	9	3	3	3	3	1	2	2	2	4	4	4	4													SELECTED
1346	359254	AT1G52220.1	AT1G52220.1	AT1G52220.2; AT1G52220.3	| Symbols: | FUNCTIONS IN: molecular_function unknown; INVOLVED IN: biological_process unknown; LOCATED IN: chloroplast thylakoid membrane, chloroplast; EXPRESSED IN: 23 plant structures; EXPRESSED DURING: 13 growth stages; BEST Arabidopsis thalian	169.38	23.08	16945	3	3	3	3	6	6	3	3	3	3	2	2	2	2	1	1	1	1													SELECTED
1347	360602	AT1G09620.1	AT1G09620.1		| Symbols: | ATP binding;leucine-tRNA ligases;aminoacyl-tRNA ligases;nucleotide binding;ATP binding;aminoacyl-tRNA ligases | chr1:3113077-3116455 REVERSE LENGTH=1091	169.35	4.86	123451	4	4	4	4	4	4	2	2	2	2	1	1	1	1	1	1	1	1													SELECTED
1348	359630	AT1G29310.1	AT1G29310.1; AT2G34250.1; AT2G34250.2		| Symbols: | SecY protein transport family protein | chr1:10252662-10254526 FORWARD LENGTH=475	169.08	9.47	52068	4	4	4	4	7	7	3	3	3	3	1	1	1	1	2	2	2	2					1	1	1	1					SELECTED
1349	359828	AT5G13850.1	AT5G13850.1		| Symbols: NACA3 | nascent polypeptide-associated complex subunit alpha-like protein 3 | chr5:4471361-4472676 FORWARD LENGTH=204	168.67	21.57	22057	3	1	3	1	11	5	3	4	2	2.8	3	4	2	4	3	3	1	1.67													SELECTED
1350	360755	AT2G18230.1	AT2G18230.1	AT2G46860.1; AT3G53620.1	| Symbols: AtPPa2, PPa2 | pyrophosphorylase 2 | chr2:7932139-7933560 REVERSE LENGTH=218	168.42	33.03	24671	5	4	5	4	6	5	3	3	3	3					3	3	2	2.67													SELECTED
1351	360319	AT5G14660.1	AT5G14660.1; AT5G14660.2		| Symbols: PDF1B, DEF2, ATDEF2 | peptide deformylase 1B | chr5:4727129-4728671 REVERSE LENGTH=273	168.35	18.32	30610	4	4	4	4	5	5	1	1	1	1	1	1	1	1									1	1	1	1	2	2	2	2	SELECTED
1352	359365	AT1G45474.1	AT1G45474.1; AT1G45474.2		| Symbols: LHCA5 | photosystem I light harvesting complex gene 5 | chr1:17179353-17180439 FORWARD LENGTH=256	167.91	19.14	27802	4	4	4	4	6	6	1	1	1	1	2	2	2	2	2	2	2	2	1	1	1	1									SELECTED
1353	360105	AT1G72610.1	AT1G72610.1		| Symbols: GLP1, ATGER1, GER1 | germin-like protein 1 | chr1:27339302-27339928 REVERSE LENGTH=208	167.89	17.31	21559	3	3	3	3	8	8	3	3	3	3	3	3	3	3	2	2	2	2													SELECTED
1354	359380	AT3G45030.1	AT3G45030.1; AT5G62300.1; AT5G62300.2	AT3G47370.1; AT3G47370.2; AT3G47370.3	| Symbols: | Ribosomal protein S10p/S20e family protein | chr3:16471606-16472312 REVERSE LENGTH=124	167.79	33.87	13878	4	4	4	4	15	15	3	4	4	4	3	3	3	3	4	4	4	4					2	2	2	2	2	2	2	2	SELECTED
1355	361098	AT5G63680.1	AT5G63680.1		| Symbols: | Pyruvate kinase family protein | chr5:25490507-25492530 FORWARD LENGTH=510	167.7	9.22	55017	4	2	4	2	12	6	3	3	1	3	4	5	3	4.5	4	4	2	3.33													SELECTED
1356	360059	AT3G56070.1	AT3G56070.1; AT3G56070.2		| Symbols: ROC2 | rotamase cyclophilin 2 | chr3:20806987-20807517 REVERSE LENGTH=176	167.61	23.86	18920	4	3	4	3	11	6	2	2	1	1.05	3	5	3	3.27	2	4	2	2.31													SELECTED
1357	359535	AT1G52230.1	AT1G52230.1; AT3G16140.1		| Symbols: PSAH2, PSAH-2, PSI-H | photosystem I subunit H2 | chr1:19454902-19455508 FORWARD LENGTH=145	167.59	31.03	15273	3	3	3	3	13	13	2	3	3	3	1	2	2	2	3	4	4	4	2	2	2	2					2	2	2	2	SELECTED
1358	358824	AT3G13560.1	AT3G13560.1; AT3G13560.2; AT3G13560.3		| Symbols: | O-Glycosyl hydrolases family 17 protein | chr3:4425484-4427284 REVERSE LENGTH=505	167.52	7.52	54416	3	3	3	3	5	5	2	2	2	2	1	1	1	1	2	2	2	2													SELECTED
1359	361614	AT3G57240.1	AT3G57240.1		| Symbols: BG3 | beta-1,3-glucanase 3 | chr3:21181916-21183045 REVERSE LENGTH=341	167.33	21.11	37631	4	4	4	4	6	6	2	2	2	2	1	1	1	1	3	3	3	3													SELECTED
1360	360103	AT2G35040.1	AT2G35040.1; AT2G35040.2		| Symbols: | AICARFT/IMPCHase bienzyme family protein | chr2:14765347-14768269 REVERSE LENGTH=596	167.29	8.56	64906	3	3	3	3	5	5	2	2	2	2	2	2	2	2	1	1	1	1													SELECTED
1361	358887	AT5G54500.1	AT5G54500.1	AT4G27270.1; AT5G54500.2	| Symbols: FQR1 | flavodoxin-like quinone reductase 1 | chr5:22124674-22126256 FORWARD LENGTH=204	167.01	24.02	21795	3	3	3	3	7	7	2	2	2	2	2	2	2	2	2	2	2	2					1	1	1	1					SELECTED
1362	358988	AT3G05350.1	AT3G05350.1		| Symbols: | Metallopeptidase M24 family protein | chr3:1527103-1533843 REVERSE LENGTH=710	166.64	6.76	78709	3	3	3	3	8	8	1	2	2	2	3	4	4	4	2	2	2	2													SELECTED
1363	359009	AT2G38695.1	AT2G38695.1	AT2G38695.2; AT2G38695.3	| Symbols: | unknown protein; Has 65 Blast hits to 65 proteins in 18 species: Archae - 0; Bacteria - 0; Metazoa - 0; Fungi - 0; Plants - 62; Viruses - 0; Other Eukaryotes - 3 (source: NCBI BLink). | chr2:16177946-16180236 FORWARD LENGTH=212	166.23	14.15	23347	3	3	4	4	5	5													2	2	2	2	1	1	1	1	2	2	2	2	SELECTED
1364	360138	AT1G43890.1	AT1G43890.1; AT1G43890.2; AT1G43890.3	AT5G03530.1	| Symbols: ATRAB18, ATRABC1, RAB18-1, RABC1, ATRAB-C1, RAB18 | RAB GTPASE HOMOLOG B18 | chr1:16646934-16648395 FORWARD LENGTH=212	166.18	21.7	23530	4	4	4	4	12	12	2	3	3	3	2	3	3	3	2	2	2	2	1	2	2	2	2	2	2	2					SELECTED
1365	359033	AT4G09040.1	AT4G09040.1; AT4G09040.2		| Symbols: | RNA-binding (RRM/RBD/RNP motifs) family protein | chr4:5795075-5797315 REVERSE LENGTH=304	166.04	20.39	34032	4	4	4	4	7	7	3	3	3	3	2	2	2	2													2	2	2	2	SELECTED
1366	359480	AT5G13640.1	AT5G13640.1		| Symbols: ATPDAT, PDAT, PDAT1 | phospholipid:diacylglycerol acyltransferase | chr5:4393529-4397213 FORWARD LENGTH=671	165.98	6.86	74156	3	3	3	3	7	7	2	2	2	2	1	1	1	1	2	2	2	2					1	1	1	1	1	1	1	1	SELECTED
1367	360506	AT2G38270.1	AT2G38270.1		| Symbols: CXIP2, ATGRX2 | CAX-interacting protein 2 | chr2:16031347-16033054 REVERSE LENGTH=293	165.94	17.75	32205	4	4	4	4	11	11	4	4	4	4	2	3	3	3	1	1	1	1					2	2	2	2	1	1	1	1	SELECTED
1368	360302	AT2G40510.1	AT2G40510.1	AT2G40590.1; AT3G56340.1	| Symbols: | Ribosomal protein S26e family protein | chr2:16918506-16919623 FORWARD LENGTH=133	165.9	27.82	14841	3	3	3	3	6	6	1	1	1	1	3	3	3	3	2	2	2	2													SELECTED
1369	361405	AT2G17840.1	AT2G17840.1		| Symbols: ERD7 | Senescence/dehydration-associated protein-related | chr2:7755923-7757798 REVERSE LENGTH=452	165.39	11.5	49000	4	3	4	3	6	4	2	2	1	1.5	1	1	1	1	3	3	2	2.67													SELECTED
1370	359393	AT5G53540.1	AT5G53540.1		| Symbols: | P-loop containing nucleoside triphosphate hydrolases superfamily protein | chr5:21749561-21751099 REVERSE LENGTH=403	165.37	12.41	44848	4	1	4	1	9	2	1	1	0	0	1	1	0	0	1	1	0	0	1	1	0	0	3	3	1	3	2	2	1	1.5	SELECTED
1371	360996	AT1G11650.1	AT1G11650.1; AT1G11650.2		| Symbols: ATRBP45B, RBP45B | RNA-binding (RRM/RBD/RNP motifs) family protein | chr1:3914895-3917301 FORWARD LENGTH=306	165.26	16.01	33430	3	3	3	3	6	6	1	1	1	1	3	3	3	3	1	2	2	2													SELECTED
1372	361288	AT2G37970.1	AT2G37970.1		| Symbols: SOUL-1 | SOUL heme-binding family protein | chr2:15891027-15891704 FORWARD LENGTH=225	164.81	14.22	24924	3	3	3	3	11	11	2	2	2	2	2	2	2	2									3	3	3	3	2	4	4	4	SELECTED
1373	360956	AT2G37190.1	AT2G37190.1; AT3G53430.1; AT5G60670.1		| Symbols: | Ribosomal protein L11 family protein | chr2:15619559-15620059 REVERSE LENGTH=166	164.75	22.89	17941	3	3	3	3	7	7	2	2	2	2	3	3	3	3									1	1	1	1	1	1	1	1	SELECTED
1374	359869	AT4G27800.1	AT4G27800.1	AT4G27800.2; AT4G27800.3	| Symbols: TAP38, PPH1 | thylakoid-associated phosphatase 38 | chr4:13852013-13854091 REVERSE LENGTH=388	164.68	16.49	42719	4	4	4	4	4	4	1	1	1	1	1	1	1	1	2	2	2	2													SELECTED
1375	360502	AT5G01920.1	AT5G01920.1		| Symbols: STN8 | Protein kinase superfamily protein | chr5:359154-360867 FORWARD LENGTH=495	164.5	9.9	54978	4	4	4	4	4	4	3	3	3	3	1	1	1	1																	SELECTED
1376	360233	AT3G21110.1	AT3G21110.1; AT3G21110.2		| Symbols: PUR7, PURC, ATPURC | purin 7 | chr3:7402696-7405273 REVERSE LENGTH=411	164.4	15.33	46063	4	4	4	4	5	5	1	1	1	1	2	2	2	2	2	2	2	2													SELECTED
1377	359811	AT2G17340.1	AT2G17340.1		| Symbols: | Uncharacterised conserved protein (UCP030210) | chr2:7541615-7544089 REVERSE LENGTH=367	164.35	13.35	40857	3	3	3	3	5	5	1	1	1	1	3	3	3	3	1	1	1	1													SELECTED
1378	360668	AT5G03650.1	AT5G03650.1		| Symbols: SBE2.2 | starch branching enzyme 2.2 | chr5:931924-937470 FORWARD LENGTH=805	164.15	7.08	92591	4	3	4	3	7	6	3	3	2	2.4	2	2	2	2	2	2	2	2													SELECTED
1379	360768	AT1G74920.1	AT1G74920.1; AT1G74920.2		| Symbols: ALDH10A8 | aldehyde dehydrogenase 10A8 | chr1:28139175-28142573 REVERSE LENGTH=501	163.77	9.58	54431	4	4	4	4	5	5	1	1	1	1	2	2	2	2	2	2	2	2													SELECTED
1380	360522	AT2G39990.1	AT2G39990.1		| Symbols: EIF2, AteIF3f, eIF3F | eukaryotic translation initiation factor 2 | chr2:16698332-16699929 REVERSE LENGTH=293	163.7	22.18	31862	5	5	5	5	7	7	1	1	1	1	4	4	4	4	2	2	2	2													SELECTED
1381	361286	AT1G74880.1	AT1G74880.1		| Symbols: NDH-O | NAD(P)H:plastoquinone dehydrogenase complex subunit O | chr1:28130112-28131020 REVERSE LENGTH=158	163.67	20.89	17657	4	4	4	4	8	8	3	3	3	3	2	3	3	3	2	2	2	2													SELECTED
1382	360986	AT3G52300.1	AT3G52300.1	AT3G52300.2	| Symbols: ATPQ | ATP synthase D chain, mitochondrial | chr3:19396689-19398119 FORWARD LENGTH=168	163.55	26.79	19586	4	4	4	4	10	10	3	3	3	3	4	5	5	5	2	2	2	2													SELECTED
1383	359196	AT5G12950.1	AT5G12950.1	AT5G12960.1	| Symbols: | Putative glycosyl hydrolase of unknown function (DUF1680) | chr5:4093117-4096806 FORWARD LENGTH=861	163.32	7.55	96236	4	4	4	4	7	7	3	4	4	4	2	2	2	2	1	1	1	1													SELECTED
1384	360166	AT3G16110.1	AT3G16110.1	AT1G52260.1	| Symbols: ATPDIL1-6, ATPDI4, PDI4, PDIL1-6 | PDI-like 1-6 | chr3:5460955-5463666 REVERSE LENGTH=534	163.23	8.43	59570	4	4	4	4	8	8	2	2	2	2	3	3	3	3	3	3	3	3													SELECTED
1385	359723	AT1G06020.1	AT1G06020.1; AT2G31390.1	AT1G06030.1; AT1G50390.1; AT3G59480.1; AT5G51830.1	| Symbols: | pfkB-like carbohydrate kinase family protein | chr1:1824548-1826101 FORWARD LENGTH=345	163	9.57	37628	3	3	3	3	10	10	3	4	4	4	2	2	2	2	3	4	4	4													SELECTED
1386	360955	AT4G16580.1	AT4G16580.1		| Symbols: | Protein phosphatase 2C family protein | chr4:9341152-9342555 REVERSE LENGTH=467	163	11.35	50296	3	3	3	3	4	4																	1	1	1	1	3	3	3	3	SELECTED
1387	361470	AT3G49910.1	AT3G49910.1		| Symbols: | Translation protein SH3-like family protein | chr3:18504311-18504751 FORWARD LENGTH=146	163	23.29	16944	3	3	4	4	8	8	1	1	1	1	3	3	3	3	1	1	1	1	1	1	1	1	1	1	1	1	1	1	1	1	SELECTED
1388	360623	AT4G27585.1	AT4G27585.1	AT5G54100.1	| Symbols: | SPFH/Band 7/PHB domain-containing membrane-associated protein family | chr4:13766984-13769832 REVERSE LENGTH=411	162.98	12.17	45020	4	4	4	4	6	6	3	3	3	3	2	2	2	2	1	1	1	1													SELECTED
1389	360571	AT1G14150.1	AT1G14150.1	AT1G14150.2	| Symbols: PQL1, PQL2 | PsbQ-like 2 | chr1:4839885-4840632 FORWARD LENGTH=190	162.89	23.16	22157	3	3	3	3	7	7	2	2	2	2	1	1	1	1	2	3	3	3	1	1	1	1									SELECTED
1390	359815	AT3G11910.1	AT3G11910.1; AT3G11910.2	AT5G06600.1; AT5G06600.2; AT5G06600.3	| Symbols: UBP13 | ubiquitin-specific protease 13 | chr3:3761758-3770290 REVERSE LENGTH=1115	162.77	3.05	130648	3	3	3	3	7	7	3	3	3	3	2	2	2	2	2	2	2	2													SELECTED
1391	359914	AT5G36890.1	AT5G36890.1; AT5G36890.2		| Symbols: BGLU42 | beta glucosidase 42 | chr5:14542164-14546090 REVERSE LENGTH=490	162.43	8.16	56076	3	3	3	3	7	7	1	1	1	1	2	2	2	2	3	4	4	4													SELECTED
1392	360872	AT3G28930.1	AT3G28930.1		| Symbols: AIG2 | AIG2-like (avirulence induced gene) family protein | chr3:10959890-10960728 REVERSE LENGTH=170	162.3	21.76	19444	4	4	4	4	4	4	1	1	1	1	2	2	2	2	1	1	1	1													SELECTED
1393	360175	AT2G45300.1	AT2G45300.1		| Symbols: | RNA 3'-terminal phosphate cyclase/enolpyruvate transferase, alpha/beta | chr2:18677518-18679868 FORWARD LENGTH=520	161.85	8.27	55734	4	1	4	1	7	2	2	2	1	2	2	2	1	1.5	2	2	0	0					1	1	0	0					SELECTED
1394	359119	AT2G32520.1	AT2G32520.1		| Symbols: | alpha/beta-Hydrolases superfamily protein | chr2:13805823-13807442 REVERSE LENGTH=239	161.84	16.32	25921	3	3	3	3	4	4	2	2	2	2	1	1	1	1	1	1	1	1													SELECTED
1395	361003	AT4G34180.1	AT4G34180.1		| Symbols: | Cyclase family protein | chr4:16370060-16371383 REVERSE LENGTH=255	161.81	14.51	28384	2	2	2	2	5	5	2	2	2	2	1	1	1	1	2	2	2	2													SELECTED
1396	360791	AT4G03200.1	AT4G03200.1; AT4G03200.2		| Symbols: | catalytics | chr4:1408296-1412566 FORWARD LENGTH=818	161.55	5.38	91834	4	4	4	4	6	6	1	1	1	1	2	2	2	2	3	3	3	3													SELECTED
1397	359224	AT2G40290.1	AT2G40290.1	AT2G40290.2; AT2G40290.3	| Symbols: | Eukaryotic translation initiation factor 2 subunit 1 | chr2:16829030-16830889 REVERSE LENGTH=344	161.53	15.12	38747	3	3	3	3	6	6	3	3	3	3	2	2	2	2	1	1	1	1													SELECTED
1398	358936	AT5G61170.1	AT5G61170.1	AT5G15520.1	| Symbols: | Ribosomal protein S19e family protein | chr5:24611158-24612202 FORWARD LENGTH=143	161.4	34.97	15697	4	2	4	2	11	5	3	3	1	2	3	3	2	2.5	3	3	2	2.67	1	1	0	0	1	1	0	0					SELECTED
1399	360258	AT5G15490.1	AT5G15490.1	AT1G26570.1; AT5G39320.1	| Symbols: | UDP-glucose 6-dehydrogenase family protein | chr5:5027872-5029314 REVERSE LENGTH=480	161.36	9.58	53117	4	1	4	1	6	1	3	3	1	2	1	1	0	0	1	1	0	0					1	1	0	0					SELECTED
1400	360978	AT5G05010.1	AT5G05010.1; AT5G05010.2		| Symbols: | clathrin adaptor complexes medium subunit family protein | chr5:1477137-1479872 FORWARD LENGTH=527	160.99	7.21	57718	3	3	3	3	4	4	1	1	1	1	1	1	1	1	2	2	2	2													SELECTED
1401	359411	AT1G48600.1	AT1G48600.1; AT1G48600.2	AT1G73600.1; AT1G73600.2; AT3G18000.1	| Symbols: PMEAMT, AtPMEAMT | S-adenosyl-L-methionine-dependent methyltransferases superfamily protein | chr1:17966448-17969077 FORWARD LENGTH=475	160.96	15.58	54018	5	5	5	5	12	12	3	4	4	4	3	3	3	3	5	5	5	5													SELECTED
1402	361600	AT1G72160.1	AT1G72160.1		| Symbols: | Sec14p-like phosphatidylinositol transfer family protein | chr1:27153823-27155609 REVERSE LENGTH=490	160.7	9.18	56104	4	4	4	4	8	8	1	1	1	1	2	2	2	2	4	5	5	5													SELECTED
1403	360631	AT1G07750.1	AT1G07750.1		| Symbols: | RmlC-like cupins superfamily protein | chr1:2404300-2405863 REVERSE LENGTH=356	160.57	14.89	38310	3	2	3	2	7	4	2	2	1	1.5	2	2	1	2	3	3	2	3													SELECTED
1404	359685	AT2G21130.1	AT2G21130.1		| Symbols: | Cyclophilin-like peptidyl-prolyl cis-trans isomerase family protein | chr2:9055619-9056143 REVERSE LENGTH=174	160.13	30.46	18464	5	1	5	1	9	1	4	4	0	0	3	3	0	0	2	2	1	1.25													SELECTED
1405	361148	AT2G39010.1	AT2G39010.1		| Symbols: PIP2E, PIP2;6 | plasma membrane intrinsic protein 2E | chr2:16291564-16293746 FORWARD LENGTH=289	159.78	12.11	31049	3	3	3	3	8	8	2	2	2	2	2	2	2	2	2	2	2	2	1	1	1	1	1	1	1	1					SELECTED
1406	361198	AT5G40890.1	AT5G40890.1; AT5G40890.2		| Symbols: ATCLC-A, CLC-A, CLCA, ATCLCA | chloride channel A | chr5:16381645-16384999 REVERSE LENGTH=775	159.48	4.26	85406	3	3	3	3	4	4																	3	3	3	3	1	1	1	1	SELECTED
1407	359706	AT3G56240.1	AT3G56240.1		| Symbols: CCH | copper chaperone | chr3:20863460-20864402 REVERSE LENGTH=121	159.38	33.06	12970	3	3	3	3	5	5	1	1	1	1	1	1	1	1	3	3	3	3													SELECTED
1408	360262	AT3G25660.1	AT3G25660.1		| Symbols: | Amidase family protein | chr3:9339640-9342044 REVERSE LENGTH=537	159.38	10.24	57181	4	4	4	4	7	7	1	1	1	1	2	2	2	2	3	3	3	3									1	1	1	1	SELECTED
1409	359303	AT3G58510.1	AT3G58510.1; AT3G58510.2; AT3G58510.3	AT3G58570.1	| Symbols: | DEA(D/H)-box RNA helicase family protein | chr3:21640608-21643464 FORWARD LENGTH=612	159.31	9.31	66025	4	3	4	3	5	4	2	2	2	2	1	1	1	1	1	1	1	1	1	1	0	0									SELECTED
1410	360429	AT5G02160.1	AT5G02160.1		| Symbols: | unknown protein; FUNCTIONS IN: molecular_function unknown; INVOLVED IN: biological_process unknown; LOCATED IN: chloroplast thylakoid membrane; EXPRESSED IN: 23 plant structures; EXPRESSED DURING: 13 growth stages; Has 121 Blast hits t	159.14	23.26	13378	3	3	3	3	9	9	2	2	2	2	1	2	2	2	2	3	3	3	1	1	1	1					1	1	1	1	SELECTED
1411	360578	AT4G26300.1	AT4G26300.1		| Symbols: emb1027 | Arginyl-tRNA synthetase, class Ic | chr4:13308400-13313109 REVERSE LENGTH=642	159.06	7.79	72386	3	1	3	1	4	2	1	1	0	0	1	1	1	1	2	2	1	1.5													SELECTED
1412	359193	AT5G17000.1	AT5G17000.1		| Symbols: | Zinc-binding dehydrogenase family protein | chr5:5584983-5586991 REVERSE LENGTH=345	158.42	19.42	38115	4	2	4	2	6	2	2	2	1	1.12	2	2	0	0	2	2	1	1.1													SELECTED
1413	360140	AT1G08450.1	AT1G08450.1; AT1G08450.2; AT1G08450.3		| Symbols: CRT3, PSL1, EBS2, AtCRT3 | calreticulin 3 | chr1:2668008-2671800 REVERSE LENGTH=424	158.14	12.26	49843	4	4	4	4	14	14	2	2	2	2	3	4	4	4	3	3	3	3					3	3	3	3	2	2	2	2	SELECTED
1414	359076	AT3G02560.1	AT3G02560.1; AT3G02560.2		| Symbols: | Ribosomal protein S7e family protein | chr3:542341-543168 FORWARD LENGTH=191	157.64	21.47	22195	4	1	4	1	10	2	3	3	1	2	2	2	1	2	3	3	0	0	2	2	0	0									SELECTED
1415	358665	AT3G14110.1	AT3G14110.1; AT3G14110.2; AT3G14110.3		| Symbols: FLU | Tetratricopeptide repeat (TPR)-like superfamily protein | chr3:4676222-4677602 REVERSE LENGTH=316	157.54	13.61	34586	3	3	3	3	7	7	1	1	1	1	1	1	1	1	2	2	2	2	2	2	2	2	1	1	1	1					SELECTED
1416	360099	AT1G15750.1	AT1G15750.1; AT1G15750.2; AT1G15750.3; AT1G15750.4; AT1G80490.1; AT1G80490.2	AT3G15880.1; AT3G15880.2; AT3G15880.3; AT3G16830.1	| Symbols: WSIP1, TPL | Transducin family protein / WD-40 repeat family protein | chr1:5415086-5420359 REVERSE LENGTH=1131	157.14	3.45	124298	3	3	3	3	4	4	1	1	1	1	2	2	2	2	1	1	1	1													SELECTED
1417	361610	AT1G48350.1	AT1G48350.1		| Symbols: | Ribosomal L18p/L5e family protein | chr1:17867269-17868215 FORWARD LENGTH=170	156.81	23.53	18726	3	3	3	3	11	11	3	4	4	4	3	3	3	3	1	1	1	1	1	1	1	1	1	1	1	1	1	1	1	1	SELECTED
1418	359794	AT1G16890.2	AT1G16890.2; AT1G16890.3; AT1G78870.2; AT1G78870.3	AT1G16890.1; AT1G78870.1	| Symbols: UBC36, UBC13B | ubiquitin-conjugating enzyme 36 | chr1:5776550-5778327 REVERSE LENGTH=153	156.76	22.88	17219	3	3	3	3	8	8	2	2	2	2	2	2	2	2	3	4	4	4													SELECTED
1419	359070	AT5G65270.1	AT5G65270.1	AT3G12160.1; AT4G39990.1; AT5G47960.1	| Symbols: AtRABA4a, RABA4a | RAB GTPase homolog A4A | chr5:26083437-26084550 FORWARD LENGTH=226	156.7	17.7	24842	3	3	3	3	5	5					1	1	1	1	2	2	2	2					1	1	1	1	1	1	1	1	SELECTED
1420	361179	AT5G66420.2	AT5G66420.2	AT5G66420.1	| Symbols: | LOCATED IN: cellular_component unknown; EXPRESSED IN: 23 plant structures; EXPRESSED DURING: 13 growth stages; CONTAINS InterPro DOMAIN/s: Uncharacterised conserved protein UCP033271 (InterPro:IPR008322), TIM-barrel signal transduction	156.37	9.02	80719	4	4	4	4	7	7	1	1	1	1	2	3	3	3	3	3	3	3													SELECTED
1421	360601	AT2G23600.1	AT2G23600.1		| Symbols: ACL, ATMES2, MES2, ATME8, ME8 | acetone-cyanohydrin lyase | chr2:10042325-10043641 REVERSE LENGTH=263	156.36	14.45	29666	3	3	3	3	6	6	1	1	1	1	2	2	2	2	3	3	3	3													SELECTED
1422	361233	AT5G55510.1	AT5G55510.1		| Symbols: | Mitochondrial import inner membrane translocase subunit Tim17/Tim22/Tim23 family protein | chr5:22486525-22487916 REVERSE LENGTH=214	156.34	27.57	22523	3	3	3	3	7	7																	3	4	4	4	2	3	3	3	SELECTED
1423	360998	AT2G26340.1	AT2G26340.1	AT2G26340.2	| Symbols: | unknown protein; FUNCTIONS IN: molecular_function unknown; INVOLVED IN: biological_process unknown; LOCATED IN: chloroplast thylakoid membrane, chloroplast thylakoid lumen, chloroplast; EXPRESSED IN: 22 plant structures; EXPRESSED DURI	156.32	16.6	27823	3	3	3	3	6	6	1	1	1	1	2	2	2	2	1	1	1	1	1	1	1	1					1	1	1	1	SELECTED
1424	359564	AT3G01390.1	AT3G01390.1; AT3G01390.2		| Symbols: VMA10, AVMA10 | vacuolar membrane ATPase 10 | chr3:150265-150922 REVERSE LENGTH=110	156.14	43.64	12396	3	3	3	3	6	6	1	1	1	1	2	2	2	2	1	1	1	1	1	1	1	1	1	1	1	1					SELECTED
1425	361472	AT3G15360.1	AT3G15360.1		| Symbols: ATHM4, TRX-M4, ATM4 | thioredoxin M-type 4 | chr3:5188448-5189457 FORWARD LENGTH=193	155.85	15.54	21172	4	4	4	4	10	10	2	2	2	2	3	3	3	3	2	3	3	3									2	2	2	2	SELECTED
1426	360724	AT5G60980.1	AT5G60980.1; AT5G60980.2		| Symbols: | Nuclear transport factor 2 (NTF2) family protein with RNA binding (RRM-RBD-RNP motifs) domain | chr5:24543988-24546027 FORWARD LENGTH=459	155.83	9.8	49415	3	3	3	3	5	5	3	4	4	4	1	1	1	1																	SELECTED
1427	361524	AT4G29590.1	AT4G29590.1		| Symbols: | S-adenosyl-L-methionine-dependent methyltransferases superfamily protein | chr4:14512736-14514404 REVERSE LENGTH=317	155.81	11.67	35373	3	3	3	3	6	6	2	2	2	2	2	2	2	2	2	2	2	2													SELECTED
1428	361606	AT4G19390.1	AT4G19390.1		| Symbols: | Uncharacterised protein family (UPF0114) | chr4:10574903-10576355 REVERSE LENGTH=273	155.65	7.33	30043	2	2	3	3	8	8													1	1	1	1	3	5	5	5	2	2	2	2	SELECTED
1429	358863	AT3G57410.1	AT3G57410.1		| Symbols: VLN3, ATVLN3 | villin 3 | chr3:21243615-21249809 REVERSE LENGTH=965	155.33	5.28	106348	4	2	4	2	7	3	1	1	0	0	3	3	2	2.67	3	3	1	1.75													SELECTED
1430	359940	AT2G27860.1	AT2G27860.1		| Symbols: AXS1 | UDP-D-apiose/UDP-D-xylose synthase 1 | chr2:11864684-11866843 REVERSE LENGTH=389	155.13	13.62	43637	4	2	4	2	7	4	1	1	0	0	3	3	2	3	3	3	2	2.67													SELECTED
1431	360430	AT3G19450.1	AT3G19450.1		| Symbols: CAD4, ATCAD4, CAD, CAD-C | GroES-like zinc-binding alcohol dehydrogenase family protein | chr3:6744859-6747005 FORWARD LENGTH=365	155.12	12.33	39098	4	4	4	4	4	4	3	3	3	3	1	1	1	1																	SELECTED
1432	358925	AT2G45810.1	AT2G45810.1	AT4G00660.1; AT4G00660.2	| Symbols: | DEA(D/H)-box RNA helicase family protein | chr2:18859836-18862318 FORWARD LENGTH=528	154.87	14.58	60420	5	2	5	2	5	2	2	2	1	2	2	2	0	0	1	1	1	1													SELECTED
1433	360579	AT1G66530.1	AT1G66530.1		| Symbols: | Arginyl-tRNA synthetase, class Ic | chr1:24819064-24822277 REVERSE LENGTH=590	154.85	6.44	66446	3	1	3	1	5	3	2	2	1	2	1	1	1	1	2	2	1	1.5													SELECTED
1434	361046	AT2G46090.1	AT2G46090.1		| Symbols: | Diacylglycerol kinase family protein | chr2:18950919-18953079 FORWARD LENGTH=364	154.85	21.15	39655	4	4	4	4	6	6					1	1	1	1									4	4	4	4	1	1	1	1	SELECTED
1435	358848	AT4G14800.1	AT4G14800.1; AT4G14800.2		| Symbols: PBD2 | 20S proteasome beta subunit D2 | chr4:8500398-8502058 FORWARD LENGTH=199	154.79	23.62	21984	3	1	3	1	6	1	3	3	1	2	2	2	0	0	1	1	0	0													SELECTED
1436	359020	AT5G64280.1	AT5G64280.1		| Symbols: DiT2.2 | dicarboxylate transporter 2.2 | chr5:25711330-25713411 REVERSE LENGTH=549	154.6	6.01	58747	3	2	3	2	13	8	1	1	1	1					1	1	1	1	2	3	1	1.25	3	5	3	3.38	3	3	2	2.2	SELECTED
1437	358991	AT5G52840.1	AT5G52840.1		| Symbols: | NADH-ubiquinone oxidoreductase-related | chr5:21413718-21414794 FORWARD LENGTH=169	154.59	21.89	19178	4	4	4	4	6	6	2	2	2	2					3	3	3	3					1	1	1	1					SELECTED
1438	359268	AT4G27560.1	AT4G27560.1	AT3G29630.1; AT4G27570.1	| Symbols: | UDP-Glycosyltransferase superfamily protein | chr4:13760114-13761481 REVERSE LENGTH=455	154.55	13.63	50615	4	4	4	4	5	5	1	1	1	1	1	1	1	1	3	3	3	3													SELECTED
1439	360444	AT2G47710.1	AT2G47710.1		| Symbols: | Adenine nucleotide alpha hydrolases-like superfamily protein | chr2:19555045-19555956 REVERSE LENGTH=162	154.43	30.86	17300	3	3	3	3	10	10	2	2	2	2	3	5	5	5	2	3	3	3													SELECTED
1440	360495	AT5G44650.1	AT5G44650.1		| Symbols: CEST, AtCEST | Encodes a chloroplast protein that induces tolerance to multiple environmental stresses and reduces photooxidative damage. | chr5:18013396-18015292 FORWARD LENGTH=280	154.39	21.07	31816	3	3	3	3	6	6	2	2	2	2	1	1	1	1	2	2	2	2	1	1	1	1									SELECTED
1441	360100	AT5G22210.1	AT5G22210.1; AT5G22210.2		| Symbols: | unknown protein; FUNCTIONS IN: molecular_function unknown; INVOLVED IN: N-terminal protein myristoylation; LOCATED IN: cellular_component unknown; Has 30201 Blast hits to 17322 proteins in 780 species: Archae - 12; Bacteria - 1396; Met	154.32	16.25	9311	1	1	2	2	4	4																	2	2	2	2	2	2	2	2	SELECTED
1442	360289	AT3G01510.1	AT3G01510.1		| Symbols: LSF1 | like SEX4 1 | chr3:198855-201682 REVERSE LENGTH=591	154.02	8.63	65741	3	3	3	3	6	6	3	3	3	3	1	1	1	1	2	2	2	2													SELECTED
1443	360493	AT5G39590.1	AT5G39590.1		| Symbols: | TLD-domain containing nucleolar protein | chr5:15851483-15853768 FORWARD LENGTH=542	153.77	9.59	59908	4	4	4	4	5	5									1	1	1	1					2	3	3	3	1	1	1	1	SELECTED
1444	360375	AT5G17380.1	AT5G17380.1		| Symbols: | Thiamine pyrophosphate dependent pyruvate decarboxylase family protein | chr5:5724920-5726720 REVERSE LENGTH=572	153.56	8.39	61470	3	3	3	3	5	5	1	1	1	1	2	2	2	2	2	2	2	2													SELECTED
1445	359611	AT2G38020.1	AT2G38020.1; AT2G38020.2	AT1G01260.1; AT1G01260.2; AT1G01260.3	| Symbols: VCL1, MAN, EMB258 | vacuoleless1 (VCL1) | chr2:15910098-15914190 REVERSE LENGTH=858	153.55	5.94	96632	4	4	4	4	5	5									1	1	1	1					4	4	4	4					SELECTED
1446	361164	AT1G19920.1	AT1G19920.1	AT4G14680.1	| Symbols: APS2, ASA1 | Pseudouridine synthase/archaeosine transglycosylase-like family protein | chr1:6914835-6916657 REVERSE LENGTH=476	153.25	7.56	53638	4	1	4	1	8	1	2	2	0	0	2	2	0	0	2	2	1	1.33					1	1	0	0	1	1	0	0	SELECTED
1447	360402	ATCG00810.1	ATCG00810.1		| Symbols: RPL22 | ribosomal protein L22 | chrC:83467-83949 REVERSE LENGTH=160	152.45	25.62	18586	3	3	3	3	7	7	1	1	1	1	2	2	2	2	3	3	3	3									1	1	1	1	SELECTED
1448	360425	AT3G56310.1	AT3G56310.1; AT3G56310.2		| Symbols: | Melibiase family protein | chr3:20882886-20885745 FORWARD LENGTH=437	152.33	8.92	48362	3	3	3	3	5	5	1	1	1	1					3	4	4	4													SELECTED
1449	360511	AT5G57110.1	AT5G57110.1; AT5G57110.2		| Symbols: ACA8, AT-ACA8 | autoinhibited Ca2+ -ATPase, isoform 8 | chr5:23109729-23116857 REVERSE LENGTH=1074	152.26	4.1	116174	4	3	4	3	4	3					1	1	1	1	3	3	2	2.22													SELECTED
1450	359216	AT5G52920.1	AT5G52920.1		| Symbols: PKP1, PKP-BETA1, PKP2 | plastidic pyruvate kinase beta subunit 1 | chr5:21463680-21466612 FORWARD LENGTH=579	152.16	7.43	63521	4	2	4	2	7	3	2	2	1	2	1	1	0	0	1	1	1	1	1	1	0	0	1	1	1	1	1	1	0	0	SELECTED
1451	361322	AT5G28750.1	AT5G28750.1		| Symbols: | Bacterial sec-independent translocation protein mttA/Hcf106 | chr5:10784142-10785677 REVERSE LENGTH=147	152.14	19.73	15712	2	2	2	2	5	5													1	1	1	1	1	1	1	1	2	3	3	3	SELECTED
1452	359467	AT5G53850.2	AT5G53850.2	AT5G53850.1; AT5G53850.3	| Symbols: | haloacid dehalogenase-like hydrolase family protein | chr5:21861155-21864817 REVERSE LENGTH=507	152.13	7.89	56520	4	4	4	4	4	4	1	1	1	1	1	1	1	1	2	2	2	2													SELECTED
1453	358805	AT2G30170.1	AT2G30170.1	AT2G30170.2	| Symbols: | Protein phosphatase 2C family protein | chr2:12879802-12881474 REVERSE LENGTH=298	152.12	12.08	32284	3	3	3	3	8	8	1	1	1	1	1	1	1	1	1	1	1	1	1	1	1	1	2	2	2	2	2	2	2	2	SELECTED
1454	361546	AT3G13860.1	AT3G13860.1		| Symbols: HSP60-3A | heat shock protein 60-3A | chr3:4561704-4565133 REVERSE LENGTH=572	151.99	9.09	60466	4	4	4	4	8	8	2	2	2	2	3	3	3	3	3	3	3	3													SELECTED
1455	359008	AT1G76680.1	AT1G76680.1; AT1G76680.2	AT1G76690.1	| Symbols: OPR1, ATOPR1 | 12-oxophytodienoate reductase 1 | chr1:28776982-28778271 FORWARD LENGTH=372	151.91	13.44	41167	4	4	4	4	7	7	2	2	2	2	3	3	3	3	2	2	2	2													SELECTED
1456	359468	AT2G47000.1	AT2G47000.1; AT3G62150.1	AT1G02520.1; AT1G02530.1; AT4G01820.1; AT4G01830.1; AT4G18050.1; AT5G46540.1	| Symbols: MDR4, PGP4, ABCB4, ATPGP4 | ATP binding cassette subfamily B4 | chr2:19310008-19314750 REVERSE LENGTH=1286	151.89	2.64	139027	2	2	2	2	2	2	1	1	1	1					1	1	1	1													SELECTED
1457	360467	AT1G09010.1	AT1G09010.1		| Symbols: | glycoside hydrolase family 2 protein | chr1:2895259-2899287 REVERSE LENGTH=944	151.5	4.03	107660	3	3	3	3	5	5	1	1	1	1	1	1	1	1	3	3	3	3													SELECTED
1458	359389	AT5G19990.1	AT5G19990.1; AT5G20000.1		| Symbols: RPT6A, ATSUG1 | regulatory particle triple-A ATPase 6A | chr5:6752144-6754918 FORWARD LENGTH=419	151.38	10.5	47247	3	2	3	2	8	4	2	2	1	1.12	2	2	1	1.2	3	3	2	2.25	1	1	0	0									SELECTED
1459	359933	AT3G46040.1	AT3G46040.1		| Symbols: RPS15AD | ribosomal protein S15A D | chr3:16914891-16915529 FORWARD LENGTH=130	151.25	29.23	14774	4	1	4	1	6	1	3	3	1	1.67	1	1	0	0	2	2	0	0													SELECTED
1460	360777	AT4G39030.1	AT4G39030.1		| Symbols: EDS5, SID1 | MATE efflux family protein | chr4:18185740-18188898 FORWARD LENGTH=543	151.03	12.15	59528	4	4	4	4	7	7																	3	4	4	4	2	3	3	3	SELECTED
1461	360053	AT2G47470.1	AT2G47470.1; AT2G47470.3; AT2G47470.4	AT2G47470.2	| Symbols: ATPDIL2-1, UNE5, MEE30, PDI11, ATPDI11 | thioredoxin family protein | chr2:19481503-19483683 FORWARD LENGTH=361	150.64	14.4	39496	4	4	4	4	8	8	2	3	3	3					3	3	3	3					1	1	1	1	1	1	1	1	SELECTED
1462	361577	AT4G38630.1	AT4G38630.1		| Symbols: RPN10, MCB1, ATMCB1, MBP1 | regulatory particle non-ATPase 10 | chr4:18057357-18059459 REVERSE LENGTH=386	150.46	10.88	40757	3	3	4	4	4	4	2	2	2	2	1	1	1	1	1	1	1	1													SELECTED
1463	360060	AT3G12290.1	AT3G12290.1		| Symbols: | Amino acid dehydrogenase family protein | chr3:3919591-3921326 FORWARD LENGTH=299	150.26	18.06	31589	4	4	4	4	6	6	3	3	3	3					3	3	3	3													SELECTED
1464	361176	AT4G36760.1	AT4G36760.1		| Symbols: ATAPP1, APP1 | aminopeptidase P1 | chr4:17326688-17329979 FORWARD LENGTH=645	150.16	6.05	71993	3	3	3	3	3	3	1	1	1	1	1	1	1	1	1	1	1	1													SELECTED
1465	360727	AT5G49555.1	AT5G49555.1		| Symbols: | FAD/NAD(P)-binding oxidoreductase family protein | chr5:20107411-20110602 REVERSE LENGTH=556	150.09	7.73	60489	3	3	3	3	5	5	2	2	2	2	1	1	1	1	2	2	2	2													SELECTED
1466	361048	AT2G43945.1	AT2G43945.1		| Symbols: | unknown protein; LOCATED IN: chloroplast; BEST Arabidopsis thaliana protein match is: unknown protein (TAIR:AT3G59870.1); Has 292 Blast hits to 292 proteins in 84 species: Archae - 0; Bacteria - 122; Metazoa - 0; Fungi - 0; Plants - 46	150.04	15.22	32166	3	1	3	1	12	6	3	5	3	4.5	3	3	1	1.67	3	4	2	3.33													SELECTED
1467	360431	AT3G26710.1	AT3G26710.1		| Symbols: CCB1 | cofactor assembly of complex C | chr3:9813550-9814606 FORWARD LENGTH=267	149.92	15.36	30101	3	3	3	3	4	4	1	1	1	1	1	1	1	1	1	1	1	1	1	1	1	1									SELECTED
1468	358847	AT3G22630.1	AT3G22630.1		| Symbols: PBD1, PRCGB | 20S proteasome beta subunit D1 | chr3:8009709-8010774 REVERSE LENGTH=204	149.86	22.06	22540	3	1	3	1	6	1	3	3	1	2	2	2	0	0	1	1	0	0													SELECTED
1469	359714	AT5G46390.2	AT5G46390.2	AT5G46390.1	| Symbols: | Peptidase S41 family protein | chr5:18816612-18819148 FORWARD LENGTH=489	149.83	8.38	53033	4	4	4	4	5	5	2	2	2	2	2	2	2	2	1	1	1	1													SELECTED
1470	359559	AT1G73230.1	AT1G73230.1		| Symbols: | Nascent polypeptide-associated complex NAC | chr1:27540506-27541364 REVERSE LENGTH=165	149.81	25.45	18004	3	3	3	3	4	4					2	2	2	2	2	2	2	2													SELECTED
1471	361242	AT5G57030.1	AT5G57030.1		| Symbols: LUT2 | Lycopene beta/epsilon cyclase protein | chr5:23077398-23079818 FORWARD LENGTH=524	149.77	7.44	58491	3	3	3	3	7	7													1	2	2	2	2	2	2	2	2	3	3	3	SELECTED
1472	359066	AT5G64460.1	AT5G64460.1; AT5G64460.2; AT5G64460.3; AT5G64460.4; AT5G64460.5; AT5G64460.6; AT5G64460.7; AT5G64460.8		| Symbols: | Phosphoglycerate mutase family protein | chr5:25773009-25775104 REVERSE LENGTH=282	149.61	14.89	31598	3	3	3	3	4	4					2	3	3	3	1	1	1	1													SELECTED
1473	358693	AT5G14200.1	AT5G14200.1; AT5G14200.3	AT5G14200.2	| Symbols: ATIMD1, IMD1 | isopropylmalate dehydrogenase 1 | chr5:4576220-4578111 FORWARD LENGTH=409	149.49	8.56	44161	3	1	3	1	8	1	2	2	0	0	3	3	1	1.7	1	1	0	0					1	1	0	0	1	1	0	0	SELECTED
1474	361013	AT5G60790.1	AT5G60790.1		| Symbols: ATGCN1, GCN1 | ABC transporter family protein | chr5:24453760-24455767 REVERSE LENGTH=595	149.47	7.73	66885	4	4	4	4	5	5	1	1	1	1	2	2	2	2	2	2	2	2													SELECTED
1475	358906	AT2G06050.1	AT2G06050.1; AT2G06050.2; AT2G06050.3		| Symbols: OPR3, DDE1 | oxophytodienoate-reductase 3 | chr2:2359240-2361971 REVERSE LENGTH=391	149.37	8.7	42691	3	3	3	3	9	9	2	3	3	3	3	3	3	3	2	3	3	3													SELECTED
1476	360976	ATCG00430.1	ATCG00430.1		| Symbols: PSBG | photosystem II reaction center protein G | chrC:49257-49934 REVERSE LENGTH=225	149.32	25.78	25366	3	3	3	3	5	5	1	2	2	2	1	1	1	1	1	1	1	1	1	1	1	1									SELECTED
1477	359656	AT1G52410.1	AT1G52410.1; AT1G52410.2		| Symbols: TSA1 | TSK-associating protein 1 | chr1:19520762-19525361 FORWARD LENGTH=755	149.22	7.68	84018	3	3	3	3	5	5	1	2	2	2	2	2	2	2	1	1	1	1													SELECTED
1478	361093	AT5G57490.1	AT5G57490.1		| Symbols: VDAC4, ATVDAC4 | voltage dependent anion channel 4 | chr5:23283895-23285335 REVERSE LENGTH=274	149.1	26.28	29505	4	4	4	4	4	4	1	1	1	1	3	3	3	3																	SELECTED
1479	360338	AT1G17100.1	AT1G17100.1		| Symbols: | SOUL heme-binding family protein | chr1:5844766-5845539 FORWARD LENGTH=232	149.06	21.55	25388	2	2	2	2	8	8	1	1	1	1	2	5	5	5	2	2	2	2													SELECTED
1480	360881	AT3G53110.1	AT3G53110.1		| Symbols: LOS4 | P-loop containing nucleoside triphosphate hydrolases superfamily protein | chr3:19687968-19690423 FORWARD LENGTH=496	148.94	8.47	55384	3	3	3	3	6	6	2	2	2	2	2	2	2	2	2	2	2	2													SELECTED
1481	359113	AT1G14320.1	AT1G14320.1; AT1G26910.1	AT1G14320.2	| Symbols: SAC52, RPL10, RPL10A | Ribosomal protein L16p/L10e family protein | chr1:4888270-4889408 FORWARD LENGTH=220	148.44	15.45	24917	3	1	3	1	8	2	1	1	0	0	2	2	1	1.33	2	2	1	2	2	2	0	0					1	1	0	0	SELECTED
1482	360214	AT5G47210.1	AT5G47210.1	AT5G47210.2; AT5G47210.3	| Symbols: | Hyaluronan / mRNA binding family | chr5:19169222-19171012 REVERSE LENGTH=357	148.42	12.04	37999	3	2	3	2	6	4	3	3	2	2.67	1	1	1	1	1	1	0	0					1	1	1	1					SELECTED
1483	359211	AT3G26210.1	AT3G26210.1	AT1G13090.1; AT5G25130.1; AT5G25140.1	| Symbols: CYP71B23 | cytochrome P450, family 71, subfamily B, polypeptide 23 | chr3:9593329-9595202 REVERSE LENGTH=501	148.1	6.19	56923	3	2	3	2	11	4	2	3	1	3	3	3	2	2.67	1	1	0	0	1	1	0	0	2	2	1	1.5	1	1	0	0	SELECTED
1484	359592	AT3G01440.1	AT3G01440.1		| Symbols: PQL1, PQL2 | PsbQ-like 1 | chr3:168478-169407 FORWARD LENGTH=220	147.81	20	24781	3	3	3	3	8	8	2	2	2	2	3	4	4	4	1	2	2	2													SELECTED
1485	360797	AT4G35630.1	AT4G35630.1		| Symbols: PSAT | phosphoserine aminotransferase | chr4:16904205-16905497 FORWARD LENGTH=430	146.96	14.19	47359	4	2	4	2	7	4	3	3	2	2.5	2	2	1	2	1	1	1	1									1	1	0	0	SELECTED
1486	359114	AT1G66580.1	AT1G66580.1		| Symbols: SAG24, RPL10C | senescence associated gene 24 | chr1:24839208-24840439 FORWARD LENGTH=221	146.87	15.38	24929	3	1	3	1	9	3	2	2	1	2	2	3	2	2.67	1	1	0	0	2	2	0	0					1	1	0	0	SELECTED
1487	361125	AT5G42765.1	AT5G42765.1		| Symbols: | INVOLVED IN: biological_process unknown; LOCATED IN: thylakoid, chloroplast thylakoid membrane, chloroplast; EXPRESSED IN: 22 plant structures; EXPRESSED DURING: 13 growth stages; CONTAINS InterPro DOMAIN/s: Twin-arginine translocation	146.58	24.02	25098	3	3	3	3	8	8	3	3	3	3	2	2	2	2	2	2	2	2	1	1	1	1									SELECTED
1488	360798	AT2G17630.1	AT2G17630.1		| Symbols: | Pyridoxal phosphate (PLP)-dependent transferases superfamily protein | chr2:7666637-7667905 FORWARD LENGTH=422	146.26	11.61	46633	4	2	4	2	5	2	3	3	2	2.5	1	1	0	0													1	1	0	0	SELECTED
1489	359510	AT1G36280.1	AT1G36280.1; AT1G36280.2		| Symbols: | L-Aspartase-like family protein | chr1:13640600-13642908 FORWARD LENGTH=527	146.15	5.88	58815	2	1	2	1	6	2	2	3	1	1.5	2	2	1	1.2	1	1	0	0													SELECTED
1490	360475	AT3G50790.1	AT3G50790.1		| Symbols: | esterase/lipase/thioesterase family protein | chr3:18880074-18881940 REVERSE LENGTH=408	146.09	10.05	45170	2	2	2	2	3	3																	2	2	2	2	1	1	1	1	SELECTED
1491	359803	AT3G07110.1	AT3G07110.1; AT3G07110.2	AT4G13170.1; AT5G48760.1; AT5G48760.2	| Symbols: | Ribosomal protein L13 family protein | chr3:2252092-2253332 FORWARD LENGTH=206	145.58	18.45	23465	3	1	3	1	7	2	2	2	1	2	2	2	0	0	2	2	1	2					1	1	0	0					SELECTED
1492	359527	AT1G55670.1	AT1G55670.1		| Symbols: PSAG | photosystem I subunit G | chr1:20802874-20803356 REVERSE LENGTH=160	145.53	10.62	17085	3	3	3	3	26	26	2	4	4	4	3	5	5	5	2	5	5	5	3	6	6	6	3	4	4	4	2	2	2	2	SELECTED
1493	359640	AT5G56350.1	AT5G56350.1		| Symbols: | Pyruvate kinase family protein | chr5:22820254-22822529 REVERSE LENGTH=498	145.24	7.43	54411	3	3	3	3	6	6	3	3	3	3	1	1	1	1	2	2	2	2													SELECTED
1494	360314	AT3G60820.1	AT3G60820.1; AT3G60820.2; AT3G60820.3		| Symbols: PBF1 | N-terminal nucleophile aminohydrolases (Ntn hydrolases) superfamily protein | chr3:22472038-22473809 REVERSE LENGTH=223	145.22	27.8	24644	4	4	4	4	4	4	1	1	1	1	2	2	2	2	1	1	1	1													SELECTED
1495	359253	AT5G46860.1	AT5G46860.1	AT4G17730.1; AT4G17730.2	| Symbols: VAM3, ATVAM3, SYP22, ATSYP22, SGR3 | Syntaxin/t-SNARE family protein | chr5:19012342-19013795 REVERSE LENGTH=268	144.99	22.01	29481	3	3	3	3	5	5	2	2	2	2					1	1	1	1					2	2	2	2					SELECTED
1496	359084	AT3G05900.1	AT3G05900.1		| Symbols: | neurofilament protein-related | chr3:1761408-1763854 REVERSE LENGTH=673	144.94	6.54	73454	3	3	3	3	4	4	2	2	2	2					2	2	2	2													SELECTED
1497	359953	AT5G25250.1	AT5G25250.1	AT5G25260.1	| Symbols: | SPFH/Band 7/PHB domain-containing membrane-associated protein family | chr5:8749774-8751430 FORWARD LENGTH=470	144.81	7.02	52309	3	3	3	3	4	4																	3	4	4	4					SELECTED
1498	359363	AT3G48930.1	AT3G48930.1	AT4G30800.1	| Symbols: EMB1080 | Nucleic acid-binding, OB-fold-like protein | chr3:18141017-18142189 REVERSE LENGTH=160	143.93	20.62	17957	3	2	3	2	8	5	2	2	1	1.5	3	3	2	2.67	3	3	2	2.67													SELECTED
1499	361596	AT4G16060.1	AT4G16060.1		| Symbols: | unknown protein; FUNCTIONS IN: molecular_function unknown; INVOLVED IN: biological_process unknown; LOCATED IN: chloroplast, chloroplast stroma; EXPRESSED IN: 22 plant structures; EXPRESSED DURING: 13 growth stages; Has 42 Blast hits t	143.69	12.11	32725	3	3	3	3	5	5	2	2	2	2	2	2	2	2	1	1	1	1													SELECTED
1500	360206	AT2G03440.1	AT2G03440.1		| Symbols: NRP1, ATNRP1 | nodulin-related protein 1 | chr2:1039409-1039972 REVERSE LENGTH=187	143.63	13.37	19700	2	2	2	2	6	6	2	2	2	2	2	2	2	2	2	2	2	2													SELECTED
1501	361155	AT4G35460.1	AT4G35460.1		| Symbols: ATNTRB, NTRB, NTR1 | NADPH-dependent thioredoxin reductase B | chr4:16842218-16843740 FORWARD LENGTH=375	143.5	11.47	39625	3	1	3	1	6	1	2	2	1	1.5	2	2	0	0	1	1	0	0									1	1	0	0	SELECTED
1502	359519	AT4G26690.1	AT4G26690.1		| Symbols: SHV3, MRH5, GPDL2 | PLC-like phosphodiesterase family protein | chr4:13456793-13459890 REVERSE LENGTH=759	143.18	7.38	82562	4	4	4	4	6	6	3	3	3	3	1	1	1	1	2	2	2	2													SELECTED
1503	360380	AT3G26080.1	AT3G26080.1		| Symbols: | plastid-lipid associated protein PAP / fibrillin family protein | chr3:9528998-9530404 FORWARD LENGTH=234	143.06	18.38	26248	3	1	3	1	13	1	1	2	0	0	2	3	0	0	1	2	0	0	1	1	0	0	2	2	1	1.5	2	3	0	0	SELECTED
1504	361475	AT4G12830.1	AT4G12830.1		| Symbols: | alpha/beta-Hydrolases superfamily protein | chr4:7531189-7533327 FORWARD LENGTH=393	143	14.25	43762	3	3	4	4	6	6	2	2	2	2	2	2	2	2	2	2	2	2													SELECTED
1505	361208	AT4G23650.1	AT4G23650.1		| Symbols: CDPK6, CPK3 | calcium-dependent protein kinase 6 | chr4:12324967-12327415 REVERSE LENGTH=529	142.91	10.4	59336	4	4	4	4	7	7					4	5	5	5	2	2	2	2													SELECTED
1506	359052	AT5G16390.1	AT5G16390.1; AT5G16390.2	AT5G15530.1	| Symbols: CAC1, CAC1A, BCCP, BCCP1 | chloroplastic acetylcoenzyme A carboxylase 1 | chr5:5361098-5363020 REVERSE LENGTH=280	142.81	10.36	29612	3	3	3	3	7	7									2	2	2	2	2	2	2	2	1	1	1	1	2	2	2	2	SELECTED
1507	361354	AT2G25970.1	AT2G25970.1		| Symbols: | KH domain-containing protein | chr2:11071844-11075604 REVERSE LENGTH=632	142.61	6.8	64606	3	3	3	3	6	6	3	4	4	4	1	1	1	1	1	1	1	1													SELECTED
1508	361210	AT5G36230.1	AT5G36230.1	AT1G65220.1	| Symbols: | ARM repeat superfamily protein | chr5:14273519-14276773 FORWARD LENGTH=411	142.54	11.44	47215	4	4	4	4	4	4					2	2	2	2	2	2	2	2													SELECTED
1509	359170	AT1G21350.1	AT1G21350.1; AT1G21350.2; AT1G21350.3		| Symbols: | Thioredoxin superfamily protein | chr1:7477376-7478519 REVERSE LENGTH=151	142.52	37.75	17082	3	3	3	3	7	7	3	4	4	4	1	1	1	1	1	2	2	2													SELECTED
1510	359354	AT2G05220.1	AT2G05220.1; AT2G05220.2	AT2G04390.1; AT3G10610.1	| Symbols: | Ribosomal S17 family protein | chr2:1894757-1895179 REVERSE LENGTH=140	142.17	39.29	15951	3	2	3	2	10	4	3	5	3	4.5	2	2	1	2	1	2	0	0					1	1	0	0					SELECTED
1511	359219	AT1G03160.1	AT1G03160.1; AT1G03160.2		| Symbols: FZL | FZO-like | chr1:761321-766053 FORWARD LENGTH=912	142.02	4.06	100730	3	3	3	3	7	7	1	1	1	1	2	2	2	2	3	3	3	3					1	1	1	1					SELECTED
1512	358750	AT1G26480.1	AT1G26480.1		| Symbols: GRF12, GF14 IOTA | general regulatory factor 12 | chr1:9156573-9157845 REVERSE LENGTH=268	141.92	11.57	30545	3	1	4	1	15	1	2	4	0	0	3	4	1	1.3	2	5	0	0					1	1	0	0	1	1	0	0	SELECTED
1513	361020	AT3G43540.1	AT3G43540.1; AT3G43540.2		| Symbols: | Protein of unknown function (DUF1350) | chr3:15430770-15433035 FORWARD LENGTH=373	141.86	9.12	40979	2	2	2	2	4	4	1	1	1	1	1	1	1	1	1	1	1	1									1	1	1	1	SELECTED
1514	358703	AT2G41040.1	AT2G41040.1		| Symbols: | S-adenosyl-L-methionine-dependent methyltransferases superfamily protein | chr2:17121499-17123064 FORWARD LENGTH=352	141.7	13.64	39230	4	4	4	4	6	6	3	3	3	3					2	2	2	2					1	1	1	1					SELECTED
1515	360618	AT3G26520.1	AT3G26520.1		| Symbols: TIP2, SITIP, GAMMA-TIP2, TIP1;2 | tonoplast intrinsic protein 2 | chr3:9722770-9723703 REVERSE LENGTH=253	141.65	8.3	25848	2	2	2	2	17	17	1	2	2	2	1	2	2	2	1	2	2	2	1	3	3	3	2	5	5	5	1	3	3	3	SELECTED
1516	358688	AT1G22840.1	AT1G22840.1	AT1G22840.2; AT4G10040.1	| Symbols: CYTC-1, ATCYTC-A | CYTOCHROME C-1 | chr1:8079384-8080286 FORWARD LENGTH=114	141.39	29.82	12394	3	3	3	3	7	7	1	2	2	2	3	3	3	3	2	2	2	2													SELECTED
1517	359205	AT1G11660.1	AT1G11660.1		| Symbols: | heat shock protein 70 (Hsp 70) family protein | chr1:3921056-3924347 FORWARD LENGTH=763	141.36	6.42	85219	4	4	4	4	4	4																	1	1	1	1	3	3	3	3	SELECTED
1518	358990	AT3G29185.1	AT3G29185.1; AT3G29185.2		| Symbols: | Domain of unknown function (DUF3598) | chr3:11155092-11157207 REVERSE LENGTH=396	141.31	8.59	44676	2	2	2	2	5	5	2	2	2	2	2	2	2	2	1	1	1	1													SELECTED
1519	359593	AT3G15090.1	AT3G15090.1		| Symbols: | GroES-like zinc-binding alcohol dehydrogenase family protein | chr3:5076847-5078870 FORWARD LENGTH=366	140.99	8.47	39394	3	3	3	3	3	3									3	3	3	3													SELECTED
1520	360218	AT3G10950.1	AT3G10950.1; AT3G60245.1		| Symbols: | Zinc-binding ribosomal protein family protein | chr3:3423893-3424566 FORWARD LENGTH=92	140.86	17.39	10445	1	1	2	2	6	6	2	2	2	2	2	2	2	2	1	1	1	1	1	1	1	1									SELECTED
1521	358729	AT3G46830.1	AT3G46830.1	AT1G07410.1; AT1G16920.1; AT1G28550.1; AT2G33870.1; AT3G15060.1; AT4G18800.1; AT5G45750.1; AT5G59150.1; AT5G60860.1	| Symbols: ATRAB11A, ATRABA2C, ATRAB-A2C, RAB-A2C, RABA2c | RAB GTPase homolog A2C | chr3:17246699-17248362 REVERSE LENGTH=217	140.85	14.29	23848	3	1	3	1	7	5	1	1	1	1	1	1	1	1	1	1	1	1	1	1	0	0	1	1	1	1	2	2	1	1.2	SELECTED
1522	360851	AT4G39330.1	AT4G39330.1	AT4G39330.2	| Symbols: ATCAD9, CAD9 | cinnamyl alcohol dehydrogenase 9 | chr4:18291268-18292772 FORWARD LENGTH=360	140.75	15	38933	4	4	4	4	6	6	1	1	1	1	3	3	3	3	1	2	2	2													SELECTED
1523	359058	AT1G64680.1	AT1G64680.1		| Symbols: | unknown protein; BEST Arabidopsis thaliana protein match is: unknown protein (TAIR:AT1G03055.1); Has 146 Blast hits to 146 proteins in 26 species: Archae - 0; Bacteria - 6; Metazoa - 0; Fungi - 0; Plants - 125; Viruses - 0; Other Eukar	139.88	13.6	28162	4	4	4	4	8	8													1	1	1	1	3	3	3	3	3	4	4	4	SELECTED
1524	360936	AT1G14850.1	AT1G14850.1		| Symbols: NUP155 | nucleoporin 155 | chr1:5116921-5123259 REVERSE LENGTH=1464	139.55	3.62	160013	4	4	4	4	4	4	1	1	1	1	1	1	1	1									2	2	2	2					SELECTED
1525	359986	AT1G07780.1	AT1G07780.1; AT1G07780.2; AT1G07780.3; AT1G07780.5	AT1G07780.4; AT1G29410.1; AT1G29410.2; AT5G05590.1; AT5G05590.2	| Symbols: PAI1, TRP6 | phosphoribosylanthranilate isomerase 1 | chr1:2410352-2411833 REVERSE LENGTH=275	139.54	14.91	29633	3	3	3	3	11	11	1	1	1	1	1	1	1	1	2	3	3	3					2	2	2	2	3	4	4	4	SELECTED
1526	360840	AT5G36160.1	AT5G36160.1		| Symbols: | Tyrosine transaminase family protein | chr5:14233261-14235129 REVERSE LENGTH=420	139.31	8.81	46449	3	3	3	3	5	5	2	2	2	2	2	2	2	2	1	1	1	1													SELECTED
1527	359765	AT2G22780.1	AT2G22780.1		| Symbols: PMDH1 | peroxisomal NAD-malate dehydrogenase 1 | chr2:9689995-9691923 REVERSE LENGTH=354	138.89	12.99	37465	3	2	3	2	7	6	2	2	2	2	2	3	2	2.08	1	2	2	2													SELECTED
1528	359890	AT1G07440.1	AT1G07440.1	AT1G07440.2	| Symbols: | NAD(P)-binding Rossmann-fold superfamily protein | chr1:2286436-2287665 REVERSE LENGTH=266	138.76	18.05	28332	3	3	3	3	5	5	2	2	2	2	1	1	1	1	2	2	2	2													SELECTED
1529	361589	AT4G02580.1	AT4G02580.1		| Symbols: | NADH-ubiquinone oxidoreductase 24 kDa subunit, putative | chr4:1134586-1136906 FORWARD LENGTH=255	138.57	13.33	28388	3	3	3	3	6	6	3	3	3	3	2	2	2	2	1	1	1	1													SELECTED
1530	360852	AT1G65020.1	AT1G65020.1		| Symbols: | FUNCTIONS IN: molecular_function unknown; INVOLVED IN: biological_process unknown; LOCATED IN: endoplasmic reticulum, plasma membrane; EXPRESSED IN: 23 plant structures; EXPRESSED DURING: 13 growth stages; CONTAINS InterPro DOMAIN/s: N	138.16	10.97	35623	3	3	3	3	4	4																	1	1	1	1	3	3	3	3	SELECTED
1531	359289	AT3G04940.1	AT3G04940.1	AT5G28030.1; AT5G28030.2	| Symbols: ATCYSD1, CYSD1 | cysteine synthase D1 | chr3:1365681-1367508 FORWARD LENGTH=324	138.07	9.26	34294	3	1	3	1	5	1	2	2	1	1.5	2	2	0	0	1	1	0	0													SELECTED
1532	359570	AT2G37500.1	AT2G37500.1; AT2G37500.2		| Symbols: | arginine biosynthesis protein ArgJ family | chr2:15739904-15742689 REVERSE LENGTH=468	138.05	12.39	48713	3	3	3	3	5	5	1	1	1	1					3	4	4	4													SELECTED
1533	360184	AT1G33600.1	AT1G33600.1		| Symbols: | Leucine-rich repeat (LRR) family protein | chr1:12180776-12182212 FORWARD LENGTH=478	137.78	7.32	52470	3	3	3	3	5	5	2	2	2	2					2	3	3	3													SELECTED
1534	360853	AT5G51720.1	AT5G51720.1		| Symbols: | 2 iron, 2 sulfur cluster binding | chr5:21009645-21010227 FORWARD LENGTH=108	137.78	26.85	11626	3	3	3	3	5	5	1	1	1	1	2	2	2	2	2	2	2	2													SELECTED
1535	361084	AT5G62530.1	AT5G62530.1		| Symbols: ALDH12A1, ATP5CDH, P5CDH | aldehyde dehydrogenase 12A1 | chr5:25099768-25103159 REVERSE LENGTH=556	137.5	7.73	61772	3	3	3	3	5	5	2	3	3	3	2	2	2	2																	SELECTED
1536	360911	AT5G04990.1	AT5G04990.1		| Symbols: SUN1, ATSUN1 | SAD1/UNC-84 domain protein 1 | chr5:1471698-1473770 REVERSE LENGTH=471	136.88	8.07	51501	2	2	2	2	2	2																	2	2	2	2					SELECTED
1537	358862	AT2G41740.1	AT2G41740.1		| Symbols: VLN2, ATVLN2 | villin 2 | chr2:17410962-17416878 REVERSE LENGTH=976	136.78	3.48	107842	3	2	3	2	6	3	2	2	1	2	2	2	1	1.33	2	2	1	1.5													SELECTED
1538	360878	AT2G30695.1	AT2G30695.1; AT2G30695.2		| Symbols: | FUNCTIONS IN: molecular_function unknown; INVOLVED IN: protein folding, protein transport; LOCATED IN: chloroplast stroma, chloroplast; EXPRESSED IN: 23 plant structures; EXPRESSED DURING: 13 growth stages; CONTAINS InterPro DOMAIN/s:	136.67	11.56	22260	2	2	3	3	6	6	2	2	2	2	2	2	2	2	1	1	1	1					1	1	1	1					SELECTED
1539	361339	AT3G20630.1	AT3G20630.1		| Symbols: UBP14, TTN6, ATUBP14, PER1 | ubiquitin-specific protease 14 | chr3:7203001-7208340 REVERSE LENGTH=797	136.57	3.26	88373	2	2	2	2	4	4	2	2	2	2	1	1	1	1	1	1	1	1													SELECTED
1540	361285	AT4G03560.1	AT4G03560.1		| Symbols: ATTPC1, TPC1, ATCCH1, FOU2 | two-pore channel 1 | chr4:1580253-1585691 FORWARD LENGTH=733	136.54	4.5	84873	3	3	3	3	5	5					1	2	2	2	2	2	2	2					1	1	1	1					SELECTED
1541	359383	AT5G42570.1	AT5G42570.1		| Symbols: | B-cell receptor-associated 31-like | chr5:17021459-17022497 REVERSE LENGTH=218	136.09	17.89	24564	3	3	3	3	6	6	1	1	1	1	2	2	2	2	2	2	2	2					1	1	1	1					SELECTED
1542	359824	AT1G13280.1	AT1G13280.1		| Symbols: AOC4 | allene oxide cyclase 4 | chr1:4547624-4548552 FORWARD LENGTH=254	136.02	14.96	27809	3	2	3	2	7	5	2	2	1	1.33	1	1	1	1	2	2	2	2					1	1	1	1	1	1	0	0	SELECTED
1543	360753	AT4G39710.1	AT4G39710.1; AT4G39710.2		| Symbols: FKBP16-2 | FK506-binding protein 16-2 | chr4:18427249-18428325 REVERSE LENGTH=217	135.66	21.2	23259	3	3	3	3	4	4	3	3	3	3	1	1	1	1																	SELECTED
1544	360073	AT5G50330.1	AT5G50330.1; AT5G50330.2		| Symbols: | Protein kinase superfamily protein | chr5:20485406-20488563 REVERSE LENGTH=479	135.57	6.47	54629	4	2	4	2	5	3																	1	2	2	2	3	3	1	1.22	SELECTED
1545	358826	AT5G06530.1	AT5G06530.1; AT5G06530.2; AT5G06530.3	AT3G52310.1	| Symbols: | ABC-2 type transporter family protein | chr5:1990060-1994605 REVERSE LENGTH=751	135.48	4.66	82931	3	3	3	3	6	6	2	2	2	2	2	2	2	2	2	2	2	2													SELECTED
1546	360517	AT5G55610.1	AT5G55610.1; AT5G55610.2		| Symbols: | unknown protein; LOCATED IN: mitochondrion, chloroplast, plastid, membrane; EXPRESSED IN: 25 plant structures; EXPRESSED DURING: 13 growth stages; Has 1807 Blast hits to 1807 proteins in 277 species: Archae - 0; Bacteria - 0; Metazoa -	135.33	8.21	36055	2	2	2	2	5	5	1	1	1	1	2	2	2	2	2	2	2	2													SELECTED
1547	360441	AT5G44020.1	AT5G44020.1	AT1G04040.1	| Symbols: | HAD superfamily, subfamily IIIB acid phosphatase | chr5:17712433-17714046 FORWARD LENGTH=272	135.06	7.35	31056	2	2	2	2	9	9	2	2	2	2	2	3	3	3	2	2	2	2					1	1	1	1	1	1	1	1	SELECTED
1548	358897	AT1G14610.1	AT1G14610.1		| Symbols: TWN2, VALRS | valyl-tRNA synthetase / valine--tRNA ligase (VALRS) | chr1:5008502-5014486 REVERSE LENGTH=1108	134.84	3.52	125926	3	3	3	3	5	5	2	2	2	2	2	2	2	2	1	1	1	1													SELECTED
1549	361151	AT1G67730.1	AT1G67730.1		| Symbols: YBR159, KCR1, ATKCR1 | beta-ketoacyl reductase 1 | chr1:25391676-25393365 FORWARD LENGTH=318	134.72	16.98	35761	4	4	4	4	7	7	2	2	2	2	2	2	2	2	2	2	2	2					1	1	1	1					SELECTED
1550	361007	AT4G12290.1	AT4G12290.1		| Symbols: | Copper amine oxidase family protein | chr4:7304434-7306973 FORWARD LENGTH=741	134.7	4.18	83233	2	2	3	3	5	5	2	2	2	2	2	2	2	2	1	1	1	1													SELECTED
1551	359372	AT5G14030.1	AT5G14030.1; AT5G14030.2; AT5G14030.3; AT5G14030.4		| Symbols: | translocon-associated protein beta (TRAPB) family protein | chr5:4526878-4528253 FORWARD LENGTH=195	134.7	29.23	21104	3	3	3	3	5	5	1	1	1	1	1	1	1	1	2	2	2	2					1	1	1	1					SELECTED
1552	360019	AT5G10840.1	AT5G10840.1; AT5G25100.1; AT5G25100.2		| Symbols: | Endomembrane protein 70 protein family | chr5:3424910-3427797 REVERSE LENGTH=648	134.63	7.1	74467	3	3	3	3	7	7	1	1	1	1	2	2	2	2	1	1	1	1	2	2	2	2					1	1	1	1	SELECTED
1553	361281	AT3G07100.1	AT3G07100.1		| Symbols: ERMO2, SEC24A | Sec23/Sec24 protein transport family protein | chr3:2245689-2250077 REVERSE LENGTH=1038	134.6	4.14	113960	4	4	4	4	7	7	3	3	3	3					4	4	4	4													SELECTED
1554	360020	AT3G52200.1	AT3G52200.1; AT3G52200.2		| Symbols: LTA3 | Dihydrolipoamide acetyltransferase, long form protein | chr3:19360317-19366091 FORWARD LENGTH=637	134.44	10.99	68862	4	4	4	4	5	5	1	1	1	1	3	3	3	3	1	1	1	1													SELECTED
1555	361016	AT5G20080.1	AT5G20080.1		| Symbols: | FAD/NAD(P)-binding oxidoreductase | chr5:6782708-6786360 FORWARD LENGTH=328	134.22	16.16	35987	3	3	3	3	4	4	1	1	1	1	2	2	2	2	1	1	1	1													SELECTED
1556	359233	AT3G25800.1	AT3G25800.1	AT3G25800.2	| Symbols: PDF1, PR 65, PP2AA2 | protein phosphatase 2A subunit A2 | chr3:9422822-9425783 REVERSE LENGTH=587	134.14	8.01	65598	3	1	3	1	5	2	2	2	1	2	1	1	0	0	2	2	1	2													SELECTED
1557	360741	AT3G48680.1	AT3G48680.1; AT5G63510.1; AT5G63510.2		| Symbols: GAMMA CAL2 | gamma carbonic anhydrase-like 2 | chr3:18035107-18036773 FORWARD LENGTH=256	134.07	9.77	27956	2	2	2	2	5	5	2	2	2	2	1	1	1	1	2	2	2	2													SELECTED
1558	358792	AT1G08110.1	AT1G08110.1; AT1G08110.2; AT1G08110.3; AT1G08110.4		| Symbols: | lactoylglutathione lyase family protein / glyoxalase I family protein | chr1:2535702-2537630 FORWARD LENGTH=185	133.86	22.16	20848	3	3	3	3	6	6	2	2	2	2	1	1	1	1	3	3	3	3													SELECTED
1559	361159	AT5G51545.1	AT5G51545.1		| Symbols: LPA2 | low psii accumulation2 | chr5:20936434-20937243 FORWARD LENGTH=185	133.82	20	20213	2	2	2	2	4	4					1	2	2	2	2	2	2	2													SELECTED
1560	360142	AT4G32150.1	AT4G32150.1	AT2G25340.1; AT5G16000.1	| Symbols: VAMP711, ATVAMP711 | vesicle-associated membrane protein 711 | chr4:15526407-15527651 REVERSE LENGTH=219	133.65	21.92	25038	4	3	4	3	8	6	2	2	1	1.5	1	1	1	1	2	2	1	2					2	2	2	2	1	1	1	1	SELECTED
1561	359112	AT2G39770.1	AT2G39770.1; AT2G39770.2	AT3G55590.1	| Symbols: CYT1, VTC1, SOZ1, EMB101, GMP1 | Glucose-1-phosphate adenylyltransferase family protein | chr2:16589401-16590741 FORWARD LENGTH=361	133.49	11.91	39577	3	3	3	3	5	5	2	2	2	2	1	1	1	1	2	2	2	2													SELECTED
1562	360205	AT1G75220.1	AT1G75220.1		| Symbols: | Major facilitator superfamily protein | chr1:28229412-28232606 REVERSE LENGTH=487	133.43	8.21	52901	3	2	3	2	3	2	1	1	1	1													2	2	1	1.25					SELECTED
1563	361175	AT4G02620.1	AT4G02620.1		| Symbols: | vacuolar ATPase subunit F family protein | chr4:1149419-1151132 REVERSE LENGTH=128	133.03	21.88	14259	3	3	3	3	7	7					1	1	1	1	1	1	1	1	2	2	2	2	2	3	3	3					SELECTED
1564	360884	AT4G25130.1	AT4G25130.1		| Symbols: PMSR4 | peptide met sulfoxide reductase 4 | chr4:12898802-12899998 REVERSE LENGTH=258	132.88	20.16	28644	3	3	3	3	16	16	2	3	3	3	1	2	2	2	3	4	4	4	1	1	1	1	2	4	4	4	2	2	2	2	SELECTED
1565	360308	AT1G45145.1	AT1G45145.1		| Symbols: ATTRX5, ATH5, LIV1, TRX5 | thioredoxin H-type 5 | chr1:17075264-17076256 REVERSE LENGTH=118	132.77	30.51	13122	3	3	3	3	8	8	1	2	2	2	2	3	3	3	2	3	3	3													SELECTED
1566	359718	AT5G59290.1	AT5G59290.1; AT5G59290.2	AT2G28760.1; AT2G28760.2; AT2G28760.3; AT3G46440.1; AT3G46440.2	| Symbols: UXS3, ATUXS3 | UDP-glucuronic acid decarboxylase 3 | chr5:23915814-23917953 REVERSE LENGTH=342	132.74	16.67	38569	3	3	3	3	3	3					3	3	3	3																	SELECTED
1567	358921	AT2G07727.1	AT2G07727.1; ATMG00220.1		| Symbols: | Di-haem cytochrome, transmembrane;Cytochrome b/b6, C-terminal | chr2:3450863-3452044 FORWARD LENGTH=393	132.59	8.14	44146	3	3	3	3	8	8	2	2	2	2	3	3	3	3	3	3	3	3													SELECTED
1568	360642	AT5G66120.2	AT5G66120.2	AT5G66120.1	| Symbols: | 3-dehydroquinate synthase, putative | chr5:26431516-26433649 REVERSE LENGTH=442	132.57	7.24	48064	2	2	2	2	7	7	2	2	2	2	2	2	2	2	1	2	2	2					1	1	1	1					SELECTED
1569	360265	AT2G47910.1	AT2G47910.1; AT2G47910.2		| Symbols: CRR6 | chlororespiratory reduction 6 | chr2:19614741-19615559 FORWARD LENGTH=246	132.4	14.63	28028	3	3	3	3	6	6	1	1	1	1	1	1	1	1	2	2	2	2	1	1	1	1					1	1	1	1	SELECTED
1570	358829	AT4G23990.1	AT4G23990.1	AT4G24000.1; AT4G24010.1	| Symbols: ATCSLG3, CSLG3 | cellulose synthase like G3 | chr4:12456491-12460498 FORWARD LENGTH=751	132.14	4.26	85379	3	3	3	3	4	4					2	2	2	2	2	2	2	2													SELECTED
1571	361571	AT3G53580.1	AT3G53580.1		| Symbols: | diaminopimelate epimerase family protein | chr3:19864784-19866907 FORWARD LENGTH=362	132.1	9.94	38984	3	3	3	3	4	4	2	2	2	2	1	1	1	1	1	1	1	1													SELECTED
1572	359360	AT2G21580.1	AT2G21580.1; AT2G21580.2		| Symbols: | Ribosomal protein S25 family protein | chr2:9236629-9237510 FORWARD LENGTH=108	132.05	22.22	12069	2	1	2	1	9	4	2	3	2	3	2	2	1	1.33	2	2	1	1.5					1	1	0	0	1	1	0	0	SELECTED
1573	358853	AT4G20830.1	AT4G20830.1; AT4G20830.2		| Symbols: | FAD-binding Berberine family protein | chr4:11155486-11157577 FORWARD LENGTH=570	132.03	7.89	63559	3	3	3	3	7	7	3	3	3	3	3	3	3	3	1	1	1	1													SELECTED
1574	359826	AT2G32810.1	AT2G32810.1; AT2G32810.2		| Symbols: BGAL9 | beta galactosidase 9 | chr2:13919410-13925325 REVERSE LENGTH=887	131.84	4.4	99198	3	3	3	3	3	3	1	1	1	1					2	2	2	2													SELECTED
1575	359055	AT5G37830.1	AT5G37830.1		| Symbols: OXP1 | oxoprolinase 1 | chr5:15056635-15060525 REVERSE LENGTH=1266	131.76	3.48	137530	3	3	3	3	3	3	3	3	3	3																					SELECTED
1576	361556	AT5G56260.1	AT5G56260.1		| Symbols: | Ribonuclease E inhibitor RraA/Dimethylmenaquinone methyltransferase | chr5:22775549-22776049 REVERSE LENGTH=166	131.66	26.51	17566	3	3	3	3	3	3	1	1	1	1	1	1	1	1	1	1	1	1													SELECTED
1577	358894	AT3G49470.1	AT3G49470.1		| Symbols: NACA2 | nascent polypeptide-associated complex subunit alpha-like protein 2 | chr3:18341072-18342273 FORWARD LENGTH=217	131.64	26.27	23712	3	2	3	2	3	2					2	2	1	2	1	1	1	1													SELECTED
1578	360821	AT3G02730.1	AT3G02730.1		| Symbols: TRXF1, ATF1 | thioredoxin F-type 1 | chr3:588570-589591 REVERSE LENGTH=178	131.6	17.98	19325	3	3	3	3	10	10	1	2	2	2	2	2	2	2	1	1	1	1					1	1	1	1	3	4	4	4	SELECTED
1579	359983	AT2G31170.1	AT2G31170.1; AT2G31170.2		| Symbols: SYCO ARATH | Cysteinyl-tRNA synthetase, class Ia family protein | chr2:13282559-13285616 REVERSE LENGTH=563	131.56	6.39	63913	3	3	3	3	5	5	2	2	2	2	2	2	2	2	1	1	1	1													SELECTED
1580	359805	AT3G44110.1	AT3G44110.1; AT3G44110.2	AT5G22060.1	| Symbols: ATJ3, ATJ | DNAJ homologue 3 | chr3:15869115-15871059 REVERSE LENGTH=420	131.39	9.52	46444	3	3	3	3	6	6	1	1	1	1	2	2	2	2	3	3	3	3													SELECTED
1581	359543	AT1G05010.1	AT1G05010.1		| Symbols: EFE, ACO4, EAT1 | ethylene-forming enzyme | chr1:1431419-1432695 REVERSE LENGTH=323	131.25	13.62	36676	3	3	3	3	8	8	2	2	2	2	3	3	3	3	2	3	3	3													SELECTED
1582	358954	AT5G62740.1	AT5G62740.1		| Symbols: HIR1, ATHIR1 | SPFH/Band 7/PHB domain-containing membrane-associated protein family | chr5:25201320-25202535 FORWARD LENGTH=286	131.16	12.59	31430	3	2	3	2	10	5	2	3	2	2.5	2	2	1	1.33	2	2	1	1.5					2	3	1	2					SELECTED
1583	360704	AT3G61260.1	AT3G61260.1		| Symbols: | Remorin family protein | chr3:22675403-22676701 REVERSE LENGTH=212	131.14	32.55	23144	4	4	4	4	13	13	4	6	6	6	1	2	2	2	3	5	5	5													SELECTED
1584	359269	AT2G35780.1	AT2G35780.1		| Symbols: scpl26 | serine carboxypeptidase-like 26 | chr2:15037733-15040104 REVERSE LENGTH=452	131.1	6.42	51521	2	2	2	2	4	4	1	1	1	1	2	2	2	2	1	1	1	1													SELECTED
1585	359156	AT3G19760.1	AT3G19760.1	AT1G51380.1	| Symbols: EIF4A-III | eukaryotic initiation factor 4A-III | chr3:6863790-6866242 FORWARD LENGTH=408	131.07	10.05	45844	3	2	3	2	6	3	2	2	1	1.2	3	3	2	2.29	1	1	0	0													SELECTED
1586	359653	AT5G55280.1	AT5G55280.1		| Symbols: FTSZ1-1, ATFTSZ1-1, CPFTSZ | homolog of bacterial cytokinesis Z-ring protein FTSZ 1-1 | chr5:22420740-22422527 REVERSE LENGTH=433	130.97	11.09	45564	4	4	4	4	6	6	1	1	1	1	3	3	3	3	1	1	1	1									1	1	1	1	SELECTED
1587	360960	AT5G53580.1	AT5G53580.1		| Symbols: | NAD(P)-linked oxidoreductase superfamily protein | chr5:21765215-21766919 REVERSE LENGTH=365	130.91	11.23	40576	4	4	4	4	9	9	3	3	3	3	2	2	2	2	2	2	2	2	1	1	1	1					1	1	1	1	SELECTED
1588	361232	ATCG00330.1	ATCG00330.1		| Symbols: RPS14 | chloroplast ribosomal protein S14 | chrC:36938-37240 REVERSE LENGTH=100	130.89	23	11742	2	2	3	3	4	4					1	1	1	1	1	1	1	1									2	2	2	2	SELECTED
1589	360253	AT1G79850.1	AT1G79850.1		| Symbols: RPS17, CS17, PRPS17 | ribosomal protein S17 | chr1:30041473-30041922 REVERSE LENGTH=149	130.7	25.5	16282	3	3	3	3	15	15	3	3	3	3	2	4	4	4	1	1	1	1	2	2	2	2	2	3	3	3	2	2	2	2	SELECTED
1590	358960	AT2G34480.1	AT2G34480.1	AT1G29965.1; AT1G29970.2; AT3G14600.1	| Symbols: | Ribosomal protein L18ae/LX family protein | chr2:14532916-14534161 REVERSE LENGTH=178	130.56	26.97	21307	4	4	4	4	6	6	3	3	3	3	1	1	1	1	2	2	2	2													SELECTED
1591	359309	AT2G25830.1	AT2G25830.1		| Symbols: | YebC-related | chr2:11019091-11021665 REVERSE LENGTH=331	130.53	13.9	36813	3	3	3	3	4	4					1	1	1	1	2	2	2	2					1	1	1	1					SELECTED
1592	359884	AT3G02780.1	AT3G02780.1	AT5G16440.1	| Symbols: IPP2, IPIAT1, IDI2 | isopentenyl pyrophosphate:dimethylallyl pyrophosphate isomerase 2 | chr3:602578-604648 REVERSE LENGTH=284	130.5	14.44	32607	3	3	3	3	4	4	1	1	1	1	2	2	2	2	1	1	1	1													SELECTED
1593	359599	AT1G52280.1	AT1G52280.1		| Symbols: AtRABG3d, RABG3d | RAB GTPase homolog G3D | chr1:19468150-19469449 REVERSE LENGTH=206	130.29	22.33	23069	3	1	3	1	10	1	1	1	0	0	1	1	0	0	2	2	0	0					3	5	1	1.73	1	1	0	0	SELECTED
1594	360423	AT1G50380.1	AT1G50380.1		| Symbols: | Prolyl oligopeptidase family protein | chr1:18662480-18666185 FORWARD LENGTH=710	130.28	5.49	80938	3	3	3	3	5	5	2	2	2	2	2	2	2	2	1	1	1	1													SELECTED
1595	360832	AT1G69390.1	AT1G69390.1		| Symbols: ATMINE1, MINE1, ARC12 | homologue of bacterial MinE 1 | chr1:26084721-26086284 FORWARD LENGTH=229	130.16	16.59	25747	3	3	3	3	5	5																	3	3	3	3	2	2	2	2	SELECTED
1596	360028	AT1G53850.1	AT1G53850.1; AT1G53850.2; AT3G14290.1		| Symbols: PAE1, ATPAE1 | 20S proteasome alpha subunit E1 | chr1:20104131-20105792 REVERSE LENGTH=237	129.6	17.72	25947	4	4	4	4	5	5	1	1	1	1	3	3	3	3	1	1	1	1													SELECTED
1597	359518	AT2G39080.1	AT2G39080.1		| Symbols: | NAD(P)-binding Rossmann-fold superfamily protein | chr2:16309981-16312475 REVERSE LENGTH=351	129.54	12.54	38210	3	3	3	3	4	4	2	2	2	2	1	1	1	1	1	1	1	1													SELECTED
1598	359898	AT1G22430.1	AT1G22430.1; AT1G22430.2		| Symbols: | GroES-like zinc-binding dehydrogenase family protein | chr1:7919235-7921594 FORWARD LENGTH=388	129.5	10.05	42529	3	3	3	3	4	4	1	1	1	1	1	1	1	1	2	2	2	2													SELECTED
1599	359369	AT3G04920.1	AT3G04920.1	AT5G28060.1	| Symbols: | Ribosomal protein S24e family protein | chr3:1360989-1362065 FORWARD LENGTH=133	129.47	27.07	15372	3	3	3	3	6	6	2	2	2	2	1	1	1	1	2	3	3	3													SELECTED
1600	360966	AT1G20450.1	AT1G20450.1; AT1G20450.2		| Symbols: LTI29, LTI45, ERD10 | Dehydrin family protein | chr1:7088235-7089107 REVERSE LENGTH=260	129.38	19.62	29547	3	3	3	3	5	5	1	1	1	1	1	1	1	1	1	1	1	1					2	2	2	2					SELECTED
1601	358907	AT2G42540.1	AT2G42540.1; AT2G42540.2; AT2G42540.3		| Symbols: COR15A, COR15 | cold-regulated 15a | chr2:17711241-17711930 REVERSE LENGTH=127	129.28	11.81	13451	2	2	2	2	6	6	2	2	2	2	2	2	2	2	2	2	2	2													SELECTED
1602	359366	AT1G06290.1	AT1G06290.1	AT1G06310.1; AT3G06690.1	| Symbols: ACX3, ATACX3 | acyl-CoA oxidase 3 | chr1:1922423-1926002 FORWARD LENGTH=675	129.22	6.07	75676	3	3	3	3	4	4	2	2	2	2	1	1	1	1	1	1	1	1													SELECTED
1603	361503	AT4G34740.1	AT4G34740.1		| Symbols: ATASE2, CIA1, ATPURF2, ASE2 | GLN phosphoribosyl pyrophosphate amidotransferase 2 | chr4:16574894-16576579 REVERSE LENGTH=561	129.22	6.6	61030	3	3	3	3	9	9	2	2	2	2	2	2	2	2	2	2	2	2	1	1	1	1	2	2	2	2					SELECTED
1604	359131	AT4G34110.1	AT4G34110.1		| Symbols: PAB2, PABP2, ATPAB2 | poly(A) binding protein 2 | chr4:16336732-16339892 FORWARD LENGTH=629	129.15	5.09	68672	2	2	2	2	4	4	1	1	1	1	1	1	1	1	2	2	2	2													SELECTED
1605	358926	AT3G61240.1	AT3G61240.1; AT3G61240.2		| Symbols: | DEA(D/H)-box RNA helicase family protein | chr3:22666590-22669154 FORWARD LENGTH=498	128.79	11.85	56774	4	1	4	1	4	1	1	1	0	0	3	3	1	3																	SELECTED
1606	359560	AT4G10320.1	AT4G10320.1		| Symbols: | tRNA synthetase class I (I, L, M and V) family protein | chr4:6397526-6404509 REVERSE LENGTH=1190	128.62	2.61	135484	3	3	3	3	6	6	2	2	2	2	2	2	2	2	2	2	2	2													SELECTED
1607	360304	AT1G80070.1	AT1G80070.1	AT4G38780.1	| Symbols: SUS2, EMB33, EMB177, EMB14 | Pre-mRNA-processing-splicing factor | chr1:30118052-30127574 FORWARD LENGTH=2359	128.46	1.27	275426	3	3	3	3	5	5	1	1	1	1	3	3	3	3	1	1	1	1													SELECTED
1608	360762	AT2G03510.1	AT2G03510.1		| Symbols: | SPFH/Band 7/PHB domain-containing membrane-associated protein family | chr2:1066717-1068934 FORWARD LENGTH=356	128.4	11.24	40596	3	3	3	3	6	6	1	1	1	1	1	1	1	1	2	2	2	2					2	2	2	2					SELECTED
1609	359984	AT4G30310.2	AT4G30310.2	AT4G30310.1; AT4G30310.3	| Symbols: | FGGY family of carbohydrate kinase | chr4:14831913-14835092 FORWARD LENGTH=579	128.13	8.98	62552	3	3	3	3	4	4					3	3	3	3	1	1	1	1													SELECTED
1610	358844	AT3G55610.1	AT3G55610.1	AT3G55610.2	| Symbols: P5CS2 | delta 1-pyrroline-5-carboxylate synthase 2 | chr3:20624278-20628989 REVERSE LENGTH=726	128.03	4.82	78871	3	1	3	1	3	1					1	1	1	1	2	2	0	0													DISCARDED
1611	360031	AT2G40300.1	AT2G40300.1		| Symbols: ATFER4, FER4 | ferritin 4 | chr2:16831501-16833214 REVERSE LENGTH=259	127.89	15.83	29028	3	3	3	3	4	4	1	1	1	1	1	1	1	1	1	1	1	1									1	1	1	1	SELECTED
[truncated: 1,354 more rows]

## Sheet: Protein matches
ORDER	protein_set_id	accession_representative	accession	description	is_representative	is_sameset	protein_set_score	coverage	MW	#sequences	#specific_sequences	#peptides	#specific_peptides	#peptide_matches	#specific_peptide_matches
[truncated: 5,562 more rows]

[truncated: 1 more sheets: Best PSMs]
