# Supplementary material for: Unraveling Hidden Components of the Chloroplast Envelope Proteome: Opportunities and Limits of Better MS Sensitivity
Source: Mol Cell Proteomics. 2019 Apr 8;18(7):1285–306. doi: 10.1074/mcp.RA118.000988 (PMC6601204; doi:10.1074/mcp.RA118.000988)
Supplement: Supplemental table S3 [file 139688_2_supp_309961_ppdxww.xlsx]

## Sheet: Readme
	Crude analysis of Proteins identified in Crude Cell Extract (CCE) and in purified Envelope (Env)
Filters	1- Contaminants (keratins, ..) were discarded.
	2- Proteins identified with only 1 peptide were kept, except those having SWSC = 0 in one sample and SWSC = 1 in the other sample.
	TOTAL = 2480
Headers
Accession	TAIR Gene Id
TAIR AGI	TAIR protein Id (representative of the protein set identified in MS)
Description	Description from the fasta file
Sequence Specific	Number of specific primary sequences (not shared by another Protein set)
Pep	Number of identified peptides (unique sequence and modifications pattern)
SC	Spectral Counts
SSC	Specific Spectral Counts
WSC	Weighted Spectral Counts
Norm_WSC	Normalized WSC (over the total WSC within each replicate, scaled to the third replicate). The totals of WSC are indicated at the bottom of the table.
SWSC	Sum over the 3 replicates of the normalized WSC
Sample	"Env_only" (SWSC_CCE = 0), "CCE_only" (SWSC_Env = 0) or "Mix" (identified in both Env & CCE)
Location SUBAcon	retrieved from http://suba3.plantenergy.uwa.edu.au/
Description SubA3	idem
Format
within each replicate
	protein identified with 1 pep, SSC >= 2
	protein identified with more than 1 pep but with SSC = 1
	protein identified with 1 pep, SSC = 1
	protein identified with SSC = 0

## Sheet: Supp. Table S3
This_table_ORDER	Accession	TAIR AGI	Description	Sequence Specific	Pep_CCE1	SC_CCE1	SSC_CCE1	WSC_CCE1	Pep_CCE2	SC_CCE2	SSC_CCE2	WSC_CCE2	Pep_CCE3	SC_CCE3	SSC_CCE3	WSC_CCE3	Pep_Env1	SC_Env1	SSC_Env1	WSC_Env1	Pep_Env2	SC_Env2	SSC_Env2	WSC_Env2	Pep_Env3	SC_Env3	SSC_Env3	WSC_Env3	Norm_WSC_CCE1	Norm_WSC_CCE2	Norm_WSC_CCE3	Norm_WSC_Env1	Norm_WSC_Env2	Norm_WSC_Env3	SWSC_CCE	SWSC_Env	Sample	Location SUBAcon		Description SubA3
1	AT4G24810	AT4G24810.2	| Symbols: | Protein kinase superfamily protein | chr4:12786791-12789598 REVERSE LENGTH=481	14													3	3	3	3	11	14	14	14	9	10	8	9.78				5.88047	13.8499	9.78	0	29.5104	Env only	cytosol	1	Protein kinase superfamily protein;similar to ABC1 family protein, contains InterPro domain ABC1 protein (InterPro:IPR004147)
2	AT1G76405	AT1G76405.2	| Symbols: | unknown protein; FUNCTIONS IN: molecular_function unknown; INVOLVED IN: biological_process unknown; LOCATED IN: chloroplast envelope; EXPRESSED IN: 21 plant structures; EXPRESSED DURING: 13 growth stages; BEST Arabidopsis thaliana prot	9													3	3	2	3	9	13	10	12.31	11	14	11	12.65				5.88047	12.178	12.65	0	30.7085	Env only	cytosol	2	;
3	AT1G62960	AT1G62960.1	| Symbols: ACS10 | ACC synthase 10 | chr1:23318271-23320229 REVERSE LENGTH=557	6													1	1	1	1	2	2	2	2	6	7	7	7				1.96016	1.97855	7	0	10.9387	Env only	cytosol	3	ACC synthase 10;Encodes an aminotransferase with broad specificity for aspartate and aromatic amino aids such as tyrosine and phenylalanine. It does not act on branched chain amino acids and does not have ACC synthase activity.
4	AT5G49820	AT5G49820.1	| Symbols: EMB1879, RUS6 | Protein of unknown function, DUF647 | chr5:20246753-20249432 REVERSE LENGTH=497	6																	3	3	3	3	4	4	4	4				0	2.96783	4	0	6.96783	Env only	cytosol	4	Protein of unknown function, DUF647;
5	AT2G39330	AT2G39330.1	| Symbols: JAL23 | jacalin-related lectin 23 | chr2:16419787-16421573 REVERSE LENGTH=459	5																	6	7	6	6.86								0	6.78644	0	0	6.78644	Env only	cytosol	5	jacalin-related lectin 23;
6	AT3G49870	AT3G49870.1	| Symbols: ATARLA1C, ARLA1C | ADP-ribosylation factor-like A1C | chr3:18492674-18494021 REVERSE LENGTH=184	1					1	1	0	0	1	1	0	0	2	2	0	0	5	6	1	2.67	1	1	0	0		0	0	0	2.64137	0	0	2.64137	Env only	cytosol	6	ADP-ribosylation factor-like A1C;A member of ARF-like GTPase family. A thaliana has 21 members, in two subfamilies, ARF and ARF-like (ARL) GTPases.
7	AT3G53220	AT3G53220.1	| Symbols: | Thioredoxin superfamily protein | chr3:19722032-19722615 FORWARD LENGTH=126	3													1	1	1	1	3	4	4	4	2	2	2	2				1.96016	3.95711	2	0	7.91727	Env only	cytosol	7	Thioredoxin superfamily protein;
8	AT3G07400	AT3G07400.1	| Symbols: | lipase class 3 family protein | chr3:2367456-2372238 FORWARD LENGTH=1003	4																	3	3	3	3	4	5	5	5				0	2.96783	5	0	7.96783	Env only	cytosol	8	lipase class 3 family protein;
9	AT5G22210	AT5G22210.1	| Symbols: | unknown protein; FUNCTIONS IN: molecular_function unknown; INVOLVED IN: N-terminal protein myristoylation; LOCATED IN: cellular_component unknown; Has 30201 Blast hits to 17322 proteins in 780 species: Archae - 12; Bacteria - 1396; Met	1																	2	2	2	2	2	2	2	2				0	1.97855	2	0	3.97855	Env only	cytosol	9	;
10	AT1G11660	AT1G11660.1	| Symbols: | heat shock protein 70 (Hsp 70) family protein | chr1:3921056-3924347 FORWARD LENGTH=763	4																	1	1	1	1	3	3	3	3				0	0.989277	3	0	3.98928	Env only	cytosol	10	heat shock protein 70 (Hsp 70) family protein;
11	AT5G50330	AT5G50330.1	| Symbols: | Protein kinase superfamily protein | chr5:20485406-20488563 REVERSE LENGTH=479	2																	1	2	2	2	3	3	1	1.22				0	1.97855	1.22	0	3.19855	Env only	cytosol	11	Protein kinase superfamily protein;
12	AT2G06010	AT2G06010.1	| Symbols: ORG4 | OBP3-responsive gene 4 | chr2:2336841-2338391 FORWARD LENGTH=188	3													1	1	1	1	2	3	3	3								1.96016	2.96783	0	0	4.92799	Env only	cytosol	12	OBP3-responsive gene 4;encodes a novel protein whose expression level is induced in lines overexpressing salicylic-acid (SA)-inducible Arabidopsis DNA binding with one finger (Dof) transcription factor, called OBF-binding protein 3.
13	AT1G52030	AT1G52030.1	| Symbols: MBP2, MBP1.2, F-ATMBP | myrosinase-binding protein 2 | chr1:19346090-19348282 REVERSE LENGTH=642	1	1	1	0	0	1	1	0	0	2	2	0	0					3	3	1	1.29					0	0	0	0	1.27617	0	0	1.27617	Env only	cytosol	13	myrosinase-binding protein 2;Similar to myrosinase binding proteins which may be involved in metabolizing glucosinolates and forming defense compounds to protect against herbivory. Also similar to lectins and other agglutinating factors. Expressed only in flowers.
14	AT2G43540	AT2G43540.1	| Symbols: | unknown protein; FUNCTIONS IN: molecular_function unknown; INVOLVED IN: N-terminal protein myristoylation; LOCATED IN: cellular_component unknown; EXPRESSED IN: 22 plant structures; EXPRESSED DURING: 13 growth stages; Has 27 Blast hits	2																	1	1	1	1	2	2	2	2				0	0.989277	2	0	2.98928	Env only	cytosol	14	;
15	AT1G17720	AT1G17720.1	| Symbols: ATB BETA | Protein phosphatase 2A, regulatory subunit PR55 | chr1:6093949-6098065 REVERSE LENGTH=501	2																	2	2	2	2	1	1	1	1				0	1.97855	1	0	2.97855	Env only	cytosol	15	Protein phosphatase 2A, regulatory subunit PR55;type 2A protein serine/threonine phosphatase 55 kDa B
16	AT4G10060	AT4G10060.1	| Symbols: | Beta-glucosidase, GBA2 type family protein | chr4:6289355-6295258 FORWARD LENGTH=922	2													1	1	1	1	1	1	1	1								1.96016	0.989277	0	0	2.94943	Env only	cytosol	16	Beta-glucosidase, GBA2 type family protein;
17	AT5G63030	AT5G63030.1	| Symbols: | Thioredoxin superfamily protein | chr5:25286352-25287517 FORWARD LENGTH=125	2																					2	2	2	2				0	0	2	0	2	Env only	cytosol	17	Thioredoxin superfamily protein;
18	AT1G06400	AT1G06400.1	| Symbols: ARA2, ATRABA1A, ATRAB11E, ARA-2 | Ras-related small GTP-binding family protein | chr1:1951089-1952686 REVERSE LENGTH=216	1																	1	1	1	1	2	2	1	1.2				0	0.989277	1.2	0	2.18928	Env only	cytosol	18	Ras-related small GTP-binding family protein;small GTP-binding protein (ara-2)
19	AT1G77420	AT1G77420.1	| Symbols: | alpha/beta-Hydrolases superfamily protein | chr1:29093641-29095442 FORWARD LENGTH=382	2																	1	1	1	1	1	1	1	1				0	0.989277	1	0	1.98928	Env only	cytosol	19	alpha/beta-Hydrolases superfamily protein;
25	AT1G66820	AT1G66820.1	| Symbols: | glycine-rich protein | chr1:24930093-24930422 FORWARD LENGTH=109	1													1	1	1	1	1	1	1	1	1	2	2	2				1.96016	0.989277	2	0	4.94943	Env only	cytosol	20	glycine-rich protein;
32	AT5G53540	AT5G53540.1	| Symbols: | P-loop containing nucleoside triphosphate hydrolases superfamily protein | chr5:21749561-21751099 REVERSE LENGTH=403	1	1	1	0	0	1	1	0	0	1	1	0	0	1	1	0	0	3	3	1	3	2	2	1	1.5	0	0	0	0	2.96783	1.5	0	4.46783	Env only	cytosol,nucleus	21	P-loop containing nucleoside triphosphate hydrolases superfamily protein;
33	AT4G17540	AT4G17540.1	| Symbols: | unknown protein; Has 30201 Blast hits to 17322 proteins in 780 species: Archae - 12; Bacteria - 1396; Metazoa - 17338; Fungi - 3422; Plants - 5037; Viruses - 0; Other Eukaryotes - 2996 (source: NCBI BLink). | chr4:9775982-9777765 FORWA	2													1	1	1	1	1	2	2	2	2	4	4	4				1.96016	1.97855	4	0	7.93871	Env only	cytosol,nucleus	22	;
35	AT4G31500	AT4G31500.1	| Symbols: CYP83B1, SUR2, RNT1, RED1, ATR4 | cytochrome P450, family 83, subfamily B, polypeptide 1 | chr4:15273677-15275271 REVERSE LENGTH=499	4																	4	4	4	4								0	3.95711	0	0	3.95711	Env only	endoplasmic reticulum	1	cytochrome P450, family 83, subfamily B, polypeptide 1;Encodes an oxime-metabolizing enzyme in the biosynthetic pathway of glucosinolates. Is required for phytochrome signal transduction in red light. Mutation confers auxin overproduction.
36	AT1G65020	AT1G65020.1	| Symbols: | FUNCTIONS IN: molecular_function unknown; INVOLVED IN: biological_process unknown; LOCATED IN: endoplasmic reticulum, plasma membrane; EXPRESSED IN: 23 plant structures; EXPRESSED DURING: 13 growth stages; CONTAINS InterPro DOMAIN/s: N	3																	1	1	1	1	3	3	3	3				0	0.989277	3	0	3.98928	Env only	endoplasmic reticulum	2	;
37	AT2G30490	AT2G30490.1	| Symbols: ATC4H, C4H, CYP73A5, REF3 | cinnamate-4-hydroxylase | chr2:12993861-12995683 REVERSE LENGTH=505	2																	2	2	2	2								0	1.97855	0	0	1.97855	Env only	endoplasmic reticulum	3	cinnamate-4-hydroxylase;Encodes a cinnamate-4-hydroxylase. Mutations in this gene impact phenylpropanoid metabolism, growth and development.
38	AT1G09850	AT1G09850.1	| Symbols: XBCP3 | xylem bark cysteine peptidase 3 | chr1:3201848-3203875 FORWARD LENGTH=437	2													1	1	1	1	1	1	1	1								1.96016	0.989277	0	0	2.94943	Env only	endoplasmic reticulum	4	xylem bark cysteine peptidase 3;Arabidopsis thaliana papain-like cysteine peptidase
39	AT5G20520	AT5G20520.1	| Symbols: WAV2 | alpha/beta-Hydrolases superfamily protein | chr5:6943536-6946315 REVERSE LENGTH=308	2																	1	1	1	1	2	2	2	2				0	0.989277	2	0	2.98928	Env only	endoplasmic reticulum	5	alpha/beta-Hydrolases superfamily protein;Encodes a Bem46-like protein. WAV2 negatively regulates root bending when roots alter their growth direction. It's not involved in sensing environmental stimuli (e.g. gravity, light, water, touch).
40	AT3G04830	AT3G04830.1	| Symbols: | Protein prenylyltransferase superfamily protein | chr3:1326289-1329132 FORWARD LENGTH=303	2																	2	2	2	2								0	1.97855	0	0	1.97855	Env only	endoplasmic reticulum	6	Protein prenylyltransferase superfamily protein;
41	AT2G25110	AT2G25110.1	| Symbols: SDF2, ATSDL, AtSDF2 | stromal cell-derived factor 2-like protein precursor | chr2:10684428-10685838 FORWARD LENGTH=218	1																	1	1	1	1	1	1	1	1				0	0.989277	1	0	1.98928	Env only	endoplasmic reticulum	7	stromal cell-derived factor 2-like protein precursor;Encodes an endoplasmic reticulum protein SDF2 (stromal-derived factor-2). Forms a complex SDF2-ERdj3B-BiP that is required for the proper accumulation of the surface-exposed leucine-rich repeat receptor kinases EFR. EFR is involved in PAMP (pathogen associated molecular patterns) triggered immunity.
50	AT5G04990	AT5G04990.1	| Symbols: SUN1, ATSUN1 | SAD1/UNC-84 domain protein 1 | chr5:1471698-1473770 REVERSE LENGTH=471	2																	2	2	2	2								0	1.97855	0	0	1.97855	Env only	endoplasmic reticulum,nucleus	8	SAD1/UNC-84 domain protein 1;Encodes a member of the Sad1/UNC-84 (SUN)-domain proteins: AtSUN1(At5g04990), AtSUN2(AT3G10730). SUN domain proteins are part of the cytoskeletal-nucleoskeletal bridging complexes. AtSUN1 and AtSUN2 are localized to the nuclear envelope and are present as homomers and heteromers in vivo.
52	AT2G34810	AT2G34810.1	| Symbols: | FAD-binding Berberine family protein | chr2:14685292-14686914 FORWARD LENGTH=540	1													1	1	1	1	1	1	1	1	1	2	2	2				1.96016	0.989277	2	0	4.94943	Env only	extracellular	9	FAD-binding Berberine family protein;
56	AT5G51570	AT5G51570.1	| Symbols: | SPFH/Band 7/PHB domain-containing membrane-associated protein family | chr5:20949511-20951234 FORWARD LENGTH=292	2																	2	2	2	2								0	1.97855	0	0	1.97855	Env only	golgi	10	SPFH/Band 7/PHB domain-containing membrane-associated protein family;
57	AT1G08190	AT1G08190.1	| Symbols: ATVPS41, ZIP2, VPS41, ATVAM2, VAM2 | vacuolar protein sorting 41 | chr1:2567652-2573142 FORWARD LENGTH=980	2																	2	2	2	2								0	1.97855	0	0	1.97855	Env only	golgi	11	vacuolar protein sorting 41;Might be involved in protein sorting to the vacuole.
58	AT3G54860	AT3G54860.1	| Symbols: ATVPS33, VPS33 | Sec1/munc18-like (SM) proteins superfamily | chr3:20324286-20329841 REVERSE LENGTH=592	2																	2	2	2	2								0	1.97855	0	0	1.97855	Env only	golgi	12	Sec1/munc18-like (SM) proteins superfamily;Homologous to yeast VPS33. Forms a complex with VCL1 and AtVPS11. Involved in vacuolar biogenesis.
59	AT4G17140	AT4G17140.1	| Symbols: | pleckstrin homology (PH) domain-containing protein | chr4:9613617-9636618 REVERSE LENGTH=4216	2																	2	2	2	2								0	1.97855	0	0	1.97855	Env only	golgi	13	pleckstrin homology (PH) domain-containing protein;
66	AT3G53610	AT3G53610.1	| Symbols: ATRAB8, AtRab8B, AtRABE1a, RAB8 | RAB GTPase homolog 8 | chr3:19876531-19878264 REVERSE LENGTH=216	1	2	2	0	0	1	1	0	0	2	3	0	0	1	1	0	0	1	1	0	0	2	2	1	1.5	0	0	0	0	0	1.5	0	1.5	Env only	golgi,cytosol	14	RAB GTPase homolog 8;GTPase AtRAB8 (atrab8)
67	AT1G52280	AT1G52280.1	| Symbols: AtRABG3d, RABG3d | RAB GTPase homolog G3D | chr1:19468150-19469449 REVERSE LENGTH=206	1	1	1	0	0	1	1	0	0	2	2	0	0					3	5	1	1.73	1	1	0	0	0	0	0	0	1.71145	0	0	1.71145	Env only	golgi,vacuole,plasma membrane	15	RAB GTPase homolog G3D;
68	AT5G58270	AT5G58270.1	| Symbols: STA1, ATATM3, ATM3 | ABC transporter of the mitochondrion 3 | chr5:23562168-23567040 FORWARD LENGTH=728	21													7	8	8	8	22	27	27	27	17	23	23	23				15.6813	26.7105	23	0	65.3917	Env only	mitochondrion	1	ABC transporter of the mitochondrion 3;Encodes a mitochondrial half-molecule ABC transporter, a member of ATM subfamily. Mutants are dwarfed, chlorotic plants with altered leaf morphology. ATM3 transcription is induced by Cd(II) or Pb(II). Involved in heavy metal resistance. Arabidopsis thaliana has three ATM genes, namely ATM1, ATM2 and ATM3. Only ATM3 has an important function for plant growth.…
69	AT5G56730	AT5G56730.1	| Symbols: | Insulinase (Peptidase family M16) protein | chr5:22946906-22952576 REVERSE LENGTH=956	17													1	1	1	1	15	17	17	17	15	16	16	16				1.96016	16.8177	16	0	34.7779	Env only	mitochondrion	2	Insulinase (Peptidase family M16) protein;
70	AT4G00290	AT4G00290.1	| Symbols: | Mechanosensitive ion channel protein | chr4:123097-125300 REVERSE LENGTH=497	12													1	1	1	1	10	13	13	13	10	12	12	12				1.96016	12.8606	12	0	26.8208	Env only	mitochondrion	3	Mechanosensitive ion channel protein;
71	AT1G67690	AT1G67690.1	| Symbols: | Zincin-like metalloproteases family protein | chr1:25369086-25373730 FORWARD LENGTH=710	13													1	1	1	1	7	7	7	7	12	15	15	15				1.96016	6.92494	15	0	23.8851	Env only	mitochondrion	4	Zincin-like metalloproteases family protein;
72	AT1G25375	AT1G25375.1	| Symbols: | Metallo-hydrolase/oxidoreductase superfamily protein | chr1:8900279-8903220 REVERSE LENGTH=524	7													1	1	1	1	6	7	7	7	6	7	7	7				1.96016	6.92494	7	0	15.8851	Env only	mitochondrion	5	Metallo-hydrolase/oxidoreductase superfamily protein;
73	AT3G16620	AT3G16620.1	| Symbols: ATTOC120, TOC120 | translocon outer complex protein 120 | chr3:5658469-5661738 REVERSE LENGTH=1089	1													2	2	0	0	5	5	1	1.33	5	7	2	2.91				0	1.31574	2.91	0	4.22574	Env only	mitochondrion	6	translocon outer complex protein 120;component of TOC complex, plastid protein import machinery.
74	AT2G38670	AT2G38670.1	| Symbols: PECT1 | phosphorylethanolamine cytidylyltransferase 1 | chr2:16168979-16171680 FORWARD LENGTH=421	5																	5	6	6	6	1	1	1	1				0	5.93566	1	0	6.93566	Env only	mitochondrion	7	phosphorylethanolamine cytidylyltransferase 1;Encodes a mitochondrial ethanolamine-phosphate cytidylyltransferase, involved in phosphatidylethanolamine (PE) biosynthesis.
75	AT5G63050	AT5G63050.1	| Symbols: EMB2759 | embryo defective 2759 | chr5:25293109-25294799 FORWARD LENGTH=345	5													1	1	1	1	5	6	6	6	3	4	4	4				1.96016	5.93566	4	0	11.8958	Env only	mitochondrion	8	embryo defective 2759;
76	AT3G50380	AT3G50380.1	| Symbols: | Protein of unknown function (DUF1162) | chr3:18686527-18700533 REVERSE LENGTH=3072	6																	1	1	1	1	5	5	5	5				0	0.989277	5	0	5.98928	Env only	mitochondrion	9	Protein of unknown function (DUF1162);
77	AT4G16580	AT4G16580.1	| Symbols: | Protein phosphatase 2C family protein | chr4:9341152-9342555 REVERSE LENGTH=467	3																	1	1	1	1	3	3	3	3				0	0.989277	3	0	3.98928	Env only	mitochondrion	10	Protein phosphatase 2C family protein;
78	AT5G50100	AT5G50100.1	| Symbols: | Putative thiol-disulphide oxidoreductase DCC | chr5:20371916-20373172 FORWARD LENGTH=214	3																					3	3	3	3				0	0	3	0	3	Env only	mitochondrion	11	Putative thiol-disulphide oxidoreductase DCC;
79	AT5G64970	AT5G64970.1	| Symbols: | Mitochondrial substrate carrier family protein | chr5:25958806-25960443 REVERSE LENGTH=428	2																	2	2	2	2								0	1.97855	0	0	1.97855	Env only	mitochondrion	12	Mitochondrial substrate carrier family protein;
80	AT4G16700	AT4G16700.1	| Symbols: PSD1 | phosphatidylserine decarboxylase 1 | chr4:9395815-9398261 REVERSE LENGTH=453	2																	1	1	1	1	2	2	2	2				0	0.989277	2	0	2.98928	Env only	mitochondrion	13	phosphatidylserine decarboxylase 1;Encodes a mitochondrial phosphatidylserine decarboxylase. Expressed mainly in roots and flowers.
81	AT1G49880	AT1G49880.1	| Symbols: Erv1 | Erv1/Alr family protein | chr1:18464081-18465914 FORWARD LENGTH=191	3													2	2	2	2	1	1	1	1	1	1	1	1				3.92031	0.989277	1	0	5.90959	Env only	mitochondrion	14	Erv1/Alr family protein;
82	AT4G32900	AT4G32900.2	| Symbols: | Peptidyl-tRNA hydrolase II (PTH2) family protein | chr4:15878944-15880979 REVERSE LENGTH=193	2													1	1	1	1	1	1	1	1	2	2	2	2				1.96016	0.989277	2	0	4.94943	Env only	mitochondrion	15	Peptidyl-tRNA hydrolase II (PTH2) family protein;
83	AT3G51830	AT3G51830.1	| Symbols: ATG5, SAC8 | SAC domain-containing protein 8 | chr3:19220237-19225092 FORWARD LENGTH=588	2																	1	1	1	1	1	1	1	1				0	0.989277	1	0	1.98928	Env only	mitochondrion	16	SAC domain-containing protein 8;putative transmembrane protein G5p (AtG5) mRNA, complete
85	AT3G01660	AT3G01660.1	| Symbols: | S-adenosyl-L-methionine-dependent methyltransferases superfamily protein | chr3:245532-246432 FORWARD LENGTH=273	1																	1	1	1	1	1	1	1	1				0	0.989277	1	0	1.98928	Env only	mitochondrion	17	S-adenosyl-L-methionine-dependent methyltransferases superfamily protein;
97	AT2G16640	AT2G16640.1	| Symbols: ATTOC132, TOC132 | multimeric translocon complex in the outer envelope membrane 132 | chr2:7211489-7215109 REVERSE LENGTH=1206	10													5	5	3	5	13	15	11	14.67	13	14	9	13.09				9.80078	14.5127	13.09	0	37.4035	Env only	nucleus	1	multimeric translocon complex in the outer envelope membrane 132;
98	AT1G70480	AT1G70480.1	| Symbols: | Domain of unknown function (DUF220) | chr1:26562304-26563608 FORWARD LENGTH=320	7													1	1	1	1	5	5	5	5	6	6	6	6				1.96016	4.94639	6	0	12.9065	Env only	nucleus	2	Domain of unknown function (DUF220);
99	AT3G03870	AT3G03870.2	| Symbols: | unknown protein; BEST Arabidopsis thaliana protein match is: unknown protein (TAIR:AT5G18130.1); Has 47 Blast hits to 47 proteins in 13 species: Archae - 0; Bacteria - 0; Metazoa - 2; Fungi - 0; Plants - 45; Viruses - 0; Other Eukaryot	2																	1	2	2	2	1	1	1	1				0	1.97855	1	0	2.97855	Env only	nucleus	3	;
100	AT5G40480	AT5G40480.1	| Symbols: EMB3012 | embryo defective 3012 | chr5:16213361-16223982 FORWARD LENGTH=1923	3																	3	3	3	3								0	2.96783	0	0	2.96783	Env only	nucleus	4	embryo defective 3012;
101	AT5G02590	AT5G02590.1	| Symbols: | Tetratricopeptide repeat (TPR)-like superfamily protein | chr5:583117-584097 FORWARD LENGTH=326	2																	2	3	3	3	2	2	2	2				0	2.96783	2	0	4.96783	Env only	nucleus	5	Tetratricopeptide repeat (TPR)-like superfamily protein;
102	AT5G56850	AT5G56850.1	| Symbols: | unknown protein; EXPRESSED IN: 21 plant structures; EXPRESSED DURING: 13 growth stages; Has 35333 Blast hits to 34131 proteins in 2444 species: Archae - 798; Bacteria - 22429; Metazoa - 974; Fungi - 991; Plants - 531; Viruses - 0; Othe	2																					2	3	3	3				0	0	3	0	3	Env only	nucleus	6	;
107	AT1G76010	AT1G76010.1	| Symbols: | Alba DNA/RNA-binding protein | chr1:28528505-28530488 REVERSE LENGTH=350	1													1	1	1	1					1	1	1	1				1.96016	0	1	0	2.96016	Env only	nucleus	7	Alba DNA/RNA-binding protein;
117	AT2G27490	AT2G27490.1	| Symbols: ATCOAE | dephospho-CoA kinase family | chr2:11748087-11749009 REVERSE LENGTH=232	3																	3	3	3	3	1	1	1	1				0	2.96783	1	0	3.96783	Env only	peroxisome	1	dephospho-CoA kinase family;AT2G27490 encodes dephospho-CoA kinase. The molecular function was shown to phosphorylate the ribosyl moiety forming CoA.
118	AT3G20240	AT3G20240.1	| Symbols: | Mitochondrial substrate carrier family protein | chr3:7057192-7058716 FORWARD LENGTH=348	2																	2	2	2	2	1	1	1	1				0	1.97855	1	0	2.97855	Env only	peroxisome	2	Mitochondrial substrate carrier family protein;
119	AT1G64850	AT1G64850.1	| Symbols: | Calcium-binding EF hand family protein | chr1:24096548-24097574 REVERSE LENGTH=162	2																	1	1	1	1	1	1	1	1				0	0.989277	1	0	1.98928	Env only	peroxisome	3	Calcium-binding EF hand family protein;
120	AT5G10050	AT5G10050.1	| Symbols: | NAD(P)-binding Rossmann-fold superfamily protein | chr5:3144254-3145643 FORWARD LENGTH=279	2																					2	2	2	2				0	0	2	0	2	Env only	peroxisome	4	NAD(P)-binding Rossmann-fold superfamily protein;
121	AT1G13820	AT1G13820.1	| Symbols: | alpha/beta-Hydrolases superfamily protein | chr1:4735622-4737617 FORWARD LENGTH=339	2																	1	1	1	1	2	2	2	2				0	0.989277	2	0	2.98928	Env only	peroxisome	5	alpha/beta-Hydrolases superfamily protein;
124	AT5G04830	AT5G04830.1	| Symbols: | Nuclear transport factor 2 (NTF2) family protein | chr5:1402294-1403671 REVERSE LENGTH=178	5																	5	7	7	7	2	2	2	2				0	6.92494	2	0	8.92494	Env only	peroxisome,cytosol	6	Nuclear transport factor 2 (NTF2) family protein;
125	AT1G63900	AT1G63900.1	| Symbols: DAL1 | E3 Ubiquitin ligase family protein | chr1:23717056-23719086 FORWARD LENGTH=343	5																	2	2	2	2	5	5	5	5				0	1.97855	5	0	6.97855	Env only	plasma membrane	1	E3 Ubiquitin ligase family protein;
126	AT3G46060	AT3G46060.1	| Symbols: ARA3, ARA-3, ATRABE1C, ATRAB8A, RAB8A | RAB GTPase homolog 8A | chr3:16917908-16919740 FORWARD LENGTH=216	1	2	2	0	0	1	1	0	0	2	3	0	0	2	2	1	1.5	1	1	0	0	1	1	0	0	0	0	0	2.94024	0	0	0	2.94024	Env only	plasma membrane	2	RAB GTPase homolog 8A;small GTP-binding protein (ara-3)
127	AT5G25250	AT5G25250.1	| Symbols: | SPFH/Band 7/PHB domain-containing membrane-associated protein family | chr5:8749774-8751430 FORWARD LENGTH=470	3																	3	4	4	4								0	3.95711	0	0	3.95711	Env only	plasma membrane	3	SPFH/Band 7/PHB domain-containing membrane-associated protein family;
128	AT2G39310	AT2G39310.1	| Symbols: JAL22 | jacalin-related lectin 22 | chr2:16414262-16416323 REVERSE LENGTH=458	1																	2	2	1	1.14								0	1.12778	0	0	1.12778	Env only	plasma membrane	4	jacalin-related lectin 22;
129	AT1G27695	AT1G27695.1	| Symbols: | glycine-rich protein | chr1:9639214-9640002 FORWARD LENGTH=91	2																	1	1	1	1	2	2	2	2				0	0.989277	2	0	2.98928	Env only	plasma membrane	5	glycine-rich protein;
130	AT3G25780	AT3G25780.1	| Symbols: AOC3 | allene oxide cyclase 3 | chr3:9409362-9410409 FORWARD LENGTH=258	1	1	1	0	0													1	1	1	1	2	2	1	1.33	0			0	0.989277	1.33	0	2.31928	Env only	plasma membrane	6	allene oxide cyclase 3;Encodes allene oxide cyclase, one of the enzymes involved in jasmonic acid biosynthesis. One of four genes in Arabidopsis that encode this enzyme. mRNA expression is upregulated in senescing leaves. Note: Nomenclature for Arabidopsis allene oxide cyclase 3 (AOC3, AT3G25780) gene is based on Stenzel et al. 2003 Plant Molecular Biology 51:895-911. AOC3 (AT3G25780) is also ref…
132	AT4G28000	AT4G28000.1	| Symbols: | P-loop containing nucleoside triphosphate hydrolases superfamily protein | chr4:13925456-13929280 FORWARD LENGTH=830	1																					1	2	2	2				0	0	2	0	2	Env only	plasma membrane	7	P-loop containing nucleoside triphosphate hydrolases superfamily protein;
133	AT2G20760	AT2G20760.1	| Symbols: | Clathrin light chain protein | chr2:8943279-8945108 REVERSE LENGTH=338	1																	1	1	1	1	1	1	1	1				0	0.989277	1	0	1.98928	Env only	plasma membrane	8	Clathrin light chain protein;
138	AT4G32400	AT4G32400.1	| Symbols: EMB104, SHS1, EMB42, ATBT1 | Mitochondrial substrate carrier family protein | chr4:15638686-15640238 FORWARD LENGTH=392	11													3	4	4	4	6	6	6	6	10	14	14	14				7.84063	5.93566	14	0	27.7763	Env only	mitochondrion,plastid	1	Mitochondrial substrate carrier family protein;Encodes a plastidial nucleotide uniport carrier protein required to export newly synthesized adenylates into the cytosol.
139	AT2G39290	AT2G39290.1	| Symbols: PGPS1, PGP1, PGS1 | phosphatidylglycerolphosphate synthase 1 | chr2:16407274-16408840 FORWARD LENGTH=296	5													2	2	2	2	5	9	9	9	5	9	9	9				3.92031	8.9035	9	0	21.8238	Env only	mitochondrion,plastid	2	phosphatidylglycerolphosphate synthase 1;Encodes a phosphatidylglycerolphosphate synthase 2C which is dual-targeted into chloroplasts and mitochondria. Mutant plants have mutant chloroplasts but normal mitochondria.
140	ATCG00860	ATCG00860.1	| Symbols: YCF2.1 | Chloroplast Ycf2;ATPase, AAA type, core | chrC:86474-93358 FORWARD LENGTH=2294	63	1	1	0	0	1	1	0	0	1	1	0	0	13	13	13	13	56	68	67	67.91	62	72	71	71.96	0	0	0	25.482	67.1818	71.96	0	164.624	Env only	plastid	3	Chloroplast Ycf2;ATPase, AAA type, core;Encodes an unknown protein. This gene is regulated by AtSIG6 transcriptionally.
141	AT3G48870	AT3G48870.1	| Symbols: ATCLPC, ATHSP93-III, HSP93-III | Clp ATPase | chr3:18122363-18126008 REVERSE LENGTH=952	7	22	26	0	0	25	31	0	0	21	27	0	0	32	45	3	8.48	42	79	6	15.11	45	80	8	17.56	0	0	0	16.6221	14.948	17.56	0	49.1301	Env only	plastid	4	Clp ATPase;Encodes a nuclear encoded protein with similarity to Clpa regulatory subunit of CLP protease complex. The protein is localized to the chloroplast stroma. May function redundantly with TIC complex in chloroplast protein import.
142	AT1G79560	AT1G79560.1	| Symbols: EMB156, EMB36, EMB1047, FTSH12 | FTSH protease 12 | chr1:29926976-29932308 FORWARD LENGTH=1008	39													12	13	13	13	39	52	52	52	37	46	46	46				25.482	51.4424	46	0	122.924	Env only	plastid	5	FTSH protease 12;Encodes an FtsH protease that is localized to the chloroplast. Mutations in this locus result in embryo lethality.
143	AT3G04340	AT3G04340.1	| Symbols: emb2458 | FtsH extracellular protease family | chr3:1146943-1153341 REVERSE LENGTH=1320	33													10	13	13	13	29	39	39	39	29	40	40	40				25.482	38.5818	40	0	104.064	Env only	plastid	6	FtsH extracellular protease family;
144	AT2G35800	AT2G35800.1	| Symbols: | mitochondrial substrate carrier family protein | chr2:15044437-15048352 FORWARD LENGTH=823	20													8	9	9	9	22	34	34	34	23	30	30	30				17.6414	33.6354	30	0	81.2768	Env only	plastid	7	mitochondrial substrate carrier family protein;
145	AT5G22640	AT5G22640.1	| Symbols: emb1211 | MORN (Membrane Occupation and Recognition Nexus) repeat-containing protein | chr5:7529423-7533641 FORWARD LENGTH=871	25													9	10	10	10	26	35	35	35	22	35	35	35				19.6016	34.6247	35	0	89.2263	Env only	plastid	8	MORN (Membrane Occupation and Recognition Nexus) repeat-containing protein;EMB1211 is a MORN (multiple membrane occupation and recognition nexus) motif containing protein involved in embryo development and chloroplast biogenesis.
146	AT5G64580	AT5G64580.1	| Symbols: | AAA-type ATPase family protein | chr5:25817391-25821465 REVERSE LENGTH=855	29													4	4	4	4	26	29	29	29	22	27	27	27				7.84063	28.689	27	0	63.5297	Env only	plastid	9	AAA-type ATPase family protein;
147	AT3G16290	AT3G16290.1	| Symbols: EMB2083 | AAA-type ATPase family protein | chr3:5521187-5524995 REVERSE LENGTH=876	22													5	5	5	5	20	35	35	35	22	33	33	33				9.80078	34.6247	33	0	77.4255	Env only	plastid	10	AAA-type ATPase family protein;
148	AT5G01220	AT5G01220.1	| Symbols: SQD2 | sulfoquinovosyldiacylglycerol 2 | chr5:86907-89885 REVERSE LENGTH=510	22													6	6	6	6	17	22	22	22	22	30	30	30				11.7609	21.7641	30	0	63.525	Env only	plastid	11	sulfoquinovosyldiacylglycerol 2;involved in sulfolipid biosynthesis
149	AT3G11560	AT3G11560.2	| Symbols: | LETM1-like protein | chr3:3639553-3645506 FORWARD LENGTH=872	22													4	4	4	4	17	20	19	19.7	19	21	19	20.27				7.84063	19.4888	20.27	0	47.5994	Env only	plastid	12	LETM1-like protein;
150	AT5G03910	AT5G03910.1	| Symbols: ATATH12, ATH12 | ABC2 homolog 12 | chr5:1054313-1057105 REVERSE LENGTH=634	18													8	10	10	10	16	23	23	23	14	20	20	20				19.6016	22.7534	20	0	62.3549	Env only	plastid	13	ABC2 homolog 12;member of ATH subfamily
151	AT2G01320	AT2G01320.1	| Symbols: | ABC-2 type transporter family protein | chr2:154669-158063 REVERSE LENGTH=725	13													5	6	6	6	9	12	12	12	12	15	15	15				11.7609	11.8713	15	0	38.6323	Env only	plastid	14	ABC-2 type transporter family protein;
152	AT4G30950	AT4G30950.1	| Symbols: FAD6, FADC, SFD4 | fatty acid desaturase 6 | chr4:15057278-15059673 REVERSE LENGTH=448	13													10	11	11	11	16	24	24	24	14	22	22	22				21.5617	23.7427	22	0	67.3044	Env only	plastid	15	fatty acid desaturase 6;Chloroplastic enzyme responsible for the synthesis of 16:2 and 18:2 fatty acids from galactolipids, sulpholipids and phosphatidylglycerol. Uses ferredoxin as electron donor. Gene mutation resulted in reduced level of unsaturated fatty acids leading to susceptibility to photoinhibition.
153	AT5G58870	AT5G58870.1	| Symbols: ftsh9 | FTSH protease 9 | chr5:23770080-23773719 REVERSE LENGTH=806	13													5	5	3	5	12	14	8	12.36	17	22	13	20.31				9.80078	12.2275	20.31	0	42.3383	Env only	plastid	16	FTSH protease 9;encodes an FtsH protease that is localized to the chloroplast
154	AT1G70610	AT1G70610.1	| Symbols: ATTAP1, TAP1 | transporter associated with antigen processing protein 1 | chr1:26622086-26626331 FORWARD LENGTH=700	13													5	5	5	5	11	13	13	13	16	20	20	20				9.80078	12.8606	20	0	42.6614	Env only	plastid	17	transporter associated with antigen processing protein 1;member of TAP subfamily
155	AT5G22830	AT5G22830.1	| Symbols: ATMGT10, GMN10, MGT10, MRS2-11 | magnesium (Mg) transporter 10 | chr5:7627676-7630633 FORWARD LENGTH=459	14													4	4	4	4	16	20	20	20	9	12	12	12				7.84063	19.7855	12	0	39.6262	Env only	plastid	18	magnesium (Mg) transporter 10;Transmembrane magnesium transporter. One of nine family members.
156	AT4G37270	AT4G37270.1	| Symbols: HMA1, ATHMA1 | heavy metal atpase 1 | chr4:17541987-17546352 REVERSE LENGTH=819	17													3	3	3	3	11	14	14	14	12	14	14	14				5.88047	13.8499	14	0	33.7304	Env only	plastid	19	heavy metal atpase 1;Encodes a P1B-type ATPases that is localized to the chloroplast envelope and is involved in the transport of Cu into chloroplasts. It is essential for growth under high light conditions.
157	AT4G31780	AT4G31780.2	| Symbols: MGD1, MGDA | monogalactosyl diacylglycerol synthase 1 | chr4:15374222-15376961 FORWARD LENGTH=533	13													3	3	3	3	11	14	14	14	13	17	17	17				5.88047	13.8499	17	0	36.7304	Env only	plastid	20	monogalactosyl diacylglycerol synthase 1;Encodes an A-type monogalactosyldiacylglycerol (MGDG) synthase. It represents the isoform responsible for the bulk of MGDG synthesis in Arabidopsis.
158	AT5G42130	AT5G42130.1	| Symbols: | Mitochondrial substrate carrier family protein | chr5:16835572-16836810 REVERSE LENGTH=412	12													4	4	4	4	13	14	14	14	13	16	16	16				7.84063	13.8499	16	0	37.6905	Env only	plastid	21	Mitochondrial substrate carrier family protein;
159	AT1G21650	AT1G21650.1	| Symbols: SECA2 | Preprotein translocase SecA family protein | chr1:7592891-7600590 REVERSE LENGTH=1051	14													1	1	1	1	11	12	12	12	11	13	13	13				1.96016	11.8713	13	0	26.8315	Env only	plastid	22	Preprotein translocase SecA family protein;Encodes a component of the thylakoid-localized Sec system involved in the translocation of cytoplasmic proteins into plastid. Loss-of-function mutations result in arrest at the globular stage and embryo lethality.
160	AT5G01500	AT5G01500.1	| Symbols: TAAC | thylakoid ATP/ADP carrier | chr5:199017-201329 FORWARD LENGTH=415	12													7	7	7	7	13	14	12	13.71	8	9	8	8.8				13.7211	13.563	8.8	0	36.0841	Env only	plastid	23	thylakoid ATP/ADP carrier;encodes an ATP/ADP carrier that is located to the thylakoid membrane involved in providing ATP during thylakoid biogenesis and turnover
161	AT1G15500	AT1G15500.1	| Symbols: ATNTT2 | TLC ATP/ADP transporter | chr1:5326426-5328688 FORWARD LENGTH=618	4	2	2	0	0	1	1	0	0	2	2	0	0	6	6	0	0	15	18	5	7.71	9	12	2	3.54	0	0	0	0	7.62733	3.54	0	11.1673	Env only	plastid	24	TLC ATP/ADP transporter;
162	AT2G37400	AT2G37400.1	| Symbols: | Tetratricopeptide repeat (TPR)-like superfamily protein | chr2:15696365-15697366 REVERSE LENGTH=333	12													3	3	2	2.29	9	11	10	10.4	14	19	17	18.1				4.48876	10.2885	18.1	0	32.8772	Env only	plastid	25	Tetratricopeptide repeat (TPR)-like superfamily protein;
163	AT3G53560	AT3G53560.1	| Symbols: | Tetratricopeptide repeat (TPR)-like superfamily protein | chr3:19859954-19860976 REVERSE LENGTH=340	14													6	6	5	5.71	13	16	15	15.6	12	16	14	14.9				11.1925	15.4327	14.9	0	41.5252	Env only	plastid	26	Tetratricopeptide repeat (TPR)-like superfamily protein;
164	AT5G06220	AT5G06220.1	| Symbols: | LETM1-like protein | chr5:1880049-1885366 FORWARD LENGTH=832	12													1	1	1	1	8	9	8	8.3	12	13	11	11.73				1.96016	8.211	11.73	0	21.9012	Env only	plastid	27	LETM1-like protein;
165	AT2G31190	AT2G31190.1	| Symbols: RUS2, WXR1 | Protein of unknown function, DUF647 | chr2:13291458-13293681 REVERSE LENGTH=433	12													2	2	2	2	12	16	16	16	13	18	18	18				3.92031	15.8284	18	0	37.7488	Env only	plastid	28	Protein of unknown function, DUF647;Encodes RUS2 (root UVB sensitive2), a DUF647-containing protein that is homologous to the RUS1 protein. RUS2 works with RUS1 in a root UV-B sensing pathway that plays a vital role in Arabidopsis early seedling morphogenesis and development. Required for auxin polar transport.
166	AT3G45890	AT3G45890.1	| Symbols: RUS1 | Protein of unknown function, DUF647 | chr3:16871697-16874100 FORWARD LENGTH=608	14													3	3	3	3	11	12	12	12	11	15	15	15				5.88047	11.8713	15	0	32.7518	Env only	plastid	29	Protein of unknown function, DUF647;Encodes RUS1 (root UVB sensitive 1), a protein that contains DUF647 (domain of unknown function 647), a domain highly conserved in eukaryotes. The primary root of rus1 is hypersensitive to very low-fluence-rate (VLF) UVB.
167	AT1G71240	AT1G71240.1	| Symbols: | Plant protein of unknown function (DUF639) | chr1:26855489-26859599 FORWARD LENGTH=824	12																	9	10	10	10	6	6	6	6				0	9.89277	6	0	15.8928	Env only	plastid	30	Plant protein of unknown function (DUF639);
168	AT3G16950	AT3G16950.1	| Symbols: LPD1, ptlpd1 | lipoamide dehydrogenase 1 | chr3:5786761-5790383 REVERSE LENGTH=570	5	3	3	0	0	1	1	0	0	2	2	0	0	5	6	2	3.14	8	13	6	8.33	13	17	6	9	0	0	0	6.15489	8.24068	9	0	23.3956	Env only	plastid	31	lipoamide dehydrogenase 1;encodes a plastid lipoamide dehydrogenase, subunit of the pyruvate dehydrogenase complex which provides acetyl-CoA for de novo fatty acid biosynthesis. The gene is highly expressed in developing seeds.
169	AT3G23790	AT3G23790.1	| Symbols: AAE16 | AMP-dependent synthetase and ligase family protein | chr3:8575268-8581001 FORWARD LENGTH=722	1									1	1	0	0	3	4	0	0	10	13	1	1.23	8	9	0	0			0	0	1.21681	0	0	1.21681	Env only	plastid	32	AMP-dependent synthetase and ligase family protein;
170	AT3G13070	AT3G13070.1	| Symbols: | CBS domain-containing protein / transporter associated domain-containing protein | chr3:4191511-4195112 REVERSE LENGTH=661	8													2	2	0	0	9	13	7	10.5	10	11	6	8.73				0	10.3874	8.73	0	19.1174	Env only	plastid	33	CBS domain-containing protein / transporter associated domain-containing protein;
171	AT2G43235	AT2G43235.1	| Symbols: | unknown protein; FUNCTIONS IN: molecular_function unknown; INVOLVED IN: biological_process unknown; LOCATED IN: chloroplast; EXPRESSED IN: 22 plant structures; EXPRESSED DURING: 13 growth stages; Has 41 Blast hits to 41 proteins in 16	11													1	1	1	1	9	10	10	10	7	10	10	10				1.96016	9.89277	10	0	21.8529	Env only	plastid	34	;
172	AT3G19720	AT3G19720.1	| Symbols: ARC5, DRP5B | P-loop containing nucleoside triphosphate hydrolases superfamily protein | chr3:6850591-6855389 REVERSE LENGTH=777	14																	10	11	11	11	10	10	10	10				0	10.8821	10	0	20.8821	Env only	plastid	35	P-loop containing nucleoside triphosphate hydrolases superfamily protein;Encodes a novel chloroplast division protein. Mutants of exhibit defects in chloroplast constriction, have enlarged, dumbbell-shaped chloroplasts. The ARC5 gene product shares similarity with the dynamin family of GTPases, which mediate endocytosis, mitochondrial division, and other organellar fission and fusion events in eu…
173	AT2G43630	AT2G43630.1	| Symbols: | FUNCTIONS IN: molecular_function unknown; INVOLVED IN: biological_process unknown; LOCATED IN: chloroplast thylakoid membrane, chloroplast, nucleus, chloroplast envelope; EXPRESSED IN: 22 plant structures; EXPRESSED DURING: 13 growth s	8													6	8	8	8	9	17	17	17	8	22	22	22				15.6813	16.8177	22	0	54.499	Env only	plastid	36	;
174	AT5G53860	AT5G53860.2	| Symbols: emb2737 | embryo defective 2737 | chr5:21865353-21868576 FORWARD LENGTH=422	11													3	3	3	3	8	9	9	9	9	11	11	11				5.88047	8.9035	11	0	25.784	Env only	plastid	37	embryo defective 2737;A locus involved in embryogenesis. Mutations in this locus result in embryo lethality.
175	AT3G26570	AT3G26570.1	| Symbols: PHT2;1, ORF02 | phosphate transporter 2;1 | chr3:9756261-9758413 FORWARD LENGTH=613	6													5	6	6	6	7	14	14	14	7	8	8	8				11.7609	13.8499	8	0	33.6108	Env only	plastid	38	phosphate transporter 2;1;low affinity phosphate transporter
176	AT2G36835	AT2G36835.1	| Symbols: | unknown protein; FUNCTIONS IN: molecular_function unknown; INVOLVED IN: biological_process unknown; LOCATED IN: chloroplast envelope; EXPRESSED IN: 22 plant structures; EXPRESSED DURING: 13 growth stages; Has 26 Blast hits to 26 protei	6													2	2	2	2	8	12	12	12	7	9	9	9				3.92031	11.8713	9	0	24.7916	Env only	plastid	39	;
177	AT1G31410	AT1G31410.1	| Symbols: | putrescine-binding periplasmic protein-related | chr1:11247094-11249345 REVERSE LENGTH=524	11													2	2	2	2	7	8	8	8	9	14	14	14				3.92031	7.91422	14	0	25.8345	Env only	plastid	40	putrescine-binding periplasmic protein-related;
178	AT1G55930	AT1G55930.1	| Symbols: | CBS domain-containing protein / transporter associated domain-containing protein | chr1:20918895-20922133 FORWARD LENGTH=653	5													3	3	1	3	8	11	5	7.5	8	10	5	7.27				5.88047	7.41958	7.27	0	20.5701	Env only	plastid	41	CBS domain-containing protein / transporter associated domain-containing protein;
179	AT5G16150	AT5G16150.1	| Symbols: GLT1, PGLCT | plastidic GLC translocator | chr5:5272904-5275678 FORWARD LENGTH=546	6													2	4	4	4	6	8	8	8	5	8	8	8				7.84063	7.91422	8	0	23.7548	Env only	plastid	42	plastidic GLC translocator;Encodes a putative plastidic glucose transporter.
180	AT3G02450	AT3G02450.1	| Symbols: | cell division protein ftsH, putative | chr3:502876-505030 REVERSE LENGTH=622	9	1	1	0	0	1	1	0	0	1	1	0	0	1	1	0	0	9	9	8	9	7	8	7	7.88	0	0	0	0	8.9035	7.88	0	16.7835	Env only	plastid	43	cell division protein ftsH, putative;
181	AT3G18420	AT3G18420.1	| Symbols: | Protein prenylyltransferase superfamily protein | chr3:6324771-6325721 REVERSE LENGTH=316	9													2	2	2	2	7	10	10	10	7	8	8	8				3.92031	9.89277	8	0	21.8131	Env only	plastid	44	Protein prenylyltransferase superfamily protein;
182	AT1G78180	AT1G78180.1	| Symbols: | Mitochondrial substrate carrier family protein | chr1:29416919-29418525 FORWARD LENGTH=418	9													1	1	1	1	9	9	9	9	9	9	9	9				1.96016	8.9035	9	0	19.8637	Env only	plastid	45	Mitochondrial substrate carrier family protein;
183	AT3G11170	AT3G11170.1	| Symbols: FAD7, FADD | fatty acid desaturase 7 | chr3:3499959-3502126 FORWARD LENGTH=446	6													4	8	5	8	7	13	8	12	8	15	11	14.67				15.6813	11.8713	14.67	0	42.2226	Env only	plastid	46	fatty acid desaturase 7;Chloroplastic enzyme responsible for the synthesis of 16:3 and 18:3 fatty acids from galactolipids, sulpholipids and phosphatidylglycerol. Uses ferredoxin as electron donor. Gene expression is induced by wounding in shoot and root. The wound-response in shoot is independent of jasmonic acid mediated pathway whereas the root response is mediated by jasmonic acid.
184	AT3G47060	AT3G47060.1	| Symbols: ftsh7 | FTSH protease 7 | chr3:17332999-17336613 FORWARD LENGTH=802	5													2	2	0	0	7	9	3	4.64	8	12	3	4.69				0	4.59025	4.69	0	9.28025	Env only	plastid	47	FTSH protease 7;encodes an FtsH protease that is localized to the chloroplast
185	AT2G18245	AT2G18245.1	| Symbols: | alpha/beta-Hydrolases superfamily protein | chr2:7937353-7939382 FORWARD LENGTH=398	9													1	1	1	1	4	4	4	4	9	14	14	14				1.96016	3.95711	14	0	19.9173	Env only	plastid	48	alpha/beta-Hydrolases superfamily protein;
186	AT3G44380	AT3G44380.1	| Symbols: | Late embryogenesis abundant (LEA) hydroxyproline-rich glycoprotein family | chr3:16036254-16036814 REVERSE LENGTH=186	4													1	1	1	1	3	5	5	5	5	7	7	7				1.96016	4.94639	7	0	13.9065	Env only	plastid	49	Late embryogenesis abundant (LEA) hydroxyproline-rich glycoprotein family;
187	AT5G51690	AT5G51690.1	| Symbols: ACS12 | 1-amino-cyclopropane-1-carboxylate synthase 12 | chr5:20999015-21000957 REVERSE LENGTH=495	7																	5	6	6	6	7	8	8	8				0	5.93566	8	0	13.9357	Env only	plastid	50	1-amino-cyclopropane-1-carboxylate synthase 12;Encodes an aminotransferase with broad specificity for aspartate and aromatic amino aids such as tyrosine and phenylalanine. It does not act on branched chain amino acids and does not have ACC synthase activity.
188	AT4G00370	AT4G00370.1	| Symbols: ANTR2, PHT4;4 | Major facilitator superfamily protein | chr4:163153-166111 REVERSE LENGTH=541	8													2	2	2	2	5	6	6	6	8	9	9	9				3.92031	5.93566	9	0	18.856	Env only	plastid	51	Major facilitator superfamily protein;Encodes an inorganic phosphate transporter (PHT4;4).
189	AT5G65250	AT5G65250.1	| Symbols: | unknown protein; FUNCTIONS IN: molecular_function unknown; INVOLVED IN: biological_process unknown; LOCATED IN: chloroplast; EXPRESSED IN: 22 plant structures; EXPRESSED DURING: 13 growth stages; Has 30201 Blast hits to 17322 proteins	6																	6	10	10	10	7	10	10	10				0	9.89277	10	0	19.8928	Env only	plastid	52	;
190	AT5G62720	AT5G62720.1	| Symbols: | Integral membrane HPP family protein | chr5:25191969-25194845 FORWARD LENGTH=243	3													2	3	3	3	4	13	13	13	4	13	13	13				5.88047	12.8606	13	0	31.7411	Env only	plastid	53	Integral membrane HPP family protein;
191	AT2G25660	AT2G25660.1	| Symbols: emb2410 | embryo defective 2410 | chr2:10916456-10927390 REVERSE LENGTH=2166	10																	6	6	6	6	9	9	9	9				0	5.93566	9	0	14.9357	Env only	plastid	54	embryo defective 2410;
192	AT4G30580	AT4G30580.1	| Symbols: ATS2, EMB1995, LPAT1 | Phospholipid/glycerol acyltransferase family protein | chr4:14932515-14934489 REVERSE LENGTH=356	5													3	4	4	4	6	7	7	7	7	8	8	8				7.84063	6.92494	8	0	22.7656	Env only	plastid	55	Phospholipid/glycerol acyltransferase family protein;Encodes a plastidic lysophosphatidic acid acyltransferase (LPAAT). Is critical for chloroplasts phosphatidic acid biosynthesis. The null allele is embryo lethal.
193	AT3G59840	AT3G59840.1	| Symbols: | unknown protein; FUNCTIONS IN: molecular_function unknown; INVOLVED IN: biological_process unknown; LOCATED IN: chloroplast, chloroplast envelope; EXPRESSED IN: 23 plant structures; EXPRESSED DURING: 13 growth stages; Has 72 Blast hits	6													1	1	1	1	5	6	6	6	5	6	6	6				1.96016	5.93566	6	0	13.8958	Env only	plastid	56	;
194	AT5G63040	AT5G63040.1	| Symbols: | unknown protein; FUNCTIONS IN: molecular_function unknown; INVOLVED IN: biological_process unknown; LOCATED IN: chloroplast; EXPRESSED IN: 25 plant structures; EXPRESSED DURING: 15 growth stages; BEST Arabidopsis thaliana protein match	7													4	4	4	4	5	9	9	9	5	8	8	8				7.84063	8.9035	8	0	24.7441	Env only	plastid	57	;
195	AT2G16070	AT2G16070.2	| Symbols: PDV2 | plastid division2 | chr2:6984072-6985356 REVERSE LENGTH=307	7													3	3	3	3	7	9	9	9	6	9	9	9				5.88047	8.9035	9	0	23.784	Env only	plastid	58	plastid division2;An integral outer envelope membrane protein (its homolog in A thaliana PDV1), component of the plastid division machinery. Similar to ARC6, PDV2 localizes to a continuous ring at the division site in wild-type plants. PDV1 and PDV2 are required for localization of ARC5 at the chloroplast division site.
196	AT4G26670	AT4G26670.1	| Symbols: | Mitochondrial import inner membrane translocase subunit Tim17/Tim22/Tim23 family protein | chr4:13452257-13453579 FORWARD LENGTH=210	3													2	2	2	2	4	8	8	8	3	6	6	6				3.92031	7.91422	6	0	17.8345	Env only	plastid	59	Mitochondrial import inner membrane translocase subunit Tim17/Tim22/Tim23 family protein;
197	AT2G32290	AT2G32290.1	| Symbols: BMY5, BAM6 | beta-amylase 6 | chr2:13714643-13716906 REVERSE LENGTH=577	9													3	3	3	3	6	6	6	6	5	5	5	5				5.88047	5.93566	5	0	16.8161	Env only	plastid	60	beta-amylase 6;
198	AT3G46980	AT3G46980.1	| Symbols: PHT4;3 | phosphate transporter 4;3 | chr3:17307294-17309899 REVERSE LENGTH=533	5													3	3	3	3	5	6	6	6	5	7	7	7				5.88047	5.93566	7	0	18.8161	Env only	plastid	61	phosphate transporter 4;3;Encodes an inorganic phosphate transporter (PHT4;3).
199	AT1G28530	AT1G28530.2	| Symbols: | unknown protein; INVOLVED IN: biological_process unknown; LOCATED IN: chloroplast; EXPRESSED IN: 19 plant structures; EXPRESSED DURING: 10 growth stages; Has 20 Blast hits to 20 proteins in 6 species: Archae - 0; Bacteria - 0; Metazoa	8																	5	5	5	5	5	5	5	5				0	4.94639	5	0	9.94639	Env only	plastid	62	;
200	AT4G34830	AT4G34830.1	| Symbols: MRL1 | Pentatricopeptide repeat (PPR) superfamily protein | chr4:16599976-16605994 REVERSE LENGTH=1089	8													2	2	2	2	4	4	4	4	6	7	7	7				3.92031	3.95711	7	0	14.8774	Env only	plastid	63	Pentatricopeptide repeat (PPR) superfamily protein;Encodes MRL1, a conserved pentatricopeptide repeat protein, required for stabilization of rbcL mRNA.
201	AT2G17695	AT2G17695.1	| Symbols: | FUNCTIONS IN: molecular_function unknown; INVOLVED IN: biological_process unknown; LOCATED IN: chloroplast; CONTAINS InterPro DOMAIN/s: Domain of unknown function DUF1990 (InterPro:IPR018960); Has 259 Blast hits to 259 proteins in 120	7													2	2	2	2	4	4	4	4	9	9	9	9				3.92031	3.95711	9	0	16.8774	Env only	plastid	64	;
202	AT3G60620	AT3G60620.1	| Symbols: CDS5 | cytidinediphosphate diacylglycerol synthase 5 | chr3:22406537-22408239 FORWARD LENGTH=399	6													2	2	2	2	5	9	9	9	5	11	11	11				3.92031	8.9035	11	0	23.8238	Env only	plastid	65	cytidinediphosphate diacylglycerol synthase 5;
203	AT5G22790	AT5G22790.1	| Symbols: RER1 | reticulata-related 1 | chr5:7599395-7601573 REVERSE LENGTH=433	5													1	1	0	0	7	9	6	6.78	6	7	5	5.45				0	6.7073	5.45	0	12.1573	Env only	plastid	66	reticulata-related 1;
204	AT1G19800	AT1G19800.1	| Symbols: TGD1 | trigalactosyldiacylglycerol 1 | chr1:6846812-6847954 FORWARD LENGTH=350	6													1	1	1	1	5	11	11	11	5	8	8	8				1.96016	10.8821	8	0	20.8422	Env only	plastid	67	trigalactosyldiacylglycerol 1;Encodes a permease-like protein involved in lipid transfer from the ER to the chloroplast, more specifically, transfer of phosphatidate across the chloroplast inner membrane. Mutant leaves accumulate trigalactosyldiacylglycerol, triacylglycerol and phosphatidate. Chloroplast lipids are altered in their fatty acid composition and as a consequence the development of ch…
205	AT4G28210	AT4G28210.1	| Symbols: emb1923 | embryo defective 1923 | chr4:13990634-13991931 FORWARD LENGTH=348	5													2	3	3	3	4	6	6	6	5	5	5	5				5.88047	5.93566	5	0	16.8161	Env only	plastid	68	embryo defective 1923;
206	AT4G13590	AT4G13590.1	| Symbols: | Uncharacterized protein family (UPF0016) | chr4:7901369-7903792 REVERSE LENGTH=359	7													1	1	1	1	6	12	12	12	5	10	10	10				1.96016	11.8713	10	0	23.8315	Env only	plastid	69	Uncharacterized protein family (UPF0016);
207	AT1G20816	AT1G20816.1	| Symbols: | unknown protein; BEST Arabidopsis thaliana protein match is: unknown protein (TAIR:AT1G76405.2); Has 52 Blast hits to 52 proteins in 19 species: Archae - 0; Bacteria - 0; Metazoa - 0; Fungi - 0; Plants - 50; Viruses - 0; Other Eukaryot	6													1	1	0	0	5	6	3	3.69	9	12	9	10.35				0	3.65043	10.35	0	14.0004	Env only	plastid	70	;
208	AT4G33460	AT4G33460.1	| Symbols: ATNAP13, EMB2751 | ABC transporter family protein | chr4:16098325-16100113 REVERSE LENGTH=271	7													1	1	1	1	4	4	4	4	5	5	5	5				1.96016	3.95711	5	0	10.9173	Env only	plastid	71	ABC transporter family protein;member of NAP subfamily
209	AT5G13630	AT5G13630.1	| Symbols: GUN5, CCH, CHLH, CCH1, ABAR | magnesium-chelatase subunit chlH, chloroplast, putative / Mg-protoporphyrin IX chelatase, putative (CHLH) | chr5:4387567-4392082 REVERSE LENGTH=1381	8													4	4	4	4	1	1	1	1	4	4	4	4				7.84063	0.989277	4	0	12.8299	Env only	plastid	72	magnesium-chelatase subunit chlH, chloroplast, putative / Mg-protoporphyrin IX chelatase, putative (CHLH);Encodes magnesium chelatase involved in plastid-to-nucleus signal transduction.
210	AT5G17520	AT5G17520.1	| Symbols: RCP1, MEX1 | root cap 1 (RCP1) | chr5:5772796-5775231 REVERSE LENGTH=415	6													1	1	1	1	5	6	6	6	5	6	6	6				1.96016	5.93566	6	0	13.8958	Env only	plastid	73	root cap 1 (RCP1);Encodes a maltose transporter that is expressed in leaves and roots. Mutations at the MEX1 locus cause accumulation of both starch and maltose in leaves, with maltose levels at least 40 times higher than that of wild-type. This gene encodes a protein located in the chloroplast envelope.
211	AT5G64940	AT5G64940.1	| Symbols: ATATH13, ATH13, ATOSA1, OSA1 | ABC2 homolog 13 | chr5:25949116-25953326 FORWARD LENGTH=761	7													2	2	2	2	6	7	7	7	3	3	3	3				3.92031	6.92494	3	0	13.8453	Env only	plastid	74	ABC2 homolog 13;Encodes a member of ATH subfamily of ATP-binding cassette (ABC) proteins.
212	AT4G27070	AT4G27070.1	| Symbols: TSB2 | tryptophan synthase beta-subunit 2 | chr4:13586564-13588619 FORWARD LENGTH=475	1	3	4	0	0	3	3	0	0	5	5	0	0					1	1	1	1	1	1	1	1	0	0	0	0	0.989277	1	0	1.98928	Env only	plastid	75	tryptophan synthase beta-subunit 2;Tryptophan synthase beta. Expressed at low levels in all tissues.
213	AT5G14100	AT5G14100.1	| Symbols: ATNAP14, NAP14 | non-intrinsic ABC protein 14 | chr5:4549706-4551632 REVERSE LENGTH=278	5													1	1	1	1	3	3	3	3	6	6	6	6				1.96016	2.96783	6	0	10.928	Env only	plastid	76	non-intrinsic ABC protein 14;member of NAP subfamily
214	AT3G56160	AT3G56160.1	| Symbols: | Sodium Bile acid symporter family | chr3:20837733-20841541 REVERSE LENGTH=436	5													4	5	5	5	3	4	4	4	5	7	7	7				9.80078	3.95711	7	0	20.7579	Env only	plastid	77	Sodium Bile acid symporter family;
215	AT3G21580	AT3G21580.1	| Symbols: | cobalt ion transmembrane transporters | chr3:7602009-7603720 REVERSE LENGTH=391	6													3	3	3	3	4	4	4	4	4	6	6	6				5.88047	3.95711	6	0	15.8376	Env only	plastid	78	cobalt ion transmembrane transporters;
216	AT2G40690	AT2G40690.1	| Symbols: GLY1, SFD1 | NAD-dependent glycerol-3-phosphate dehydrogenase family protein | chr2:16974107-16976241 FORWARD LENGTH=420	6													1	1	1	1	3	3	3	3	5	5	5	5				1.96016	2.96783	5	0	9.92799	Env only	plastid	79	NAD-dependent glycerol-3-phosphate dehydrogenase family protein;Encodes a putative dihydroxyacetone phosphate (DHAP) reductase involved in glycerol-3-phosphate supply within the chloroplast for synthesis of glycerolipids. Mutants have reduced levels of hexadecatrienoic acid, which is rescued by exogenous glycerol-3-phosphate. This gene appears to be involved in the flux of fatty acids in the prok…
217	AT1G08530	AT1G08530.1	| Symbols: | unknown protein; FUNCTIONS IN: molecular_function unknown; INVOLVED IN: biological_process unknown; LOCATED IN: chloroplast; BEST Arabidopsis thaliana protein match is: unknown protein (TAIR:AT5G09995.2); Has 140 Blast hits to 140 prot	5													1	1	1	1	4	4	4	4	5	6	6	6				1.96016	3.95711	6	0	11.9173	Env only	plastid	80	;
218	AT4G15820	AT4G15820.1	| Symbols: | BEST Arabidopsis thaliana protein match is: embryo defective 1703 (TAIR:AT3G61780.1); Has 524 Blast hits to 443 proteins in 102 species: Archae - 0; Bacteria - 13; Metazoa - 196; Fungi - 37; Plants - 43; Viruses - 3; Other Eukaryotes -	4																	3	4	4	4	3	4	4	4				0	3.95711	4	0	7.95711	Env only	plastid	81	;
219	AT3G07670	AT3G07670.1	| Symbols: | Rubisco methyltransferase family protein | chr3:2451651-2454617 FORWARD LENGTH=504	6																	1	1	1	1	5	5	5	5				0	0.989277	5	0	5.98928	Env only	plastid	82	Rubisco methyltransferase family protein;
220	AT3G60590	AT3G60590.2	| Symbols: | unknown protein; LOCATED IN: chloroplast, chloroplast inner membrane, chloroplast envelope; EXPRESSED IN: 23 plant structures; EXPRESSED DURING: 14 growth stages; BEST Arabidopsis thaliana protein match is: unknown protein (TAIR:AT1G48	3																	1	1	1	1	4	5	5	5				0	0.989277	5	0	5.98928	Env only	plastid	83	;
221	AT3G51870	AT3G51870.1	| Symbols: | Mitochondrial substrate carrier family protein | chr3:19243978-19246611 FORWARD LENGTH=381	3																	3	4	2	2.29	3	3	2	2.2				0	2.26545	2.2	0	4.46545	Env only	plastid	84	Mitochondrial substrate carrier family protein;
222	AT3G17830	AT3G17830.1	| Symbols: | Molecular chaperone Hsp40/DnaJ family protein | chr3:6101868-6104503 FORWARD LENGTH=517	7																	6	6	6	6	4	5	5	5				0	5.93566	5	0	10.9357	Env only	plastid	85	Molecular chaperone Hsp40/DnaJ family protein;
223	AT3G11945	AT3G11945.1	| Symbols: PDS2, ATHST, HST | homogentisate prenyltransferase | chr3:3780041-3782880 REVERSE LENGTH=386	5													3	4	4	4	3	4	4	4	5	8	8	8				7.84063	3.95711	8	0	19.7977	Env only	plastid	86	homogentisate prenyltransferase;Encodes a protein involved in plastoquinone-9 biosynthesis. The enzyme possesses homogentisate prenyltransferase activity and was shown to use solanesyl diphosphate, farnesyl diphosphate and geranylgeranyldiphosphate as prenyl donors, but not phytyldiphosphate. This gene At3g11945 derives from a split of At3g11950, publications Tian et al (2007) and Sadre et al (20…
224	AT1G42960	AT1G42960.1	| Symbols: | expressed protein localized to the inner membrane of the chloroplast. | chr1:16125863-16127080 FORWARD LENGTH=168	4													3	3	3	3	4	7	7	7	4	7	7	7				5.88047	6.92494	7	0	19.8054	Env only	plastid	87	;expressed protein localized to the inner membrane of the chloroplast.
225	AT1G11320	AT1G11320.1	| Symbols: | unknown protein; FUNCTIONS IN: molecular_function unknown; INVOLVED IN: biological_process unknown; LOCATED IN: mitochondrion, plastid; EXPRESSED IN: 7 plant structures; EXPRESSED DURING: C globular stage, F mature embryo stage, petal	5																	2	2	2	2	5	5	5	5				0	1.97855	5	0	6.97855	Env only	plastid	88	;
226	AT5G20300	AT5G20300.1	| Symbols: | Avirulence induced gene (AIG1) family protein | chr5:6853544-6856332 REVERSE LENGTH=793	5																	3	3	3	3	5	5	5	5				0	2.96783	5	0	7.96783	Env only	plastid	89	Avirulence induced gene (AIG1) family protein;
227	AT3G07430	AT3G07430.1	| Symbols: emb1990, YLMG1-1, ATYLMG1-1 | YGGT family protein | chr3:2379251-2379949 FORWARD LENGTH=232	1	1	1	0	0	1	1	0	0					2	2	1	1.5	3	3	1	1.67	3	7	4	6.4	0	0		2.94024	1.65209	6.4	0	10.9923	Env only	plastid	90	YGGT family protein;
228	AT5G09995	AT5G09995.2	| Symbols: | unknown protein; BEST Arabidopsis thaliana protein match is: unknown protein (TAIR:AT1G08530.1); Has 35333 Blast hits to 34131 proteins in 2444 species: Archae - 798; Bacteria - 22429; Metazoa - 974; Fungi - 991; Plants - 531; Viruses	3																	3	3	3	3	3	3	3	3				0	2.96783	3	0	5.96783	Env only	plastid	91	;
229	AT1G26340	AT1G26340.1	| Symbols: B5 #6, ATCB5-A, CB5-A | cytochrome B5 isoform A | chr1:9113992-9114755 FORWARD LENGTH=135	5													1	1	1	1	3	3	3	3	5	5	5	5				1.96016	2.96783	5	0	9.92799	Env only	plastid	92	cytochrome B5 isoform A;encodes a member of the cytochromes b5 family of proteins that localizes to the outer envelope of the chloroplast. The C-terminal portion of the protein appears to be capable of inserting into a plant microsomal membrane in vitro.
230	AT1G18500	AT1G18500.1	| Symbols: MAML-4, IPMS1 | methylthioalkylmalate synthase-like 4 | chr1:6369347-6372861 FORWARD LENGTH=631	4													2	2	2	2	4	4	4	4	3	3	3	3				3.92031	3.95711	3	0	10.8774	Env only	plastid	93	methylthioalkylmalate synthase-like 4;Encodes an active Arabidopsis isopropylmalate synthase IPMS1. Involved in leucine biosynthesis. Do not participate in the chain elongation of glucosinolates. Expressed constitutively throughout the plant. Loss of IPMS1 can be compensated by a second isopropylmalate synthase gene IPMS2 (At1g74040).
231	AT4G27990	AT4G27990.1	| Symbols: YLMG1-2, ATYLMG1-2 | YGGT family protein | chr4:13923991-13924647 REVERSE LENGTH=218	1	1	1	0	0	1	1	0	0					2	2	1	1.5	3	4	2	3.33	3	4	1	1.6	0	0		2.94024	3.29429	1.6	0	7.83453	Env only	plastid	94	YGGT family protein;
232	AT1G22410	AT1G22410.1	| Symbols: | Class-II DAHP synthetase family protein | chr1:7912120-7914742 FORWARD LENGTH=527	2					2	2	0	0	2	2	0	0	1	1	0	0	4	4	2	2.73						0	0	0	2.70073	0	0	2.70073	Env only	plastid	95	Class-II DAHP synthetase family protein;
233	AT1G16790	AT1G16790.1	| Symbols: | ribosomal protein-related | chr1:5744638-5745072 FORWARD LENGTH=144	5													1	1	1	1	3	4	4	4	4	7	7	7				1.96016	3.95711	7	0	12.9173	Env only	plastid	96	ribosomal protein-related;
234	AT3G02900	AT3G02900.1	| Symbols: | unknown protein; FUNCTIONS IN: molecular_function unknown; INVOLVED IN: biological_process unknown; LOCATED IN: chloroplast; EXPRESSED IN: 22 plant structures; EXPRESSED DURING: 13 growth stages; BEST Arabidopsis thaliana protein match	3													1	2	2	2	3	3	3	3	4	5	5	5				3.92031	2.96783	5	0	11.8881	Env only	plastid	97	;
235	AT3G09490	AT3G09490.1	| Symbols: | Tetratricopeptide repeat (TPR)-like superfamily protein | chr3:2915636-2916640 FORWARD LENGTH=334	4																	4	4	4	4								0	3.95711	0	0	3.95711	Env only	plastid	98	Tetratricopeptide repeat (TPR)-like superfamily protein;
236	AT1G20830	AT1G20830.1	| Symbols: MCD1 | multiple chloroplast division site 1 | chr1:7242933-7244736 FORWARD LENGTH=349	5													1	1	1	1	3	3	3	3	5	6	6	6				1.96016	2.96783	6	0	10.928	Env only	plastid	99	multiple chloroplast division site 1;Encodes MCD1 (MULTIPLE CHLOROPLAST DIVISION SITE 1). Determines the site of chloroplast division in concert with MinD (AT5G24020).
237	AT3G23710	AT3G23710.1	| Symbols: | Tic22-like family protein | chr3:8534061-8536148 FORWARD LENGTH=313	4													1	1	1	1	3	4	4	4	4	4	4	4				1.96016	3.95711	4	0	9.91727	Env only	plastid	100	Tic22-like family protein;
238	AT2G44870	AT2G44870.1	| Symbols: | unknown protein; FUNCTIONS IN: molecular_function unknown; INVOLVED IN: biological_process unknown; LOCATED IN: chloroplast; EXPRESSED IN: 22 plant structures; EXPRESSED DURING: 15 growth stages; Has 39 Blast hits to 39 proteins in 18	4													1	1	1	1	4	5	5	5	3	4	4	4				1.96016	4.94639	4	0	10.9065	Env only	plastid	101	;
239	AT5G05580	AT5G05580.1	| Symbols: FAD8 | fatty acid desaturase 8 | chr5:1664331-1666345 FORWARD LENGTH=435	2													1	3	0	0	4	7	2	3	3	5	1	1.33				0	2.96783	1.33	0	4.29783	Env only	plastid	102	fatty acid desaturase 8;Encodes a temperature sensitive plastidic fatty acid desaturase.
240	AT5G33320	AT5G33320.1	| Symbols: CUE1, PPT, ARAPPT | Glucose-6-phosphate/phosphate translocator-related | chr5:12588950-12591408 FORWARD LENGTH=408	4													1	1	1	1	4	5	5	5	2	3	3	3				1.96016	4.94639	3	0	9.90654	Env only	plastid	103	Glucose-6-phosphate/phosphate translocator-related;Encodes a plastid inner envelope protein PPT (phosphoenolpyruvate/phosphate translocator) that catalyzes the transport of phosphoenolpyruvate and phosphate across the inner envelope membrane of plastids.
241	AT1G15730	AT1G15730.1	| Symbols: | Cobalamin biosynthesis CobW-like protein | chr1:5407535-5409937 REVERSE LENGTH=448	1	2	2	0	0	1	1	0	0	1	2	0	0					1	1	0	0	3	3	1	1.67	0	0	0	0	0	1.67	0	1.67	Env only	plastid	104	Cobalamin biosynthesis CobW-like protein;
242	AT2G31530	AT2G31530.1	| Symbols: EMB2289, SCY2 | SecY protein transport family protein | chr2:13427060-13430308 FORWARD LENGTH=575	3													1	1	1	1	3	3	3	3	2	2	2	2				1.96016	2.96783	2	0	6.92799	Env only	plastid	105	SecY protein transport family protein;Encodes a component of the thylakoid-localized Sec system involved in the translocation of cytoplasmic proteins into plastid. Loss-of-function mutations result in arrest at the globular stage and embryo lethality.
243	AT1G06510	AT1G06510.1	| Symbols: | unknown protein; FUNCTIONS IN: molecular_function unknown; INVOLVED IN: biological_process unknown; LOCATED IN: chloroplast; EXPRESSED IN: 21 plant structures; EXPRESSED DURING: 13 growth stages; Has 376 Blast hits to 369 proteins in 1	4																	1	1	1	1	4	4	4	4				0	0.989277	4	0	4.98928	Env only	plastid	106	;
244	AT2G29650	AT2G29650.1	| Symbols: ANTR1, PHT4;1 | phosphate transporter 4;1 | chr2:12673685-12676003 REVERSE LENGTH=512	4													1	1	1	1	2	2	2	2	4	4	4	4				1.96016	1.97855	4	0	7.93871	Env only	plastid	107	phosphate transporter 4;1;Encodes an inorganic phosphate transporter (PHT4;1) that is localized to the thylakoid membrane.
245	AT1G34065	AT1G34065.1	| Symbols: SAMC2 | S-adenosylmethionine carrier 2 | chr1:12398717-12401036 REVERSE LENGTH=345	1																	2	2	2	2	2	2	2	2				0	1.97855	2	0	3.97855	Env only	plastid	108	S-adenosylmethionine carrier 2;
246	AT5G46580	AT5G46580.1	| Symbols: | pentatricopeptide (PPR) repeat-containing protein | chr5:18897510-18899645 REVERSE LENGTH=711	4													1	1	1	1	1	1	1	1	4	4	4	4				1.96016	0.989277	4	0	6.94943	Env only	plastid	109	pentatricopeptide (PPR) repeat-containing protein;
247	AT2G38695	AT2G38695.1	| Symbols: | unknown protein; Has 65 Blast hits to 65 proteins in 18 species: Archae - 0; Bacteria - 0; Metazoa - 0; Fungi - 0; Plants - 62; Viruses - 0; Other Eukaryotes - 3 (source: NCBI BLink). | chr2:16177946-16180236 FORWARD LENGTH=212	3													2	2	2	2	1	1	1	1	2	2	2	2				3.92031	0.989277	2	0	6.90959	Env only	plastid	110	;
248	AT5G55510	AT5G55510.1	| Symbols: | Mitochondrial import inner membrane translocase subunit Tim17/Tim22/Tim23 family protein | chr5:22486525-22487916 REVERSE LENGTH=214	3																	3	4	4	4	2	3	3	3				0	3.95711	3	0	6.95711	Env only	plastid	111	Mitochondrial import inner membrane translocase subunit Tim17/Tim22/Tim23 family protein;
249	AT4G19390	AT4G19390.1	| Symbols: | Uncharacterised protein family (UPF0114) | chr4:10574903-10576355 REVERSE LENGTH=273	2													1	1	1	1	3	5	5	5	2	2	2	2				1.96016	4.94639	2	0	8.90654	Env only	plastid	112	Uncharacterised protein family (UPF0114);
250	AT5G28750	AT5G28750.1	| Symbols: | Bacterial sec-independent translocation protein mttA/Hcf106 | chr5:10784142-10785677 REVERSE LENGTH=147	2													1	1	1	1	1	1	1	1	2	3	3	3				1.96016	0.989277	3	0	5.94943	Env only	plastid	113	Bacterial sec-independent translocation protein mttA/Hcf106;
251	AT4G39030	AT4G39030.1	| Symbols: EDS5, SID1 | MATE efflux family protein | chr4:18185740-18188898 FORWARD LENGTH=543	4																	3	4	4	4	2	3	3	3				0	3.95711	3	0	6.95711	Env only	plastid	114	MATE efflux family protein;Encodes an orphan multidrug and toxin extrusion transporter. Essential component of salicylic acid-dependent signaling for disease resistance. Member of the MATE-transporter family. Expression induced by salicylic acid. Mutants are salicylic acid-deficient.
252	AT5G57030	AT5G57030.1	| Symbols: LUT2 | Lycopene beta/epsilon cyclase protein | chr5:23077398-23079818 FORWARD LENGTH=524	3													1	2	2	2	2	2	2	2	2	3	3	3				3.92031	1.97855	3	0	8.89887	Env only	plastid	115	Lycopene beta/epsilon cyclase protein;Lutein-deficient 2 (LUT2) required for lutein biosynthesis, member of the xanthophyll class of carotenoids. Encodes lycopene epsilon cyclase
253	AT3G50790	AT3G50790.1	| Symbols: | esterase/lipase/thioesterase family protein | chr3:18880074-18881940 REVERSE LENGTH=408	2																	2	2	2	2	1	1	1	1				0	1.97855	1	0	2.97855	Env only	plastid	116	esterase/lipase/thioesterase family protein;
254	AT3G26080	AT3G26080.1	| Symbols: | plastid-lipid associated protein PAP / fibrillin family protein | chr3:9528998-9530404 FORWARD LENGTH=234	1	1	2	0	0	2	3	0	0	1	2	0	0	1	1	0	0	2	2	1	1.5	2	3	0	0	0	0	0	0	1.48392	0	0	1.48392	Env only	plastid	117	plastid-lipid associated protein PAP / fibrillin family protein;
255	AT1G64680	AT1G64680.1	| Symbols: | unknown protein; BEST Arabidopsis thaliana protein match is: unknown protein (TAIR:AT1G03055.1); Has 146 Blast hits to 146 proteins in 26 species: Archae - 0; Bacteria - 6; Metazoa - 0; Fungi - 0; Plants - 125; Viruses - 0; Other Eukar	4													1	1	1	1	3	3	3	3	3	4	4	4				1.96016	2.96783	4	0	8.92799	Env only	plastid	118	;
256	AT1G69390	AT1G69390.1	| Symbols: ATMINE1, MINE1, ARC12 | homologue of bacterial MinE 1 | chr1:26084721-26086284 FORWARD LENGTH=229	3																	3	3	3	3	2	2	2	2				0	2.96783	2	0	4.96783	Env only	plastid	119	homologue of bacterial MinE 1;Encodes an Arabidopsis homologue of the bacterial MinE topological specificity factor ensuring correct division site placement. It is an essential integral component of the plastid division machinery.
257	AT1G04940	AT1G04940.1	| Symbols: TIC20 | translocon at the inner envelope membrane of chloroplasts 20 | chr1:1399588-1400616 FORWARD LENGTH=274	3													2	2	2	2	3	3	3	3	3	3	3	3				3.92031	2.96783	3	0	9.88815	Env only	plastid	120	translocon at the inner envelope membrane of chloroplasts 20;Tic20 is believed to function as a component of the protein-conducting channel at the inner envelope membrane. Genes AT1G04940 and AT1G04945 were switched for the TAIR7 genome release to give consistency with MIPs annotation.
258	AT4G36530	AT4G36530.1	| Symbols: | alpha/beta-Hydrolases superfamily protein | chr4:17240120-17241518 REVERSE LENGTH=321	2													1	1	1	1	1	1	1	1	2	2	2	2				1.96016	0.989277	2	0	4.94943	Env only	plastid	121	alpha/beta-Hydrolases superfamily protein;
259	AT3G61770	AT3G61770.1	| Symbols: | Acid phosphatase/vanadium-dependent haloperoxidase-related protein | chr3:22864635-22866248 FORWARD LENGTH=284	2													1	1	1	1	2	2	2	2	3	3	3	3				1.96016	1.97855	3	0	6.93871	Env only	plastid	122	Acid phosphatase/vanadium-dependent haloperoxidase-related protein;
260	AT3G10230	AT3G10230.1	| Symbols: LYC | lycopene cyclase | chr3:3164340-3165845 REVERSE LENGTH=501	2													1	2	2	2	1	1	1	1	1	1	1	1				3.92031	0.989277	1	0	5.90959	Env only	plastid	123	lycopene cyclase;Encodes a protein with lycopene &#946;-cyclase activity. This enzyme uses the linear, symmetrical lycopene as substrate. However, unlike the &#949;-cyclase which adds only one ring, the &#946;-cyclase introduces a ring at both ends of lycopene to form the bicyclic &beta;-carotene.
261	AT5G62650	AT5G62650.1	| Symbols: | Tic22-like family protein | chr5:25152873-25155872 REVERSE LENGTH=529	2																	2	2	2	2	2	2	2	2				0	1.97855	2	0	3.97855	Env only	plastid	124	Tic22-like family protein;
262	AT2G02590	AT2G02590.1	| Symbols: | FUNCTIONS IN: molecular_function unknown; INVOLVED IN: biological_process unknown; LOCATED IN: chloroplast; EXPRESSED IN: 21 plant structures; EXPRESSED DURING: 13 growth stages; CONTAINS InterPro DOMAIN/s: Putative small multi-drug ex	3																	1	2	2	2	3	3	3	3				0	1.97855	3	0	4.97855	Env only	plastid	125	;
263	AT5G19850	AT5G19850.1	| Symbols: | alpha/beta-Hydrolases superfamily protein | chr5:6709976-6711662 REVERSE LENGTH=359	3													1	1	1	1	1	1	1	1	2	3	3	3				1.96016	0.989277	3	0	5.94943	Env only	plastid	126	alpha/beta-Hydrolases superfamily protein;
264	AT4G24460	AT4G24460.1	| Symbols: CLT2 | CRT (chloroquine-resistance transporter)-like transporter 2 | chr4:12642888-12645310 FORWARD LENGTH=431	2													2	2	2	2	2	2	2	2	2	2	2	2				3.92031	1.97855	2	0	7.89887	Env only	plastid	127	CRT (chloroquine-resistance transporter)-like transporter 2;Encodes one of the CRT-Like transporters (CLT1/AT5G19380, CLT2/AT4G24460, CLT3/AT5G12170). Required for glutathione homeostasis and stress responses. Mutants lacking these transporters are heavy metal-sensitive, glutathione(GSH)-deficient, and hypersensitive to Phytophthora infection.
265	AT3G63390	AT3G63390.1	| Symbols: | unknown protein; Has 30201 Blast hits to 17322 proteins in 780 species: Archae - 12; Bacteria - 1396; Metazoa - 17338; Fungi - 3422; Plants - 5037; Viruses - 0; Other Eukaryotes - 2996 (source: NCBI BLink). | chr3:23411416-23411943 REV	2																	1	1	1	1	1	1	1	1				0	0.989277	1	0	1.98928	Env only	plastid	128	;
266	AT3G15850	AT3G15850.1	| Symbols: FAD5, FADB, JB67, ADS3 | fatty acid desaturase 5 | chr3:5359087-5360998 FORWARD LENGTH=371	2													1	1	1	1	1	1	1	1	2	2	2	2				1.96016	0.989277	2	0	4.94943	Env only	plastid	129	fatty acid desaturase 5;Chloroplastic enzyme responsible for the synthesis of 16:1 fatty acids from galactolipids and sulpholipids. Uses ferredoxin as electron donor.
267	AT4G39980	AT4G39980.1	| Symbols: DHS1 | 3-deoxy-D-arabino-heptulosonate 7-phosphate synthase 1 | chr4:18539654-18541832 FORWARD LENGTH=525	1																	2	2	1	1.17	1	1	1	1				0	1.15745	1	0	2.15745	Env only	plastid	130	3-deoxy-D-arabino-heptulosonate 7-phosphate synthase 1;Encodes a 2-deoxy-D-arabino-heptulosonate 7-phosphate (DAHP) synthase, which catalyzes the first committed step in aromatic amino acid biosynthesis. Gene expression is induced by wounding and pathogenic bacteria Pseudomonas syringae.
268	AT1G56200	AT1G56200.1	| Symbols: emb1303 | embryo defective 1303 | chr1:21030852-21031886 FORWARD LENGTH=154	2													1	1	1	1	2	9	9	9	2	8	8	8				1.96016	8.9035	8	0	18.8637	Env only	plastid	131	embryo defective 1303;
269	AT3G58830	AT3G58830.1	| Symbols: | haloacid dehalogenase (HAD) superfamily protein | chr3:21755172-21756637 REVERSE LENGTH=343	3													1	1	1	1	1	1	1	1	2	2	2	2				1.96016	0.989277	2	0	4.94943	Env only	plastid	132	haloacid dehalogenase (HAD) superfamily protein;
270	AT2G46100	AT2G46100.1	| Symbols: | Nuclear transport factor 2 (NTF2) family protein | chr2:18953326-18954467 FORWARD LENGTH=240	3																	2	2	2	2	2	2	2	2				0	1.97855	2	0	3.97855	Env only	plastid	133	Nuclear transport factor 2 (NTF2) family protein;
271	AT1G25290	AT1G25290.1	| Symbols: ATRBL10, RBL10 | RHOMBOID-like protein 10 | chr1:8867157-8868945 FORWARD LENGTH=343	2																	2	2	2	2	1	1	1	1				0	1.97855	1	0	2.97855	Env only	plastid	134	RHOMBOID-like protein 10;
272	AT5G54800	AT5G54800.1	| Symbols: GPT1, ATGPT1 | glucose 6-phosphate/phosphate translocator 1 | chr5:22261408-22263562 FORWARD LENGTH=388	2																	2	2	2	2	1	1	1	1				0	1.97855	1	0	2.97855	Env only	plastid	135	glucose 6-phosphate/phosphate translocator 1;Encodes glucose6-Phosphate/phosphate transporter 1. Essential for pollen maturation and embryo sac development.
273	AT5G10490	AT5G10490.1	| Symbols: MSL2 | MSCS-like 2 | chr5:3300376-3304005 REVERSE LENGTH=673	2													1	1	1	1	2	2	2	2	1	1	1	1				1.96016	1.97855	1	0	4.93871	Env only	plastid	136	MSCS-like 2;A member of MscS-like gene family, structurally very similar to MSL3, comprising of an N-terminal chloroplast transit peptide, five trans-membrane helices and a C-terminal cytoplasmic domain. Mutant plants showed abnormalities in the size and shape of plastids. MSL2-GFP was localized to discrete foci on the plastid envelope and co-localize with the plastid division protein AtMinE.
274	AT3G47490	AT3G47490.1	| Symbols: | HNH endonuclease | chr3:17498337-17500731 FORWARD LENGTH=234	2																	2	2	2	2	1	1	1	1				0	1.97855	1	0	2.97855	Env only	plastid	137	HNH endonuclease;
275	AT5G59500	AT5G59500.1	| Symbols: | protein C-terminal S-isoprenylcysteine carboxyl O-methyltransferases | chr5:23986024-23987214 FORWARD LENGTH=396	1													1	1	1	1	1	1	1	1	1	1	1	1				1.96016	0.989277	1	0	3.94943	Env only	plastid	138	protein C-terminal S-isoprenylcysteine carboxyl O-methyltransferases;
276	AT5G06430	AT5G06430.1	| Symbols: | Thioredoxin superfamily protein | chr5:1963580-1964251 REVERSE LENGTH=194	2																	2	3	3	3	1	1	1	1				0	2.96783	1	0	3.96783	Env only	plastid	139	Thioredoxin superfamily protein;
277	AT1G57770	AT1G57770.1	| Symbols: | FAD/NAD(P)-binding oxidoreductase family protein | chr1:21395254-21398135 FORWARD LENGTH=574	2													1	1	1	1					1	1	1	1				1.96016	0	1	0	2.96016	Env only	plastid	140	FAD/NAD(P)-binding oxidoreductase family protein;
278	AT5G19750	AT5G19750.1	| Symbols: | Peroxisomal membrane 22 kDa (Mpv17/PMP22) family protein | chr5:6677124-6679127 FORWARD LENGTH=288	1													1	2	2	2	1	4	4	4	1	3	3	3				3.92031	3.95711	3	0	10.8774	Env only	plastid	141	Peroxisomal membrane 22 kDa (Mpv17/PMP22) family protein;
279	AT5G04490	AT5G04490.1	| Symbols: VTE5 | vitamin E pathway gene 5 | chr5:1279867-1281587 FORWARD LENGTH=304	2													1	1	1	1	1	1	1	1	1	1	1	1				1.96016	0.989277	1	0	3.94943	Env only	plastid	142	vitamin E pathway gene 5;Encodes a protein with phytol kinase activity involved in tocopherol biosynthesis.
280	AT3G56290	AT3G56290.1	| Symbols: | unknown protein; Has 39 Blast hits to 39 proteins in 15 species: Archae - 0; Bacteria - 0; Metazoa - 0; Fungi - 0; Plants - 39; Viruses - 0; Other Eukaryotes - 0 (source: NCBI BLink). | chr3:20878743-20879541 REVERSE LENGTH=173	2																					2	2	2	2				0	0	2	0	2	Env only	plastid	143	;
281	AT1G49510	AT1G49510.1	| Symbols: emb1273 | embryo defective 1273 | chr1:18327026-18328147 FORWARD LENGTH=240	2													1	1	1	1	2	2	2	2	2	2	2	2				1.96016	1.97855	2	0	5.93871	Env only	plastid	144	embryo defective 1273;
282	AT2G26360	AT2G26360.1	| Symbols: | Mitochondrial substrate carrier family protein | chr2:11221603-11223160 REVERSE LENGTH=387	2																					2	2	2	2				0	0	2	0	2	Env only	plastid	145	Mitochondrial substrate carrier family protein;
283	AT2G37240	AT2G37240.1	| Symbols: | Thioredoxin superfamily protein | chr2:15640235-15641720 REVERSE LENGTH=248	2																					2	2	2	2				0	0	2	0	2	Env only	plastid	146	Thioredoxin superfamily protein;
284	AT3G01550	AT3G01550.1	| Symbols: ATPPT2, PPT2 | phosphoenolpyruvate (pep)/phosphate translocator 2 | chr3:216947-218856 REVERSE LENGTH=383	2																	2	2	2	2	1	1	1	1				0	1.97855	1	0	2.97855	Env only	plastid	147	phosphoenolpyruvate (pep)/phosphate translocator 2;
285	AT5G04440	AT5G04440.1	| Symbols: | Protein of unknown function (DUF1997) | chr5:1254957-1256624 FORWARD LENGTH=255	2																	1	1	1	1	1	1	1	1				0	0.989277	1	0	1.98928	Env only	plastid	148	Protein of unknown function (DUF1997);
286	AT2G38025	AT2G38025.1	| Symbols: | Cysteine proteinases superfamily protein | chr2:15915239-15916692 REVERSE LENGTH=234	2																					2	2	2	2				0	0	2	0	2	Env only	plastid	149	Cysteine proteinases superfamily protein;
287	AT5G51020	AT5G51020.1	| Symbols: CRL | crumpled leaf | chr5:20745560-20747165 REVERSE LENGTH=269	2													1	1	1	1	1	1	1	1	1	1	1	1				1.96016	0.989277	1	0	3.94943	Env only	plastid	150	crumpled leaf;Encodes CRL (CRUMPLED LEAF), a protein localized in the outer envelope membrane of plastids. Mutation in this gene affects the pattern of cell division, cell differentiation and plastid division.
288	AT5G17630	AT5G17630.1	| Symbols: | Nucleotide/sugar transporter family protein | chr5:5809475-5810728 FORWARD LENGTH=417	1																	1	1	1	1	1	1	1	1				0	0.989277	1	0	1.98928	Env only	plastid	151	Nucleotide/sugar transporter family protein;
289	AT2G21860	AT2G21860.1	| Symbols: | violaxanthin de-epoxidase-related | chr2:9318333-9319990 REVERSE LENGTH=522	2																	1	1	1	1	1	1	1	1				0	0.989277	1	0	1.98928	Env only	plastid	152	violaxanthin de-epoxidase-related;
290	AT4G38380	AT4G38380.1	| Symbols: | MATE efflux family protein | chr4:17971855-17974787 REVERSE LENGTH=560	1																	1	1	1	1	1	1	1	1				0	0.989277	1	0	1.98928	Env only	plastid	153	MATE efflux family protein;
291	AT1G68590	AT1G68590.1	| Symbols: | Ribosomal protein PSRP-3/Ycf65 | chr1:25757593-25758169 REVERSE LENGTH=166	2																	2	2	2	2	1	1	1	1				0	1.97855	1	0	2.97855	Env only	plastid	154	Ribosomal protein PSRP-3/Ycf65;
292	AT2G33450	AT2G33450.1	| Symbols: | Ribosomal L28 family | chr2:14173620-14174380 FORWARD LENGTH=143	2													1	1	1	1	1	1	1	1								1.96016	0.989277	0	0	2.94943	Env only	plastid	155	Ribosomal L28 family;
293	AT5G25752	AT5G25752.1	| Symbols: ATRBL11, RBL11 | rhomboid-like protein 11 | chr5:8951503-8953323 REVERSE LENGTH=280	1													1	1	1	1	1	1	1	1	1	2	2	2				1.96016	0.989277	2	0	4.94943	Env only	plastid	156	rhomboid-like protein 11;Chloroplast-localized rhomboid-like protein.
294	AT2G44530	AT2G44530.1	| Symbols: | Phosphoribosyltransferase family protein | chr2:18383732-18385974 FORWARD LENGTH=394	1													1	1	1	1	1	1	1	1	1	1	1	1				1.96016	0.989277	1	0	3.94943	Env only	plastid	157	Phosphoribosyltransferase family protein;
297	AT1G51560	AT1G51560.1	| Symbols: | Pyridoxamine 5'-phosphate oxidase family protein | chr1:19119900-19121859 REVERSE LENGTH=392	1													1	1	1	1	1	1	1	1	1	1	1	1				1.96016	0.989277	1	0	3.94943	Env only	plastid	158	Pyridoxamine 5'-phosphate oxidase family protein;
298	AT5G12130	AT5G12130.1	| Symbols: PDE149, ATTERC | integral membrane TerC family protein | chr5:3919613-3922154 FORWARD LENGTH=384	1													1	1	1	1	1	1	1	1	1	1	1	1				1.96016	0.989277	1	0	3.94943	Env only	plastid	159	integral membrane TerC family protein;
300	AT3G19180	AT3G19180.1	| Symbols: ARC6H, PARC6, ATCDP1, CDP1 | paralog of ARC6 | chr3:6632810-6636953 FORWARD LENGTH=819	1																	1	1	1	1	1	1	1	1				0	0.989277	1	0	1.98928	Env only	plastid	160	paralog of ARC6;Encodes a chloroplast division factor located in the plastid inner envelope with its N-terminus exposed to the stroma. PARC6 influences FtsZ assembly and is required for recruitment of PDV1 during chloroplast division.
306	AT1G73470	AT1G73470.1	| Symbols: | unknown protein; FUNCTIONS IN: molecular_function unknown; INVOLVED IN: biological_process unknown; LOCATED IN: chloroplast; EXPRESSED IN: 22 plant structures; EXPRESSED DURING: 13 growth stages; Has 72 Blast hits to 72 proteins in 35	1																	1	1	1	1	1	1	1	1				0	0.989277	1	0	1.98928	Env only	plastid	161	;
310	AT1G18360	AT1G18360.1	| Symbols: | alpha/beta-Hydrolases superfamily protein | chr1:6316996-6319204 REVERSE LENGTH=382	1													1	1	1	1	1	1	1	1	1	1	1	1				1.96016	0.989277	1	0	3.94943	Env only	plastid	162	alpha/beta-Hydrolases superfamily protein;
312	AT1G26120	AT1G26120.1	| Symbols: ICME-LIKE1 | alpha/beta-Hydrolases superfamily protein | chr1:9028656-9031402 REVERSE LENGTH=476	1																	1	1	1	1	1	1	1	1				0	0.989277	1	0	1.98928	Env only	plastid	163	alpha/beta-Hydrolases superfamily protein;
314	AT5G20130	AT5G20130.1	| Symbols: | unknown protein; Has 30201 Blast hits to 17322 proteins in 780 species: Archae - 12; Bacteria - 1396; Metazoa - 17338; Fungi - 3422; Plants - 5037; Viruses - 0; Other Eukaryotes - 2996 (source: NCBI BLink). | chr5:6797485-6798700 FORWA	1													1	1	1	1	1	1	1	1	1	1	1	1				1.96016	0.989277	1	0	3.94943	Env only	plastid	164	;
317	AT2G38140	AT2G38140.1	| Symbols: PSRP4 | plastid-specific ribosomal protein 4 | chr2:15980948-15981459 FORWARD LENGTH=118	1													1	2	2	2	1	1	1	1	1	1	1	1				3.92031	0.989277	1	0	5.90959	Env only	plastid	165	plastid-specific ribosomal protein 4;plastid-specific ribosomal protein 4 (PSRP4) mRNA, complete
321	AT2G15290	AT2G15290.1	| Symbols: ATTIC21, TIC21, CIA5, PIC1 | translocon at inner membrane of chloroplasts 21 | chr2:6642512-6644011 REVERSE LENGTH=296	1													1	1	1	1	1	2	2	2	1	1	1	1				1.96016	1.97855	1	0	4.93871	Env only	plastid	166	translocon at inner membrane of chloroplasts 21;Encodes a protein located in the chloroplast inner envelope. The study of mutant defective in the gene product suggests that the protein is involved in the translocation of protein across the envelope membrane into the chloroplast stroma.
325	AT2G03140	AT2G03140.1	| Symbols: | alpha/beta-Hydrolases superfamily protein | chr2:942000-949337 FORWARD LENGTH=1797	1																	1	1	1	1	1	1	1	1				0	0.989277	1	0	1.98928	Env only	plastid	167	alpha/beta-Hydrolases superfamily protein;
328	AT2G16800	AT2G16800.1	| Symbols: | high-affinity nickel-transport family protein | chr2:7285824-7287188 FORWARD LENGTH=372	1													1	1	1	1					1	1	1	1				1.96016	0	1	0	2.96016	Env only	plastid	168	high-affinity nickel-transport family protein;
339	AT5G13650	AT5G13650.1	| Symbols: | elongation factor family protein | chr5:4397821-4402364 FORWARD LENGTH=675	1																	1	1	1	1	1	1	1	1				0	0.989277	1	0	1.98928	Env only	plastid	169	elongation factor family protein;
341	AT1G20260	AT1G20260.1	| Symbols: | ATPase, V1 complex, subunit B protein | chr1:7016971-7020290 FORWARD LENGTH=487	1	22	29	0	0	18	22	0	0	11	15	0	0	16	25	0	0	29	44	3	21.5	21	34	0	0	0	0	0	0	21.2695	0	0	21.2695	Env only	vacuole	1	ATPase, V1 complex, subunit B protein;
342	AT3G57330	AT3G57330.1	| Symbols: ACA11 | autoinhibited Ca2+-ATPase 11 | chr3:21211655-21216375 REVERSE LENGTH=1025	5													1	1	1	1	6	6	4	4.8	2	2	0	0				1.96016	4.74853	0	0	6.70869	Env only	vacuole	2	autoinhibited Ca2+-ATPase 11;
343	AT4G27680	AT4G27680.1	| Symbols: | P-loop containing nucleoside triphosphate hydrolases superfamily protein | chr4:13821263-13823083 FORWARD LENGTH=398	1	1	1	0	0	1	1	0	0	1	1	0	0	2	2	1	2	2	2	0	0	2	2	1	1.5	0	0	0	3.92031	0	1.5	0	5.42031	Env only	vacuole	3	P-loop containing nucleoside triphosphate hydrolases superfamily protein;
344	AT5G40890	AT5G40890.1	| Symbols: ATCLC-A, CLC-A, CLCA, ATCLCA | chloride channel A | chr5:16381645-16384999 REVERSE LENGTH=775	3																	3	3	3	3	1	1	1	1				0	2.96783	1	0	3.96783	Env only	vacuole	4	chloride channel A;Encodes a member of the voltage-dependent chloride channel. Also functions as a NO3-/H+ exchanger that serves to accumulate nitrate nutrient in vacuoles. Mutants homozygous for the T-DNA insertion mutation have reduced nitrate uptake capacity in high nitrate environment and exhibit hypersensitivity to chlorate.
345	AT1G60600	AT1G60600.2	| Symbols: ABC4 | UbiA prenyltransferase family protein | chr1:22324807-22326759 REVERSE LENGTH=382	2													1	1	1	1	1	1	1	1	2	2	2	2				1.96016	0.989277	2	0	4.94943	Env only	vacuole	5	UbiA prenyltransferase family protein;Encodes a protein similar to 1,4-dihydroxy-2-naphthoic acid phytyltransferase involved in phylloquinone and plastoquinone biosynthesis. Mutants are pale green and heterotrophic with defects in photosynthetic electron transport.
346	AT5G14120	AT5G14120.1	| Symbols: | Major facilitator superfamily protein | chr5:4556308-4558447 FORWARD LENGTH=579	3																	3	3	3	3	1	1	1	1				0	2.96783	1	0	3.96783	Env only	vacuole	6	Major facilitator superfamily protein;
347	AT1G20840	AT1G20840.1	| Symbols: TMT1 | tonoplast monosaccharide transporter1 | chr1:7245107-7247674 REVERSE LENGTH=734	3													1	1	1	1	2	2	2	2	1	1	1	1				1.96016	1.97855	1	0	4.93871	Env only	vacuole	7	tonoplast monosaccharide transporter1;The protein encoded by this gene is found in the tonoplast (vacuole membrane) of Arabidopsis cells. The gene is expressed at highest levels in juvenile (sink) and adult (source) leaves, followed by flower tissues.
348	AT3G30390	AT3G30390.1	| Symbols: | Transmembrane amino acid transporter family protein | chr3:11977112-11978827 REVERSE LENGTH=460	2																	2	2	2	2								0	1.97855	0	0	1.97855	Env only	vacuole	8	Transmembrane amino acid transporter family protein;Encodes a putative amino acid transporter.
349	AT4G35300	AT4G35300.1	| Symbols: TMT2 | tonoplast monosaccharide transporter2 | chr4:16796432-16799071 REVERSE LENGTH=739	2																	2	3	3	3								0	2.96783	0	0	2.96783	Env only	vacuole	9	tonoplast monosaccharide transporter2;
351	AT2G25610	AT2G25610.1	| Symbols: | ATPase, F0/V0 complex, subunit C protein | chr2:10901585-10902494 REVERSE LENGTH=178	1													1	2	2	2	1	1	1	1								3.92031	0.989277	0	0	4.90959	Env only	vacuole	10	ATPase, F0/V0 complex, subunit C protein;
352	AT2G36810	AT2G36810.1	| Symbols: | ARM repeat superfamily protein | chr2:15425739-15439462 REVERSE LENGTH=1716	2																	1	1	1	1	1	1	1	1				0	0.989277	1	0	1.98928	Env only	vacuole	11	ARM repeat superfamily protein;
354	AT4G23640	AT4G23640.1	| Symbols: TRH1, ATKT3, KUP4 | Potassium transporter family protein | chr4:12320476-12324291 REVERSE LENGTH=775	1																	1	1	1	1	1	1	1	1				0	0.989277	1	0	1.98928	Env only	vacuole	12	Potassium transporter family protein;Functions as a potassium transporter and is required for the establishment of root tip growth.
362	AT5G64500	AT5G64500.1	| Symbols: | Major facilitator superfamily protein | chr5:25780511-25783474 FORWARD LENGTH=484	1																	1	2	2	2								0	1.97855	0	0	1.97855	Env only	vacuole	13	Major facilitator superfamily protein;
366	AT5G12170	AT5G12170.2	| Symbols: CLT3 | CRT (chloroquine-resistance transporter)-like transporter 3 | chr5:3931649-3934961 FORWARD LENGTH=452	2																	1	1	1	1	2	2	2	2				0	0.989277	2	0	2.98928	Env only	#N/A		#N/A
367	AT5G52410	AT5G52410.2	| Symbols: | INVOLVED IN: biological_process unknown; LOCATED IN: chloroplast; EXPRESSED IN: 13 plant structures; EXPRESSED DURING: 6 growth stages; CONTAINS InterPro DOMAIN/s: S-layer homology domain (InterPro:IPR001119); BEST Arabidopsis thaliana	16					1	1	1	1					5	5	5	5	15	17	17	17	12	16	16	16	0	0.968374	0	9.80078	16.8177	16	0.968374	42.6185	Mix	cytosol	1	;
368	AT4G13010	AT4G13010.1	| Symbols: | Oxidoreductase, zinc-binding dehydrogenase family protein | chr4:7600682-7602567 FORWARD LENGTH=329	11	1	1	1	1	2	2	2	2					2	2	2	2	10	14	14	14	12	16	16	16	0.976725	1.93675	0	3.92031	13.8499	16	2.91347	33.7702	Mix	cytosol	2	Oxidoreductase, zinc-binding dehydrogenase family protein;
369	AT3G16470	AT3G16470.1	| Symbols: JR1 | Mannose-binding lectin superfamily protein | chr3:5596096-5597709 REVERSE LENGTH=451	8	1	1	1	1	2	2	2	2									7	8	8	8					0.976725	1.93675	0	0	7.91422	0	2.91347	7.91422	Mix	cytosol	3	Mannose-binding lectin superfamily protein;JA-responsive gene
370	AT4G18430	AT4G18430.1	| Symbols: AtRABA1e, RABA1e | RAB GTPase homolog A1E | chr4:10183903-10185223 REVERSE LENGTH=217	1	1	1	1	1	1	1	1	1					2	2	1	2	1	2	2	2	2	2	1	1.2	0.976725	0.968374	0	3.92031	1.97855	1.2	1.9451	7.09887	Mix	cytosol	4	RAB GTPase homolog A1E;
371	AT2G33380	AT2G33380.1	| Symbols: RD20, CLO-3 | Caleosin-related family protein | chr2:14144984-14146374 REVERSE LENGTH=236	3									1	1	1	1					2	2	2	2					0	0	1	0	1.97855	0	1	1.97855	Mix	cytosol	5	Caleosin-related family protein;Encodes a calcium binding protein whose mRNA is induced upon treatment with NaCl, ABA and in response to dessication. mRNA expression under drought conditions is apparent particularly in leaves and flowers. Isoform of caleosin with a role as a peroxygenase involved in oxylipin metabolism during biotic and abiotic stress.
372	AT1G52040	AT1G52040.1	| Symbols: MBP1, ATMBP | myrosinase-binding protein 1 | chr1:19350595-19352578 REVERSE LENGTH=462	6	1	1	0	0	3	4	3	4	2	2	0	0					7	8	6	7.71					0	3.87349	0	0	7.62733	0	3.87349	7.62733	Mix	cytosol	6	myrosinase-binding protein 1;Encodes myrosinase-binding protein expressed in flowers.
373	AT4G17530	AT4G17530.1	| Symbols: RAB1C, ATRAB1C, ATRABD2C | RAB GTPase homolog 1C | chr4:9773721-9775424 REVERSE LENGTH=202	3	2	2	1	2	1	1	0	0	2	2	1	2	2	2	1	1.5	2	2	1	2	2	2	1	1.5	1.95345	0	2	2.94024	1.97855	1.5	3.95345	6.41879	Mix	cytosol	7	RAB GTPase homolog 1C;
374	AT3G10090	AT3G10090.1	| Symbols: | Nucleic acid-binding, OB-fold-like protein | chr3:3108960-3109154 REVERSE LENGTH=64	1					1	1	1	1	1	1	1	1					1	1	1	1	1	1	1	1	0	0.968374	1	0	0.989277	1	1.96837	1.98928	Mix	cytosol	8	Nucleic acid-binding, OB-fold-like protein;
375	AT5G64140	AT5G64140.1	| Symbols: RPS28 | ribosomal protein S28 | chr5:25667529-25667723 REVERSE LENGTH=64	1	1	1	1	1					1	1	1	1					1	1	1	1	1	1	1	1	0.976725	0	1	0	0.989277	1	1.97673	1.98928	Mix	cytosol	9	ribosomal protein S28;Encodes a putative ribosomal protein S28.
376	AT4G24920	AT4G24920.1	| Symbols: | secE/sec61-gamma protein transport protein | chr4:12820257-12820665 REVERSE LENGTH=69	1					1	1	1	1					1	1	1	1									0	0.968374	0	1.96016	0	0	0.968374	1.96016	Mix	cytosol	10	secE/sec61-gamma protein transport protein;
377	AT2G29700	AT2G29700.1	| Symbols: ATPH1, PH1 | pleckstrin homologue 1 | chr2:12697571-12698008 FORWARD LENGTH=145	1	1	1	1	1					1	1	1	1					1	1	1	1	1	1	1	1	0.976725	0	1	0	0.989277	1	1.97673	1.98928	Mix	cytosol	11	pleckstrin homologue 1;Encodes a protein containing one PH (pleckstrin homology) domain with a short N-terminal extension
378	AT5G41790	AT5G41790.1	| Symbols: CIP1 | COP1-interactive protein 1 | chr5:16727530-16732391 FORWARD LENGTH=1586	11	4	4	4	4	3	3	3	3	3	3	3	3					5	5	5	5	3	3	3	3	3.9069	2.90512	3	0	4.94639	3	9.81202	7.94639	Mix	cytosol	12	COP1-interactive protein 1;encodes a protein that physically interacts specifically with the putative coiled-coil region of COP1 in vitro. In hypocotyl and cotyledon protoplasts, it is associated to the cytoskeleton, but not in the root. expression is not regulated by light.
379	AT3G46830	AT3G46830.1	| Symbols: ATRAB11A, ATRABA2C, ATRAB-A2C, RAB-A2C, RABA2c | RAB GTPase homolog A2C | chr3:17246699-17248362 REVERSE LENGTH=217	1	1	1	1	1	1	1	1	1	1	1	1	1	1	1	0	0	1	1	1	1	2	2	1	1.2	0.976725	0.968374	1	0	0.989277	1.2	2.9451	2.18928	Mix	cytosol	13	RAB GTPase homolog A2C;
380	AT1G19670	AT1G19670.1	| Symbols: ATCLH1, CORI1, ATHCOR1, CLH1 | chlorophyllase 1 | chr1:6803796-6804923 REVERSE LENGTH=324	2	1	1	1	1	1	2	2	2									2	2	2	2					0.976725	1.93675	0	0	1.97855	0	2.91347	1.97855	Mix	cytosol	14	chlorophyllase 1;Chlorophyllase is the first enzyme involved in chlorophyll degradation. It catalyzes the hydrolysis of the ester bond to yield chlorophyllide and phytol. AtCLH1 lacks a typical signal sequence for the chloroplast. Its expression is induced rapidly by methyljasmonate, a known promoter of senescence and chlorophyll degradation.
381	AT2G27710	AT2G27710.1	| Symbols: | 60S acidic ribosomal protein family | chr2:11816929-11817670 FORWARD LENGTH=115	3	2	2	2	2	4	4	2	3	3	3	2	2.67					2	2	1	2	3	3	1	3	1.95345	2.90512	2.67	0	1.97855	3	7.52857	4.97855	Mix	cytosol	15	60S acidic ribosomal protein family;
382	AT3G49910	AT3G49910.1	| Symbols: | Translation protein SH3-like family protein | chr3:18504311-18504751 FORWARD LENGTH=146	3	1	1	1	1	3	3	3	3	1	1	1	1	1	1	1	1	1	1	1	1	1	1	1	1	0.976725	2.90512	1	1.96016	0.989277	1	4.88185	3.94943	Mix	cytosol	16	Translation protein SH3-like family protein;
383	AT3G09200	AT3G09200.1	| Symbols: | Ribosomal protein L10 family protein | chr3:2823364-2825020 REVERSE LENGTH=320	4	4	5	5	5	3	4	4	4	2	3	3	3	1	1	1	1	3	5	5	5	1	1	1	1	4.88363	3.87349	3	1.96016	4.94639	1	11.7571	7.90654	Mix	cytosol	17	Ribosomal protein L10 family protein;
384	AT5G02500	AT5G02500.1	| Symbols: HSC70-1, HSP70-1, AT-HSC70-1, HSC70 | heat shock cognate protein 70-1 | chr5:554055-556334 REVERSE LENGTH=651	8	20	29	6	19.23	21	28	7	18.02	21	30	7	18.29	5	5	2	5	16	23	4	15.54	16	21	2	10.86	18.7824	17.4501	18.29	9.80078	15.3734	10.86	54.5225	36.0342	Mix	cytosol	18	heat shock cognate protein 70-1;encodes a member of heat shock protein 70 family.
385	AT2G37270	AT2G37270.1	| Symbols: ATRPS5B, RPS5B | ribosomal protein 5B | chr2:15647883-15649042 REVERSE LENGTH=207	3	5	7	3	5.4	5	7	4	6	4	6	3	5.25					4	5	2	5	4	4	2	4	5.27432	5.81024	5.25	0	4.94639	4	16.3346	8.94639	Mix	cytosol	19	ribosomal protein 5B;One of two genes encoding the ribosomal protein S5. Expressed at a lower level compared to ATRPS5A.
386	AT2G31570	AT2G31570.1	| Symbols: ATGPX2, GPX2 | glutathione peroxidase 2 | chr2:13438211-13439775 REVERSE LENGTH=169	3	3	4	1	1.43	3	4	1	1.43	2	2	1	1.12	1	1	0	0	1	1	1	1	2	2	1	1.09	1.39672	1.38477	1.12	0	0.989277	1.09	3.90149	2.07928	Mix	cytosol	20	glutathione peroxidase 2;glutathione peroxidase GPx
387	AT1G66410	AT1G66410.1	| Symbols: CAM4, ACAM-4 | calmodulin 4 | chr1:24774431-24775785 REVERSE LENGTH=149	1	3	3	0	0	5	7	0	0	5	6	1	6					3	3	1	3	1	1	0	0	0	0	6	0	2.96783	0	6	2.96783	Mix	cytosol	21	calmodulin 4;encodes a calmodulin
388	AT3G60770	AT3G60770.1	| Symbols: | Ribosomal protein S13/S15 | chr3:22460525-22461656 REVERSE LENGTH=151	6	3	3	3	3	3	3	3	3					2	2	2	2	1	1	1	1					2.93018	2.90512	0	3.92031	0.989277	0	5.8353	4.90959	Mix	cytosol	22	Ribosomal protein S13/S15;
389	AT3G05590	AT3G05590.1	| Symbols: RPL18 | ribosomal protein L18 | chr3:1621511-1622775 FORWARD LENGTH=187	3	3	4	4	4	3	6	6	6	3	4	4	4	1	1	1	1	2	2	2	2	2	4	4	4	3.9069	5.81024	4	1.96016	1.97855	4	13.7171	7.93871	Mix	cytosol	23	ribosomal protein L18;Encodes cytoplasmic ribosomal protein L18.
390	AT3G53890	AT3G53890.1	| Symbols: | Ribosomal protein S21e | chr3:19955582-19956049 REVERSE LENGTH=82	1	1	1	1	1	1	2	2	2	1	1	1	1	1	1	1	1					1	1	1	1	0.976725	1.93675	1	1.96016	0	1	3.91347	2.96016	Mix	cytosol	24	Ribosomal protein S21e ;
391	AT5G27700	AT5G27700.1	| Symbols: | Ribosomal protein S21e | chr5:9807541-9808048 REVERSE LENGTH=82	1					1	2	2	2													1	1	1	1	0	1.93675	0	0	0	1	1.93675	1	Mix	cytosol	25	Ribosomal protein S21e ;
392	AT3G09440	AT3G09440.1	| Symbols: | Heat shock protein 70 (Hsp 70) family protein | chr3:2903434-2905632 REVERSE LENGTH=649	7	19	24	6	14.51	20	28	9	20.08	20	29	11	21.21	4	4	0	0	13	18	5	11.92	15	19	5	14.64	14.1723	19.4449	21.21	0	11.7922	14.64	54.8272	26.4322	Mix	cytosol	26	Heat shock protein 70 (Hsp 70) family protein;
393	AT4G09320	AT4G09320.1	| Symbols: NDPK1 | Nucleoside diphosphate kinase family protein | chr4:5923424-5924366 FORWARD LENGTH=169	4	3	4	4	4	3	3	3	3	3	4	4	4	1	1	1	1	2	2	2	2	2	2	2	2	3.9069	2.90512	4	1.96016	1.97855	2	10.812	5.93871	Mix	cytosol	27	Nucleoside diphosphate kinase family protein;nucleoside diphosphate kinase type 1 (NDPK1) gene, complete
394	AT3G11510	AT3G11510.1	| Symbols: | Ribosomal protein S11 family protein | chr3:3623757-3624866 REVERSE LENGTH=150	1	5	6	1	3.5	5	8	1	3.33	6	8	1	4.5	1	2	2	2	2	2	1	1.5	2	2	1	1.5	3.41854	3.22468	4.5	3.92031	1.48392	1.5	11.1432	6.90423	Mix	cytosol	28	Ribosomal protein S11 family protein;
395	AT5G27770	AT5G27770.1	| Symbols: | Ribosomal L22e protein family | chr5:9836166-9837113 FORWARD LENGTH=124	1	6	6	1	2.67	5	8	1	4.5	2	2	0	0	2	2	0	0	2	2	1	2	1	1	1	1	2.60786	4.35768	0	0	1.97855	1	6.96554	2.97855	Mix	cytosol	29	Ribosomal L22e protein family;
396	AT1G08360	AT1G08360.1	| Symbols: | Ribosomal protein L1p/L10e family | chr1:2636231-2637694 FORWARD LENGTH=216	3	2	2	0	0	4	4	2	3	3	4	1	2	2	2	1	2	1	1	0	0					0	2.90512	2	3.92031	0	0	4.90512	3.92031	Mix	cytosol	30	Ribosomal protein L1p/L10e family;
397	AT2G37190	AT2G37190.1	| Symbols: | Ribosomal protein L11 family protein | chr2:15619559-15620059 REVERSE LENGTH=166	3	2	2	2	2	3	3	3	3									1	1	1	1	1	1	1	1	1.95345	2.90512	0	0	0.989277	1	4.85857	1.98928	Mix	cytosol	31	Ribosomal protein L11 family protein;
398	AT3G03780	AT3G03780.1	| Symbols: ATMS2, MS2 | methionine synthase 2 | chr3:957602-960740 FORWARD LENGTH=765	4	16	20	2	4.4	15	27	4	8.18	16	21	4	8	2	2	1	2	7	7	1	1.86	4	4	1	4	4.29759	7.9213	8	3.92031	1.84006	4	20.2189	9.76037	Mix	cytosol	32	methionine synthase 2;Encodes a cytosolic methionine synthase, involved in methionine regeneration via the activated methyl cycle (or SAM cycle)
399	AT2G47610	AT2G47610.1	| Symbols: | Ribosomal protein L7Ae/L30e/S12e/Gadd45 family protein | chr2:19529854-19531401 FORWARD LENGTH=257	2	4	4	1	4	2	2	0	0	5	5	2	4	1	1	1	1	2	2	1	2					3.9069	0	4	1.96016	1.97855	0	7.9069	3.93871	Mix	cytosol	33	Ribosomal protein L7Ae/L30e/S12e/Gadd45 family protein;
400	AT5G15200	AT5G15200.1	| Symbols: | Ribosomal protein S4 | chr5:4935124-4936334 REVERSE LENGTH=198	7	5	5	5	5	6	6	6	6	5	5	5	5	3	3	3	3	1	1	1	1	2	2	2	2	4.88363	5.81024	5	5.88047	0.989277	2	15.6939	8.86975	Mix	cytosol	34	Ribosomal protein S4;
401	AT3G45030	AT3G45030.1	| Symbols: | Ribosomal protein S10p/S20e family protein | chr3:16471606-16472312 REVERSE LENGTH=124	4	3	4	4	4	3	3	3	3	4	4	4	4					2	2	2	2	2	2	2	2	3.9069	2.90512	4	0	1.97855	2	10.812	3.97855	Mix	cytosol	35	Ribosomal protein S10p/S20e family protein;
402	AT2G17360	AT2G17360.1	| Symbols: | Ribosomal protein S4 (RPS4A) family protein | chr2:7546598-7548138 FORWARD LENGTH=261	9	9	12	12	12	7	10	10	10	6	8	8	8	2	2	2	2	5	6	6	6	2	2	2	2	11.7207	9.68374	8	3.92031	5.93566	2	29.4044	11.856	Mix	cytosol	36	Ribosomal protein S4 (RPS4A) family protein;
403	AT3G09680	AT3G09680.1	| Symbols: | Ribosomal protein S12/S23 family protein | chr3:2969197-2970291 REVERSE LENGTH=142	1	1	1	1	1	1	1	1	1	1	1	1	1					1	1	1	1					0.976725	0.968374	1	0	0.989277	0	2.9451	0.989277	Mix	cytosol	37	Ribosomal protein S12/S23 family protein;
404	AT2G14120	AT2G14120.1	| Symbols: DRP3B | dynamin related protein | chr2:5954253-5960015 REVERSE LENGTH=780	1					1	1	1	1	1	2	2	2									1	1	1	1	0	0.968374	2	0	0	1	2.96837	1	Mix	cytosol	38	dynamin related protein;Encodes a dynamin related protein. DRPs are self-assembling GTPasse involved in fission and fusion of membranes. DRP3B functions in mitochondrion and peroxisome fission in combination with DRP3A.
405	AT1G06490	AT1G06490.1	| Symbols: ATGSL07, gsl07, atgsl7, GSL7 | glucan synthase-like 7 | chr1:1978762-1989295 FORWARD LENGTH=1958	1	1	1	1	1	1	1	1	1	1	1	1	1	1	1	1	1									0.976725	0.968374	1	1.96016	0	0	2.9451	1.96016	Mix	cytosol	39	glucan synthase-like 7;encodes a gene similar to callose synthase
406	AT1G33120	AT1G33120.1	| Symbols: | Ribosomal protein L6 family | chr1:12010986-12012223 FORWARD LENGTH=194	9	6	9	9	9	7	10	10	10	8	12	12	12	3	3	3	3	4	4	4	4	2	2	2	2	8.79053	9.68374	12	5.88047	3.95711	2	30.4743	11.8376	Mix	cytosol	40	Ribosomal protein L6 family;
407	AT3G60190	AT3G60190.1	| Symbols: ADL4, ADLP2, EDR3, DRP1E, ADL1E, DL1E | DYNAMIN-like 1E | chr3:22244367-22247651 REVERSE LENGTH=624	6	2	2	2	2	4	4	4	4	1	1	1	1	1	1	1	1					1	1	1	1	1.95345	3.87349	1	1.96016	0	1	6.82694	2.96016	Mix	cytosol	41	DYNAMIN-like 1E;At3g60190 encodes Arabidopsis dynamin-related protein 1E, DRP1E, also known as EDR3, ADL4 and ADL1E, which is 624 amino acid residues long, has a predicted mass of 69.8 kDa and a pI of 7.5. Dynamin-related protein 1E belongs to a plant-specific subclass of dynamin-related proteins (DRP1), consisting of five members in Arabidopsis (A, B, C, D, E). This class is characterized by hav…
408	AT5G44020	AT5G44020.1	| Symbols: | HAD superfamily, subfamily IIIB acid phosphatase | chr5:17712433-17714046 FORWARD LENGTH=272	2	2	2	2	2	2	3	3	3	2	2	2	2					1	1	1	1	1	1	1	1	1.95345	2.90512	2	0	0.989277	1	6.85857	1.98928	Mix	cytosol	42	HAD superfamily, subfamily IIIB acid phosphatase ;
409	AT2G01250	AT2G01250.1	| Symbols: | Ribosomal protein L30/L7 family protein | chr2:132943-134264 REVERSE LENGTH=242	4	3	3	2	2.4	6	6	4	5	5	6	1	2.25					2	3	2	2.67					2.34414	4.84187	2.25	0	2.64137	0	9.43601	2.64137	Mix	cytosol	43	Ribosomal protein L30/L7 family protein;
410	AT1G07920	AT1G07920.1	| Symbols: | GTP binding Elongation factor Tu family protein | chr1:2455559-2457001 FORWARD LENGTH=449	10	16	38	38	38	15	40	40	40	15	38	38	38	7	10	10	10	9	15	15	15	6	7	7	7	37.1156	38.7349	38	19.6016	14.8392	7	113.851	41.4407	Mix	cytosol	44	GTP binding Elongation factor Tu family protein;
411	AT2G36160	AT2G36160.1	| Symbols: | Ribosomal protein S11 family protein | chr2:15169925-15171159 FORWARD LENGTH=150	1	5	6	1	3.5	5	9	2	6.67	6	8	1	4.5	1	1	1	1	2	2	1	1.5	2	2	1	1.5	3.41854	6.45905	4.5	1.96016	1.48392	1.5	14.3776	4.94407	Mix	cytosol	45	Ribosomal protein S11 family protein;
412	AT3G09630	AT3G09630.1	| Symbols: | Ribosomal protein L4/L1 family | chr3:2953813-2955444 FORWARD LENGTH=406	4	10	13	4	8.5	8	11	3	6.43	5	6	2	3.6					3	3	2	3	2	2	1	2	8.30216	6.22664	3.6	0	2.96783	2	18.1288	4.96783	Mix	cytosol	46	Ribosomal protein L4/L1 family;
413	AT3G16640	AT3G16640.1	| Symbols: TCTP | translationally controlled tumor protein | chr3:5669709-5670729 REVERSE LENGTH=168	6	3	3	3	3	6	6	6	6	6	6	6	6	1	1	1	1	2	2	2	2	1	1	1	1	2.93018	5.81024	6	1.96016	1.97855	1	14.7404	4.93871	Mix	cytosol	47	translationally controlled tumor protein;Encodes a protein homologous to translationally controlled tumor protein (TCTP) from Drosophila. In flies, TCTP functions guanine nucleotide exchange factor in the TOR signaling pathway. TCTP is expressed throughout the plant with highest levels seen in meristematic regions of the shoot and root. Loss of function alleles are not transmitted through the mal…
414	AT2G42740	AT2G42740.1	| Symbols: RPL16A | ribosomal protein large subunit 16A | chr2:17791794-17792946 FORWARD LENGTH=182	5	4	4	4	4	4	6	6	6	4	6	6	6	1	1	1	1	3	3	3	3					3.9069	5.81024	6	1.96016	2.96783	0	15.7171	4.92799	Mix	cytosol	48	ribosomal protein large subunit 16A;encodes a cytosolic ribosomal protein L16, which is a constituent of 60S large ribosomal complex. Gene is expressed in root stele and anthers and expression is induced by auxin treatment.
415	AT4G22570	AT4G22570.1	| Symbols: APT3 | adenine phosphoribosyl transferase 3 | chr4:11882310-11885250 REVERSE LENGTH=183	2	1	1	1	1	2	2	2	2	1	1	1	1					1	1	1	1					0.976725	1.93675	1	0	0.989277	0	3.91347	0.989277	Mix	cytosol	49	adenine phosphoribosyl transferase 3;Encodes an adenine phosphoribosyltransferase (APT; EC 2.4.2.7), which is a constitutively expressed enzyme involved in the one-step salvage of adenine to AMP. APT3 has higher affinity for zeatin, isopentenyladenine and benzyladenine than APT1 but lower Vmax than APT1.
416	AT5G23740	AT5G23740.1	| Symbols: RPS11-BETA | ribosomal protein S11-beta | chr5:8008251-8009330 REVERSE LENGTH=159	1	2	2	1	1.5	2	2	1	1.33	2	2	1	1.33					1	1	1	1					1.46509	1.28794	1.33	0	0.989277	0	4.08302	0.989277	Mix	cytosol	50	ribosomal protein S11-beta;Encodes a putative ribosomal protein S11 (RPS11-beta).
417	AT1G22780	AT1G22780.1	| Symbols: PFL, RPS18A, PFL1 | Ribosomal protein S13/S18 family | chr1:8067990-8069163 FORWARD LENGTH=152	4	3	4	4	4	5	9	9	9	3	4	4	4	1	1	1	1	1	2	2	2	1	1	1	1	3.9069	8.71536	4	1.96016	1.97855	1	16.6223	4.93871	Mix	cytosol	51	Ribosomal protein S13/S18 family;S18 ribosomal protein involved in the binding of f-Met tRNA during initiation of mRNA translation. Expression restricted to meristems. Mutant phenotype-pointed first leaves,reduced fresh weight, growth retardation.
418	AT1G74050	AT1G74050.1	| Symbols: | Ribosomal protein L6 family protein | chr1:27847256-27848680 REVERSE LENGTH=233	7	4	6	6	6	2	2	2	2	3	5	5	5	1	1	1	1	2	2	2	2					5.86035	1.93675	5	1.96016	1.97855	0	12.7971	3.93871	Mix	cytosol	52	Ribosomal protein L6 family protein;
419	AT5G19510	AT5G19510.1	| Symbols: | Translation elongation factor EF1B/ribosomal protein S6 family protein | chr5:6581854-6583137 REVERSE LENGTH=224	5	5	6	6	6	2	2	2	2	1	1	1	1					1	2	2	2					5.86035	1.93675	1	0	1.97855	0	8.7971	1.97855	Mix	cytosol	53	Translation elongation factor EF1B/ribosomal protein S6 family protein;
420	AT3G44310	AT3G44310.1	| Symbols: NIT1, ATNIT1, NITI | nitrilase 1 | chr3:15986901-15988841 FORWARD LENGTH=346	7	5	9	8	8.8	7	7	6	6.6	7	8	6	7.2	1	2	2	2	2	2	2	2	1	1	1	1	8.59518	6.39127	7.2	3.92031	1.97855	1	22.1864	6.89887	Mix	cytosol	54	nitrilase 1;Mutants are resistant to indole-3-acetonitrile (IAN). NIT1 catalyzes the terminal activation step in indole-acetic acid biosynthesis. Predominantly expressed isoform of nitrilase isoenzyme family. Aggregation of NIT1 in cells directly abutting wound sites is one of the earliest events associated with wound and herbicide-induced cell death. The protein undergoes thiolation following tr…
421	AT5G10360	AT5G10360.1	| Symbols: EMB3010, RPS6B | Ribosomal protein S6e | chr5:3258734-3260142 REVERSE LENGTH=249	2	4	4	2	3.33	2	3	3	3	4	4	2	3.33	1	1	0	0	2	2	1	2	1	1	0	0	3.2525	2.90512	3.33	0	1.97855	0	9.48762	1.97855	Mix	cytosol	55	Ribosomal protein S6e;RPS6A and RPS6B are fully redundant and essential during gametogenesis.
422	AT2G20630	AT2G20630.1	| Symbols: PIA1 | PP2C induced by AVRRPM1 | chr2:8897826-8899648 REVERSE LENGTH=279	3	1	1	1	1	1	1	1	1	3	3	2	3					1	1	1	1	2	2	0	0	0.976725	0.968374	3	0	0.989277	0	4.9451	0.989277	Mix	cytosol	56	PP2C induced by AVRRPM1;
423	AT5G27470	AT5G27470.1	| Symbols: | seryl-tRNA synthetase / serine--tRNA ligase | chr5:9695087-9697154 FORWARD LENGTH=451	4	1	1	1	1	1	1	1	1	3	3	3	3	1	1	1	1									0.976725	0.968374	3	1.96016	0	0	4.9451	1.96016	Mix	cytosol	57	seryl-tRNA synthetase / serine--tRNA ligase;
424	AT3G10950	AT3G10950.1	| Symbols: | Zinc-binding ribosomal protein family protein | chr3:3423893-3424566 FORWARD LENGTH=92	1	2	2	2	2	2	2	2	2	1	1	1	1	1	1	1	1									1.95345	1.93675	1	1.96016	0	0	4.8902	1.96016	Mix	cytosol	58	Zinc-binding ribosomal protein family protein;
425	AT1G24510	AT1G24510.1	| Symbols: | TCP-1/cpn60 chaperonin family protein | chr1:8685504-8688101 REVERSE LENGTH=535	3	1	1	1	1	3	3	3	3	1	1	1	1					1	1	1	1					0.976725	2.90512	1	0	0.989277	0	4.88185	0.989277	Mix	cytosol	59	TCP-1/cpn60 chaperonin family protein;
426	AT4G15000	AT4G15000.1	| Symbols: | Ribosomal L27e protein family | chr4:8571896-8572303 FORWARD LENGTH=135	4	4	5	5	5	3	5	5	5	5	6	6	6	1	1	1	1	1	1	1	1	1	1	1	1	4.88363	4.84187	6	1.96016	0.989277	1	15.7255	3.94943	Mix	cytosol	60	Ribosomal L27e protein family;
427	AT4G25740	AT4G25740.1	| Symbols: | RNA binding Plectin/S10 domain-containing protein | chr4:13107488-13108751 REVERSE LENGTH=177	4	2	2	2	2	3	3	3	3	1	1	1	1					1	1	1	1					1.95345	2.90512	1	0	0.989277	0	5.85857	0.989277	Mix	cytosol	61	RNA binding Plectin/S10 domain-containing protein;
428	AT1G04270	AT1G04270.1	| Symbols: RPS15 | cytosolic ribosomal protein S15 | chr1:1141852-1142960 REVERSE LENGTH=152	2	2	2	2	2	2	2	2	2	2	2	2	2					1	1	1	1					1.95345	1.93675	2	0	0.989277	0	5.8902	0.989277	Mix	cytosol	62	cytosolic ribosomal protein S15;Encodes cytosolic ribosomal protein S15.
429	AT5G57290	AT5G57290.1	| Symbols: | 60S acidic ribosomal protein family | chr5:23207049-23207835 REVERSE LENGTH=120	1	1	3	3	3	1	2	2	2	1	1	1	1					1	1	1	1					2.93018	1.93675	1	0	0.989277	0	5.86692	0.989277	Mix	cytosol	63	60S acidic ribosomal protein family;
430	AT1G72370	AT1G72370.1	| Symbols: P40, AP40, RP40, RPSAA | 40s ribosomal protein SA | chr1:27243148-27244842 REVERSE LENGTH=298	11	9	12	12	12	9	14	14	14	12	18	18	18	1	1	1	1	5	5	5	5	1	1	1	1	11.7207	13.5572	18	1.96016	4.94639	1	43.2779	7.90654	Mix	cytosol	64	40s ribosomal protein SA;acidic protein associated to 40S ribosomal subunit of ribosomes. Involved in polysome formation during active protein synthesis. Expressed in actively growing tissue.
431	AT4G34870	AT4G34870.1	| Symbols: ROC5, ATCYP1 | rotamase cyclophilin 5 | chr4:16614451-16614969 FORWARD LENGTH=172	4	7	12	11	11.52	5	9	7	7.64	7	9	5	6.68					2	2	2	2	2	2	2	2	11.2519	7.39837	6.68	0	1.97855	2	25.3302	3.97855	Mix	cytosol	65	rotamase cyclophilin 5;belongs to cyclophilin family
432	AT1G54040	AT1G54040.2	| Symbols: ESP, TASTY | epithiospecifier protein | chr1:20170995-20173885 REVERSE LENGTH=341	20	20	31	31	31	19	28	28	28	18	32	32	32					10	13	13	13	1	1	1	1	30.2785	27.1145	32	0	12.8606	1	89.3929	13.8606	Mix	cytosol	66	epithiospecifier protein;Epithiospecifier protein, interacts with WRKY53. Involved in pathogen resistance and leaf senescence.
433	AT4G14880	AT4G14880.1	| Symbols: OASA1, OLD3, CYTACS1 | O-acetylserine (thiol) lyase (OAS-TL) isoform A1 | chr4:8518209-8520050 REVERSE LENGTH=322	10	7	8	8	8	8	8	7	7.7	11	13	12	12.92	1	1	1	1	3	3	3	3					7.8138	7.45648	12.92	1.96016	2.96783	0	28.1903	4.92799	Mix	cytosol	67	O-acetylserine (thiol) lyase (OAS-TL) isoform A1;Encodes a cytosolic isoform of cytosolic O-acetylserine(thiol)lyase, a key enzyme in cysteine biosynthesis and for the fixation of inorganic sulfide. It catalyzes the formation of cysteine from O-acetylserine and inorganic sulfide. Gene expression is predominant in the root cortex and the xylem parenchyma. Gene expression is induced in leave, stems…
434	AT5G16050	AT5G16050.1	| Symbols: GRF5, GF14 UPSILON | general regulatory factor 5 | chr5:5244008-5245402 REVERSE LENGTH=268	5	11	14	6	8.55	10	15	6	10.57	8	13	2	3.8					4	4	1	3.17	1	1	0	0	8.351	10.2357	3.8	0	3.13601	0	22.3867	3.13601	Mix	cytosol	68	general regulatory factor 5;Encodes GF14 upsilon chain, a 14-3-3 gene family member.
435	AT3G55440	AT3G55440.1	| Symbols: ATCTIMC, TPI, CYTOTPI | triosephosphate isomerase | chr3:20553794-20556078 FORWARD LENGTH=254	9	9	12	10	11.33	9	12	10	11.18	10	13	11	12.1	1	1	1	1	2	2	1	1.25	3	3	2	2.4	11.0663	10.8264	12.1	1.96016	1.2366	2.4	33.9927	5.59675	Mix	cytosol	69	triosephosphate isomerase;Encodes triosephosphate isomerase.
436	AT4G27090	AT4G27090.1	| Symbols: | Ribosomal protein L14 | chr4:13594104-13595187 REVERSE LENGTH=134	2	3	3	1	3	6	7	2	5.33	5	7	1	7	2	2	1	2	2	2	0	0	3	3	0	0	2.93018	5.16143	7	3.92031	0	0	15.0916	3.92031	Mix	cytosol	70	Ribosomal protein L14;
437	AT3G13920	AT3G13920.1	| Symbols: EIF4A1, RH4, TIF4A1 | eukaryotic translation initiation factor 4A1 | chr3:4592635-4594128 REVERSE LENGTH=412	4	13	15	3	11.85	10	14	4	11.77	8	10	0	0					3	3	1	3	1	1	0	0	11.5742	11.3978	0	0	2.96783	0	22.972	2.96783	Mix	cytosol	71	eukaryotic translation initiation factor 4A1;eukaryotic translation initiation factor 4A-1
438	AT5G09810	AT5G09810.1	| Symbols: ACT7 | actin 7 | chr5:3052809-3054220 FORWARD LENGTH=377	7	12	21	9	18.44	17	27	13	25.29	14	21	9	19.55	1	2	0	0	4	5	3	5	3	3	1	3	18.0108	24.4902	19.55	0	4.94639	3	62.051	7.94639	Mix	cytosol	72	actin 7;Member of Actin gene family.Mutants are defective in germination and root growth.
439	AT5G17920	AT5G17920.1	| Symbols: ATCIMS, ATMETS, ATMS1 | Cobalamin-independent synthase family protein | chr5:5935771-5939195 FORWARD LENGTH=765	12	22	31	13	28.6	23	41	18	36.82	21	30	13	26	1	1	0	0	11	12	6	11.14	3	3	0	0	27.9343	35.6555	26	0	11.0206	0	89.5899	11.0206	Mix	cytosol	73	Cobalamin-independent synthase family protein;Encodes a cytosolic cobalamin-independent methionine synthase, involved in methionine regeneration via the activated methyl cycle (SAM cycle). The protein undergoes thiolation following treatment with the oxidant tert-butylhydroperoxide.
440	AT4G02520	AT4G02520.1	| Symbols: ATGSTF2, ATPM24.1, ATPM24, GST2, GSTF2 | glutathione S-transferase PHI 2 | chr4:1110673-1111531 REVERSE LENGTH=212	9	9	15	13	14.13	10	14	12	13.04	7	15	13	13.93	1	1	0	0	3	3	3	3	2	2	1	2	13.8011	12.6276	13.93	0	2.96783	2	40.3587	4.96783	Mix	cytosol	74	glutathione S-transferase PHI 2;Encodes glutathione transferase belonging to the phi class of GSTs. Naming convention according to Wagner et al. (2002). The expression of this gene is upregulated by herbicide safeners such as benoxacor and fenclorim.
441	AT5G11670	AT5G11670.1	| Symbols: ATNADP-ME2, NADP-ME2 | NADP-malic enzyme 2 | chr5:3754456-3758040 FORWARD LENGTH=588	16	9	9	9	9	8	10	10	10	12	15	15	15					4	4	4	4					8.79053	9.68374	15	0	3.95711	0	33.4743	3.95711	Mix	cytosol	75	NADP-malic enzyme 2;The malic enzyme (EC 1.1.1.40) encoded by AtNADP-ME2 is presumably a cytosolic enzyme involved in malate metabolism and possibly assisting the oxidative pentose phosphate pathway. AtNADP-ME2 counts for the major part of NADP-ME activity in mature tissues of Arabidopsis.
442	AT2G18020	AT2G18020.1	| Symbols: EMB2296 | Ribosomal protein L2 family | chr2:7837151-7838160 FORWARD LENGTH=258	2	2	5	3	4.5	3	7	2	5.33	5	9	3	7.5					2	2	1	2	2	2	0	0	4.39526	5.16143	7.5	0	1.97855	0	17.0567	1.97855	Mix	cytosol	76	Ribosomal protein L2 family;
443	AT4G34450	AT4G34450.1	| Symbols: | coatomer gamma-2 subunit, putative / gamma-2 coat protein, putative / gamma-2 COP, putative | chr4:16471956-16476795 FORWARD LENGTH=886	10	7	7	7	7	7	8	8	8	3	3	3	3					2	2	2	2					6.83708	7.74699	3	0	1.97855	0	17.5841	1.97855	Mix	cytosol	77	coatomer gamma-2 subunit, putative / gamma-2 coat protein, putative / gamma-2 COP, putative;
444	AT3G12490	AT3G12490.1	| Symbols: ATCYSB, ATCYS6, CYSB | cystatin B | chr3:3960523-3961777 REVERSE LENGTH=201	5	1	1	1	1	3	4	4	4	4	4	4	4					1	1	1	1					0.976725	3.87349	4	0	0.989277	0	8.85022	0.989277	Mix	cytosol	78	cystatin B;Encodes a protein with cysteine proteinase inhibitor activity. Overexpression increases tolerance to abiotic stressors (i.e.salt,osmitic, cold stress).
445	AT1G30580	AT1G30580.1	| Symbols: | GTP binding | chr1:10831953-10835454 REVERSE LENGTH=394	6	3	3	3	3	2	2	2	2	4	4	4	4					1	1	1	1					2.93018	1.93675	4	0	0.989277	0	8.86692	0.989277	Mix	cytosol	79	GTP binding;
446	AT4G24220	AT4G24220.1	| Symbols: VEP1, AWI31 | NAD(P)-binding Rossmann-fold superfamily protein | chr4:12565219-12566474 FORWARD LENGTH=388	4	3	3	3	3	4	4	4	4	2	2	2	2					1	1	1	1					2.93018	3.87349	2	0	0.989277	0	8.80367	0.989277	Mix	cytosol	80	NAD(P)-binding Rossmann-fold superfamily protein;encodes a novel protein containing mammalian death domain involved in programmed cell death. Gene is expressed in vascular system and mutants carrying dominant mutation in the gene have defective vascular patterning. Gene expression is induced specifically by wounding.
447	AT4G13940	AT4G13940.1	| Symbols: HOG1, EMB1395, SAHH1, MEE58, ATSAHH1 | S-adenosyl-L-homocysteine hydrolase | chr4:8054931-8056676 FORWARD LENGTH=485	5	11	12	3	7.5	14	17	3	11.4	16	18	2	8.4	2	3	2	3	8	9	0	0	2	2	0	0	7.32544	11.0395	8.4	5.88047	0	0	26.7649	5.88047	Mix	cytosol	81	S-adenosyl-L-homocysteine hydrolase;Encodes a S-adenosyl-L-homocysteine hydrolase required for DNA methylation-dependent gene silencing.
448	AT1G56070	AT1G56070.1	| Symbols: LOS1 | Ribosomal protein S5/Elongation factor G/III/V family protein | chr1:20968245-20971077 REVERSE LENGTH=843	29	26	38	38	38	24	30	30	30	25	33	33	33	1	1	1	1	7	7	7	7	3	3	3	3	37.1156	29.0512	33	1.96016	6.92494	3	99.1668	11.8851	Mix	cytosol	82	Ribosomal protein S5/Elongation factor G/III/V family protein;encodes a translation elongation factor 2-like protein that is involved in cold-induced translation. Mutations in this gene specifically blocks low temperature-induced transcription of cold-responsive genes but induces the expression of CBF genes and mutants carrying the recessive mutations fail to acclimate to cold and is freezing sen…
449	AT3G09840	AT3G09840.1	| Symbols: CDC48, ATCDC48, CDC48A | cell division cycle 48 | chr3:3019494-3022832 FORWARD LENGTH=809	15	9	9	9	9	9	10	10	10	9	9	9	9					2	3	3	3					8.79053	9.68374	9	0	2.96783	0	27.4743	2.96783	Mix	cytosol	83	cell division cycle 48;Encodes a cell division cycle protein, a member of AAA-type ATPases gene family. Expressed throughout the plant in regions of cell division. Within the cell, sub-cellular localization varies depending on the stage of the cell cycle.Mutants in which the expression of CDC48A is altered show defects in cytokinesis, cell expansion and cell differentiation.
450	AT5G62690	AT5G62690.1	| Symbols: TUB2 | tubulin beta chain 2 | chr5:25181560-25183501 FORWARD LENGTH=450	4	21	32	6	22.97	16	27	3	10.15	13	21	1	4.27					4	4	1	4	1	1	0	0	22.4354	9.82899	4.27	0	3.95711	0	36.5344	3.95711	Mix	cytosol	84	tubulin beta chain 2;encodes tubulin beta-2/beta-3 chain
451	AT4G09000	AT4G09000.1	| Symbols: GRF1, GF14 CHI | general regulatory factor 1 | chr4:5775387-5777157 FORWARD LENGTH=267	8	10	17	7	9.86	11	15	7	9.63	12	20	8	13.12					4	4	2	3.33	1	1	0	0	9.63051	9.32544	13.12	0	3.29429	0	32.0759	3.29429	Mix	cytosol	85	general regulatory factor 1;Encodes a 14-3-3 gene, designated GRF1 chi (for general regulatory factor1-G-box factor 14-3-3 homolog isoform chi). The major native forms of 14-3-3s are homo- and hetero-dimers, the biological functions of which are to interact physically with specific client proteins and thereby effect a change in the client. As a result, 14-3-3s are involved in a vast array of proc…
452	AT5G19770	AT5G19770.1	| Symbols: TUA3 | tubulin alpha-3 | chr5:6682761-6684474 REVERSE LENGTH=450	6	18	24	7	14.42	15	21	7	12.51	15	22	7	13.53	1	1	0	0	4	4	1	4	1	1	0	0	14.0844	12.1144	13.53	0	3.95711	0	39.7287	3.95711	Mix	cytosol	86	tubulin alpha-3;tubulin 3
453	AT2G16600	AT2G16600.1	| Symbols: ROC3 | rotamase CYP 3 | chr2:7200862-7201383 FORWARD LENGTH=173	5	6	10	9	9.43	7	14	12	13.09	6	10	6	8.01					2	2	2	2	1	1	1	1	9.21052	12.676	8.01	0	1.97855	1	29.8965	2.97855	Mix	cytosol	87	rotamase CYP 3;Encodes cytosolic cyclophilin ROC3.
454	AT1G07770	AT1G07770.1	| Symbols: RPS15A | ribosomal protein S15A | chr1:2408413-2409065 REVERSE LENGTH=130	2	4	4	2	3.33	3	4	3	4	3	3	1	3					1	1	1	1					3.2525	3.87349	3	0	0.989277	0	10.126	0.989277	Mix	cytosol	88	ribosomal protein S15A;Encodes cytoplasmic ribosomal protein S15a.
455	AT1G08830	AT1G08830.1	| Symbols: CSD1 | copper/zinc superoxide dismutase 1 | chr1:2827700-2829053 FORWARD LENGTH=152	1	1	3	3	3	2	4	3	3.75	2	4	3	3.75					1	1	1	1					2.93018	3.6314	3.75	0	0.989277	0	10.3116	0.989277	Mix	cytosol	89	copper/zinc superoxide dismutase 1;Encodes a cytosolic copper/zinc superoxide dismutase CSD1 that can detoxify superoxide radicals. Its expression is affected by miR398-directed mRNA cleavage. Regulated by biotic and abiotic stress.
456	AT1G65930	AT1G65930.1	| Symbols: cICDH | cytosolic NADP+-dependent isocitrate dehydrogenase | chr1:24539088-24541861 FORWARD LENGTH=410	16	11	17	17	17	10	11	11	11	15	15	13	14.53					4	4	4	4					16.6043	10.6521	14.53	0	3.95711	0	41.7864	3.95711	Mix	cytosol	90	cytosolic NADP+-dependent isocitrate dehydrogenase;Encodes a NADP+-isocitrate dehydrogenase that is believed to function in the cytosol. It appears to contribute to NADPH production under oxidative stress, and thereby to participate in redox signalling linked to defense responses.
457	AT2G42590	AT2G42590.1	| Symbols: GRF9, GF14 MU | general regulatory factor 9 | chr2:17732118-17733775 REVERSE LENGTH=263	5	5	7	3	3.27	5	6	3	3.89	6	9	4	5.44					2	2	1	1.17	1	1	0	0	3.19389	3.76697	5.44	0	1.15745	0	12.4009	1.15745	Mix	cytosol	91	general regulatory factor 9;14-3-3 gene. Binds calcium and displays induced structural changes.
458	AT5G51970	AT5G51970.1	| Symbols: | GroES-like zinc-binding alcohol dehydrogenase family protein | chr5:21111820-21113284 FORWARD LENGTH=364	9	7	8	8	8	5	9	9	9	4	5	5	5					2	2	2	2					7.8138	8.71536	5	0	1.97855	0	21.5292	1.97855	Mix	cytosol	92	GroES-like zinc-binding alcohol dehydrogenase family protein;Encodes a putative sorbitol dehydrogenase that can be thiolated in vitro.
459	AT3G44320	AT3G44320.1	| Symbols: NIT3, AtNIT3 | nitrilase 3 | chr3:15993419-15995493 FORWARD LENGTH=346	2	2	3	2	2.2	3	5	4	4.4	4	6	4	4.8					1	1	1	1					2.1488	4.26084	4.8	0	0.989277	0	11.2096	0.989277	Mix	cytosol	93	nitrilase 3;This enzyme catalyzes the hydrolysis of indole-3-acetonitrile (IAN) to indole-3-acetic acid (IAA) (EC 3.5.5.1) and IAN to indole-3-acetamide (IAM) at lower levels. It is the only one of the four Arabidopsis nitrilases whose mRNA levels are strongly induced when plants experience sulphur deprivation. This enzyme likely participates in other non-auxin-related metabolic pathways.
460	AT3G25520	AT3G25520.1	| Symbols: ATL5, PGY3, OLI5, RPL5A | ribosomal protein L5 | chr3:9269573-9271327 REVERSE LENGTH=301	8	6	7	7	7	7	9	9	9	6	7	7	7	1	2	2	2									6.83708	8.71536	7	3.92031	0	0	22.5524	3.92031	Mix	cytosol	94	ribosomal protein L5;Encodes ribosomal protein L5 that binds to 5S ribosomal RNA and in involved in its export from the nucleus to the cytoplasm. Identified in a screen for enhancers of as1. as1/pgy double mutants show defects in leaf vascular patterning and adaxial cell fate. Double mutant analysis indicates pgy genes function in the same pathway as REV, KAN1 and KAN2.
461	AT2G44120	AT2G44120.1	| Symbols: | Ribosomal protein L30/L7 family protein | chr2:18249227-18250402 REVERSE LENGTH=242	4	3	4	3	3.6	6	6	4	5	6	8	3	6.75					2	2	1	1.33					3.51621	4.84187	6.75	0	1.31574	0	15.1081	1.31574	Mix	cytosol	95	Ribosomal protein L30/L7 family protein;
462	AT5G40370	AT5G40370.1	| Symbols: | Glutaredoxin family protein | chr5:16147826-16149052 REVERSE LENGTH=111	4	2	4	4	4	3	3	3	3	4	5	5	5									1	1	1	1	3.9069	2.90512	5	0	0	1	11.812	1	Mix	cytosol	96	Glutaredoxin family protein;
463	AT1G07110	AT1G07110.1	| Symbols: F2KP, ATF2KP, FKFBP | fructose-2,6-bisphosphatase | chr1:2178363-2183980 REVERSE LENGTH=744	7	4	4	4	4	4	4	4	4	5	5	5	5					1	1	1	1					3.9069	3.87349	5	0	0.989277	0	12.7804	0.989277	Mix	cytosol	97	fructose-2,6-bisphosphatase;Encodes the bifunctional enzyme fructose-6-phosphate 2-kinase/fructose-2,6-bisphosphatase.
464	AT2G30860	AT2G30860.1	| Symbols: ATGSTF9, GLUTTR, ATGSTF7, GSTF9 | glutathione S-transferase PHI 9 | chr2:13139132-13140057 FORWARD LENGTH=215	9	8	9	8	8.5	8	10	9	9.56	7	10	9	9.47					1	1	1	1	1	1	1	1	8.30216	9.25765	9.47	0	0.989277	1	27.0298	1.98928	Mix	cytosol	98	glutathione S-transferase PHI 9;Encodes glutathione transferase belonging to the phi class of GSTs. Naming convention according to Wagner et al. (2002).
465	AT1G26630	AT1G26630.1	| Symbols: FBR12, ATELF5A-2, ELF5A-2 | Eukaryotic translation initiation factor 5A-1 (eIF-5A 1) protein | chr1:9205968-9207098 FORWARD LENGTH=159	6	5	6	6	6	3	3	3	3	4	5	5	5									1	1	1	1	5.86035	2.90512	5	0	0	1	13.7655	1	Mix	cytosol	99	Eukaryotic translation initiation factor 5A-1 (eIF-5A 1) protein;Eukaryotic translation initiation factor 5A-2. Involved in programmed cell death triggered as a response to pseudomonas syringae infection. Loss of function mutants are more resistant to infection.
466	AT2G44060	AT2G44060.1	| Symbols: | Late embryogenesis abundant protein, group 2 | chr2:18226922-18227988 FORWARD LENGTH=325	8	4	5	5	5	3	3	3	3	6	6	6	6					1	1	1	1					4.88363	2.90512	6	0	0.989277	0	13.7887	0.989277	Mix	cytosol	100	Late embryogenesis abundant protein, group 2;
467	AT2G23350	AT2G23350.1	| Symbols: PAB4, PABP4 | poly(A) binding protein 4 | chr2:9943209-9946041 FORWARD LENGTH=662	5	4	5	4	4.44	4	4	4	4	6	6	5	5.56					1	1	1	1					4.33666	3.87349	5.56	0	0.989277	0	13.7702	0.989277	Mix	cytosol	101	poly(A) binding protein 4;polyadenylate-binding protein, putative / PABP, putative.Member of the Class II family of PABP proteins. Highly and ubiquitously expressed.
468	AT2G36530	AT2G36530.1	| Symbols: LOS2, ENO2 | Enolase | chr2:15321081-15323786 REVERSE LENGTH=444	17	13	18	18	18	12	16	16	16	15	23	23	23					3	3	3	3	1	1	1	1	17.5811	15.494	23	0	2.96783	1	56.075	3.96783	Mix	cytosol	102	Enolase;Involved in light-dependent cold tolerance and encodes an enolase. Protein is tyrosine-phosphorylated and its phosphorylation state is modulated in response to ABA in Arabidopsis thaliana seeds.
469	AT1G54100	AT1G54100.1	| Symbols: ALDH7B4 | aldehyde dehydrogenase 7B4 | chr1:20195435-20198853 REVERSE LENGTH=508	4	5	6	6	6	4	6	6	6	3	3	3	3					1	1	1	1					5.86035	5.81024	3	0	0.989277	0	14.6706	0.989277	Mix	cytosol	103	aldehyde dehydrogenase 7B4;Aldehyde dehydrogenase
470	AT5G38480	AT5G38480.1	| Symbols: GRF3, RCI1 | general regulatory factor 3 | chr5:15410277-15411285 FORWARD LENGTH=255	6	9	11	4	5.03	9	10	4	5.04	8	14	4	6.27	1	1	1	1	2	2	0	0	1	1	0	0	4.91293	4.8806	6.27	1.96016	0	0	16.0635	1.96016	Mix	cytosol	104	general regulatory factor 3;general regulatory factor, a 14-3-3 gene
471	AT2G38230	AT2G38230.1	| Symbols: ATPDX1.1, PDX1.1 | pyridoxine biosynthesis 1.1 | chr2:16011475-16012404 FORWARD LENGTH=309	4	6	6	3	4.8	8	9	4	6.86	6	6	4	5.14					1	1	1	1					4.68828	6.64304	5.14	0	0.989277	0	16.4713	0.989277	Mix	cytosol	105	pyridoxine biosynthesis 1.1;Encodes a protein predicted to function in tandem with PDX2 to form glutamine amidotransferase complex with involved in vitamin B6 biosynthesis.
472	AT2G41530	AT2G41530.1	| Symbols: ATSFGH, SFGH | S-formylglutathione hydrolase | chr2:17323656-17325430 REVERSE LENGTH=284	6	4	5	5	5	5	6	6	6	5	6	6	6					1	1	1	1					4.88363	5.81024	6	0	0.989277	0	16.6939	0.989277	Mix	cytosol	106	S-formylglutathione hydrolase;Encodes a protein with S-formylglutathione hydrolase activity.
473	AT2G36460	AT2G36460.1	| Symbols: | Aldolase superfamily protein | chr2:15296929-15298387 REVERSE LENGTH=358	10	12	22	9	13.55	11	18	9	12.14	13	19	11	14.39					3	4	1	2.33	1	1	0	0	13.2346	11.7561	14.39	0	2.30502	0	39.3807	2.30502	Mix	cytosol	107	Aldolase superfamily protein;
474	AT1G22300	AT1G22300.1	| Symbols: GRF10, 14-3-3EPSILON, GF14 EPSILON | general regulatory factor 10 | chr1:7879146-7881103 REVERSE LENGTH=254	8	9	13	9	9.8	7	9	7	7.33	6	10	6	6.67					2	2	1	1.17	1	1	0	0	9.57191	7.09818	6.67	0	1.15745	0	23.3401	1.15745	Mix	cytosol	108	general regulatory factor 10;Encodes a 14-3-3 protein. This protein is reported to interact with the BZR1 transcription factor involved in brassinosteroid signaling and may affect the nucleocytoplasmic shuttling of BZR1
475	AT1G65960	AT1G65960.2	| Symbols: GAD2 | glutamate decarboxylase 2 | chr1:24552094-24557253 FORWARD LENGTH=494	15	16	23	23	23	18	21	21	21	14	21	21	21					2	2	2	2	1	1	1	1	22.4647	20.3358	21	0	1.97855	1	63.8005	2.97855	Mix	cytosol	109	glutamate decarboxylase 2;glutamate decarboxylase (GAD2)
476	AT3G52930	AT3G52930.1	| Symbols: | Aldolase superfamily protein | chr3:19627383-19628874 REVERSE LENGTH=358	10	13	27	14	21.08	13	23	14	18.89	14	20	12	15.7					3	4	1	2.33	1	1	0	0	20.5894	18.2926	15.7	0	2.30502	0	54.5819	2.30502	Mix	cytosol	110	Aldolase superfamily protein;
477	AT5G10450	AT5G10450.1	| Symbols: GRF6, AFT1, 14-3-3lambda | G-box regulating factor 6 | chr5:3284452-3286261 REVERSE LENGTH=248	5	9	13	5	8.1	10	13	7	10.17	9	17	6	10.36					2	2	1	1.17	1	1	0	0	7.91147	9.84836	10.36	0	1.15745	0	28.1198	1.15745	Mix	cytosol	111	G-box regulating factor 6;Encodes a member of the 14-3-3 gene family that is a lambda isoform (14-3-3&#955;). Interacts with APX3 (ascorbate peroxidase) and AKR2 , suggesting a role in mediating oxidative metabolism in stress response. This protein was shown to colocalize and interact with SERK1 by which it is phosphorylated. This protein is also reported to interact with the phosphorylated form …
478	AT2G42690	AT2G42690.1	| Symbols: | alpha/beta-Hydrolases superfamily protein | chr2:17776356-17777682 REVERSE LENGTH=412	8	7	9	9	9	7	10	10	10	6	6	6	6					1	1	1	1					8.79053	9.68374	6	0	0.989277	0	24.4743	0.989277	Mix	cytosol	112	alpha/beta-Hydrolases superfamily protein;
479	AT4G33090	AT4G33090.1	| Symbols: APM1, ATAPM1 | aminopeptidase M1 | chr4:15965915-15970418 REVERSE LENGTH=879	14	7	7	7	7	8	8	8	8	11	11	11	11					1	1	1	1					6.83708	7.74699	11	0	0.989277	0	25.5841	0.989277	Mix	cytosol	113	aminopeptidase M1;encodes an aminopeptidase, a ortholog of mouse microsomal AP (EC 3.4.11.2).
480	AT2G30870	AT2G30870.1	| Symbols: ATGSTF10, ERD13, ATGSTF4, GSTF10 | glutathione S-transferase PHI 10 | chr2:13141490-13142392 FORWARD LENGTH=215	6	7	9	8	8.5	6	8	7	7.44	6	11	10	10.53					1	1	1	1					8.30216	7.2047	10.53	0	0.989277	0	26.0369	0.989277	Mix	cytosol	114	glutathione S-transferase PHI 10;early dehydration-induced gene ERD13 homologous to tobacco and maize glutathione S-transferases. Encodes glutathione transferase belonging to the phi class of GSTs. Naming convention according to Wagner et al. (2002)
481	AT2G24200	AT2G24200.1	| Symbols: | Cytosol aminopeptidase family protein | chr2:10287017-10289450 REVERSE LENGTH=520	12	16	23	14	20.63	17	18	12	16.8	15	19	12	16.75					2	2	1	2	1	1	0	0	20.1498	16.2687	16.75	0	1.97855	0	53.1685	1.97855	Mix	cytosol	115	Cytosol aminopeptidase family protein;
482	AT3G46970	AT3G46970.1	| Symbols: ATPHS2, PHS2 | alpha-glucan phosphorylase 2 | chr3:17301625-17306111 REVERSE LENGTH=841	28	25	29	28	28.7	24	25	25	25	25	30	30	30					3	3	3	3					28.032	24.2093	30	0	2.96783	0	82.2414	2.96783	Mix	cytosol	116	alpha-glucan phosphorylase 2;Encodes a cytosolic alpha-glucan phosphorylase. In vitro, the enzyme has a preference for branched polysaccharides, such as glycogen.
483	AT3G15730	AT3G15730.1	| Symbols: PLDALPHA1, PLD | phospholipase D alpha 1 | chr3:5330835-5333474 FORWARD LENGTH=810	16	16	19	13	18.57	13	16	11	16	16	23	16	22.59					2	2	1	2					18.1378	15.494	22.59	0	1.97855	0	56.2218	1.97855	Mix	cytosol	117	phospholipase D alpha 1;Encodes phospholipase D alpha 1 (PLD alpha 1). Positive regulator of abscisic acid (ABA) mediated stomatal movements. PLD alpha 1 plays an important role in seed deterioration and aging in Arabidopsis.
484	AT1G57720	AT1G57720.1	| Symbols: | Translation elongation factor EF1B, gamma chain | chr1:21377873-21380114 FORWARD LENGTH=413	5	12	16	9	13.85	9	12	6	9.6	9	12	5	8.5	1	1	0	0	1	1	1	1					13.5276	9.29639	8.5	0	0.989277	0	31.324	0.989277	Mix	cytosol	118	Translation elongation factor EF1B, gamma chain;
485	AT1G18080	AT1G18080.1	| Symbols: ATARCA, RACK1A_AT, RACK1A | Transducin/WD40 repeat-like superfamily protein | chr1:6222325-6223901 FORWARD LENGTH=327	11	8	11	10	10.83	10	13	12	12.71	11	13	11	12.47	1	1	0	0	1	1	1	1					10.5779	12.308	12.47	0	0.989277	0	35.356	0.989277	Mix	cytosol	119	Transducin/WD40 repeat-like superfamily protein;Encodes the Arabidopsis thaliana homolog of the tobacco WD-40 repeat ArcA gene.
486	AT1G50480	AT1G50480.1	| Symbols: THFS | 10-formyltetrahydrofolate synthetase | chr1:18702064-18704687 FORWARD LENGTH=634	16	11	13	13	13	11	15	15	15	13	14	14	14					1	1	1	1					12.6974	14.5256	14	0	0.989277	0	41.223	0.989277	Mix	cytosol	120	10-formyltetrahydrofolate synthetase;10-formyltetrahydrofolate synthetase (THFS) mRNA, complete
487	AT2G42600	AT2G42600.1	| Symbols: ATPPC2, PPC2 | phosphoenolpyruvate carboxylase 2 | chr2:17734541-17738679 REVERSE LENGTH=963	17	16	19	14	17.68	17	20	15	18.12	9	9	6	7.12					1	1	1	1					17.2685	17.5469	7.12	0	0.989277	0	41.9354	0.989277	Mix	cytosol	121	phosphoenolpyruvate carboxylase 2;Encodes one of four Arabidopsis phosphoenolpyruvate carboxylase proteins.
488	AT2G40840	AT2G40840.1	| Symbols: DPE2 | disproportionating enzyme 2 | chr2:17045368-17050779 FORWARD LENGTH=955	23	16	18	18	18	17	21	21	21	13	14	14	14					1	1	1	1					17.5811	20.3358	14	0	0.989277	0	51.9169	0.989277	Mix	cytosol	122	disproportionating enzyme 2;Encodes a cytosolic protein with transglucosidase and amylomaltase activity. It is an essential component of the pathway from starch to sucrose and cellular metabolism in leaves at night. The protein binds to heteroglycans and utilizes glucose, mannose and xylose as acceptors. Fucose and galactose can also act as acceptors but less efficiently than the previous three. …
489	AT1G07890	AT1G07890.1	| Symbols: APX1, MEE6, CS1, ATAPX1, ATAPX01 | ascorbate peroxidase 1 | chr1:2438005-2439435 FORWARD LENGTH=250	11	11	18	18	18	12	22	22	22	10	17	16	16.7					1	1	1	1					17.5811	21.3042	16.7	0	0.989277	0	55.5853	0.989277	Mix	cytosol	123	ascorbate peroxidase 1;Encodes a cytosolic ascorbate peroxidase APX1. Ascorbate peroxidases are enzymes that scavenge hydrogen peroxide in plant cells. Eight types of APX have been described for Arabidopsis: three cytosolic (APX1, APX2, APX6), two chloroplastic types (stromal sAPX, thylakoid tAPX), and three microsomal (APX3, APX4, APX5) isoforms. At least part of the induction of heat shock prot…
490	AT2G16360	AT2G16360.1	| Symbols: | Ribosomal protein S25 family protein | chr2:7076713-7077366 REVERSE LENGTH=125	1	1	1	0	0	2	3	2	2.67	2	2	1	1.5					2	2	1	2	1	1	0	0	0	2.58556	1.5	0	1.97855	0	4.08556	1.97855	Mix	cytosol,nucleus	124	Ribosomal protein S25 family protein;
491	AT3G22110	AT3G22110.1	| Symbols: PAC1 | 20S proteasome alpha subunit C1 | chr3:7792819-7793571 REVERSE LENGTH=250	3	2	2	2	2					2	2	2	2					1	1	1	1					1.95345	0	2	0	0.989277	0	3.95345	0.989277	Mix	cytosol,nucleus	125	20S proteasome alpha subunit C1;Encodes the alpha-3 subunit of 20s proteasome.
492	AT4G31300	AT4G31300.1	| Symbols: PBA1 | N-terminal nucleophile aminohydrolases (Ntn hydrolases) superfamily protein | chr4:15188927-15190935 FORWARD LENGTH=233	3	1	1	1	1	2	2	2	2	2	2	2	2					1	1	1	1					0.976725	1.93675	2	0	0.989277	0	4.91347	0.989277	Mix	cytosol,nucleus	126	N-terminal nucleophile aminohydrolases (Ntn hydrolases) superfamily protein;Encodes 20S proteasome subunit PBA1 (PBA1).
493	AT5G20290	AT5G20290.1	| Symbols: | Ribosomal protein S8e family protein | chr5:6851695-6853012 REVERSE LENGTH=222	9	6	11	11	11	4	5	5	5	7	10	10	10	1	1	1	1	2	2	2	2	2	2	2	2	10.744	4.84187	10	1.96016	1.97855	2	25.5858	5.93871	Mix	cytosol,nucleus	127	Ribosomal protein S8e family protein;
494	AT1G04480	AT1G04480.1	| Symbols: | Ribosomal protein L14p/L23e family protein | chr1:1216110-1217257 FORWARD LENGTH=140	4	4	5	5	5	3	4	4	4	3	4	4	4	1	1	1	1	1	1	1	1					4.88363	3.87349	4	1.96016	0.989277	0	12.7571	2.94943	Mix	cytosol,nucleus	128	Ribosomal protein L14p/L23e family protein;
495	AT5G56030	AT5G56030.1	| Symbols: HSP81-2, ERD8, HSP90.2, AtHsp90.2 | heat shock protein 81-2 | chr5:22686923-22689433 FORWARD LENGTH=699	2	21	29	2	20	17	20	1	20	16	20	2	14	2	2	0	0	6	6	1	6	2	2	0	0	19.5345	19.3675	14	0	5.93566	0	52.902	5.93566	Mix	cytosol,nucleus	129	heat shock protein 81-2;A member of heat shock protein 90 (HSP90) gene family. Expressed in all tissues and abundant in root apical meristem, pollen and tapetum. Expression is NOT heat-induced but induced by IAA and NaCl. Interacts with HsfA1d in the cytosol and the nucleus and negatively regulates HsfA1d. Did not bind to AtHsfA4c.
496	AT1G13440	AT1G13440.1	| Symbols: GAPC-2, GAPC2 | glyceraldehyde-3-phosphate dehydrogenase C2 | chr1:4608465-4610494 REVERSE LENGTH=338	1	14	30	1	30	16	32	1	32	14	28	2	19.33	2	2	0	0	7	9	1	9	5	5	0	0	29.3018	30.988	19.33	0	8.9035	0	79.6197	8.9035	Mix	cytosol,nucleus	130	glyceraldehyde-3-phosphate dehydrogenase C2;
497	AT1G47250	AT1G47250.1	| Symbols: PAF2 | 20S proteasome alpha subunit F2 | chr1:17319220-17320900 FORWARD LENGTH=277	4	3	4	4	4	3	3	3	3	3	3	3	3					1	1	1	1					3.9069	2.90512	3	0	0.989277	0	9.81202	0.989277	Mix	cytosol,nucleus	131	20S proteasome alpha subunit F2;Encodes 20S proteasome subunit PAF2 (PAF2).
498	AT4G24820	AT4G24820.1	| Symbols: | 26S proteasome, regulatory subunit Rpn7;Proteasome component (PCI) domain | chr4:12790471-12792599 REVERSE LENGTH=387	6	2	2	2	2	7	8	8	8	2	3	3	3					1	1	1	1					1.95345	7.74699	3	0	0.989277	0	12.7004	0.989277	Mix	cytosol,nucleus	132	26S proteasome, regulatory subunit Rpn7;Proteasome component (PCI) domain;
499	AT1G09630	AT1G09630.1	| Symbols: ATRAB11C, ATRABA2A, ATRAB-A2A, RAB-A2A, RAB11c | RAB GTPase 11C | chr1:3118350-3119571 REVERSE LENGTH=217	1									1	1	1	1	1	1	0	0					2	3	2	2.4	0	0	1	0	0	2.4	1	2.4	Mix	cytosol,plasma membrane	133	RAB GTPase 11C;Encodes a putative GTP-binding protein. Associates with organelles on a pathway from the Golgi to the plasma membrane in interphase. In dividing cells acts at the cell plate.
500	AT1G20450	AT1G20450.1	| Symbols: LTI29, LTI45, ERD10 | Dehydrin family protein | chr1:7088235-7089107 REVERSE LENGTH=260	3	1	1	1	1	1	1	1	1	1	1	1	1					2	2	2	2					0.976725	0.968374	1	0	1.97855	0	2.9451	1.97855	Mix	cytosol,plasma membrane	134	Dehydrin family protein;Encodes a gene induced by low temperature and dehydration. Inhibits e.coli growth while overexpressed. Belongs to the dehydrin protein family, which contains highly conserved stretches of 7-17 residues that are repetitively scattered in their sequences, the K-, S-, Y- and lysine rich segments. LTI29 and LTI30 double overexpressors confer cold tolerance. Localized to membra…
501	AT3G53990	AT3G53990.1	| Symbols: | Adenine nucleotide alpha hydrolases-like superfamily protein | chr3:19989658-19991019 REVERSE LENGTH=160	5	3	4	4	4	1	1	1	1	3	3	3	3									1	1	1	1	3.9069	0.968374	3	0	0	1	7.87527	1	Mix	cytosol,plasma membrane	135	Adenine nucleotide alpha hydrolases-like superfamily protein;
502	AT5G17770	AT5G17770.1	| Symbols: ATCBR, CBR1, CBR | NADH:cytochrome B5 reductase 1 | chr5:5864543-5866495 REVERSE LENGTH=281	5									1	1	1	1					3	3	3	3	3	3	3	3	0	0	1	0	2.96783	3	1	5.96783	Mix	endoplasmic reticulum	1	NADH:cytochrome B5 reductase 1;Encodes NADH:cytochrome (Cyt) b5 reductase that displayed strict specificity to NADH for the reduction of a recombinant Cyt b5 (AtB5-A), whereas no Cyt b5 reduction was observed when NADPH was used as the electron donor.
503	AT3G19820	AT3G19820.1	| Symbols: DWF1, DIM, EVE1, DIM1, CBB1 | cell elongation protein / DWARF1 / DIMINUTO (DIM) | chr3:6879835-6881616 REVERSE LENGTH=561	11	1	1	1	1	1	1	1	1	2	2	2	2	1	1	1	1	9	11	11	11	6	6	6	6	0.976725	0.968374	2	1.96016	10.8821	6	3.9451	18.8422	Mix	endoplasmic reticulum	2	cell elongation protein / DWARF1 / DIMINUTO (DIM);Involved in the conversion of the early brassinosteroid precursor 24-methylenecholesterol to campesterol. Brassinosteroids affect cellular elongation. Mutants have dwarf phenotype. DWF1 is a Ca2+-dependent calmodulin-binding protein.
504	AT1G73650	AT1G73650.1	| Symbols: | Protein of unknown function (DUF1295) | chr1:27688449-27689606 REVERSE LENGTH=208	2									1	1	1	1	1	2	2	2	2	2	2	2					0	0	1	3.92031	1.97855	0	1	5.89887	Mix	endoplasmic reticulum	3	Protein of unknown function (DUF1295);
505	AT1G48440	AT1G48440.1	| Symbols: | B-cell receptor-associated 31-like | chr1:17907075-17908327 FORWARD LENGTH=129	1									1	1	1	1	1	1	1	1	1	1	1	1					0	0	1	1.96016	0.989277	0	1	2.94943	Mix	endoplasmic reticulum	4	B-cell receptor-associated 31-like;
506	AT4G13770	AT4G13770.1	| Symbols: CYP83A1, REF2 | cytochrome P450, family 83, subfamily A, polypeptide 1 | chr4:7990682-7992282 REVERSE LENGTH=502	2					1	1	1	1	1	1	1	1					2	2	2	2	1	1	1	1	0	0.968374	1	0	1.97855	1	1.96837	2.97855	Mix	endoplasmic reticulum	5	cytochrome P450, family 83, subfamily A, polypeptide 1;Encodes a cytochrome p450 enzyme that catalyzes the initial conversion of aldoximes to thiohydroximates in the synthesis of glucosinolates not derived from tryptophan. Also has a role in auxin homeostasis.
507	AT5G42020	AT5G42020.1	| Symbols: BIP, BIP2 | Heat shock protein 70 (Hsp 70) family protein | chr5:16807697-16810480 REVERSE LENGTH=668	1	12	14	1	4.25	15	20	0	0	12	14	0	0	2	2	0	0	7	11	1	4.77	8	10	0	0	4.15108	0	0	0	4.71885	0	4.15108	4.71885	Mix	endoplasmic reticulum	6	Heat shock protein 70 (Hsp 70) family protein;Luminal binding protein (BiP2) involved in polar nuclei fusion during proliferation of endosperm nuclei.
508	AT1G77510	AT1G77510.1	| Symbols: ATPDIL1-2, PDI6, ATPDI6, PDIL1-2 | PDI-like 1-2 | chr1:29126742-29129433 FORWARD LENGTH=508	2	2	2	1	1.25	2	3	0	0					1	1	0	0	2	2	1	1.33					1.22091	0	0	0	1.31574	0	1.22091	1.31574	Mix	endoplasmic reticulum	7	PDI-like 1-2;Encodes a protein disulfide isomerase-like (PDIL) protein, a member of a multigene family within the thioredoxin (TRX) superfamily. Transcript levels for this gene are up-regulated in response to three different chemical inducers of ER stress (dithiothreitol, beta-mercaptoethanol, and tunicamycin). AtIRE1-2 does not appear to be required for this response, but the atbzip60 mutant has…
509	AT5G61790	AT5G61790.1	| Symbols: CNX1, ATCNX1 | calnexin 1 | chr5:24827394-24829642 REVERSE LENGTH=530	8	3	3	3	3	1	1	1	1	3	3	3	3					4	5	5	5	2	2	2	2	2.93018	0.968374	3	0	4.94639	2	6.89855	6.94639	Mix	endoplasmic reticulum	8	calnexin 1;
510	AT3G48890	AT3G48890.1	| Symbols: ATMP2, ATMAPR3, MSBP2, MAPR3 | membrane-associated progesterone binding protein 3 | chr3:18129669-18131353 FORWARD LENGTH=233	3	1	1	1	1	1	1	1	1	1	1	1	1	1	1	1	1	2	2	2	2					0.976725	0.968374	1	1.96016	1.97855	0	2.9451	3.93871	Mix	endoplasmic reticulum	9	membrane-associated progesterone binding protein 3;putative progesterone-binding protein homolog (Atmp2) mRNA,
511	AT1G64900	AT1G64900.1	| Symbols: CYP89A2, CYP89 | cytochrome P450, family 89, subfamily A, polypeptide 2 | chr1:24113283-24114803 FORWARD LENGTH=506	1					1	1	1	1									1	1	1	1					0	0.968374	0	0	0.989277	0	0.968374	0.989277	Mix	endoplasmic reticulum	10	cytochrome P450, family 89, subfamily A, polypeptide 2;Encodes cytochrome P450 (CYP89A2).
512	AT5G12200	AT5G12200.1	| Symbols: PYD2 | pyrimidine 2 | chr5:3941700-3944727 REVERSE LENGTH=531	2					1	1	1	1									1	1	1	1					0	0.968374	0	0	0.989277	0	0.968374	0.989277	Mix	endoplasmic reticulum	11	pyrimidine 2;Encodes a protein with dihydropyrimidine amidohydrolase activity. It localizes to the secretory system and plays a role in uracil metabolism.
513	AT2G24180	AT2G24180.1	| Symbols: CYP71B6 | cytochrome p450 71b6 | chr2:10281890-10283589 FORWARD LENGTH=503	2					1	1	1	1									1	1	1	1					0	0.968374	0	0	0.989277	0	0.968374	0.989277	Mix	endoplasmic reticulum	12	cytochrome p450 71b6;cytochrome P450 monooxygenase
514	AT4G33360	AT4G33360.1	| Symbols: FLDH | NAD(P)-binding Rossmann-fold superfamily protein | chr4:16067989-16069374 REVERSE LENGTH=344	2	1	1	1	1									1	1	1	1									0.976725	0	0	1.96016	0	0	0.976725	1.96016	Mix	endoplasmic reticulum	13	NAD(P)-binding Rossmann-fold superfamily protein;Encodes an NAD+-dependent dehydrogenase that oxidizes farnesol more efficiently than other prenyl alcohol substrates.
515	AT1G50430	AT1G50430.1	| Symbols: DWF5, PA, LE, ST7R, 7RED | Ergosterol biosynthesis ERG4/ERG24 family | chr1:18682175-18685555 REVERSE LENGTH=432	1					1	1	1	1									1	1	1	1					0	0.968374	0	0	0.989277	0	0.968374	0.989277	Mix	endoplasmic reticulum	14	Ergosterol biosynthesis ERG4/ERG24 family;Mutants are defective in Brassinosteroid biosynthesis (delta7-sterol-C7 reduction step) and have a dwarf phenotype.
516	AT3G57030	AT3G57030.1	| Symbols: | Calcium-dependent phosphotriesterase superfamily protein | chr3:21101653-21103204 REVERSE LENGTH=374	4	1	1	1	1	3	3	3	3	1	1	1	1	1	1	1	1	2	2	2	2	1	1	1	1	0.976725	2.90512	1	1.96016	1.97855	1	4.88185	4.93871	Mix	endoplasmic reticulum	15	Calcium-dependent phosphotriesterase superfamily protein;
517	AT2G24420	AT2G24420.1	| Symbols: | DNA repair ATPase-related | chr2:10380147-10382624 FORWARD LENGTH=440	3					1	1	1	1	2	2	2	2					1	1	1	1	1	1	1	1	0	0.968374	2	0	0.989277	1	2.96837	1.98928	Mix	endoplasmic reticulum	16	DNA repair ATPase-related;
518	AT1G08450	AT1G08450.1	| Symbols: CRT3, PSL1, EBS2, AtCRT3 | calreticulin 3 | chr1:2668008-2671800 REVERSE LENGTH=424	4	2	2	2	2	3	4	4	4	3	3	3	3					3	3	3	3	2	2	2	2	1.95345	3.87349	3	0	2.96783	2	8.82694	4.96783	Mix	endoplasmic reticulum	17	calreticulin 3;Encodes one of three Arabidopsis calreticulins. In CRT-deficient mouse fibroblasts, this protein restores ER Ca2+ levels. Non-receptor component required for EFR-mediated immunity. Mutants show de-repressed anthocyanin accumulation in the presence of elf18, and EFR accumulation and signalling.
519	AT2G03510	AT2G03510.1	| Symbols: | SPFH/Band 7/PHB domain-containing membrane-associated protein family | chr2:1066717-1068934 FORWARD LENGTH=356	3	1	1	1	1	1	1	1	1	2	2	2	2					2	2	2	2					0.976725	0.968374	2	0	1.97855	0	3.9451	1.97855	Mix	endoplasmic reticulum	18	SPFH/Band 7/PHB domain-containing membrane-associated protein family;
520	AT1G70770	AT1G70770.1	| Symbols: | Protein of unknown function DUF2359, transmembrane | chr1:26688622-26691185 REVERSE LENGTH=610	2	1	1	1	1					1	1	1	1					1	1	1	1					0.976725	0	1	0	0.989277	0	1.97673	0.989277	Mix	endoplasmic reticulum	19	Protein of unknown function DUF2359, transmembrane;
521	AT1G35620	AT1G35620.1	| Symbols: ATPDIL5-2, ATPDI8, PDI8, PDIL5-2 | PDI-like 5-2 | chr1:13156504-13158280 FORWARD LENGTH=440	2									2	2	2	2					1	1	1	1					0	0	2	0	0.989277	0	2	0.989277	Mix	endoplasmic reticulum	20	PDI-like 5-2;Encodes a protein disulfide isomerase-like (PDIL) protein, a member of a multigene family within the thioredoxin (TRX) superfamily. Unlike several other PDI family members, transcript levels for this gene are not up-regulated in response to three different chemical inducers of ER stress (dithiothreitol, beta-mercaptoethanol, and tunicamycin). However, the level of transcripts for thi…
522	AT1G07670	AT1G07670.1	| Symbols: ATECA4, ECA4 | endomembrane-type CA-ATPase 4 | chr1:2370305-2374196 REVERSE LENGTH=1061	2					1	1	1	1	1	1	1	1					1	1	1	1					0	0.968374	1	0	0.989277	0	1.96837	0.989277	Mix	endoplasmic reticulum	21	endomembrane-type CA-ATPase 4;
523	AT4G12300	AT4G12300.1	| Symbols: CYP706A4 | cytochrome P450, family 706, subfamily A, polypeptide 4 | chr4:7308016-7309692 REVERSE LENGTH=516	1	1	1	1	1	1	1	1	1									1	1	1	1					0.976725	0.968374	0	0	0.989277	0	1.9451	0.989277	Mix	endoplasmic reticulum	22	cytochrome P450, family 706, subfamily A, polypeptide 4;member of CYP706A
524	AT4G21150	AT4G21150.1	| Symbols: HAP6 | ribophorin II (RPN2) family protein | chr4:11278646-11283599 FORWARD LENGTH=691	10	4	4	4	4	5	5	5	5	3	4	4	4					3	3	3	3	3	3	3	3	3.9069	4.84187	4	0	2.96783	3	12.7488	5.96783	Mix	endoplasmic reticulum	23	ribophorin II (RPN2) family protein;
525	AT5G28540	AT5G28540.1	| Symbols: BIP1 | heat shock protein 70 (Hsp 70) family protein | chr5:10540665-10543274 REVERSE LENGTH=669	1	12	15	2	8.5	16	22	2	16.75	13	15	1	10.26	3	3	1	3	7	11	1	4.77	9	11	1	7.5	8.30216	16.2203	10.26	5.88047	4.71885	7.5	34.7824	18.0993	Mix	endoplasmic reticulum	24	heat shock protein 70 (Hsp 70) family protein;Encodes the luminal binding protein BiP, an ER-localized member of the HSP70 family. BiP is composed of an N-terminal ATP binding domain and a C-terminal domain that binds to hydrophobic patches on improperly/incompletely folded proteins in an ATP-dependent manner. Involved in polar nuclei fusion during proliferation of endosperm nuclei.
526	AT3G44330	AT3G44330.1	| Symbols: | INVOLVED IN: protein processing; LOCATED IN: mitochondrion, endoplasmic reticulum, plasma membrane, vacuole; EXPRESSED IN: 25 plant structures; EXPRESSED DURING: 13 growth stages; CONTAINS InterPro DOMAIN/s: Nicalin (InterPro:IPR016574	4	2	2	2	2	2	3	3	3	2	2	2	2					2	3	3	3					1.95345	2.90512	2	0	2.96783	0	6.85857	2.96783	Mix	endoplasmic reticulum	25	;
527	AT3G54960	AT3G54960.1	| Symbols: ATPDIL1-3, PDI1, ATPDI1, PDIL1-3 | PDI-like 1-3 | chr3:20363514-20366822 REVERSE LENGTH=579	5	1	1	1	1	3	3	3	3	1	1	1	1					2	2	2	2					0.976725	2.90512	1	0	1.97855	0	4.88185	1.97855	Mix	endoplasmic reticulum	26	PDI-like 1-3;Encodes a protein disulfide isomerase-like (PDIL) protein, a member of a multigene family within the thioredoxin (TRX) superfamily. Transcript levels for this gene are up-regulated in response to three different chemical inducers of ER stress (dithiothreitol, beta-mercaptoethanol, and tunicamycin). Neither AtIRE1-2 nor AtbZIP60 appear to be required for this response.
528	AT5G13640	AT5G13640.1	| Symbols: ATPDAT, PDAT, PDAT1 | phospholipid:diacylglycerol acyltransferase | chr5:4393529-4397213 FORWARD LENGTH=671	3	2	2	2	2	1	1	1	1	2	2	2	2					1	1	1	1	1	1	1	1	1.95345	0.968374	2	0	0.989277	1	4.92182	1.98928	Mix	endoplasmic reticulum	27	phospholipid:diacylglycerol acyltransferase;arabidopsis phospholipid:diacylglycerol acyltransferase (PDAT)
529	AT4G11220	AT4G11220.1	| Symbols: BTI2, RTNLB2 | VIRB2-interacting protein 2 | chr4:6838176-6839578 REVERSE LENGTH=271	1	1	1	1	1	1	1	1	1	2	3	1	3					1	1	1	1	1	1	1	1	0.976725	0.968374	3	0	0.989277	1	4.9451	1.98928	Mix	endoplasmic reticulum	28	VIRB2-interacting protein 2;
530	AT1G21750	AT1G21750.1	| Symbols: ATPDIL1-1, ATPDI5, PDI5, PDIL1-1 | PDI-like 1-1 | chr1:7645767-7648514 FORWARD LENGTH=501	6	4	4	3	3.75	6	7	4	7	4	4	4	4	1	1	0	0	3	3	2	2.67	2	3	3	3	3.66272	6.77861	4	0	2.64137	3	14.4413	5.64137	Mix	endoplasmic reticulum	29	PDI-like 1-1;Encodes a protein disulfide isomerase-like (PDIL) protein, a member of a multigene family within the thioredoxin (TRX) superfamily; isoform contains non-consensus GA donor splice site at intron 9. Transcript levels for this gene are up-regulated in response to three different chemical inducers of ER stress (dithiothreitol, beta-mercaptoethanol, and tunicamycin). Neither AtIRE1-2 nor …
531	AT5G58070	AT5G58070.1	| Symbols: ATTIL, TIL | temperature-induced lipocalin | chr5:23500512-23501156 REVERSE LENGTH=186	4	4	5	5	5	3	3	3	3	2	3	3	3					3	3	3	3	1	1	1	1	4.88363	2.90512	3	0	2.96783	1	10.7887	3.96783	Mix	endoplasmic reticulum	30	temperature-induced lipocalin;Encodes a temperature-induced lipocalin TIL1. Involved in thermotolerance. Peripherally associated with plasma membrane.
532	AT5G66680	AT5G66680.1	| Symbols: DGL1 | dolichyl-diphosphooligosaccharide-protein glycosyltransferase 48kDa subunit family protein | chr5:26617840-26620581 REVERSE LENGTH=437	9	5	5	5	5	4	4	4	4	3	3	3	3	1	1	1	1	2	2	2	2	1	1	1	1	4.88363	3.87349	3	1.96016	1.97855	1	11.7571	4.93871	Mix	endoplasmic reticulum	31	dolichyl-diphosphooligosaccharide-protein glycosyltransferase 48kDa subunit family protein;Encodes a protein ortholog of human SOT48 or yeast WBP1, an essential protein subunit of the oligosaccharyltransferase (OST) complex, which is responsible for the transfer in the ER of the N-linked glycan precursor onto Asn residues of candidate proteins.
533	AT2G47470	AT2G47470.1	| Symbols: ATPDIL2-1, UNE5, MEE30, PDI11, ATPDI11 | thioredoxin family protein | chr2:19481503-19483683 FORWARD LENGTH=361	4	2	3	3	3					3	3	3	3					1	1	1	1	1	1	1	1	2.93018	0	3	0	0.989277	1	5.93018	1.98928	Mix	endoplasmic reticulum	32	thioredoxin family protein;Encodes a protein disulfide isomerase-like (PDIL) protein, a member of a multigene family within the thioredoxin (TRX) superfamily. Transcript levels for this gene are up-regulated in response to three different chemical inducers of ER stress (dithiothreitol, beta-mercaptoethanol, and tunicamycin). AtIRE1-2 does not appear to be required for this response, but the atbzi…
534	AT5G12140	AT5G12140.1	| Symbols: ATCYS1, CYS1 | cystatin-1 | chr5:3923295-3923936 REVERSE LENGTH=101	1	1	1	1	1	1	1	1	1	1	1	1	1					1	1	1	1					0.976725	0.968374	1	0	0.989277	0	2.9451	0.989277	Mix	endoplasmic reticulum	33	cystatin-1;Encodes a cystatin.
535	AT4G36220	AT4G36220.1	| Symbols: FAH1, CYP84A1 | ferulic acid 5-hydroxylase 1 | chr4:17137584-17139619 REVERSE LENGTH=520	2	2	2	2	2	1	1	1	1									1	1	1	1					1.95345	0.968374	0	0	0.989277	0	2.92182	0.989277	Mix	endoplasmic reticulum	34	ferulic acid 5-hydroxylase 1;encodes ferulate 5-hydroxylase (F5H). Involved in lignin biosynthesis.
536	AT4G24190	AT4G24190.1	| Symbols: SHD, HSP90.7, AtHsp90.7, AtHsp90-7 | Chaperone protein htpG family protein | chr4:12551902-12555851 REVERSE LENGTH=823	14	11	14	12	13.55	11	12	12	12	5	5	5	5					8	9	8	9	1	1	1	1	13.2346	11.6205	5	0	8.9035	1	29.8551	9.9035	Mix	endoplasmic reticulum	35	Chaperone protein htpG family protein;encodes an ortholog of GRP94, an ER-resident HSP90-like protein and is involved in regulation of meristem size and organization. Single and double mutant analyses suggest that SHD may be required for the correct folding and/or complex formation of CLV proteins. Lines carrying recessive mutations in this locus exhibits expanded shoot meristems, disorganized ro…
537	AT5G57655	AT5G57655.2	| Symbols: | xylose isomerase family protein | chr5:23347030-23349805 FORWARD LENGTH=477	8	6	6	6	6	4	4	4	4	2	2	2	2					1	1	1	1	2	2	2	2	5.86035	3.87349	2	0	0.989277	2	11.7338	2.98928	Mix	endoplasmic reticulum	36	xylose isomerase family protein;
538	AT5G63840	AT5G63840.1	| Symbols: RSW3, PSL5 | Glycosyl hydrolases family 31 protein | chr5:25545056-25548922 FORWARD LENGTH=921	4	1	1	1	1	2	2	2	2	1	1	1	1					1	1	1	1					0.976725	1.93675	1	0	0.989277	0	3.91347	0.989277	Mix	endoplasmic reticulum	37	Glycosyl hydrolases family 31 protein;radial swelling mutant shown to be specifically impaired in cellulose production. Encodes the alpha-subunit of a glucosidase II enzyme.
539	AT5G14030	AT5G14030.1	| Symbols: | translocon-associated protein beta (TRAPB) family protein | chr5:4526878-4528253 FORWARD LENGTH=195	3	1	1	1	1	1	1	1	1	2	2	2	2					1	1	1	1					0.976725	0.968374	2	0	0.989277	0	3.9451	0.989277	Mix	endoplasmic reticulum	38	translocon-associated protein beta (TRAPB) family protein;
540	AT4G22690	AT4G22690.1	| Symbols: CYP706A1 | cytochrome P450, family 706, subfamily A, polypeptide 1 | chr4:11929847-11931520 FORWARD LENGTH=557	11	7	7	7	7	5	5	5	5	6	6	6	6					4	4	4	4					6.83708	4.84187	6	0	3.95711	0	17.6789	3.95711	Mix	endoplasmic reticulum	39	cytochrome P450, family 706, subfamily A, polypeptide 1;member of CYP706A
541	AT5G53560	AT5G53560.1	| Symbols: ATB5-A, B5 #2, ATCB5-E, CB5-E | cytochrome B5 isoform E | chr5:21759628-21760353 FORWARD LENGTH=134	5	3	4	4	4	1	2	2	2	3	3	3	3					1	1	1	1	1	1	1	1	3.9069	1.93675	3	0	0.989277	1	8.84365	1.98928	Mix	endoplasmic reticulum	40	cytochrome B5 isoform E;Encodes a cytochrome b5 isoform that can be reduced by AtCBR, a cytochrome b5 reductase.
542	AT5G11560	AT5G11560.1	| Symbols: | catalytics | chr5:3709734-3713994 REVERSE LENGTH=982	7	2	3	3	3	4	4	4	4	3	3	3	3	1	1	1	1	1	1	1	1					2.93018	3.87349	3	1.96016	0.989277	0	9.80367	2.94943	Mix	endoplasmic reticulum	41	catalytics;
543	AT5G42570	AT5G42570.1	| Symbols: | B-cell receptor-associated 31-like | chr5:17021459-17022497 REVERSE LENGTH=218	3	1	1	1	1	2	2	2	2	2	2	2	2					1	1	1	1					0.976725	1.93675	2	0	0.989277	0	4.91347	0.989277	Mix	endoplasmic reticulum	42	B-cell receptor-associated 31-like;
544	AT5G62390	AT5G62390.1	| Symbols: ATBAG7, BAG7 | BCL-2-associated athanogene 7 | chr5:25052377-25054170 REVERSE LENGTH=446	4	1	1	1	1					3	4	4	4									1	1	1	1	0.976725	0	4	0	0	1	4.97673	1	Mix	endoplasmic reticulum	43	BCL-2-associated athanogene 7;A member of Arabidopsis BAG (Bcl-2-associated athanogene) proteins, plant homologs of mammalian regulators of apoptosis. Plant BAG proteins are multi-functional and remarkably similar to their animal counterparts, as they regulate apoptotic-like processes ranging from pathogen attack, to abiotic stress, to plant development. Localized to the ER. Necessary for the pro…
545	AT4G12320	AT4G12320.1	| Symbols: CYP706A6 | cytochrome P450, family 706, subfamily A, polypeptide 6 | chr4:7314939-7316647 REVERSE LENGTH=518	1	1	2	2	2	1	1	1	1	1	2	2	2									1	1	1	1	1.95345	0.968374	2	0	0	1	4.92182	1	Mix	endoplasmic reticulum	44	cytochrome P450, family 706, subfamily A, polypeptide 6;member of CYP706A
546	AT5G48375	AT5G48375.1	| Symbols: TGG3, BGLU39 | thioglucoside glucosidase 3 | chr5:19601303-19603883 REVERSE LENGTH=439	2	1	3	3	3	2	4	4	4	2	4	4	4					1	1	1	1	1	1	1	1	2.93018	3.87349	4	0	0.989277	1	10.8037	1.98928	Mix	endoplasmic reticulum	45	thioglucoside glucosidase 3;Is a myrosinase pseudogene that codes for a truncated and frameshifted protein. Although TGG3 apparently is a pseudogene, its mRNA is expressed specifically in stamen and petal according to RT-PCR analysis. Western analysis shows no band of the size expected for a TGG3 protein.
547	AT5G60640	AT5G60640.1	| Symbols: ATPDIL1-4, PDI2, ATPDI2, PDIL1-4 | PDI-like 1-4 | chr5:24371141-24373993 REVERSE LENGTH=597	7	4	4	4	4	4	4	4	4	4	4	4	4					2	2	2	2					3.9069	3.87349	4	0	1.97855	0	11.7804	1.97855	Mix	endoplasmic reticulum	46	PDI-like 1-4;Encodes a protein disulfide isomerase-like (PDIL) protein, a member of a multigene family within the thioredoxin (TRX) superfamily. Unlike several other PDI family members, transcript levels for this gene are not up-regulated in response to three different chemical inducers of ER stress (dithiothreitol, beta-mercaptoethanol, and tunicamycin). However, the level of transcripts for thi…
548	AT5G48810	AT5G48810.1	| Symbols: ATB5-B, B5 #3, ATCB5-D, CB5-D | cytochrome B5 isoform D | chr5:19789249-19790180 REVERSE LENGTH=140	4	3	3	3	3	3	3	3	3									1	1	1	1					2.93018	2.90512	0	0	0.989277	0	5.8353	0.989277	Mix	endoplasmic reticulum	47	cytochrome B5 isoform D;Encodes a cytochrome b5 isoform that localizes to the ER. The C-terminal portion of the protein appears to be capable of inserting into a plant microsomal membrane in vitro and the protein appears to be subject to glycosylation.
549	AT1G67730	AT1G67730.1	| Symbols: YBR159, KCR1, ATKCR1 | beta-ketoacyl reductase 1 | chr1:25391676-25393365 FORWARD LENGTH=318	4	2	2	2	2	2	2	2	2	2	2	2	2					1	1	1	1					1.95345	1.93675	2	0	0.989277	0	5.8902	0.989277	Mix	endoplasmic reticulum	48	beta-ketoacyl reductase 1;Encodes one of the two Arabidopsis homologues to YBR159w encoding a S. cerevisiae beta-ketoacyl reductase (KCR), which catalyzes the first reduction during VLCFA (very long chain fatty acids, >18 carbon) elongation: KCR1 (At1g67730), KCR2 (At1g24470). Complementation of the yeast ybr159Delta mutant demonstrated that the two KCR proteins are divergent and that only AtKCR1…
550	AT1G65820	AT1G65820.1	| Symbols: | microsomal glutathione s-transferase, putative | chr1:24485213-24486682 FORWARD LENGTH=146	3	3	4	4	4					2	2	2	2					1	1	1	1					3.9069	0	2	0	0.989277	0	5.9069	0.989277	Mix	endoplasmic reticulum	49	microsomal glutathione s-transferase, putative;
551	AT2G04350	AT2G04350.1	| Symbols: LACS8 | AMP-dependent synthetase and ligase family protein | chr2:1516086-1519178 FORWARD LENGTH=720	7	1	1	1	1	3	3	3	3	5	5	5	5	1	1	0	0	3	4	1	1.05	2	3	0	0	0.976725	2.90512	5	0	1.03874	0	8.88185	1.03874	Mix	endoplasmic reticulum	50	AMP-dependent synthetase and ligase family protein;
552	AT2G32240	AT2G32240.1	| Symbols: | FUNCTIONS IN: molecular_function unknown; INVOLVED IN: response to cadmium ion; LOCATED IN: plasma membrane; EXPRESSED IN: 25 plant structures; EXPRESSED DURING: 13 growth stages; CONTAINS InterPro DOMAIN/s: Prefoldin (InterPro:IPR0090	7	5	5	5	5	3	3	3	3	2	2	2	2					1	1	1	1					4.88363	2.90512	2	0	0.989277	0	9.78875	0.989277	Mix	endoplasmic reticulum	51	;
553	AT1G56330	AT1G56330.1	| Symbols: SAR1, ATSAR1, ATSARA1B, ATSAR1B, SAR1B | secretion-associated RAS 1B | chr1:21086845-21088478 REVERSE LENGTH=193	5	4	5	5	5	3	3	3	3	5	6	6	6	1	1	1	1	1	1	1	1	1	1	1	1	4.88363	2.90512	6	1.96016	0.989277	1	13.7887	3.94943	Mix	endoplasmic reticulum,cytosol	52	secretion-associated RAS 1B;Encodes a small GTP-binding protein implicated in ER to cis-Golgi transport of other proteins. A member of ARF-like GTPase family. A thaliana has 21 members, in two subfamilies, ARF and ARF-like (ARL) GTPases. The protein is found associated to the ER and free in the cytosol.
554	AT3G13870	AT3G13870.1	| Symbols: RHD3 | Root hair defective 3 GTP-binding protein (RHD3) | chr3:4565762-4571109 REVERSE LENGTH=802	5	2	2	2	2	3	3	3	3	3	3	3	3					3	3	3	3					1.95345	2.90512	3	0	2.96783	0	7.85857	2.96783	Mix	endoplasmic reticulum,golgi	53	Root hair defective 3 GTP-binding protein (RHD3);required for regulated cell expansion and normal root hair development. Encodes an evolutionarily conserved protein with putative GTP-binding motifs that is implicated in the control of vesicle trafficking between the endoplasmic reticulum and the Golgi compartments.
555	AT3G12670	AT3G12670.1	| Symbols: emb2742 | CTP synthase family protein | chr3:4020351-4024086 REVERSE LENGTH=591	2					2	2	2	2	1	1	1	1					1	1	1	1	1	1	1	1	0	1.93675	1	0	0.989277	1	2.93675	1.98928	Mix	endoplasmic reticulum,plasma membrane	54	CTP synthase family protein;
556	AT2G20990	AT2G20990.1	| Symbols: SYTA, NTMC2TYPE1.1, ATSYTA, NTMC2T1.1, SYT1 | synaptotagmin A | chr2:9014827-9017829 FORWARD LENGTH=541	10	5	5	5	5	6	6	6	6	8	8	8	8									2	2	2	2	4.88363	5.81024	8	0	0	2	18.6939	2	Mix	endoplasmic reticulum,plasma membrane	55	synaptotagmin A;Encodes a plasma membrane localized protein with similarity to synaptotagmins, a class of membrane trafficking proteins. SYT1 is expressed in all tissues. Loss of function mutations show hypersensitivity to NaCl and electrolyte leakage from the plasma membrane. SYT1 also affects calcium dependent freezing tolerance. SYT1 probably plays a role in membrane repair such as membrane re…
557	AT3G15356	AT3G15356.1	| Symbols: | Legume lectin family protein | chr3:5174603-5175418 REVERSE LENGTH=271	2									1	1	1	1					1	1	1	1					0	0	1	0	0.989277	0	1	0.989277	Mix	extracellular	56	Legume lectin family protein;
558	AT3G51600	AT3G51600.1	| Symbols: LTP5 | lipid transfer protein 5 | chr3:19138661-19139124 REVERSE LENGTH=118	1	1	2	2	2	1	1	1	1	1	2	2	2	1	1	1	1	1	1	1	1	1	1	1	1	1.95345	0.968374	2	1.96016	0.989277	1	4.92182	3.94943	Mix	extracellular	57	lipid transfer protein 5;Predicted to encode a PR (pathogenesis-related) protein. Belongs to the lipid transfer protein (PR-14) family with the following members: At2g38540/LTP1, At2g38530/LTP2, At5g59320/LTP3, At5g59310/LTP4, At3g51600/LTP5, At3g08770/LTP6, At2g15050/LTP7, At2g18370/LTP8, At2g15325/LTP9, At5g01870/LTP10, At4g33355/LTP11, At3g51590/LTP12, At5g44265/LTP13, At5g62065/LTP14, At4g085…
559	AT1G01980	AT1G01980.1	| Symbols: | FAD-binding Berberine family protein | chr1:340374-341999 REVERSE LENGTH=541	2					1	1	1	1	1	1	1	1	1	1	1	1									0	0.968374	1	1.96016	0	0	1.96837	1.96016	Mix	extracellular	58	FAD-binding Berberine family protein;member of Reticuline oxidase-like family
560	AT4G16500	AT4G16500.1	| Symbols: | Cystatin/monellin superfamily protein | chr4:9301530-9301883 REVERSE LENGTH=117	1					1	1	1	1	1	2	2	2					1	1	1	1					0	0.968374	2	0	0.989277	0	2.96837	0.989277	Mix	extracellular	59	Cystatin/monellin superfamily protein;
561	AT1G29670	AT1G29670.1	| Symbols: | GDSL-like Lipase/Acylhydrolase superfamily protein | chr1:10375843-10377717 FORWARD LENGTH=363	8	4	5	5	5	6	7	7	7	7	9	9	9					3	4	4	4	2	2	2	2	4.88363	6.77861	9	0	3.95711	2	20.6622	5.95711	Mix	extracellular	60	GDSL-like Lipase/Acylhydrolase superfamily protein;
562	AT1G78830	AT1G78830.1	| Symbols: | Curculin-like (mannose-binding) lectin family protein | chr1:29637141-29638508 REVERSE LENGTH=455	6	4	4	2	3	4	4	3	4	4	4	3	3.5					2	2	2	2					2.93018	3.87349	3.5	0	1.97855	0	10.3037	1.97855	Mix	extracellular	61	Curculin-like (mannose-binding) lectin family protein;
563	AT3G20820	AT3G20820.1	| Symbols: | Leucine-rich repeat (LRR) family protein | chr3:7280930-7282027 FORWARD LENGTH=365	8	6	6	6	6	5	5	5	5	5	6	6	6	1	1	1	1	1	1	1	1					5.86035	4.84187	6	1.96016	0.989277	0	16.7022	2.94943	Mix	extracellular	62	Leucine-rich repeat (LRR) family protein;
564	AT3G59920	AT3G59920.1	| Symbols: ATGDI2, GDI2 | RAB GDP dissociation inhibitor 2 | chr3:22135157-22138221 FORWARD LENGTH=444	4	4	4	2	3.33	5	7	5	6.67	2	2	1	1.5					2	2	1	2					3.2525	6.45905	1.5	0	1.97855	0	11.2115	1.97855	Mix	extracellular,cytosol	63	RAB GDP dissociation inhibitor 2;RAB GDP DISSOCIATION INHIBITOR 2
565	AT5G44130	AT5G44130.1	| Symbols: FLA13 | FASCICLIN-like arabinogalactan protein 13 precursor | chr5:17761128-17761871 FORWARD LENGTH=247	2	1	1	1	1																	2	2	2	2	0.976725	0	0	0	0	2	0.976725	2	Mix	extracellular,plasma membrane	64	FASCICLIN-like arabinogalactan protein 13 precursor;
566	AT1G04340	AT1G04340.1	| Symbols: | HR-like lesion-inducing protein-related | chr1:1163345-1164737 REVERSE LENGTH=159	1	1	1	1	1	1	1	1	1									1	1	1	1					0.976725	0.968374	0	0	0.989277	0	1.9451	0.989277	Mix	extracellular,vacuole	65	HR-like lesion-inducing protein-related;
567	AT5G39590	AT5G39590.1	| Symbols: | TLD-domain containing nucleolar protein | chr5:15851483-15853768 FORWARD LENGTH=542	4									1	1	1	1					2	3	3	3	1	1	1	1	0	0	1	0	2.96783	1	1	3.96783	Mix	golgi	66	TLD-domain containing nucleolar protein;
568	AT5G67560	AT5G67560.1	| Symbols: ATARLA1D, ARLA1D | ADP-ribosylation factor-like A1D | chr5:26950579-26951913 FORWARD LENGTH=184	1					1	1	0	0	2	2	1	2	2	2	0	0	6	7	2	5.33	2	2	1	2	0	0	2	0	5.27285	2	2	7.27285	Mix	golgi	67	ADP-ribosylation factor-like A1D;A member of ARF-like GTPase family. A thaliana has 21 members, in two subfamilies, ARF and ARF-like (ARL) GTPases.
569	AT3G18820	AT3G18820.1	| Symbols: ATRABG3F, ATRAB7B, RAB71, RABG3F, RAB7B | RAB GTPase homolog G3F | chr3:6484266-6486005 FORWARD LENGTH=206	4	1	1	0	0	1	1	0	0	4	4	1	3.5	2	2	1	2	5	8	4	6.93	3	3	2	2.67	0	0	3.5	3.92031	6.85569	2.67	3.5	13.446	Mix	golgi	68	RAB GTPase homolog G3F;
570	AT1G55450	AT1G55450.1	| Symbols: | S-adenosyl-L-methionine-dependent methyltransferases superfamily protein | chr1:20705274-20706825 REVERSE LENGTH=311	8	3	4	4	4									1	1	1	1	7	9	9	9	3	3	3	3	3.9069	0	0	1.96016	8.9035	3	3.9069	13.8637	Mix	golgi	69	S-adenosyl-L-methionine-dependent methyltransferases superfamily protein;
571	AT4G12650	AT4G12650.1	| Symbols: | Endomembrane protein 70 protein family | chr4:7468207-7470165 REVERSE LENGTH=652	2					1	1	1	1					1	1	1	1					1	1	1	1	0	0.968374	0	1.96016	0	1	0.968374	2.96016	Mix	golgi	70	Endomembrane protein 70 protein family;
572	AT4G09720	AT4G09720.1	| Symbols: ATRABG3A, RABG3A | RAB GTPase homolog G3A | chr4:6133101-6134959 FORWARD LENGTH=206	5	3	3	2	3					2	2	1	1.5	2	2	0	0	6	6	5	5.83	1	1	0	0	2.93018	0	1.5	0	5.76749	0	4.43018	5.76749	Mix	golgi	71	RAB GTPase homolog G3A;
573	AT3G54840	AT3G54840.1	| Symbols: ARA6, ATRABF1, ARA-6, ATRAB5C | Ras-related small GTP-binding family protein | chr3:20318597-20320782 FORWARD LENGTH=202	2									1	1	1	1					1	1	1	1					0	0	1	0	0.989277	0	1	0.989277	Mix	golgi	72	Ras-related small GTP-binding family protein;Encodes a novel Rab-like GTP-ase that is localized to the peripheral membrane of the endosome.
574	AT1G04430	AT1G04430.1	| Symbols: | S-adenosyl-L-methionine-dependent methyltransferases superfamily protein | chr1:1198860-1201301 FORWARD LENGTH=623	2					1	1	1	1									1	1	1	1					0	0.968374	0	0	0.989277	0	0.968374	0.989277	Mix	golgi	73	S-adenosyl-L-methionine-dependent methyltransferases superfamily protein;
575	AT5G10840	AT5G10840.1	| Symbols: | Endomembrane protein 70 protein family | chr5:3424910-3427797 REVERSE LENGTH=648	3	1	1	1	1	2	2	2	2	1	1	1	1	2	2	2	2					1	1	1	1	0.976725	1.93675	1	3.92031	0	1	3.91347	4.92031	Mix	golgi	74	Endomembrane protein 70 protein family;
576	AT5G65270	AT5G65270.1	| Symbols: AtRABA4a, RABA4a | RAB GTPase homolog A4A | chr5:26083437-26084550 FORWARD LENGTH=226	3					1	1	1	1	2	2	2	2					1	1	1	1	1	1	1	1	0	0.968374	2	0	0.989277	1	2.96837	1.98928	Mix	golgi	75	RAB GTPase homolog A4A;
577	AT2G07050	AT2G07050.1	| Symbols: CAS1 | cycloartenol synthase 1 | chr2:2924629-2930295 FORWARD LENGTH=759	3	2	2	2	2					1	1	1	1					2	2	2	2					1.95345	0	1	0	1.97855	0	2.95345	1.97855	Mix	golgi	76	cycloartenol synthase 1;Involved in the biosynthesis of brassinosteroids. Catalyzes the reaction from epoxysqualene to cycloartenol.
578	AT4G35860	AT4G35860.1	| Symbols: ATRABB1B, ATGB2, ATRAB2C, GB2 | GTP-binding 2 | chr4:16987118-16988839 REVERSE LENGTH=211	2	3	3	2	2.5	4	5	2	4	2	3	2	2.4					5	6	2	3.6	3	3	1	1.67	2.44181	3.87349	2.4	0	3.5614	1.67	8.71531	5.2314	Mix	golgi	77	GTP-binding 2;GTP-binding protein ATGB2
579	AT1G43890	AT1G43890.1	| Symbols: ATRAB18, ATRABC1, RAB18-1, RABC1, ATRAB-C1, RAB18 | RAB GTPASE HOMOLOG B18 | chr1:16646934-16648395 FORWARD LENGTH=212	4	2	3	3	3	2	3	3	3	2	2	2	2	1	2	2	2	2	2	2	2					2.93018	2.90512	2	3.92031	1.97855	0	7.8353	5.89887	Mix	golgi	78	RAB GTPASE HOMOLOG B18;ras-related small GTPase
580	AT5G01750	AT5G01750.1	| Symbols: | Protein of unknown function (DUF567) | chr5:290034-290685 FORWARD LENGTH=174	1	1	2	2	2	1	1	1	1	1	1	1	1					1	1	1	1	1	1	1	1	1.95345	0.968374	1	0	0.989277	1	3.92182	1.98928	Mix	golgi	79	Protein of unknown function (DUF567);
581	AT1G10950	AT1G10950.1	| Symbols: TMN1, AtTMN1 | transmembrane nine 1 | chr1:3659322-3663622 FORWARD LENGTH=589	1	1	1	1	1					1	1	1	1					1	1	1	1					0.976725	0	1	0	0.989277	0	1.97673	0.989277	Mix	golgi	80	transmembrane nine 1;Encodes an Arabidopsis Transmembrane nine (TMN) protein. Transmembrane nine (TM9) proteins are localized in the secretory pathway of eukaryotic cells and are involved in cell adhesion and phagocytosis.
582	AT4G04910	AT4G04910.1	| Symbols: NSF | AAA-type ATPase family protein | chr4:2489696-2495666 REVERSE LENGTH=742	7	5	5	5	5	1	1	1	1	1	1	1	1					3	3	3	3					4.88363	0.968374	1	0	2.96783	0	6.852	2.96783	Mix	golgi	81	AAA-type ATPase family protein;N-ethylmaleimide sensitive factor
583	AT1G23490	AT1G23490.1	| Symbols: ATARFA1A, ATARF1, ATARF, ARF1 | ADP-ribosylation factor 1 | chr1:8337232-8338373 FORWARD LENGTH=181	9	9	13	13	13	7	10	10	10	6	8	8	8	2	3	3	3	2	2	2	2	2	2	2	2	12.6974	9.68374	8	5.88047	1.97855	2	30.3812	9.85903	Mix	golgi	82	ADP-ribosylation factor 1;Gene encoding ADP-ribosylation factor and similar to other ARFs and ARF-like proteins. A member of ARF GTPase family. Arabidopsis has 21 known members, known to be essential for vesicle coating and uncoating and functions in GTP-binding. The gene is shown to play a role in cell division, cell expansion and cellulose production using antisense construct.
584	AT2G44610	AT2G44610.1	| Symbols: RAB6, ATRABH1B, ATRAB6A, RAB6A | Ras-related small GTP-binding family protein | chr2:18411778-18413883 REVERSE LENGTH=208	6	4	4	4	4	5	5	5	5	4	5	5	5	1	1	1	1	1	1	1	1	1	1	1	1	3.9069	4.84187	5	1.96016	0.989277	1	13.7488	3.94943	Mix	golgi	83	Ras-related small GTP-binding family protein;Encodes a GTP-binding protein with similarity to yeast YPT6 . RAB6 can complement the yeast YTP mutant.
585	AT1G21080	AT1G21080.1	| Symbols: | DNAJ heat shock N-terminal domain-containing protein | chr1:7378822-7382275 REVERSE LENGTH=391	4	3	3	3	3	2	2	2	2	1	1	1	1					1	1	1	1					2.93018	1.93675	1	0	0.989277	0	5.86692	0.989277	Mix	golgi	84	DNAJ heat shock N-terminal domain-containing protein;
586	AT1G29310	AT1G29310.1	| Symbols: | SecY protein transport family protein | chr1:10252662-10254526 FORWARD LENGTH=475	4	3	3	3	3	1	1	1	1	2	2	2	2					1	1	1	1					2.93018	0.968374	2	0	0.989277	0	5.89855	0.989277	Mix	golgi	85	SecY protein transport family protein;
587	AT3G42050	AT3G42050.1	| Symbols: | vacuolar ATP synthase subunit H family protein | chr3:14228846-14232228 REVERSE LENGTH=441	16	5	6	6	6	7	8	8	8	6	7	7	7	7	8	8	8	18	21	21	21	12	14	14	14	5.86035	7.74699	7	15.6813	20.7748	14	20.6073	50.4561	Mix	golgi,vacuole	86	vacuolar ATP synthase subunit H family protein;
588	AT3G58730	AT3G58730.1	| Symbols: | vacuolar ATP synthase subunit D (VATD) / V-ATPase D subunit / vacuolar proton pump D subunit (VATPD) | chr3:21718495-21719280 REVERSE LENGTH=261	6	2	2	2	2	2	2	2	2	4	4	4	4	2	2	2	2	5	8	8	8	2	2	2	2	1.95345	1.93675	4	3.92031	7.91422	2	7.8902	13.8345	Mix	golgi,vacuole	87	vacuolar ATP synthase subunit D (VATD) / V-ATPase D subunit / vacuolar proton pump D subunit (VATPD);
589	AT1G78900	AT1G78900.1	| Symbols: VHA-A | vacuolar ATP synthase subunit A | chr1:29660463-29664575 FORWARD LENGTH=623	41	31	40	40	40	29	39	39	39	30	38	38	38	26	34	34	34	45	76	76	76	37	53	53	53	39.069	37.7666	38	66.6453	75.1851	53	114.836	194.83	Mix	golgi,vacuole	88	vacuolar ATP synthase subunit A;Encodes catalytic subunit A of the vacuolar ATP synthase. Mutants are devoid of vacuolar ATPase activity as subunit A is encoded only by this gene and show strong defects in male gametophyte development and in Golgi stack morphology.
590	AT4G11150	AT4G11150.1	| Symbols: TUF, emb2448, TUFF, VHA-E1 | vacuolar ATP synthase subunit E1 | chr4:6800091-6801696 FORWARD LENGTH=230	15	12	14	14	14	10	15	15	15	8	9	9	9	11	12	12	12	14	20	20	20	9	12	12	12	13.6742	14.5256	9	23.5219	19.7855	12	37.1998	55.3074	Mix	golgi,vacuole	89	vacuolar ATP synthase subunit E1;Encodes a vacuolar H+-ATPase subunit E isoform 1 which is required for Golgi organization and vacuole function in embryogenesis.
591	AT1G12840	AT1G12840.1	| Symbols: DET3, ATVHA-C | vacuolar ATP synthase subunit C (VATC) / V-ATPase C subunit / vacuolar proton pump C subunit (DET3) | chr1:4375584-4378220 FORWARD LENGTH=375	13	10	13	13	13	8	9	9	9	5	7	7	7	7	7	7	7	8	10	10	10	6	6	6	6	12.6974	8.71536	7	13.7211	9.89277	6	28.4128	29.6139	Mix	golgi,vacuole	90	vacuolar ATP synthase subunit C (VATC) / V-ATPase C subunit / vacuolar proton pump C subunit (DET3);Encodes subunit C of the vacuolar H(+)-ATPase (V-ATPase). Bound and phosphorylated by AtWNK8.
592	AT1G76030	AT1G76030.1	| Symbols: | ATPase, V1 complex, subunit B protein | chr1:28534134-28536916 FORWARD LENGTH=486	1	23	30	1	10	20	24	2	18	12	16	1	8	16	25	0	0	27	41	0	0	23	37	3	25.4	9.76725	17.4307	8	0	0	25.4	35.198	25.4	Mix	golgi,vacuole	91	ATPase, V1 complex, subunit B protein;Encodes the vacuolar ATP synthase subunit B1. This subunit was shown to interact with the gene product of hexokinase1 (ATHXK1). This interaction, however, is solely restricted to the nucleus.
593	AT5G39410	AT5G39410.1	| Symbols: | Saccharopine dehydrogenase | chr5:15768415-15770274 REVERSE LENGTH=454	13	3	3	3	3	2	2	2	2	5	5	5	5	3	4	4	4	10	12	12	12	10	15	15	15	2.93018	1.93675	5	7.84063	11.8713	15	9.86692	34.712	Mix	mitochondrion	1	Saccharopine dehydrogenase ;
594	AT4G16450	AT4G16450.1	| Symbols: | unknown protein; FUNCTIONS IN: molecular_function unknown; INVOLVED IN: photorespiration; LOCATED IN: mitochondrion, mitochondrial membrane, mitochondrial respiratory chain complex I, respiratory chain complex I, membrane; EXPRESSED IN	1									1	1	1	1	1	1	1	1	1	1	1	1	1	1	1	1	0	0	1	1.96016	0.989277	1	1	3.94943	Mix	mitochondrion	2	;
595	AT3G27570	AT3G27570.1	| Symbols: | Sucrase/ferredoxin-like family protein | chr3:10214276-10216681 REVERSE LENGTH=379	2									1	1	1	1	1	1	1	1	1	1	1	1	1	1	1	1	0	0	1	1.96016	0.989277	1	1	3.94943	Mix	mitochondrion	3	Sucrase/ferredoxin-like family protein;
596	AT2G35660	AT2G35660.1	| Symbols: CTF2A | FAD/NAD(P)-binding oxidoreductase family protein | chr2:14988499-14990320 FORWARD LENGTH=439	2	1	1	0	0	1	1	0	0	1	1	1	1					2	2	1	2	1	1	0	0	0	0	1	0	1.97855	0	1	1.97855	Mix	mitochondrion	4	FAD/NAD(P)-binding oxidoreductase family protein;Encodes a member of a novel gene family with homology to known proteins involved in hydroxylation and oxidation of an aromatic ring.
597	AT1G45170	AT1G45170.1	| Symbols: | unknown protein; BEST Arabidopsis thaliana protein match is: unknown protein (TAIR:AT5G42960.1); Has 62 Blast hits to 62 proteins in 18 species: Archae - 0; Bacteria - 0; Metazoa - 0; Fungi - 0; Plants - 62; Viruses - 0; Other Eukaryot	2									1	1	1	1					1	1	1	1	1	1	1	1	0	0	1	0	0.989277	1	1	1.98928	Mix	mitochondrion	5	;
598	AT4G29130	AT4G29130.1	| Symbols: ATHXK1, GIN2, HXK1 | hexokinase 1 | chr4:14352338-14354865 REVERSE LENGTH=496	12	6	6	4	6	5	6	4	5.33	7	7	2	7	4	5	4	5	14	16	10	15.45	13	16	11	15.23	5.86035	5.16143	7	9.80078	15.2843	15.23	18.0218	40.3151	Mix	mitochondrion	6	hexokinase 1;Encodes a hexokinase (HXK1) in the plant glucose-signaling network. Functions as a glucose sensor to interrelate nutrient, light, and hormone signaling networks for controlling growth and development in response to the changing environment.
599	AT2G19860	AT2G19860.1	| Symbols: ATHXK2, HXK2 | hexokinase 2 | chr2:8570818-8573762 FORWARD LENGTH=502	3	2	2	0	0	4	4	2	2.67	5	5	0	0	1	1	0	0	7	7	1	1.55	7	7	2	2.77	0	2.58556	0	0	1.53338	2.77	2.58556	4.30338	Mix	mitochondrion	7	hexokinase 2;Encodes a protein with hexokinase activity (AtHXK2) and acts as a sensor for plant sugar responses.
600	AT5G27540	AT5G27540.1	| Symbols: MIRO1, emb2473 | MIRO-related GTP-ase 1 | chr5:9722816-9727112 FORWARD LENGTH=648	6	3	3	3	3	2	3	3	3	1	1	1	1					3	3	3	3	4	4	4	4	2.93018	2.90512	1	0	2.96783	4	6.8353	6.96783	Mix	mitochondrion	8	MIRO-related GTP-ase 1;Encodes a protein with similarity to GTPases that is localized to the mitochondrion. Involved in embryogenesis, pollen tube growth and required for mitochondrial development.
601	AT5G43970	AT5G43970.1	| Symbols: TOM22-V, TOM9-2, ATTOM22-V | translocase of outer membrane 22-V | chr5:17692888-17693187 FORWARD LENGTH=99	1	1	1	1	1													1	1	1	1					0.976725	0	0	0	0.989277	0	0.976725	0.989277	Mix	mitochondrion	9	translocase of outer membrane 22-V;Subunit of the TOM complex, a translocase in the outer mitochondrial membrane that selectively allows proteins with a mitochondrial targeting sequence to enter the mitochondrion.
602	AT1G53000	AT1G53000.1	| Symbols: KDSB | Nucleotide-diphospho-sugar transferases superfamily protein | chr1:19745330-19747133 REVERSE LENGTH=290	2	1	1	1	1																	1	1	1	1	0.976725	0	0	0	0	1	0.976725	1	Mix	mitochondrion	10	Nucleotide-diphospho-sugar transferases superfamily protein;Encodes a putative CMP-KDO (3-deoxy-D-manno-octulosonate) synthetase.
603	AT3G27930	AT3G27930.1	| Symbols: | unknown protein; FUNCTIONS IN: molecular_function unknown; INVOLVED IN: N-terminal protein myristoylation; LOCATED IN: cellular_component unknown; EXPRESSED IN: 23 plant structures; EXPRESSED DURING: 14 growth stages; Has 35 Blast hits	1					1	1	1	1									1	1	1	1					0	0.968374	0	0	0.989277	0	0.968374	0.989277	Mix	mitochondrion	11	;
604	AT1G28690	AT1G28690.1	| Symbols: | Tetratricopeptide repeat (TPR)-like superfamily protein | chr1:10080042-10081604 REVERSE LENGTH=520	1	1	1	1	1																	1	1	1	1	0.976725	0	0	0	0	1	0.976725	1	Mix	mitochondrion	12	Tetratricopeptide repeat (TPR)-like superfamily protein;
605	AT1G62150	AT1G62150.1	| Symbols: | Mitochondrial transcription termination factor family protein | chr1:22970198-22971589 REVERSE LENGTH=463	1	2	3	3	3	2	2	2	2	2	2	2	2	1	1	1	1	2	3	3	3	1	1	1	1	2.93018	1.93675	2	1.96016	2.96783	1	6.86692	5.92799	Mix	mitochondrion	13	Mitochondrial transcription termination factor family protein;
606	AT1G06130	AT1G06130.1	| Symbols: GLX2-4 | glyoxalase 2-4 | chr1:1858034-1860640 REVERSE LENGTH=331	1					1	1	1	1	1	1	1	1									1	1	1	1	0	0.968374	1	0	0	1	1.96837	1	Mix	mitochondrion	14	glyoxalase 2-4;
607	AT5G13490	AT5G13490.1	| Symbols: AAC2 | ADP/ATP carrier 2 | chr5:4336034-4337379 FORWARD LENGTH=385	1	4	5	2	2.5	4	8	3	4.36	3	4	1	1.43	2	2	1	1.17	2	3	2	2.29	1	1	0	0	2.44181	4.22211	1.43	2.29338	2.26545	0	8.09392	4.55883	Mix	mitochondrion	15	ADP/ATP carrier 2;Encodes mitochondrial ADP/ATP carrier
608	AT3G08580	AT3G08580.1	| Symbols: AAC1 | ADP/ATP carrier 1 | chr3:2605706-2607030 REVERSE LENGTH=381	9	8	13	10	12.5	9	13	8	11.64	6	9	6	8.57	6	6	5	5.83	5	6	5	5.71	2	2	1	2	12.2091	11.2719	8.57	11.4277	5.64877	2	32.0509	19.0765	Mix	mitochondrion	16	ADP/ATP carrier 1;mitochondrial ADP/ATP carrier
609	ATMG00160	ATMG00160.1	| Symbols: COX2 | cytochrome oxidase 2 | chrM:40502-42628 REVERSE LENGTH=260	2					2	2	2	2	2	2	2	2					1	1	1	1					0	1.93675	2	0	0.989277	0	3.93675	0.989277	Mix	mitochondrion	17	cytochrome oxidase 2;cytochrome c oxidase subunit 2
610	AT5G20090	AT5G20090.1	| Symbols: | Uncharacterised protein family (UPF0041) | chr5:6787246-6788000 REVERSE LENGTH=110	2	1	1	1	1	2	2	2	2	1	1	1	1					1	1	1	1					0.976725	1.93675	1	0	0.989277	0	3.91347	0.989277	Mix	mitochondrion	18	Uncharacterised protein family (UPF0041);
611	AT5G52840	AT5G52840.1	| Symbols: | NADH-ubiquinone oxidoreductase-related | chr5:21413718-21414794 FORWARD LENGTH=169	4	2	2	2	2					3	3	3	3					1	1	1	1					1.95345	0	3	0	0.989277	0	4.95345	0.989277	Mix	mitochondrion	19	NADH-ubiquinone oxidoreductase-related;
612	AT5G08670	AT5G08670.1	| Symbols: | ATP synthase alpha/beta family protein | chr5:2818395-2821149 REVERSE LENGTH=556	24	22	42	39	39.61	25	51	46	47.17	25	42	39	39.63	6	9	5	5.19	9	10	8	8.19	6	8	6	6.18	38.6881	45.6782	39.63	10.1732	8.10218	6.18	123.996	24.4554	Mix	mitochondrion	20	ATP synthase alpha/beta family protein;Encodes the mitochondrial ATP synthase beta-subunit. This subunit is encoded by a multigene family of three members (At5g08670, At5g08680, At5g08690) that shared 98% sequence identity at the amino acid level.
613	AT4G32470	AT4G32470.1	| Symbols: | Cytochrome bd ubiquinol oxidase, 14kDa subunit | chr4:15669641-15671095 REVERSE LENGTH=122	4	4	4	4	4	3	5	5	5	2	4	4	4					1	1	1	1	1	1	1	1	3.9069	4.84187	4	0	0.989277	1	12.7488	1.98928	Mix	mitochondrion	21	Cytochrome bd ubiquinol oxidase, 14kDa subunit;
614	AT5G19760	AT5G19760.1	| Symbols: | Mitochondrial substrate carrier family protein | chr5:6679591-6681845 REVERSE LENGTH=298	8	8	13	13	13	8	12	12	12	8	10	10	10	1	1	1	1	1	1	1	1	3	3	3	3	12.6974	11.6205	10	1.96016	0.989277	3	34.3179	5.94943	Mix	mitochondrion	22	Mitochondrial substrate carrier family protein;
615	AT5G63400	AT5G63400.1	| Symbols: ADK1 | adenylate kinase 1 | chr5:25393274-25394817 REVERSE LENGTH=246	5	3	4	4	4	5	5	5	5	5	6	5	6					1	1	1	1	1	1	1	1	3.9069	4.84187	6	0	0.989277	1	14.7488	1.98928	Mix	mitochondrion	23	adenylate kinase 1;encodes a protein similar to adenylate kinase.
616	AT3G01280	AT3G01280.1	| Symbols: VDAC1, ATVDAC1 | voltage dependent anion channel 1 | chr3:85754-87612 FORWARD LENGTH=276	8	6	7	6	6.46	7	9	9	9	5	9	9	9					2	2	2	2	1	1	1	1	6.30965	8.71536	9	0	1.97855	1	24.025	2.97855	Mix	mitochondrion	24	voltage dependent anion channel 1;Encodes a voltage-dependent anion channel (VDAC: AT3G01280/VDAC1, AT5G67500/VDAC2, AT5G15090/VDAC3, AT5G57490/VDAC4, AT5G15090/VDAC5). VDACs are reported to be porin-type, beta-barrel diffusion pores. They are prominently localized in the outer mitochondrial membrane and are involved in metabolite exchange between the organelle and the cytosol.
617	AT5G13430	AT5G13430.1	| Symbols: | Ubiquinol-cytochrome C reductase iron-sulfur subunit | chr5:4305414-4307399 REVERSE LENGTH=272	3	2	2	2	2	3	3	3	3	3	4	4	4					1	1	1	1					1.95345	2.90512	4	0	0.989277	0	8.85857	0.989277	Mix	mitochondrion	25	Ubiquinol-cytochrome C reductase iron-sulfur subunit;
618	AT5G41670	AT5G41670.1	| Symbols: | 6-phosphogluconate dehydrogenase family protein | chr5:16665647-16667110 REVERSE LENGTH=487	6	8	8	2	5.11	12	15	5	11.15	8	9	2	4.62	1	2	0	0	1	1	0	0	3	4	1	2	4.99107	10.7974	4.62	0	0	2	20.4084	2	Mix	mitochondrion	26	6-phosphogluconate dehydrogenase family protein;
619	AT2G21870	AT2G21870.1	| Symbols: MGP1 | copper ion binding;cobalt ion binding;zinc ion binding | chr2:9320456-9322618 REVERSE LENGTH=240	8	7	9	9	9	6	6	6	6	6	6	6	6					1	1	1	1	1	1	1	1	8.79053	5.81024	6	0	0.989277	1	20.6008	1.98928	Mix	mitochondrion	27	copper ion binding;cobalt ion binding;zinc ion binding;
620	AT5G14590	AT5G14590.1	| Symbols: | Isocitrate/isopropylmalate dehydrogenase family protein | chr5:4703533-4706627 REVERSE LENGTH=485	5	3	3	3	3	4	4	4	4	6	6	4	4.47									1	1	1	1	2.93018	3.87349	4.47	0	0	1	11.2737	1	Mix	mitochondrion	28	Isocitrate/isopropylmalate dehydrogenase family protein;
621	AT5G15090	AT5G15090.1	| Symbols: VDAC3, ATVDAC3 | voltage dependent anion channel 3 | chr5:4889641-4891389 REVERSE LENGTH=274	9	6	8	7	7.54	7	8	8	8	8	10	10	10	1	1	1	1	1	1	1	1					7.36451	7.74699	10	1.96016	0.989277	0	25.1115	2.94943	Mix	mitochondrion	29	voltage dependent anion channel 3;Encodes a voltage-dependent anion channel (VDAC: AT3G01280/VDAC1, AT5G67500/VDAC2, AT5G15090/VDAC3, AT5G57490/VDAC4, AT5G15090/VDAC5). VDACs are reported to be porin-type, beta-barrel diffusion pores. They are prominently localized in the outer mitochondrial membrane and are involved in metabolite exchange between the organelle and the cytosol.
622	ATMG00640	ATMG00640.1	| Symbols: ORF25 | hydrogen ion transporting ATP synthases, rotational mechanism;zinc ion binding | chrM:188084-188662 REVERSE LENGTH=192	4	5	5	5	5	3	3	3	3	5	6	6	6	1	1	1	1									4.88363	2.90512	6	1.96016	0	0	13.7887	1.96016	Mix	mitochondrion	30	hydrogen ion transporting ATP synthases, rotational mechanism;zinc ion binding;encodes a plant b subunit of mitochondrial ATP synthase based on structural similarity and the presence in the F(0) complex.
623	AT4G11010	AT4G11010.1	| Symbols: NDPK3 | nucleoside diphosphate kinase 3 | chr4:6732780-6734298 REVERSE LENGTH=238	2	2	5	5	5	2	4	4	4	2	6	6	6					1	1	1	1					4.88363	3.87349	6	0	0.989277	0	14.7571	0.989277	Mix	mitochondrion	31	nucleoside diphosphate kinase 3;nucleoside diphosphate kinase 3 (ndpk3), located to the inter-membrane space in mitochondria
624	AT5G55070	AT5G55070.1	| Symbols: | Dihydrolipoamide succinyltransferase | chr5:22347637-22350409 FORWARD LENGTH=464	5	5	5	5	5	5	6	6	6	4	5	5	5					1	1	1	1					4.88363	5.81024	5	0	0.989277	0	15.6939	0.989277	Mix	mitochondrion	32	Dihydrolipoamide succinyltransferase;
625	AT5G14040	AT5G14040.1	| Symbols: PHT3;1 | phosphate transporter 3;1 | chr5:4531059-4532965 REVERSE LENGTH=375	10	10	11	11	11	8	12	12	12	8	10	10	10					2	2	2	2					10.744	11.6205	10	0	1.97855	0	32.3645	1.97855	Mix	mitochondrion	33	phosphate transporter 3;1;
626	AT5G08530	AT5G08530.1	| Symbols: CI51 | 51 kDa subunit of complex I | chr5:2759848-2761726 REVERSE LENGTH=486	8	4	4	4	4	6	6	6	6	8	8	8	8					1	1	1	1					3.9069	5.81024	8	0	0.989277	0	17.7171	0.989277	Mix	mitochondrion	34	51 kDa subunit of complex I;
627	AT5G40770	AT5G40770.1	| Symbols: ATPHB3, PHB3 | prohibitin 3 | chr5:16315589-16316621 REVERSE LENGTH=277	7	5	6	6	6	4	4	4	4	6	8	8	8	1	1	1	1									5.86035	3.87349	8	1.96016	0	0	17.7338	1.96016	Mix	mitochondrion	35	prohibitin 3;prohibitin 3
628	AT5G46800	AT5G46800.1	| Symbols: BOU | Mitochondrial substrate carrier family protein | chr5:18988779-18989810 REVERSE LENGTH=300	8	5	6	6	6	4	4	4	4	7	9	9	9									1	1	1	1	5.86035	3.87349	9	0	0	1	18.7338	1	Mix	mitochondrion	36	Mitochondrial substrate carrier family protein;Seedling lethal mutation; Mitochondrial Carnitine Acyl Carrier-Like Protein
629	AT1G53240	AT1G53240.1	| Symbols: mMDH1 | Lactate/malate dehydrogenase family protein | chr1:19854966-19856802 REVERSE LENGTH=341	7	7	9	6	7.38	9	12	7	8.84	6	7	4	5	2	2	0	0	2	5	0	0	3	4	1	1.08	7.20823	8.56042	5	0	0	1.08	20.7687	1.08	Mix	mitochondrion	37	Lactate/malate dehydrogenase family protein;
630	AT1G11860	AT1G11860.1	| Symbols: | Glycine cleavage T-protein family | chr1:4001801-4003245 FORWARD LENGTH=408	19	18	31	31	31	19	32	32	32	16	24	24	24					1	1	1	1	2	2	2	2	30.2785	30.988	24	0	0.989277	2	85.2664	2.98928	Mix	mitochondrion	38	Glycine cleavage T-protein family;
631	AT3G02090	AT3G02090.1	| Symbols: MPPBETA | Insulinase (Peptidase family M16) protein | chr3:365624-368526 FORWARD LENGTH=531	13	6	9	9	9	11	16	16	16	11	14	14	14					1	1	1	1					8.79053	15.494	14	0	0.989277	0	38.2845	0.989277	Mix	mitochondrion	39	Insulinase (Peptidase family M16) protein;
632	AT4G37930	AT4G37930.1	| Symbols: SHM1, STM, SHMT1 | serine transhydroxymethyltransferase 1 | chr4:17831891-17834742 REVERSE LENGTH=517	15	24	35	21	34.36	24	31	15	31	21	25	12	24					1	1	1	1	1	1	0	0	33.5603	30.0196	24	0	0.989277	0	87.5799	0.989277	Mix	mitochondrion	40	serine transhydroxymethyltransferase 1;Encodes a protein with mitochondrial serine hydroxymethyltransferase activity, which functions in the photorespiratory pathway, catalyzes the conversion of serine and tetrahydrofolate to glycine and 5,10-methylene tetrahydrofolate. Involved in controlling cell damage caused by abiotic stress, such as high light and salt and the hypersensitive defense respons…
633	AT1G52000	AT1G52000.1	| Symbols: | Mannose-binding lectin superfamily protein | chr1:19333352-19335700 REVERSE LENGTH=730	9	7	8	8	8	7	9	9	9	6	6	6	6	2	2	2	2	2	2	2	2	2	2	2	2	7.8138	8.71536	6	3.92031	1.97855	2	22.5292	7.89887	Mix	mitochondrion,nucleus	41	Mannose-binding lectin superfamily protein;
634	AT3G07790	AT3G07790.1	| Symbols: | DGCR14-related | chr3:2487491-2489017 FORWARD LENGTH=508	1	1	1	1	1									1	1	1	1	1	1	1	1					0.976725	0	0	1.96016	0.989277	0	0.976725	2.94943	Mix	nucleus	1	DGCR14-related;
635	AT5G40050	AT5G40050.1	| Symbols: | F-box/FBD-like domains containing protein | chr5:16032083-16033551 REVERSE LENGTH=415	1	1	1	1	1	1	1	1	1					1	1	1	1	1	1	1	1	1	1	1	1	0.976725	0.968374	0	1.96016	0.989277	1	1.9451	3.94943	Mix	nucleus	2	F-box/FBD-like domains containing protein;
636	AT1G14850	AT1G14850.1	| Symbols: NUP155 | nucleoporin 155 | chr1:5116921-5123259 REVERSE LENGTH=1464	4	1	1	1	1	1	1	1	1									2	2	2	2					0.976725	0.968374	0	0	1.97855	0	1.9451	1.97855	Mix	nucleus	3	nucleoporin 155;Encodes a protein similar to nucleoporin, a a major component of the nuclear pore complex (NPC) involved in cellular nucleo-cytoplasmic transport
637	AT1G08880	AT1G08880.1	| Symbols: HTA5, H2AXA, G-H2AX, GAMMA-H2AX | Histone superfamily protein | chr1:2847144-2847676 REVERSE LENGTH=142	1	1	1	1	1	1	1	1	1	1	1	1	1	1	1	1	1									0.976725	0.968374	1	1.96016	0	0	2.9451	1.96016	Mix	nucleus	4	Histone superfamily protein;Encodes HTA5, a histone H2A protein. H2AX is a meiosis-specific isoform of histone H2A. Upon DSB formation, rapid accumulation of phosphorylated H2AX (&#947;-H2AX) occurs around the break site. _x0001_H2AX foci accumulate in early G2. Immunolocalization studies in spread preparations of wild-type meiocytes at G2/early leptotene revealed the accumulation of numerous rat…
638	AT5G47210	AT5G47210.1	| Symbols: | Hyaluronan / mRNA binding family | chr5:19169222-19171012 REVERSE LENGTH=357	2	3	3	2	2.67	1	1	1	1	1	1	0	0					1	1	1	1					2.60786	0.968374	0	0	0.989277	0	3.57623	0.989277	Mix	nucleus	5	Hyaluronan / mRNA binding family;
639	AT4G16143	AT4G16143.1	| Symbols: IMPA-2 | importin alpha isoform 2 | chr4:9134450-9137134 REVERSE LENGTH=535	6	4	4	4	4	5	6	4	5.6	6	7	6	7					2	2	1	2					3.9069	5.42289	7	0	1.97855	0	16.3298	1.97855	Mix	nucleus	6	importin alpha isoform 2;Protein interacts with Agrobacterium proteins VirD2 and VirE2. Is not individually essential for Agrobacterium-mediated root transformation, but when overexpressed can rescue the impa-4 decreased transformation susceptibility phenotype.
640	AT5G04430	AT5G04430.1	| Symbols: BTR1, BTR1S | binding to TOMV RNA 1L (long form) | chr5:1250602-1253523 REVERSE LENGTH=313	6	4	4	4	4	3	3	3	3	2	3	3	3					1	1	1	1					3.9069	2.90512	3	0	0.989277	0	9.81202	0.989277	Mix	nucleus	7	binding to TOMV RNA 1L (long form);Gene model AT5G04430.1 produces active protein. (BTS1S). Binds to ToMV genomic RNA and prevents viral multiplication.
641	AT1G07660	AT1G07660.1	| Symbols: | Histone superfamily protein | chr1:2369212-2369523 FORWARD LENGTH=103	5	4	5	5	5	3	4	4	4	3	3	3	3					1	1	1	1					4.88363	3.87349	3	0	0.989277	0	11.7571	0.989277	Mix	nucleus	8	Histone superfamily protein;
642	AT1G07790	AT1G07790.1	| Symbols: HTB1 | Histone superfamily protein | chr1:2413049-2413495 FORWARD LENGTH=148	3	3	5	5	5	3	5	5	5	4	7	7	7					1	1	1	1					4.88363	4.84187	7	0	0.989277	0	16.7255	0.989277	Mix	nucleus	9	Histone superfamily protein;Encodes a histone 2B (H2B) protein.
643	AT1G31340	AT1G31340.1	| Symbols: RUB1, NEDD8, ATRUB1 | related to ubiquitin 1 | chr1:11218076-11219417 REVERSE LENGTH=156	3	3	6	6	6	2	7	7	7	3	9	9	9					1	1	1	1					5.86035	6.77861	9	0	0.989277	0	21.639	0.989277	Mix	nucleus	10	related to ubiquitin 1;Encodes a ubiquitin-related protein that is conjugated to target proteins by neddylation. It has been shown to be conjugated to the cullin AtCUL1. The RUB-conjugation pathway has been implicated in in auxin response.
644	AT2G21660	AT2G21660.1	| Symbols: ATGRP7, CCR2, GR-RBP7, GRP7 | cold, circadian rhythm, and rna binding 2 | chr2:9265477-9266316 REVERSE LENGTH=176	5	6	10	9	9.69	8	11	8	10	7	9	7	8.17	1	1	1	1					1	1	0	0	9.46447	9.68374	8.17	1.96016	0	0	27.3182	1.96016	Mix	nucleus	11	cold, circadian rhythm, and rna binding 2;Encodes a small glycine-rich RNA binding protein that is part of a negative-feedback loop through which AtGRP7 regulates the circadian oscillations of its own transcript. Gene expression is induced by cold. GRP7 appears to promote stomatal opening and reduce tolerance under salt and dehydration stress conditions, but, promotes stomatal closing and thereby…
645	AT2G42770	AT2G42770.1	| Symbols: | Peroxisomal membrane 22 kDa (Mpv17/PMP22) family protein | chr2:17798635-17799927 REVERSE LENGTH=232	6	1	1	1	1	1	1	1	1	1	1	1	1	3	3	3	3	4	8	8	8	6	9	9	9	0.976725	0.968374	1	5.88047	7.91422	9	2.9451	22.7947	Mix	peroxisome	1	Peroxisomal membrane 22 kDa (Mpv17/PMP22) family protein;
646	AT4G35000	AT4G35000.1	| Symbols: APX3 | ascorbate peroxidase 3 | chr4:16665007-16667541 REVERSE LENGTH=287	12	6	7	7	7	2	2	2	2	3	4	4	4	5	5	5	5	10	13	13	13	12	15	15	15	6.83708	1.93675	4	9.80078	12.8606	15	12.7738	37.6614	Mix	peroxisome	2	ascorbate peroxidase 3;Encodes a microsomal ascorbate peroxidase APX3. Ascorbate peroxidases are enzymes that scavenge hydrogen peroxide in plant cells. Eight types of APX have been described for Arabidopsis: three cytosolic (APX1, APX2, APX6), two chloroplastic types (stromal sAPX, thylakoid tAPX), and three microsomal (APX3, APX4, APX5) isoforms. The APX3 protein interacts with AKR2 (ankyrin-co…
647	AT5G03100	AT5G03100.1	| Symbols: | F-box/RNI-like superfamily protein | chr5:726832-727980 FORWARD LENGTH=307	1	1	4	4	4	1	3	3	3	1	2	2	2	1	5	5	5	1	2	2	2	1	2	2	2	3.9069	2.90512	2	9.80078	1.97855	2	8.81202	13.7793	Mix	peroxisome	3	F-box/RNI-like superfamily protein;
648	AT1G16540	AT1G16540.1	| Symbols: SIR3, LOS5, ABA3, ATABA3, ACI2 | molybdenum cofactor sulfurase (LOS5) (ABA3) | chr1:5659465-5665201 FORWARD LENGTH=819	1	1	1	1	1																	1	1	1	1	0.976725	0	0	0	0	1	0.976725	1	Mix	peroxisome	4	molybdenum cofactor sulfurase (LOS5) (ABA3);Encodes molybdenum cofactor sulfurase. Involved in Moco biosynthesis. Involved in the conversion of ABA-aldehyde to ABA, the last step of abscisic acid (ABA) biosynthesis. <i>sir</i> loss-of-function mutants are resistant to sirtinol, a modulator of auxin signaling.N terminal domain is similar to bacterial NifS suggesting a common mechanism for sulphur …
649	AT4G15440	AT4G15440.1	| Symbols: HPL1, CYP74B2 | hydroperoxide lyase 1 | chr4:8835869-8838462 FORWARD LENGTH=384	12	4	4	4	4	7	10	10	10	4	5	5	5	2	3	3	3	11	11	11	11	4	4	4	4	3.9069	9.68374	5	5.88047	10.8821	4	18.5906	20.7625	Mix	peroxisome	5	hydroperoxide lyase 1;Encodes a hydroperoxide lyase. Also a member of the CYP74B cytochrome p450 family. In the ecotype Columbia (Col) the gene contains a 10-nucleotide deletion in its first exon that causes it to code for a truncated protein that results in a non-functional hydroperoxide lyase.
650	AT1G52400	AT1G52400.1	| Symbols: BGL1, BGLU18, ATBG1 | beta glucosidase 18 | chr1:19515250-19517930 FORWARD LENGTH=528	13	12	18	14	17.11	11	18	14	17.73	10	15	12	14.57	4	7	4	7	15	25	20	24.76	4	7	3	6	16.7118	17.1693	14.57	13.7211	24.4945	6	48.451	44.2156	Mix	peroxisome	6	beta glucosidase 18;encodes a member of glycosyl hydrolase family 1, located in inducible ER bodies which were formed after wounding, required in inducible ER body formation
651	AT1G76180	AT1G76180.1	| Symbols: ERD14 | Dehydrin family protein | chr1:28587013-28587657 REVERSE LENGTH=185	3	3	3	2	2.4	3	4	2	2.67	2	3	2	2.4					4	5	4	5	1	1	0	0	2.34414	2.58556	2.4	0	4.94639	0	7.3297	4.94639	Mix	peroxisome	7	Dehydrin family protein;Encodes a dehydrin protein whose expression is induced early on in response to dehydration stress. This gene's expression to cold occurs in two waves, with early induction occurring within 1 h and secondary induction occurring 5 h after the beginning of cold stress. Expression is also induced in response to ABA but not in response to 2,4-D, BA, and GA3. ERD14 protein is ca…
652	AT3G05970	AT3G05970.1	| Symbols: LACS6, ATLACS6 | long-chain acyl-CoA synthetase 6 | chr3:1786510-1791746 REVERSE LENGTH=701	3	1	1	1	1	1	1	1	1									1	1	1	1					0.976725	0.968374	0	0	0.989277	0	1.9451	0.989277	Mix	peroxisome	8	long-chain acyl-CoA synthetase 6;encode peroxisomal long-chain acyl-CoA synthetase (LACS) isozymes
653	AT2G44490	AT2G44490.1	| Symbols: PEN2, BGLU26 | Glycosyl hydrolase superfamily protein | chr2:18364872-18367515 FORWARD LENGTH=560	4	4	8	4	4.89	2	5	1	1.27	3	5	2	2.43	1	3	0	0	2	6	1	1.24	2	5	1	2	4.77619	1.22983	2.43	0	1.2267	2	8.43602	3.2267	Mix	peroxisome	9	Glycosyl hydrolase superfamily protein;Encodes a glycosyl hydrolase that localizes to peroxisomes and acts as a component of an inducible preinvasion resistance mechanism. Required for mlo resistance.
654	AT1G35720	AT1G35720.1	| Symbols: ANNAT1, OXY5, ATOXY5 | annexin 1 | chr1:13225304-13226939 FORWARD LENGTH=317	16	13	17	17	17	11	15	15	15	9	11	11	11					7	7	7	7	2	2	2	2	16.6043	14.5256	11	0	6.92494	2	42.1299	8.92494	Mix	peroxisome	10	annexin 1;Encodes a member of the annexin gene family, a diverse, multigene family of calcium-dependent, membrane-binding proteins. The protein was determined to have peroxidase activity. This activity is thought to be dependent on the presence of post-translational modifications (most likely phosphorylation). The protein was shown to be present as a mixture of monomer and homodimer. The homodime…
655	AT5G09660	AT5G09660.1	| Symbols: PMDH2 | peroxisomal NAD-malate dehydrogenase 2 | chr5:2993645-2995551 REVERSE LENGTH=354	11	12	21	21	21	15	23	22	22.92	12	20	20	20	3	3	3	3	4	4	4	4	4	5	5	5	20.5112	22.1951	20	5.88047	3.95711	5	62.7064	14.8376	Mix	peroxisome	11	peroxisomal NAD-malate dehydrogenase 2;encodes a microbody NAD-dependent malate dehydrogenase encodes an peroxisomal NAD-malate dehydrogenase that is involved in fatty acid beta-oxidation through providing NAD to the process of converting fatty acyl CoA to acetyl CoA.
656	AT5G66120	AT5G66120.2	| Symbols: | 3-dehydroquinate synthase, putative | chr5:26431516-26433649 REVERSE LENGTH=442	2	2	2	2	2	2	2	2	2	1	2	2	2					1	1	1	1					1.95345	1.93675	2	0	0.989277	0	5.8902	0.989277	Mix	peroxisome	12	3-dehydroquinate synthase, putative;
657	AT5G11520	AT5G11520.1	| Symbols: ASP3, YLS4 | aspartate aminotransferase 3 | chr5:3685257-3687721 REVERSE LENGTH=449	5	5	5	4	4.4	3	3	1	1.56	3	3	1	1.27	1	1	0	0	2	2	1	1.2					4.29759	1.51066	1.27	0	1.18713	0	7.07825	1.18713	Mix	peroxisome	13	aspartate aminotransferase 3;Encodes the chloroplastic isozyme of aspartate aminotransferase. Involved in aspartate biosynthesis and nitrogen metabolism. mRNA is expressed in senescing leaves.
658	AT1G20620	AT1G20620.1	| Symbols: CAT3, SEN2, ATCAT3 | catalase 3 | chr1:7143142-7146193 FORWARD LENGTH=492	12	17	40	29	38.7	14	32	25	30.68	16	30	22	28.84	3	4	0	0	5	7	3	7	7	8	7	8	37.7993	29.7097	28.84	0	6.92494	8	96.349	14.9249	Mix	peroxisome	14	catalase 3;Catalase, catalyzes the breakdown of hydrogen peroxide (H2O2) into water and oxygen.
659	AT2G39800	AT2G39800.1	| Symbols: P5CS1, ATP5CS | delta1-pyrroline-5-carboxylate synthase 1 | chr2:16598516-16602939 REVERSE LENGTH=717	4	2	2	2	2	3	4	4	4	3	3	1	3					1	1	1	1					1.95345	3.87349	3	0	0.989277	0	8.82694	0.989277	Mix	peroxisome	15	delta1-pyrroline-5-carboxylate synthase 1;encodes a delta1-pyrroline-5-carboxylate synthase that catalyzes the rate-limiting enzyme in the biosynthesis of proline. Gene is expressed in reproductive organs and tissues under non-stress conditions but in the whole plant under water-limiting condition. Expression is also induced by abscisic acid and salt stress in a light-dependent manner. P5CS1 appe…
660	AT1G68010	AT1G68010.1	| Symbols: HPR, ATHPR1 | hydroxypyruvate reductase | chr1:25493418-25495720 FORWARD LENGTH=386	16	15	25	25	25	15	21	21	21	12	19	19	19					2	2	2	2	5	5	5	5	24.4181	20.3358	19	0	1.97855	5	63.754	6.97855	Mix	peroxisome	16	hydroxypyruvate reductase;Encodes hydroxypyruvate reductase.
661	AT3G14420	AT3G14420.1	| Symbols: | Aldolase-type TIM barrel family protein | chr3:4821804-4823899 FORWARD LENGTH=367	11	31	53	20	36.1	32	61	23	43.81	28	51	23	39.95	2	2	1	2	3	4	1	4	6	7	2	5.33	35.2598	42.4244	39.95	3.92031	3.95711	5.33	117.634	13.2074	Mix	peroxisome	17	Aldolase-type TIM barrel family protein;
662	AT4G29010	AT4G29010.1	| Symbols: AIM1 | Enoyl-CoA hydratase/isomerase family | chr4:14297312-14302016 REVERSE LENGTH=721	6	5	6	6	6	4	4	4	4	3	3	3	3					1	1	1	1					5.86035	3.87349	3	0	0.989277	0	12.7338	0.989277	Mix	peroxisome	18	Enoyl-CoA hydratase/isomerase family;Functions in beta-oxidation of fatty acids, similar to CuMFP with L-3-hydroxyacyl-CoA hydrolyase , L-3-hydroxyacyl-dehydrogenase, D-3-hydroxyacyl-CoA epimerase, and 3, 2-enoyl-CoA isomerase activities
663	AT2G33150	AT2G33150.1	| Symbols: PKT3, PED1, KAT2 | peroxisomal 3-ketoacyl-CoA thiolase 3 | chr2:14047814-14050983 REVERSE LENGTH=462	10	6	7	7	7	6	7	7	7	7	9	9	9					1	1	1	1					6.83708	6.77861	9	0	0.989277	0	22.6157	0.989277	Mix	peroxisome	19	peroxisomal 3-ketoacyl-CoA thiolase 3;Encodes an organellar (peroxisome, glyoxysome) 3-ketoacyl-CoA thiolase, involved in fatty acid b-oxidation during germination and subsequent seedling growth. Mutants have defects in glyoxysomal fatty acid beta-oxidation. EC2.3.1.16 thiolase.
664	AT2G13360	AT2G13360.1	| Symbols: AGT, AGT1, SGAT | alanine:glyoxylate aminotransferase | chr2:5539417-5540902 REVERSE LENGTH=401	17	14	22	22	22	16	27	27	27	14	22	22	22					3	3	3	3					21.488	26.1461	22	0	2.96783	0	69.634	2.96783	Mix	peroxisome	20	alanine:glyoxylate aminotransferase;Encodes a peroxisomal photorespiratory enzyme that catalyzes transamination reactions with multiple substrates. It is involved in photorespiration.
665	AT1G19570	AT1G19570.1	| Symbols: DHAR1, ATDHAR1, DHAR5 | dehydroascorbate reductase | chr1:6773462-6774413 REVERSE LENGTH=213	13	7	7	7	7	7	8	8	8	10	11	11	11					1	1	1	1					6.83708	7.74699	11	0	0.989277	0	25.5841	0.989277	Mix	peroxisome	21	dehydroascorbate reductase;Encodes a member of the dehydroascorbate reductase gene family. Critical for a mutualistic symbiosis between the host Arabidopsis and the root colonizing fungus Piriformospora indica.
666	AT4G23600	AT4G23600.1	| Symbols: CORI3, JR2 | Tyrosine transaminase family protein | chr4:12310657-12312885 FORWARD LENGTH=422	15	14	19	19	19	10	11	11	11	13	25	25	25					2	2	2	2					18.5578	10.6521	25	0	1.97855	0	54.2099	1.97855	Mix	peroxisome	22	Tyrosine transaminase family protein;Encodes cystine lyase which is expected to be involved in amino acid metabolism, providing the plant with cysteine and the generation of precursors of ethylene biosynthesis. mRNA levels are elevated in response to wounding.
667	AT5G43940	AT5G43940.1	| Symbols: HOT5, ADH2, GSNOR, ATGSNOR1, PAR2 | GroES-like zinc-binding dehydrogenase family protein | chr5:17684265-17686379 FORWARD LENGTH=379	8	6	7	7	7	8	12	12	12	6	9	9	9					1	1	1	1					6.83708	11.6205	9	0	0.989277	0	27.4576	0.989277	Mix	peroxisome	23	GroES-like zinc-binding dehydrogenase family protein;Encodes a glutathione-dependent formaldehyde dehydrogenase (also known as class III type alcohol dehydrogenase) reduces S-nitrosoglutathione (GSNO), the condensation product of glutathione and NO, that is a naturally occurring NO reservoir and also a reactive nitrogen intermediate. Gene expression is reduced by wounding and induced by salicylic…
668	AT5G26000	AT5G26000.1	| Symbols: TGG1, BGLU38 | thioglucoside glucohydrolase 1 | chr5:9079678-9082347 REVERSE LENGTH=541	22	24	54	54	54	22	51	51	51	24	50	50	50	2	2	2	2	3	3	3	3					52.7432	49.3871	50	3.92031	2.96783	0	152.13	6.88815	Mix	peroxisome	24	thioglucoside glucohydrolase 1;member of Glycoside Hydrolase Family 1. encodes one of two known functional myrosinase enzymes in Arabidopsis. The enzyme catalyzes the hydrolysis of glucosinolates into compounds that are toxic to various microbes and herbivores.
669	AT1G23310	AT1G23310.1	| Symbols: GGT1, AOAT1, GGAT1 | glutamate:glyoxylate aminotransferase | chr1:8268720-8271329 REVERSE LENGTH=481	16	31	50	35	49.58	31	52	33	52	25	38	22	38	1	1	1	1	3	3	1	3	1	1	0	0	48.426	50.3554	38	1.96016	2.96783	0	136.781	4.92799	Mix	peroxisome	25	glutamate:glyoxylate aminotransferase;Identified by cloning the gene that corresponded to a purified protein having glyoxylate aminotransferase activity. Localized to the peroxisome and thought to be involved in photorespiration/ metabolic salvage pathway.
670	AT3G14415	AT3G14415.1	| Symbols: | Aldolase-type TIM barrel family protein | chr3:4818667-4820748 FORWARD LENGTH=367	10	30	54	21	37.9	34	57	19	36.19	26	43	15	26.05	1	1	0	0	2	3	0	0	5	6	1	2.67	37.0179	35.0454	26.05	0	0	2.67	98.1133	2.67	Mix	peroxisome	26	Aldolase-type TIM barrel family protein;
671	AT3G52880	AT3G52880.1	| Symbols: ATMDAR1, MDAR1 | monodehydroascorbate reductase 1 | chr3:19601477-19604366 REVERSE LENGTH=434	18	9	11	11	11	12	16	16	16	13	15	15	15					1	1	1	1					10.744	15.494	15	0	0.989277	0	41.238	0.989277	Mix	peroxisome	27	monodehydroascorbate reductase 1;Encodes a peroxisomal monodehydroascorbate reductase, involved in the ascorbate-glutathione cycle which removes toxic H2O2
672	AT3G19340	AT3G19340.1	| Symbols: | Protein of unknown function (DUF3754) | chr3:6701387-6704071 REVERSE LENGTH=487	3									1	1	1	1					1	1	1	1	1	1	1	1	0	0	1	0	0.989277	1	1	1.98928	Mix	plasma membrane	1	Protein of unknown function (DUF3754);
673	AT1G70330	AT1G70330.1	| Symbols: ENT1,AT, ENT1 | equilibrative nucleotide transporter 1 | chr1:26502920-26504360 FORWARD LENGTH=450	3									1	1	1	1					2	2	2	2					0	0	1	0	1.97855	0	1	1.97855	Mix	plasma membrane	2	equilibrative nucleotide transporter 1;encodes an adenosine transporter that catalyze a proton-dependent adenosine transport.
674	AT2G37970	AT2G37970.1	| Symbols: SOUL-1 | SOUL heme-binding family protein | chr2:15891027-15891704 FORWARD LENGTH=225	3	2	2	2	2	2	2	2	2									3	3	3	3	2	4	4	4	1.95345	1.93675	0	0	2.96783	4	3.8902	6.96783	Mix	plasma membrane	3	SOUL heme-binding family protein;
675	AT2G30930	AT2G30930.1	| Symbols: | unknown protein; FUNCTIONS IN: molecular_function unknown; INVOLVED IN: biological_process unknown; LOCATED IN: chloroplast, plasma membrane, membrane; EXPRESSED IN: 24 plant structures; EXPRESSED DURING: 14 growth stages; BEST Arabido	4	2	3	3	3					2	2	2	2					3	5	5	5	2	2	2	2	2.93018	0	2	0	4.94639	2	4.93018	6.94639	Mix	plasma membrane	4	;
676	AT5G58140	AT5G58140.1	| Symbols: PHOT2, NPL1 | phototropin 2 | chr5:23524771-23529993 FORWARD LENGTH=915	12	1	1	1	1	6	7	6	6.86	5	5	5	5	2	2	2	2	5	5	5	5	9	9	9	9	0.976725	6.64304	5	3.92031	4.94639	9	12.6198	17.8667	Mix	plasma membrane	5	phototropin 2;Membrane-bound protein serine/threonine kinase that functions as blue light photoreceptor in redundancy with PHO1. Involved in stomatal opening, chloroplast movement and phototropism. Mediates blue light-induced growth enhancements. PHOT1 and PHOT2 mediate blue light-dependent activation of the plasma membrane H+-ATPase in guard cell protoplasts. PHOT2 possesses two LOV (LOV1 and LO…
677	AT1G53210	AT1G53210.1	| Symbols: | sodium/calcium exchanger family protein / calcium-binding EF hand family protein | chr1:19844790-19847533 FORWARD LENGTH=585	4	4	4	4	4	3	3	3	3	1	1	1	1	1	1	1	1	3	5	5	5	2	2	2	2	3.9069	2.90512	1	1.96016	4.94639	2	7.81202	8.90654	Mix	plasma membrane	6	sodium/calcium exchanger family protein / calcium-binding EF hand family protein;
678	AT3G51420	AT3G51420.1	| Symbols: SSL4, ATSSL4 | strictosidine synthase-like 4 | chr3:19084082-19085451 FORWARD LENGTH=370	6	2	2	2	2	3	3	3	3	1	1	1	1	1	1	1	1	3	3	3	3	2	2	2	2	1.95345	2.90512	1	1.96016	2.96783	2	5.85857	6.92799	Mix	plasma membrane	7	strictosidine synthase-like 4;Although this enzyme is predicted to encode a strictosidine synthase (SS), it lacks a conserved catalytic glutamate residue found in active SS enzymes and it is not expected to have SS activity.
679	AT4G23400	AT4G23400.1	| Symbols: PIP1D, PIP1;5 | plasma membrane intrinsic protein 1;5 | chr4:12220792-12222155 FORWARD LENGTH=287	1	1	1	1	1	1	1	1	1					2	2	1	2									0.976725	0.968374	0	3.92031	0	0	1.9451	3.92031	Mix	plasma membrane	8	plasma membrane intrinsic protein 1;5;
680	AT4G36750	AT4G36750.1	| Symbols: | Quinone reductase family protein | chr4:17324642-17326215 FORWARD LENGTH=273	2	2	2	2	2													1	1	1	1	1	1	1	1	1.95345	0	0	0	0.989277	1	1.95345	1.98928	Mix	plasma membrane	9	Quinone reductase family protein;
681	AT1G20050	AT1G20050.1	| Symbols: HYD1 | C-8,7 sterol isomerase | chr1:6949160-6950135 FORWARD LENGTH=223	1					1	1	1	1									1	1	1	1					0	0.968374	0	0	0.989277	0	0.968374	0.989277	Mix	plasma membrane	10	C-8,7 sterol isomerase;C-8 sterol isomerase
682	AT3G28860	AT3G28860.1	| Symbols: ATMDR1, ATMDR11, PGP19, MDR11, MDR1, ATPGP19, ABCB19, ATABCB19 | ATP binding cassette subfamily B19 | chr3:10870287-10877286 REVERSE LENGTH=1252	1					1	1	1	1					1	1	1	1									0	0.968374	0	1.96016	0	0	0.968374	1.96016	Mix	plasma membrane	11	ATP binding cassette subfamily B19;Belongs to the family of ATP-binding cassette (ABC) transporters. Also known as AtMDR11 and PGP19. Possibly regulates auxin-dependent responses by influencing basipetal auxin transport in the root. Acts upstream of phyA in regulating hypocotyl elongation and gravitropic response. Exerts nonredundant, partially overlapping functions with the ABC transporter encod…
683	AT3G01290	AT3G01290.1	| Symbols: | SPFH/Band 7/PHB domain-containing membrane-associated protein family | chr3:88252-89356 REVERSE LENGTH=285	1	3	3	1	1.75	2	2	1	1.33	1	1	0	0	1	1	1	1	2	3	1	2					1.70927	1.28794	0	1.96016	1.97855	0	2.99721	3.93871	Mix	plasma membrane	12	SPFH/Band 7/PHB domain-containing membrane-associated protein family;
684	AT4G30190	AT4G30190.1	| Symbols: AHA2, PMA2, HA2 | H(+)-ATPase 2 | chr4:14770820-14775920 REVERSE LENGTH=948	2	15	15	1	4.12	10	11	0	0	13	15	0	0	5	5	1	3.67	5	5	0	0	2	2	0	0	4.02411	0	0	7.19378	0	0	4.02411	7.19378	Mix	plasma membrane	13	H(+)-ATPase 2;belongs to the P-type ATPase superfamily of cation-transporting ATPases, pumps protons out of the cell, generating a proton gradient that drives the active transport of nutrients by proton symport. has two autoinhibitory regions within the C-terminal dom
685	AT4G23850	AT4G23850.1	| Symbols: LACS4 | AMP-dependent synthetase and ligase family protein | chr4:12403720-12408263 REVERSE LENGTH=666	9	5	5	5	5	2	2	2	2	3	3	3	3					6	6	6	6	2	2	2	2	4.88363	1.93675	3	0	5.93566	2	9.82037	7.93566	Mix	plasma membrane	14	AMP-dependent synthetase and ligase family protein;
686	AT3G10260	AT3G10260.1	| Symbols: | Reticulon family protein | chr3:3171413-3172508 REVERSE LENGTH=247	1	1	1	1	1	1	1	1	1	1	1	1	1					1	1	1	1	1	1	1	1	0.976725	0.968374	1	0	0.989277	1	2.9451	1.98928	Mix	plasma membrane	15	Reticulon family protein;
687	AT3G53420	AT3G53420.1	| Symbols: PIP2A, PIP2, PIP2;1 | plasma membrane intrinsic protein 2A | chr3:19803906-19805454 REVERSE LENGTH=287	5	5	6	5	6	5	7	6	7	6	6	5	5.83	6	6	5	6	2	4	4	4	2	2	2	2	5.86035	6.77861	5.83	11.7609	3.95711	2	18.469	17.7181	Mix	plasma membrane	16	plasma membrane intrinsic protein 2A;a member of the plasma membrane intrinsic protein subfamily PIP2. localizes to the plasma membrane and exhibits water transport activity in Xenopus oocyte. expressed specifically in the vascular bundles and protein level increases slightly during leaf dev. When expressed in yeast cells can conduct hydrogen peroxide into those cells.
688	AT1G59610	AT1G59610.1	| Symbols: ADL3, CF1, DRP2B, DL3 | dynamin-like 3 | chr1:21893413-21900780 FORWARD LENGTH=920	8	3	3	3	3	3	3	3	3	4	4	4	4					4	4	4	4	2	2	2	2	2.93018	2.90512	4	0	3.95711	2	9.8353	5.95711	Mix	plasma membrane	17	dynamin-like 3;A high molecular weight GTPase whose GTP-binding domain shows a low homology to those of other plant dynamin-like proteins.Contains a pleckstrin homologous domain. DRP2B and DRP1A participate together in clathrin-coated vesicle formation during endocytosis.
689	AT1G72150	AT1G72150.1	| Symbols: PATL1 | PATELLIN 1 | chr1:27148558-27150652 FORWARD LENGTH=573	10	6	6	5	5.5	8	8	6	7.33	7	8	7	7.64	3	3	1	3	4	5	4	5	4	4	3	4	5.37199	7.09818	7.64	5.88047	4.94639	4	20.1102	14.8269	Mix	plasma membrane	18	PATELLIN 1;novel cell-plate-associated protein that is related in sequence to proteins involved in membrane trafficking in other eukaryotes
690	AT4G12420	AT4G12420.1	| Symbols: SKU5 | Cupredoxin superfamily protein | chr4:7349941-7352868 REVERSE LENGTH=587	4	2	3	3	3	1	1	1	1	4	4	4	4	1	1	1	1	1	1	1	1	2	2	2	2	2.93018	0.968374	4	1.96016	0.989277	2	7.89855	4.94943	Mix	plasma membrane	19	Cupredoxin superfamily protein;Encodes a protein of unknown function involved in directed root tip growth. It is a member of 19-member gene family and is distantly related structurally to the multiple-copper oxidases ascorbate oxidase and laccase, though it lacks the copper-binding domains. The protein is glycosylated and GPI-anchored. It is localized to the plasma membrane and the cell wall. The…
691	AT4G14240	AT4G14240.1	| Symbols: | CBS domain-containing protein with a domain of unknown function (DUF21) | chr4:8204712-8207273 REVERSE LENGTH=494	1	1	1	1	1	1	1	1	1	1	1	0	0									1	1	1	1	0.976725	0.968374	0	0	0	1	1.9451	1	Mix	plasma membrane	20	CBS domain-containing protein with a domain of unknown function (DUF21);
692	AT3G17780	AT3G17780.1	| Symbols: | FUNCTIONS IN: molecular_function unknown; INVOLVED IN: intracellular protein transport; LOCATED IN: endomembrane system, integral to membrane, endoplasmic reticulum; EXPRESSED IN: 23 plant structures; EXPRESSED DURING: 13 growth stages	1	1	1	1	1	1	1	1	1									1	1	1	1					0.976725	0.968374	0	0	0.989277	0	1.9451	0.989277	Mix	plasma membrane	21	;
693	AT1G70410	AT1G70410.1	| Symbols: ATBCA4, BCA4, CA4 | beta carbonic anhydrase 4 | chr1:26534167-26536505 REVERSE LENGTH=258	8	6	10	10	10	3	4	4	4	5	5	5	5	3	3	3	3	4	4	4	4	2	2	2	2	9.76725	3.87349	5	5.88047	3.95711	2	18.6407	11.8376	Mix	plasma membrane	22	beta carbonic anhydrase 4;Encodes a putative beta-carbonic anhydrase betaCA4. Together with betaCA1 (At3g01500) regulates CO2-controlled stomatal movements in guard cells.
694	AT5G62670	AT5G62670.1	| Symbols: AHA11, HA11 | H(+)-ATPase 11 | chr5:25159495-25164957 FORWARD LENGTH=956	9	7	7	4	5.5	7	7	5	6.67	7	8	4	6.29	4	4	2	3.33	3	3	1	3	2	2	1	2	5.37199	6.45905	6.29	6.52732	2.96783	2	18.121	11.4952	Mix	plasma membrane	23	H(+)-ATPase 11;
695	AT1G13100	AT1G13100.1	| Symbols: CYP71B29 | cytochrome P450, family 71, subfamily B, polypeptide 29 | chr1:4463983-4465538 FORWARD LENGTH=490	1	1	2	0	0	2	2	1	1.33	2	2	1	2	1	1	0	0	2	2	1	1.5	1	1	0	0	0	1.28794	2	0	1.48392	0	3.28794	1.48392	Mix	plasma membrane	24	cytochrome P450, family 71, subfamily B, polypeptide 29;putative cytochrome P450
696	AT4G20260	AT4G20260.1	| Symbols: ATPCAP1, PCAP1 | plasma-membrane associated cation-binding protein 1 | chr4:10941593-10943227 FORWARD LENGTH=225	5	4	4	4	4	3	4	4	4	4	6	6	6	1	1	1	1	1	2	2	2	3	3	3	3	3.9069	3.87349	6	1.96016	1.97855	3	13.7804	6.93871	Mix	plasma membrane	25	plasma-membrane associated cation-binding protein 1;Encodes a Ca2+ and Cu2+ binding protein. N-terminal myristylation on glycine 2 appears to enable it to associate tightly with the plasma membrane. Recombinant PCaP1 interacts strongly with phosphatidylinositol 3,5-bisphosphate (PtdIns(3,5)P2) and PtdIns (3,4,5)P3, and weakly with PtdIns(3,5)P2 and PtdIns(4,5). It also interacts with calmodulin (…
697	AT1G04750	AT1G04750.1	| Symbols: VAMP7B, VAMP721, ATVAMP721, AT VAMP7B | vesicle-associated membrane protein 721 | chr1:1331857-1333426 REVERSE LENGTH=219	3	2	2	2	2	3	3	3	3	2	2	2	2	1	1	1	1	1	1	1	1	1	1	1	1	1.95345	2.90512	2	1.96016	0.989277	1	6.85857	3.94943	Mix	plasma membrane	26	vesicle-associated membrane protein 721;vesicle-associated membrane protein 7B (At VAMP7B) mRNA,
698	AT3G45780	AT3G45780.1	| Symbols: PHOT1, NPH1, JK224, RPT1 | phototropin 1 | chr3:16818557-16823960 FORWARD LENGTH=996	6	4	4	4	4	2	2	1	1.14	2	2	2	2					1	1	1	1	2	2	2	2	3.9069	1.10395	2	0	0.989277	2	7.01085	2.98928	Mix	plasma membrane	27	phototropin 1;Blue-light photoreceptor. Contains a light activated serine-threonine kinase domain and LOV1 and LOV2 repeats. Mutants are defective in blue-light response. Mediates blue light-induced growth enhancements. PHOT1 and PHOT2 mediate blue light-dependent activation of the plasma membrane H+-ATPase in guard cell protoplasts. PHOT1 undergoes blue-light-dependent autophosphorylation. At le…
699	AT1G03870	AT1G03870.1	| Symbols: FLA9 | FASCICLIN-like arabinoogalactan 9 | chr1:982625-983368 REVERSE LENGTH=247	2	2	3	3	3	2	3	3	3	3	4	4	4					1	3	3	3	1	1	1	1	2.93018	2.90512	4	0	2.96783	1	9.8353	3.96783	Mix	plasma membrane	28	FASCICLIN-like arabinoogalactan 9;fasciclin-like arabinogalactan-protein 9 (Fla9)
700	AT1G18210	AT1G18210.1	| Symbols: | Calcium-binding EF-hand family protein | chr1:6268273-6268785 REVERSE LENGTH=170	3					3	4	4	4	1	1	1	1					2	2	2	2					0	3.87349	1	0	1.97855	0	4.87349	1.97855	Mix	plasma membrane	29	Calcium-binding EF-hand family protein;
701	AT1G30360	AT1G30360.1	| Symbols: ERD4 | Early-responsive to dehydration stress protein (ERD4) | chr1:10715892-10718799 FORWARD LENGTH=724	16	12	13	12	13	10	10	9	10	11	11	10	11	3	3	3	3	8	8	7	7.09	4	4	3	3.04	12.6974	9.68374	11	5.88047	7.01398	3.04	33.3812	15.9344	Mix	plasma membrane	30	Early-responsive to dehydration stress protein (ERD4);
702	AT1G66980	AT1G66980.1	| Symbols: SNC4 | suppressor of npr1-1 constitutive 4 | chr1:24997491-25001961 REVERSE LENGTH=1118	1	2	2	1	1.25	3	3	1	1.67	2	3	2	2.33	1	1	1	1	1	1	1	1					1.22091	1.61718	2.33	1.96016	0.989277	0	5.16809	2.94943	Mix	plasma membrane	31	suppressor of npr1-1 constitutive 4;Encodes SNC4 (suppressor of npr1-1, constitutive 4), an atypical receptor-like kinase with two predicted extracellular glycerophosphoryl diester phosphodiesterase domains.
703	AT5G62740	AT5G62740.1	| Symbols: HIR1, ATHIR1 | SPFH/Band 7/PHB domain-containing membrane-associated protein family | chr5:25201320-25202535 FORWARD LENGTH=286	2	2	3	2	2.5	2	2	1	1.33	2	2	1	1.5					2	3	1	2					2.44181	1.28794	1.5	0	1.97855	0	5.22975	1.97855	Mix	plasma membrane	32	SPFH/Band 7/PHB domain-containing membrane-associated protein family;
704	AT1G59870	AT1G59870.1	| Symbols: PEN3, PDR8, ATPDR8, ABCG36, ATABCG36 | ABC-2 and Plant PDR ABC-type transporter family protein | chr1:22034661-22039844 FORWARD LENGTH=1469	23	15	15	15	15	11	12	12	12	15	15	15	15	3	3	3	3	7	8	8	8	4	4	4	4	14.6509	11.6205	15	5.88047	7.91422	4	41.2714	17.7947	Mix	plasma membrane	33	ABC-2 and Plant PDR ABC-type transporter family protein;ATP binding cassette transporter. Localized to the plasma membrane in uninfected cells. In infected leaves, the protein concentrated at infection sites. Contributes to nonhost resistance to inappropriate pathogens that enter by direct penetration in a salicylic acid–dependent manner. Required for mlo resistance. Has Cd transporter activity (…
705	AT1G66970	AT1G66970.1	| Symbols: SVL2 | SHV3-like 2 | chr1:24992746-24996005 REVERSE LENGTH=763	5	4	4	3	3.75	4	4	2	3.33	4	5	4	4.67	1	1	1	1	1	1	1	1	2	2	2	2	3.66272	3.22468	4.67	1.96016	0.989277	2	11.5574	4.94943	Mix	plasma membrane	34	SHV3-like 2;
706	AT4G35100	AT4G35100.1	| Symbols: PIP3, PIP3A, PIP2;7, SIMIP | plasma membrane intrinsic protein 3 | chr4:16708672-16709958 FORWARD LENGTH=280	3	4	6	6	6	3	4	4	4	4	8	8	8	2	2	2	2	3	3	3	3	1	1	1	1	5.86035	3.87349	8	3.92031	2.96783	1	17.7338	7.88815	Mix	plasma membrane	35	plasma membrane intrinsic protein 3;a member of the plasma membrane intrinsic protein PIP. functions as aquaporin. Salt-stress-inducible MIP
707	AT5G06320	AT5G06320.1	| Symbols: NHL3 | NDR1/HIN1-like 3 | chr5:1931016-1931711 REVERSE LENGTH=231	4	3	4	4	4	1	1	1	1	1	1	1	1					1	1	1	1	1	1	1	1	3.9069	0.968374	1	0	0.989277	1	5.87527	1.98928	Mix	plasma membrane	36	NDR1/HIN1-like 3;encodes a protein whose sequence is similar to tobacco hairpin-induced gene (HIN1) and Arabidopsis non-race specific disease resistance gene (NDR1). Expression of this gene is induced by cucumber mosaic virus, spermine and Pseudomonas syringae pv. tomato DC3000. The gene product is localized to the plasma membrane.
708	AT2G39010	AT2G39010.1	| Symbols: PIP2E, PIP2;6 | plasma membrane intrinsic protein 2E | chr2:16291564-16293746 FORWARD LENGTH=289	3	2	2	2	2	2	2	2	2	2	2	2	2	1	1	1	1	1	1	1	1					1.95345	1.93675	2	1.96016	0.989277	0	5.8902	2.94943	Mix	plasma membrane	37	plasma membrane intrinsic protein 2E;
709	AT3G11130	AT3G11130.1	| Symbols: | Clathrin, heavy chain | chr3:3482575-3491667 REVERSE LENGTH=1705	6	21	24	3	13.5	19	20	4	16.8	19	22	3	12.5	7	7	0	0	8	8	1	8	5	5	1	5	13.1858	16.2687	12.5	0	7.91422	5	41.9545	12.9142	Mix	plasma membrane	38	Clathrin, heavy chain;
710	AT2G45960	AT2G45960.1	| Symbols: PIP1B, TMP-A, ATHH2, PIP1;2 | plasma membrane intrinsic protein 1B | chr2:18910450-18911703 FORWARD LENGTH=286	3	2	3	3	3	4	4	3	4	2	3	3	3	1	1	1	1	1	1	1	1	1	1	1	1	2.93018	3.87349	3	1.96016	0.989277	1	9.80367	3.94943	Mix	plasma membrane	39	plasma membrane intrinsic protein 1B;a member of the plasma membrane intrinsic protein subfamily PIP1. localizes to the plasma membrane and exhibits water transport activity in Xenopus oocyte. expressed ubiquitously and protein level decreases slightly during leaf development.
711	AT3G26210	AT3G26210.1	| Symbols: CYP71B23 | cytochrome P450, family 71, subfamily B, polypeptide 23 | chr3:9593329-9595202 REVERSE LENGTH=501	2	2	3	1	3	3	3	2	2.67	1	1	0	0	1	1	0	0	2	2	1	1.5	1	1	0	0	2.93018	2.58556	0	0	1.48392	0	5.51573	1.48392	Mix	plasma membrane	40	cytochrome P450, family 71, subfamily B, polypeptide 23;putative cytochrome P450
712	AT3G07390	AT3G07390.1	| Symbols: AIR12 | auxin-responsive family protein | chr3:2365452-2366273 FORWARD LENGTH=273	3	4	4	4	4	4	4	4	4	4	4	4	4	1	1	1	1	1	1	1	1	1	1	1	1	3.9069	3.87349	4	1.96016	0.989277	1	11.7804	3.94943	Mix	plasma membrane	41	auxin-responsive family protein;isolated from differential screening of a cDNA library from auxin-treated root culture. sequence does not show homology to any known proteins and is predicted to be extracellular.
713	AT3G11820	AT3G11820.1	| Symbols: SYP121, AT-SYR1, ATSYP121, SYR1, ATSYR1, PEN1 | syntaxin of plants 121 | chr3:3729540-3730868 REVERSE LENGTH=346	2	2	2	2	2	1	1	1	1	1	1	1	1					1	1	1	1					1.95345	0.968374	1	0	0.989277	0	3.92182	0.989277	Mix	plasma membrane	42	syntaxin of plants 121;Encodes a syntaxin localized at the plasma membrane (SYR1, Syntaxin Related Protein 1, also known as SYP121, PENETRATION1/PEN1). SYR1/PEN1 is a member of the SNARE superfamily proteins. SNARE proteins are involved in cell signaling, vesicle traffic, growth and development. SYR1/PEN1 functions in positioning anchoring of the KAT1 K+ channel protein at the plasma membrane. Tr…
714	AT3G21180	AT3G21180.1	| Symbols: ACA9, ATACA9 | autoinhibited Ca(2+)-ATPase 9 | chr3:7425770-7431941 FORWARD LENGTH=1086	1	1	4	4	4	1	6	6	6	2	8	7	7.78	1	3	3	3					1	1	1	1	3.9069	5.81024	7.78	5.88047	0	1	17.4971	6.88047	Mix	plasma membrane	43	autoinhibited Ca(2+)-ATPase 9;one of the type IIB calcium pump isoforms. encodes an autoinhibited Ca(2+)-ATPase that contains an N-terminal calmodulin binding autoinhibitory domain.
715	AT4G27520	AT4G27520.1	| Symbols: ENODL2, AtENODL2 | early nodulin-like protein 2 | chr4:13750668-13751819 REVERSE LENGTH=349	7	7	12	12	12	5	10	10	10	6	11	11	11	2	2	2	2	2	2	2	2	2	2	2	2	11.7207	9.68374	11	3.92031	1.97855	2	32.4044	7.89887	Mix	plasma membrane	44	early nodulin-like protein 2;
716	AT5G54500	AT5G54500.1	| Symbols: FQR1 | flavodoxin-like quinone reductase 1 | chr5:22124674-22126256 FORWARD LENGTH=204	3	2	2	2	2	2	2	2	2	2	2	2	2					1	1	1	1					1.95345	1.93675	2	0	0.989277	0	5.8902	0.989277	Mix	plasma membrane	45	flavodoxin-like quinone reductase 1;Encodes a flavin mononucleotide-binding flavodoxin-like quinone reductase that is a primary auxin-response gene.
717	AT3G61050	AT3G61050.1	| Symbols: NTMC2TYPE4, NTMC2T4 | Calcium-dependent lipid-binding (CaLB domain) family protein | chr3:22597485-22600932 FORWARD LENGTH=510	5	3	4	4	4	4	7	7	7	2	3	3	3					2	2	2	2					3.9069	6.77861	3	0	1.97855	0	13.6855	1.97855	Mix	plasma membrane	46	Calcium-dependent lipid-binding (CaLB domain) family protein;
718	AT5G42080	AT5G42080.1	| Symbols: ADL1, ADL1A, AG68, DRP1A, RSW9, DL1 | dynamin-like protein | chr5:16820661-16824536 REVERSE LENGTH=610	6	2	2	2	2	2	2	2	2	4	4	4	4	1	1	1	1									1.95345	1.93675	4	1.96016	0	0	7.8902	1.96016	Mix	plasma membrane	47	dynamin-like protein;Encodes a dynamin-like protein related to phragmoplastin. Mutations in this gene, in combination with mutation in ADL1E, result in defects in embryogenesis, cell plate formation and trichome branching. Also controls vascular patterning in combination with VAN3 and GNOM. DRP2B and DRP1A participate together in clathrin-coated vesicle formation during endocytosis.
719	AT3G08510	AT3G08510.1	| Symbols: ATPLC2, PLC2 | phospholipase C 2 | chr3:2582626-2585556 REVERSE LENGTH=581	7	3	3	3	3	5	5	5	5	4	4	4	4	1	1	1	1									2.93018	4.84187	4	1.96016	0	0	11.772	1.96016	Mix	plasma membrane	48	phospholipase C 2;Phosphoinositide-specific phospholipase C (PI-PLC), catalyzes hydrolysis of phosphatidylinositol 4,5-bisphosphate into inositol 1,4,5-trisphosphate and diacylglycerol.
720	AT3G27820	AT3G27820.1	| Symbols: ATMDAR4, MDAR4 | monodehydroascorbate reductase 4 | chr3:10315249-10317881 FORWARD LENGTH=488	8	2	2	2	2	1	1	1	1	2	2	2	2	1	1	1	1	4	5	5	5	6	7	7	7	1.95345	0.968374	2	1.96016	4.94639	7	4.92182	13.9065	Mix	peroxisome,plastid	1	monodehydroascorbate reductase 4;Encodes a peroxisome membrane-bound monodehydroascorbate reductase, involved in the ascorbate-glutathione cycle which removes toxic H2O2
721	AT5G24400	AT5G24400.1	| Symbols: EMB2024, PGL3 | NagB/RpiA/CoA transferase-like superfamily protein | chr5:8330532-8331784 REVERSE LENGTH=325	4					1	1	1	1	4	4	4	4									1	1	1	1	0	0.968374	4	0	0	1	4.96837	1	Mix	peroxisome,plastid	2	NagB/RpiA/CoA transferase-like superfamily protein;Encodes a protein with 6-phosphoglucunolactonase activity that localizes to the chloroplasts and the peroxisome. However, mutant phenotypes observed in pgl3 mutant plants can be complemented with a chloroplast-targeted version of the protein. PGL3 likely functions in the oxidative branch of the pentose phosphate pathway. pgl3 mutant phenotypes su…
722	AT5G53170	AT5G53170.1	| Symbols: FTSH11 | FTSH protease 11 | chr5:21563023-21567922 REVERSE LENGTH=806	25	1	1	1	1									10	10	10	10	19	24	24	24	23	31	31	31	0.976725	0	0	19.6016	23.7427	31	0.976725	74.3442	Mix	mitochondrion,plastid	3	FTSH protease 11;encodes an FtsH protease that is localized to the chloroplast and the mitochondrion
723	AT5G14220	AT5G14220.1	| Symbols: HEMG2, MEE61, PPO2 | Flavin containing amine oxidoreductase family | chr5:4583506-4587369 REVERSE LENGTH=508	21	4	4	4	4	2	2	2	2	3	3	3	3	8	9	9	9	21	33	33	33	22	34	34	34	3.9069	1.93675	3	17.6414	32.6462	34	8.84365	84.2876	Mix	mitochondrion,plastid	4	Flavin containing amine oxidoreductase family;Encodes PPO2, a putative protoporphyrinogen oxidase based on sequence homology. Also known as MEE61 (maternal effect embryo arrest 61). mee61 mutant shows arrested endosperm development.
724	AT5G64050	AT5G64050.1	| Symbols: ATERS, OVA3, ERS | glutamate tRNA synthetase | chr5:25630196-25633099 REVERSE LENGTH=570	3					1	1	1	1									1	1	1	1	2	2	2	2	0	0.968374	0	0	0.989277	2	0.968374	2.98928	Mix	mitochondrion,plastid	5	glutamate tRNA synthetase;Glutamate-tRNA ligase. Targeted to mitochondria and chloroplast. Its inactivation causes developmental arrest of chloroplasts and mitochondria in Nicotiana benthamiana.
725	AT5G08740	AT5G08740.1	| Symbols: NDC1 | NAD(P)H dehydrogenase C1 | chr5:2848752-2851323 REVERSE LENGTH=519	9	5	5	5	5	5	5	5	5	2	2	2	2	1	2	2	2	5	6	6	6	4	4	4	4	4.88363	4.84187	2	3.92031	5.93566	4	11.7255	13.856	Mix	mitochondrion,plastid	6	NAD(P)H dehydrogenase C1;
726	AT2G04842	AT2G04842.1	| Symbols: EMB2761 | threonyl-tRNA synthetase, putative / threonine--tRNA ligase, putative | chr2:1698466-1701271 REVERSE LENGTH=650	5	2	2	2	2	3	4	4	4					1	1	1	1					2	2	2	2	1.95345	3.87349	0	1.96016	0	2	5.82694	3.96016	Mix	mitochondrion,plastid	7	threonyl-tRNA synthetase, putative / threonine--tRNA ligase, putative;Encodes a dual localized threonyl-tRNA synthetase found both in the mitochondrion and the chloroplast. Plants mutated in this gene terminate as embryos in the globular stage.
727	AT1G74260	AT1G74260.1	| Symbols: PUR4 | purine biosynthesis 4 | chr1:27923005-27927764 REVERSE LENGTH=1407	3	2	2	2	2																	1	1	1	1	1.95345	0	0	0	0	1	1.95345	1	Mix	mitochondrion,plastid	8	purine biosynthesis 4;Encodes formylglycinamidine ribonucleotide synthase an enzyme involved in de novo purine biosynthesis. PUR4 is localizes to the chloroplast and mitochondria. Loss of PUR4 function affects male but not female gametophyte development.
728	AT2G07698	AT2G07698.1	| Symbols: | ATPase, F1 complex, alpha subunit protein | chr2:3361474-3364028 FORWARD LENGTH=777	15	16	33	25	27.41	15	28	22	23.57	18	36	30	31.94	5	11	4	4.51	7	11	6	6.73	5	6	3	3.29	26.772	22.8246	31.94	8.84031	6.65784	3.29	81.5366	18.7881	Mix	mitochondrion,plastid	9	ATPase, F1 complex, alpha subunit protein;
729	AT3G19170	AT3G19170.1	| Symbols: ATPREP1, ATZNMP, PREP1 | presequence protease 1 | chr3:6625578-6631874 REVERSE LENGTH=1080	26	12	12	12	12	20	20	20	20	12	13	13	13					2	2	2	2	2	2	2	2	11.7207	19.3675	13	0	1.97855	2	44.0882	3.97855	Mix	mitochondrion,plastid	10	presequence protease 1;Zinc metalloprotease pitrilysin subfamily A. Signal peptide degrading enzyme targeted to mitochondria and chloroplasts. Expressed only in siliques and flowers
730	AT3G57090	AT3G57090.1	| Symbols: BIGYIN, FIS1A | Tetratricopeptide repeat (TPR)-like superfamily protein | chr3:21128627-21129981 FORWARD LENGTH=170	8									1	1	1	1	2	3	3	3	8	11	11	11	9	11	11	11	0	0	1	5.88047	10.8821	11	1	27.7625	Mix	mitochondrion,plastid,peroxisome	11	Tetratricopeptide repeat (TPR)-like superfamily protein;Encodes a protein with similarity to yeast FIS proteins. These membrane anchored proteins bind DRP proteins and function during organelle division. FIS1B is expressed ubiquitously and appears to be involved in peroxisome division.
731	AT5G24690	AT5G24690.1	| Symbols: | Protein of unknown function (DUF3411) | chr5:8455783-8458513 REVERSE LENGTH=521	22	1	1	1	1									15	21	21	21	28	47	47	47	27	40	40	40	0.976725	0	0	41.1633	46.496	40	0.976725	127.659	Mix	plastid	12	Protein of unknown function (DUF3411);
732	AT4G25650	AT4G25650.1	| Symbols: ACD1-LIKE, PTC52, TIC55-IV | ACD1-like | chr4:13081021-13083153 REVERSE LENGTH=536	15	1	1	1	1									8	11	11	11	14	34	34	34	14	37	37	37	0.976725	0	0	21.5617	33.6354	37	0.976725	92.1972	Mix	plastid	13	ACD1-like;Similar to ACD1. Leaves of antisense ACD1-like plants turn yellow in darkness like wild-type whereas antisense ACD1 plants remain dark after five days of dark treatment.
733	AT4G23940	AT4G23940.1	| Symbols: | FtsH extracellular protease family | chr4:12437108-12441841 FORWARD LENGTH=946	31									1	1	1	1	6	7	7	7	25	30	30	30	28	36	36	36	0	0	1	13.7211	29.6783	36	1	79.3994	Mix	plastid	14	FtsH extracellular protease family;
734	AT2G43950	AT2G43950.1	| Symbols: OEP37, ATOEP37 | chloroplast outer envelope protein 37 | chr2:18200553-18202644 REVERSE LENGTH=343	14	1	1	1	1									8	9	9	9	16	23	23	23	16	23	23	23	0.976725	0	0	17.6414	22.7534	23	0.976725	63.3948	Mix	plastid	15	chloroplast outer envelope protein 37;Constitutes a peptide sensitive ion channel in chloroplast outer membranes. Accumulates in germinating seeds and developing embryos.
735	AT5G01590	AT5G01590.1	| Symbols: | unknown protein; FUNCTIONS IN: molecular_function unknown; INVOLVED IN: biological_process unknown; LOCATED IN: chloroplast, chloroplast envelope; EXPRESSED IN: 22 plant structures; EXPRESSED DURING: 13 growth stages; Has 60 Blast hits	28	1	1	1	1					1	1	1	1	13	15	15	15	31	42	42	42	26	40	40	40	0.976725	0	1	29.4024	41.5497	40	1.97673	110.952	Mix	plastid	16	;
736	AT4G32250	AT4G32250.1	| Symbols: | Protein kinase superfamily protein | chr4:15570285-15572528 REVERSE LENGTH=611	18					1	1	1	1					5	6	6	6	19	22	22	22	18	20	20	20	0	0.968374	0	11.7609	21.7641	20	0.968374	53.525	Mix	plastid	17	Protein kinase superfamily protein;
737	AT2G26900	AT2G26900.1	| Symbols: | Sodium Bile acid symporter family | chr2:11475156-11477870 REVERSE LENGTH=409	10									1	1	1	1	6	10	10	10	9	18	18	18	7	13	13	13	0	0	1	19.6016	17.807	13	1	50.4086	Mix	plastid	18	Sodium Bile acid symporter family;
738	AT1G31800	AT1G31800.1	| Symbols: CYP97A3, LUT5 | cytochrome P450, family 97, subfamily A, polypeptide 3 | chr1:11396440-11399470 FORWARD LENGTH=595	15	1	1	1	1									8	10	10	10	10	11	11	11	16	19	19	19	0.976725	0	0	19.6016	10.8821	19	0.976725	49.4836	Mix	plastid	19	cytochrome P450, family 97, subfamily A, polypeptide 3;Encodes a protein with &#946;-ring carotenoid hydroxylase activity.
739	ATCG01130	ATCG01130.1	| Symbols: YCF1.2 | Ycf1 protein | chrC:123884-129244 REVERSE LENGTH=1786	72	3	3	3	3	1	1	1	1	2	2	2	2	22	25	25	25	68	97	97	97	69	102	102	102	2.93018	0.968374	2	49.0039	95.9599	102	5.89855	246.964	Mix	plastid	20	Ycf1 protein;hypothetical protein
740	AT4G33520	AT4G33520.2	| Symbols: PAA1, HMA6 | P-type ATP-ase 1 | chr4:16118993-16125849 FORWARD LENGTH=949	17	1	1	1	1									2	2	2	2	10	11	11	11	18	21	21	21	0.976725	0	0	3.92031	10.8821	21	0.976725	35.8024	Mix	plastid	21	P-type ATP-ase 1;Encodes a putative metal-transporting P-type ATPase.
741	AT3G25680	AT3G25680.1	| Symbols: | FUNCTIONS IN: molecular_function unknown; INVOLVED IN: biological_process unknown; LOCATED IN: chloroplast; EXPRESSED IN: 21 plant structures; EXPRESSED DURING: 13 growth stages; CONTAINS InterPro DOMAIN/s: S-layer homology domain (Int	16	1	1	1	1									5	5	5	5	10	12	12	12	15	17	17	17	0.976725	0	0	9.80078	11.8713	17	0.976725	38.6721	Mix	plastid	22	;
742	AT5G24650	AT5G24650.1	| Symbols: | Mitochondrial import inner membrane translocase subunit Tim17/Tim22/Tim23 family protein | chr5:8437123-8438859 FORWARD LENGTH=259	10	1	1	1	1					1	1	1	1	5	11	11	11	9	27	27	27	10	27	26	26.43	0.976725	0	1	21.5617	26.7105	26.43	1.97673	74.7022	Mix	plastid	23	Mitochondrial import inner membrane translocase subunit Tim17/Tim22/Tim23 family protein;
743	AT5G43745	AT5G43745.1	| Symbols: | Protein of unknown function (DUF1012) | chr5:17569435-17574954 REVERSE LENGTH=817	15	4	4	0	0	3	4	0	0	3	3	1	1.5	7	7	3	3.57	22	36	20	23.81	18	29	17	19.37	0	0	1.5	6.99776	23.5547	19.37	1.5	49.9225	Mix	plastid	24	Protein of unknown function (DUF1012);
744	AT5G52540	AT5G52540.1	| Symbols: | Protein of unknown function (DUF819) | chr5:21321672-21323702 REVERSE LENGTH=461	4									1	1	1	1	3	6	6	6	5	13	13	13	6	12	12	12	0	0	1	11.7609	12.8606	12	1	36.6215	Mix	plastid	25	Protein of unknown function (DUF819);
745	AT3G49560	AT3G49560.1	| Symbols: | Mitochondrial import inner membrane translocase subunit Tim17/Tim22/Tim23 family protein | chr3:18370644-18371821 FORWARD LENGTH=261	12	1	1	1	1	1	1	1	1	1	1	1	1	6	14	14	14	12	32	32	32	14	35	34	34.57	0.976725	0.968374	1	27.4422	31.6569	34.57	2.9451	93.6691	Mix	plastid	26	Mitochondrial import inner membrane translocase subunit Tim17/Tim22/Tim23 family protein;
746	AT1G65410	AT1G65410.1	| Symbols: ATNAP11, TGD3, NAP11 | non-intrinsic ABC protein 11 | chr1:24295362-24297332 FORWARD LENGTH=345	10	1	1	1	1									2	2	2	2	9	12	12	12	7	12	12	12	0.976725	0	0	3.92031	11.8713	12	0.976725	27.7916	Mix	plastid	27	non-intrinsic ABC protein 11;Encodes a member of NAP subfamily of transporters. Mutations in this gene suppress the low temperature-induced phenotype of Arabidopsis tocopherol-deficient mutant vte2.
747	AT2G37860	AT2G37860.3	| Symbols: LCD1 | Protein of unknown function (DUF3411) | chr2:15856952-15858793 FORWARD LENGTH=432	11					1	1	1	1	1	1	1	1	5	7	6	7	17	20	17	19.22	14	19	17	18.55	0	0.968374	1	13.7211	19.0139	18.55	1.96837	51.285	Mix	plastid	28	Protein of unknown function (DUF3411);Encodes a protein of unknown function. Mutants have pale leaves, lower cell density in the palisade parenchyma and increased sensitivity to ozone and virulent Pseudomonas syringae
748	AT5G23040	AT5G23040.1	| Symbols: CDF1 | Protein of unknown function (DUF3353) | chr5:7729465-7730930 REVERSE LENGTH=258	9					2	2	2	2					8	13	13	13	8	14	14	14	9	16	16	16	0	1.93675	0	25.482	13.8499	16	1.93675	55.3319	Mix	plastid	29	Protein of unknown function (DUF3353);Cell growth defect factor 1.Causes Bax mediated lethality in yeast by generating reactive oxygen species and this effect is suppressed by AtBI-1.
749	AT2G38040	AT2G38040.1	| Symbols: CAC3 | acetyl Co-enzyme a carboxylase carboxyltransferase alpha subunit | chr2:15917612-15920749 FORWARD LENGTH=769	37	1	1	1	1	3	3	3	3	3	4	4	4	21	24	24	24	39	67	67	67	45	78	78	78	0.976725	2.90512	4	47.0438	66.2816	78	7.88185	191.325	Mix	plastid	30	acetyl Co-enzyme a carboxylase carboxyltransferase alpha subunit;encodes the carboxyltransferase alpha subunit of acetyl-CoA carboxylase, involved in de novo fatty acid biosynthesis
750	AT3G08640	AT3G08640.1	| Symbols: | Protein of unknown function (DUF3411) | chr3:2622992-2624005 FORWARD LENGTH=337	8	1	1	1	1					1	1	1	1	5	8	8	8	10	18	18	18	9	14	14	14	0.976725	0	1	15.6813	17.807	14	1.97673	47.4882	Mix	plastid	31	Protein of unknown function (DUF3411);
751	AT5G05000	AT5G05000.1	| Symbols: TOC34, ATTOC34, OEP34 | translocon at the outer envelope membrane of chloroplasts 34 | chr5:1474262-1475772 REVERSE LENGTH=313	12					1	1	1	1	2	2	2	2	8	12	12	12	10	19	19	19	10	25	25	25	0	0.968374	2	23.5219	18.7963	25	2.96837	67.3182	Mix	plastid	32	translocon at the outer envelope membrane of chloroplasts 34;Outer membrane GTPase protein that may function in import of nuclear encoded proteins into the chloroplast. Phosphorylation of the G-domains regulate translocon assembly.
752	AT1G48460	AT1G48460.1	| Symbols: | unknown protein; FUNCTIONS IN: molecular_function unknown; INVOLVED IN: biological_process unknown; LOCATED IN: chloroplast envelope; EXPRESSED IN: 21 plant structures; EXPRESSED DURING: 13 growth stages; BEST Arabidopsis thaliana prot	4					1	1	1	1					2	3	3	3	5	7	7	7	4	6	6	6	0	0.968374	0	5.88047	6.92494	6	0.968374	18.8054	Mix	plastid	33	;
753	AT3G55250	AT3G55250.1	| Symbols: | unknown protein; FUNCTIONS IN: molecular_function unknown; INVOLVED IN: biological_process unknown; LOCATED IN: mitochondrion, chloroplast, nucleus; EXPRESSED IN: 23 plant structures; EXPRESSED DURING: 13 growth stages; Has 46 Blast hi	6	1	1	1	1									3	3	3	3	7	8	8	8	5	5	5	5	0.976725	0	0	5.88047	7.91422	5	0.976725	18.7947	Mix	plastid	34	;
754	AT5G16620	AT5G16620.1	| Symbols: PDE120, TIC40, ATTIC40 | hydroxyproline-rich glycoprotein family protein | chr5:5450808-5454256 FORWARD LENGTH=447	17	2	2	2	2	2	2	2	2	3	3	3	3	12	15	15	15	25	36	36	36	31	55	55	55	1.95345	1.93675	3	29.4024	35.614	55	6.8902	120.016	Mix	plastid	35	hydroxyproline-rich glycoprotein family protein;chloroplast protein import (Tic40)
755	AT4G00630	AT4G00630.1	| Symbols: KEA2, ATKEA2 | K+ efflux antiporter 2 | chr4:261655-267789 REVERSE LENGTH=1174	20	4	4	2	2.57	4	4	2	2.5	1	1	0	0	11	16	9	10.7	25	40	30	33.85	22	42	28	32.17	2.51018	2.42093	0	20.9737	33.487	32.17	4.93112	86.6307	Mix	plastid	36	K+ efflux antiporter 2;member of Putative potassium transporter family
756	AT1G10510	AT1G10510.1	| Symbols: emb2004 | RNI-like superfamily protein | chr1:3461771-3465590 FORWARD LENGTH=605	22					2	2	2	2	3	3	3	3	9	10	10	10	20	28	28	28	23	37	37	37	0	1.93675	3	19.6016	27.6998	37	4.93675	84.3013	Mix	plastid	37	RNI-like superfamily protein;
757	AT1G08640	AT1G08640.1	| Symbols: CJD1 | Chloroplast J-like domain 1 | chr1:2748714-2751209 REVERSE LENGTH=294	9	1	1	1	1	1	2	2	2	1	1	1	1	10	12	12	12	12	22	22	22	11	26	26	26	0.976725	1.93675	1	23.5219	21.7641	26	3.91347	71.286	Mix	plastid	38	Chloroplast J-like domain 1;
758	AT5G19620	AT5G19620.1	| Symbols: EMB213, OEP80, ATOEP80, TOC75 | outer envelope protein of 80 kDa | chr5:6623323-6627641 FORWARD LENGTH=732	28	1	1	1	1	1	1	1	1	4	5	5	5	11	14	14	14	30	48	48	48	26	42	42	42	0.976725	0.968374	5	27.4422	47.4853	42	6.9451	116.928	Mix	plastid	39	outer envelope protein of 80 kDa;AtOEP80 is paralog to the chloroplastic protein translocation channel Toc75. Mutations in this locus result in embryo lethality.
759	AT1G02280	AT1G02280.1	| Symbols: TOC33, ATTOC33, PPI1 | translocon at the outer envelope membrane of chloroplasts 33 | chr1:448665-450246 REVERSE LENGTH=297	17	2	2	2	2	1	1	1	1	2	2	2	2	10	12	12	12	16	30	30	30	18	28	28	28	1.95345	0.968374	2	23.5219	29.6783	28	4.92182	81.2002	Mix	plastid	40	translocon at the outer envelope membrane of chloroplasts 33;Encodes a GTP-binding GTP-ase. Component of the chloroplast protein import machinery. Required for import of POR B into plastids. Toc33 phosphorylation may not play an important role in vivo.
760	AT4G13670	AT4G13670.1	| Symbols: PTAC5 | plastid transcriptionally active 5 | chr4:7948644-7950779 FORWARD LENGTH=387	8	1	1	1	1	1	1	1	1					9	11	11	11	7	7	7	7	8	10	10	10	0.976725	0.968374	0	21.5617	6.92494	10	1.9451	38.4867	Mix	plastid	41	plastid transcriptionally active 5;
761	AT4G14070	AT4G14070.1	| Symbols: AAE15 | acyl-activating enzyme 15 | chr4:8112122-8118039 REVERSE LENGTH=727	22	2	2	2	2	3	3	3	3	6	6	5	6	13	19	15	19	35	63	51	62.77	33	63	54	63	1.95345	2.90512	6	37.243	62.0969	63	10.8586	162.34	Mix	plastid	42	acyl-activating enzyme 15;Plastidic acyl activating enzyme involved in the elongation of exogenous medium-chain fatty acids to 16- and 18-carbon fatty acids.
762	AT3G10840	AT3G10840.1	| Symbols: | alpha/beta-Hydrolases superfamily protein | chr3:3391207-3393281 REVERSE LENGTH=466	14	1	1	1	1	1	1	1	1	1	1	1	1	4	5	5	5	11	16	16	16	15	18	18	18	0.976725	0.968374	1	9.80078	15.8284	18	2.9451	43.6292	Mix	plastid	43	alpha/beta-Hydrolases superfamily protein;
763	AT3G17970	AT3G17970.1	| Symbols: atToc64-III, TOC64-III | translocon at the outer membrane of chloroplasts 64-III | chr3:6148030-6151794 FORWARD LENGTH=589	19	3	3	3	3	3	3	3	3	2	2	2	2	10	14	14	14	17	41	41	41	21	46	46	46	2.93018	2.90512	2	27.4422	40.5604	46	7.8353	114.003	Mix	plastid	44	translocon at the outer membrane of chloroplasts 64-III;Integral chloroplast outer membrane protein.
764	AT5G42480	AT5G42480.1	| Symbols: ARC6 | Chaperone DnaJ-domain superfamily protein | chr5:16985295-16988332 FORWARD LENGTH=801	26	2	2	2	2	1	2	2	2	2	3	3	3	8	11	11	11	20	29	29	29	30	43	43	43	1.95345	1.93675	3	21.5617	28.689	43	6.8902	93.2508	Mix	plastid	45	Chaperone DnaJ-domain superfamily protein;Shows homology to the cyanobacterial cell division protein Ftn2, mutant only has two mesophyll cell chloroplasts. Protein was localized to a ring at the center of the chloroplasts. Probably involved in functions in the assembly and/or stabilization of the plastid-dividing FtsZ ring, inhibiting FtsZ filament formation in the chloroplast.
765	AT4G25450	AT4G25450.1	| Symbols: ATNAP8, NAP8 | non-intrinsic ABC protein 8 | chr4:13009845-13013912 REVERSE LENGTH=714	20	2	2	2	2	4	5	5	5	1	1	1	1	11	18	18	18	19	35	35	35	22	40	40	40	1.95345	4.84187	1	35.2828	34.6247	40	7.79532	109.908	Mix	plastid	46	non-intrinsic ABC protein 8;member of NAP subfamily
766	ATCG00500	ATCG00500.1	| Symbols: ACCD | acetyl-CoA carboxylase carboxyl transferase subunit beta | chrC:57075-58541 FORWARD LENGTH=488	21	3	3	3	3	3	3	3	3	3	3	3	3	13	17	17	17	29	42	42	42	28	45	45	45	2.93018	2.90512	3	33.3227	41.5497	45	8.8353	119.872	Mix	plastid	47	acetyl-CoA carboxylase carboxyl transferase subunit beta;Encodes the carboxytransferase beta subunit of the Acetyl-CoA carboxylase (ACCase) complex in plastids. This complex catalyzes the carboxylation of acetyl-CoA to produce malonyl-CoA, the first committed step in fatty acid synthesis.
767	AT1G77590	AT1G77590.1	| Symbols: LACS9 | long chain acyl-CoA synthetase 9 | chr1:29148501-29151776 REVERSE LENGTH=691	34	6	6	6	6	3	3	3	3	5	5	5	5	20	23	22	23	43	62	59	61.95	43	75	72	75	5.86035	2.90512	5	45.0836	61.2857	75	13.7655	181.369	Mix	plastid	48	long chain acyl-CoA synthetase 9;Encodes major plastidic long chain acyl-CoA synthetase with a slight substrate preference of oleic acid over any of the other fatty acids.
768	AT3G51140	AT3G51140.1	| Symbols: | Protein of unknown function (DUF3353) | chr3:18998182-18999437 FORWARD LENGTH=278	4					1	1	1	1	1	1	1	1	2	3	3	3	4	9	9	9	5	10	10	10	0	0.968374	1	5.88047	8.9035	10	1.96837	24.784	Mix	plastid	49	Protein of unknown function (DUF3353);
769	AT2G21340	AT2G21340.1	| Symbols: | MATE efflux family protein | chr2:9132629-9136236 FORWARD LENGTH=559	3					1	1	1	1					1	1	1	1	3	6	6	6	2	3	3	3	0	0.968374	0	1.96016	5.93566	3	0.968374	10.8958	Mix	plastid	50	MATE efflux family protein;
770	AT4G33350	AT4G33350.1	| Symbols: | Tic22-like family protein | chr4:16064638-16066715 REVERSE LENGTH=268	11	2	2	2	2	2	2	2	2	2	2	2	2	10	14	14	14	9	20	20	20	11	24	24	24	1.95345	1.93675	2	27.4422	19.7855	24	5.8902	71.2277	Mix	plastid	51	Tic22-like family protein;
771	AT4G02510	AT4G02510.1	| Symbols: TOC159, TOC86, PPI2, TOC160, ATTOC159 | translocon at the outer envelope membrane of chloroplasts 159 | chr4:1104766-1109360 FORWARD LENGTH=1503	43	6	6	6	6	4	4	4	4	4	4	4	4	20	24	24	24	28	47	47	47	39	64	64	64	5.86035	3.87349	4	47.0438	46.496	64	13.7338	157.54	Mix	plastid	52	translocon at the outer envelope membrane of chloroplasts 159;An integral membrane GTPase that functions as a transit-sequence receptor required for the import of proteins necessary for chloroplast biogenesis. Located in the outer chloroplast membrane. Phosphorylation of the G-domains regulate translocon assembly.
772	AT5G42960	AT5G42960.1	| Symbols: | unknown protein; FUNCTIONS IN: molecular_function unknown; INVOLVED IN: biological_process unknown; LOCATED IN: mitochondrion, chloroplast, plastid, chloroplast envelope; EXPRESSED IN: 24 plant structures; EXPRESSED DURING: 13 growth s	10	1	2	2	2	2	2	2	2					6	7	7	7	8	14	14	14	11	17	17	17	1.95345	1.93675	0	13.7211	13.8499	17	3.8902	44.571	Mix	plastid	53	;
773	AT5G16660	AT5G16660.1	| Symbols: | unknown protein; FUNCTIONS IN: molecular_function unknown; INVOLVED IN: biological_process unknown; LOCATED IN: chloroplast thylakoid membrane, chloroplast, membrane, chloroplast envelope; EXPRESSED IN: 23 plant structures; EXPRESSED D	4					1	1	1	1	1	1	1	1	2	2	2	2	3	5	5	5	4	12	12	12	0	0.968374	1	3.92031	4.94639	12	1.96837	20.8667	Mix	plastid	54	;
774	AT3G63170	AT3G63170.1	| Symbols: | Chalcone-flavanone isomerase family protein | chr3:23334675-23335993 FORWARD LENGTH=279	14	1	1	1	1	1	1	1	1	2	2	2	2	3	3	3	3	11	14	14	14	15	20	20	20	0.976725	0.968374	2	5.88047	13.8499	20	3.9451	39.7304	Mix	plastid	55	Chalcone-flavanone isomerase family protein;
775	AT4G39960	AT4G39960.1	| Symbols: | Molecular chaperone Hsp40/DnaJ family protein | chr4:18534194-18536320 FORWARD LENGTH=447	5									1	1	1	1	1	1	1	1	4	4	3	3.6	5	5	4	4.57	0	0	1	1.96016	3.5614	4.57	1	10.0916	Mix	plastid	56	Molecular chaperone Hsp40/DnaJ family protein;
776	AT4G13150	AT4G13150.1	| Symbols: | unknown protein; Has 83 Blast hits to 82 proteins in 37 species: Archae - 0; Bacteria - 51; Metazoa - 0; Fungi - 0; Plants - 30; Viruses - 0; Other Eukaryotes - 2 (source: NCBI BLink). | chr4:7650326-7652237 REVERSE LENGTH=347	5									1	1	1	1					4	5	5	5	4	4	4	4	0	0	1	0	4.94639	4	1	8.94639	Mix	plastid	57	;
777	AT5G62140	AT5G62140.1	| Symbols: | unknown protein; FUNCTIONS IN: molecular_function unknown; INVOLVED IN: biological_process unknown; LOCATED IN: chloroplast; EXPRESSED IN: 19 plant structures; EXPRESSED DURING: 13 growth stages; Has 60 Blast hits to 60 proteins in 24	4	1	1	1	1									1	1	1	1	3	4	4	4	4	4	4	4	0.976725	0	0	1.96016	3.95711	4	0.976725	9.91727	Mix	plastid	58	;
778	AT5G08540	AT5G08540.1	| Symbols: | unknown protein; FUNCTIONS IN: molecular_function unknown; INVOLVED IN: biological_process unknown; LOCATED IN: chloroplast thylakoid membrane, chloroplast, chloroplast envelope; EXPRESSED IN: 24 plant structures; EXPRESSED DURING: 13	19	6	7	7	7	3	4	4	4	1	1	1	1	13	18	18	18	21	45	45	45	21	44	44	44	6.83708	3.87349	1	35.2828	44.5175	44	11.7106	123.8	Mix	plastid	59	;
779	AT1G06950	AT1G06950.1	| Symbols: ATTIC110, TIC110 | translocon at the inner envelope membrane of chloroplasts 110 | chr1:2130303-2135563 REVERSE LENGTH=1016	64	9	11	11	11	15	16	16	16	12	15	15	15	38	56	56	56	63	138	138	138	71	169	169	169	10.744	15.494	15	109.769	136.52	169	41.238	415.289	Mix	plastid	60	translocon at the inner envelope membrane of chloroplasts 110;Encodes a protein thought to be a part of the translocon at the chloroplast inner envelope. Involved in protein import into the chloroplast and chloroplast biogenesis.
780	AT5G46110	AT5G46110.1	| Symbols: APE2, TPT | Glucose-6-phosphate/phosphate translocator-related | chr5:18697606-18700212 FORWARD LENGTH=410	9	4	6	6	6	3	3	3	3	4	5	5	5	7	22	22	22	9	44	44	44	10	50	50	50	5.86035	2.90512	5	43.1234	43.5282	50	13.7655	136.652	Mix	plastid	61	Glucose-6-phosphate/phosphate translocator-related;mutant has Altered acclimation responses; Chloroplast Triose Phosphate Translocator
781	AT5G23890	AT5G23890.1	| Symbols: | LOCATED IN: mitochondrion, chloroplast thylakoid membrane, chloroplast, plastid, chloroplast envelope; EXPRESSED IN: 24 plant structures; EXPRESSED DURING: 14 growth stages; CONTAINS InterPro DOMAIN/s: S-layer homology domain (InterPro	24	2	2	2	2	3	3	3	3	3	3	3	3	10	10	10	10	18	29	29	29	21	27	27	27	1.95345	2.90512	3	19.6016	28.689	27	7.85857	75.2906	Mix	plastid	62	;
782	AT5G02940	AT5G02940.1	| Symbols: | Protein of unknown function (DUF1012) | chr5:684671-689674 REVERSE LENGTH=813	33	7	7	3	7	9	10	6	10	5	5	3	4.5	20	22	18	21.43	41	80	64	76.19	43	81	69	78.63	6.83708	9.68374	4.5	42.0062	75.373	78.63	21.0208	196.009	Mix	plastid	63	Protein of unknown function (DUF1012);
783	AT3G46740	AT3G46740.1	| Symbols: TOC75-III, MAR1 | translocon at the outer envelope membrane of chloroplasts 75-III | chr3:17216104-17219296 REVERSE LENGTH=818	36	9	10	10	10	8	8	8	8	7	7	7	7	22	32	32	32	39	87	87	87	41	85	85	85	9.76725	7.74699	7	62.725	86.0671	85	24.5142	233.792	Mix	plastid	64	translocon at the outer envelope membrane of chloroplasts 75-III;Component of the translocon outer membrane (TOC) complex. Forms the outer envelope translocation channel (beta-barrel). Plays a role in preprotein conductance. Imported into chloroplast. Expressed in young dividing photosynthetic tissues. Knockout mutants are embryo lethal with arrested development at the two-cell stage. Knockout mu…
784	AT2G44640	AT2G44640.1	| Symbols: | FUNCTIONS IN: molecular_function unknown; INVOLVED IN: biological_process unknown; LOCATED IN: mitochondrion, chloroplast, plasma membrane, plastid, chloroplast envelope; EXPRESSED IN: 23 plant structures; EXPRESSED DURING: 13 growth s	27	7	7	7	7	6	6	6	6	5	5	5	5	16	25	25	25	26	57	57	57	27	61	61	61	6.83708	5.81024	5	49.0039	56.3888	61	17.6473	166.393	Mix	plastid	65	;
785	AT1G01790	AT1G01790.1	| Symbols: KEA1, ATKEA1 | K+ efflux antiporter 1 | chr1:284781-290869 FORWARD LENGTH=1193	34	7	7	5	6.43	7	8	6	7.5	7	7	6	7	23	35	28	33.3	35	58	48	54.15	39	80	66	75.83	6.28034	7.2628	7	65.2732	53.5694	75.83	20.5431	194.673	Mix	plastid	66	K+ efflux antiporter 1;K efflux antiporter KEA1
786	AT2G24820	AT2G24820.1	| Symbols: TIC55-II | translocon at the inner envelope membrane of chloroplasts 55-II | chr2:10575038-10576829 FORWARD LENGTH=539	29	10	11	11	11	9	10	10	10	6	6	6	6	20	36	36	36	29	72	72	72	34	93	93	93	10.744	9.68374	6	70.5656	71.228	93	26.4277	234.794	Mix	plastid	67	translocon at the inner envelope membrane of chloroplasts 55-II;
787	AT3G44880	AT3G44880.1	| Symbols: ACD1, LLS1, PAO | Pheophorbide a oxygenase family protein with Rieske [2Fe-2S] domain | chr3:16383858-16386204 FORWARD LENGTH=537	12	2	2	2	2	2	2	2	2	2	2	2	2	7	10	10	10	11	18	18	18	10	16	16	16	1.95345	1.93675	2	19.6016	17.807	16	5.8902	53.4086	Mix	plastid	68	Pheophorbide a oxygenase family protein with Rieske [2Fe-2S] domain;Encodes a pheide a oxygenase (PAO). Accelerated cell death (acd1) mutants show rapid, spreading necrotic responses to both virulent and avirulent Pseudomonas syringae pv. maculicola or pv. tomato pathogens and to ethylene.
788	AT4G39460	AT4G39460.1	| Symbols: SAMC1, SAMT1 | S-adenosylmethionine carrier 1 | chr4:18356093-18358596 REVERSE LENGTH=325	5	1	1	1	1	2	2	2	2	1	1	1	1	3	4	4	4	5	15	15	15	4	10	10	10	0.976725	1.93675	1	7.84063	14.8392	10	3.91347	32.6798	Mix	plastid	69	S-adenosylmethionine carrier 1;Encodes a plastid metabolite transporter required for the import of S-Adenosylmethionine from the cytosol. Impaired function of SAMT1 led to decreased accumulation of prenyllipids and mainly affected the chlorophyll pathway.
789	AT3G63410	AT3G63410.1	| Symbols: APG1, VTE3, IEP37, E37 | S-adenosyl-L-methionine-dependent methyltransferases superfamily protein | chr3:23415816-23417002 REVERSE LENGTH=338	21	7	11	11	11	5	6	6	6	5	6	6	6	14	24	24	24	25	67	67	67	25	70	70	70	10.744	5.81024	6	47.0438	66.2816	70	22.5542	183.325	Mix	plastid	70	S-adenosyl-L-methionine-dependent methyltransferases superfamily protein;Encodes a MPBQ/MSBQ methyltransferase located in the chloroplast inner envelope membrane. Mutant plants lack plastoquinone (PQ), suggesting that the APG1 protein is involved in the methylation step of PQ biosynthesis. The gene product is also involved in tocopherol (vitamin E) biosynthesis.
790	AT3G20320	AT3G20320.1	| Symbols: TGD2 | trigalactosyldiacylglycerol2 | chr3:7087657-7089640 REVERSE LENGTH=381	20	5	5	5	5	3	3	3	3	5	5	5	5	8	9	9	9	24	42	42	42	22	40	40	40	4.88363	2.90512	5	17.6414	41.5497	40	12.7887	99.1911	Mix	plastid	71	trigalactosyldiacylglycerol2;Encodes a permease-like component of an ABC transporter involved in lipid transfer from ER to chloroplast. A phosphatidic acid-binding protein with a predicted mycobacterial cell entry domain. It is tethered to the inner chloroplast envelope membrane facing the outer envelope membrane. Presumed bacterial orthologs of TGD1 and TGD2 in Gram-negative bacteria are typical…
791	AT5G13720	AT5G13720.1	| Symbols: | Uncharacterised protein family (UPF0114) | chr5:4427960-4429029 FORWARD LENGTH=262	8	1	1	1	1	1	1	1	1	2	2	2	2	4	5	5	5	7	11	11	11	9	12	12	12	0.976725	0.968374	2	9.80078	10.8821	12	3.9451	32.6828	Mix	plastid	72	Uncharacterised protein family (UPF0114);
792	AT5G24020	AT5G24020.1	| Symbols: MIND, ARC11, ATMIND1 | septum site-determining protein (MIND) | chr5:8116731-8117711 FORWARD LENGTH=326	5									1	1	1	1					4	4	4	4	3	3	3	3	0	0	1	0	3.95711	3	1	6.95711	Mix	plastid	73	septum site-determining protein (MIND);Encodes a Ca2+ dependent ATPase required for correct positioning of the chloroplast division apparatus. Its ATPase activity is stimulated by AtMinE1, a topological specificity factor.
793	AT5G64816	AT5G64816.1	| Symbols: | unknown protein; Has 30201 Blast hits to 17322 proteins in 780 species: Archae - 12; Bacteria - 1396; Metazoa - 17338; Fungi - 3422; Plants - 5037; Viruses - 0; Other Eukaryotes - 2996 (source: NCBI BLink). | chr5:25913487-25913879 FOR	4	1	1	1	1	1	1	1	1					1	2	2	2	2	4	4	4	4	8	8	8	0.976725	0.968374	0	3.92031	3.95711	8	1.9451	15.8774	Mix	plastid	74	;
794	AT1G12230	AT1G12230.1	| Symbols: | Aldolase superfamily protein | chr1:4148050-4150708 FORWARD LENGTH=405	3	1	1	1	1													3	4	4	4	2	3	3	3	0.976725	0	0	0	3.95711	3	0.976725	6.95711	Mix	plastid	75	Aldolase superfamily protein;
795	AT1G67080	AT1G67080.1	| Symbols: ABA4 | abscisic acid (aba)-deficient 4 | chr1:25045405-25046681 REVERSE LENGTH=220	2									1	1	1	1	1	1	1	1	2	2	2	2	2	4	4	4	0	0	1	1.96016	1.97855	4	1	7.93871	Mix	plastid	76	abscisic acid (aba)-deficient 4;Encodes a protein involved in the photoprotection of PSII. An aba4-1 mutant completely lacks neoxanthin,a component of the chromophore of the peripheral antenna system in PSII. ABA4 is required for neoxanthin biosynthesis, an intermediary step in abscisic acid biosynthesis, but no catalytic activity has been detected for the ABA4 protein.
796	AT1G01090	AT1G01090.1	| Symbols: PDH-E1 ALPHA | pyruvate dehydrogenase E1 alpha | chr1:47705-49166 REVERSE LENGTH=428	15	1	1	1	1	1	1	1	1	2	3	3	3	4	4	4	4	14	15	15	15	15	15	15	15	0.976725	0.968374	3	7.84063	14.8392	15	4.9451	37.6798	Mix	plastid	77	pyruvate dehydrogenase E1 alpha;pyruvate dehydrogenase E1 alpha subunit
797	AT3G06510	AT3G06510.1	| Symbols: SFR2, ATSFR2 | Glycosyl hydrolase superfamily protein | chr3:2016450-2019533 FORWARD LENGTH=622	29	5	5	5	5	5	5	5	5	6	7	7	7	12	14	14	14	32	50	50	50	28	51	51	51	4.88363	4.84187	7	27.4422	49.4639	51	16.7255	127.906	Mix	plastid	78	Glycosyl hydrolase superfamily protein;Encodes a protein with beta-glucosidase activity, mutants show increased sensitivity to freezing
798	AT1G32080	AT1G32080.1	| Symbols: | membrane protein, putative | chr1:11537572-11539756 REVERSE LENGTH=512	5					1	2	2	2	2	3	3	3	3	6	6	6	6	15	15	15	5	12	12	12	0	1.93675	3	11.7609	14.8392	12	4.93675	38.6001	Mix	plastid	79	membrane protein, putative;
799	AT3G06960	AT3G06960.1	| Symbols: PDE320, TGD4 | pigment defective 320 | chr3:2194379-2196504 REVERSE LENGTH=479	12	2	2	2	2	1	1	1	1	2	2	2	2	1	1	1	1	12	17	17	17	10	14	14	14	1.95345	0.968374	2	1.96016	16.8177	14	4.92182	32.7779	Mix	plastid	80	pigment defective 320;Mutations in this gene suppress the low temperature-induced phenotype of Arabidopsis tocopherol-deficient mutant vte2.
800	AT3G09580	AT3G09580.1	| Symbols: | FAD/NAD(P)-binding oxidoreductase family protein | chr3:2942614-2944047 REVERSE LENGTH=477	23	3	3	3	3	2	2	2	2	4	4	4	4	8	10	10	10	18	23	23	23	17	23	23	23	2.93018	1.93675	4	19.6016	22.7534	23	8.86692	65.3549	Mix	plastid	81	FAD/NAD(P)-binding oxidoreductase family protein;
801	AT3G56940	AT3G56940.1	| Symbols: CRD1, CHL27, ACSF | dicarboxylate diiron protein, putative (Crd1) | chr3:21076594-21078269 FORWARD LENGTH=409	18	4	4	4	4	3	3	3	3	3	3	3	3	13	13	13	13	19	28	28	28	16	21	21	21	3.9069	2.90512	3	25.482	27.6998	21	9.81202	74.1818	Mix	plastid	82	dicarboxylate diiron protein, putative (Crd1);Encodes a putative ZIP protein with varying mRNA accumulation in leaves, stems and roots. Has a consensus carboxylate-bridged di-iron binding site.
802	AT1G80030	AT1G80030.1	| Symbols: | Molecular chaperone Hsp40/DnaJ family protein | chr1:30105398-30108873 REVERSE LENGTH=500	9	2	2	2	2	1	1	1	1	2	2	2	2	3	5	5	5	6	11	11	11	9	15	15	15	1.95345	0.968374	2	9.80078	10.8821	15	4.92182	35.6828	Mix	plastid	83	Molecular chaperone Hsp40/DnaJ family protein;
803	AT1G80300	AT1G80300.1	| Symbols: NTT1, ATNTT1 | nucleotide transporter 1 | chr1:30191954-30194280 FORWARD LENGTH=624	8	3	4	2	4	2	2	1	2	4	4	2	4	11	12	6	12	19	32	19	29.29	15	21	11	19.46	3.9069	1.93675	4	23.5219	28.9759	19.46	9.84365	71.9578	Mix	plastid	84	nucleotide transporter 1;
804	AT2G47840	AT2G47840.1	| Symbols: | Uncharacterised conserved protein ycf60 | chr2:19594331-19594957 REVERSE LENGTH=208	5	1	1	1	1	1	2	2	2	2	2	2	2	4	5	5	5	6	10	10	10	6	15	15	15	0.976725	1.93675	2	9.80078	9.89277	15	4.91347	34.6936	Mix	plastid	85	Uncharacterised conserved protein ycf60;
805	AT3G32930	AT3G32930.1	| Symbols: | unknown protein; FUNCTIONS IN: molecular_function unknown; INVOLVED IN: biological_process unknown; LOCATED IN: chloroplast envelope; EXPRESSED IN: 22 plant structures; EXPRESSED DURING: 13 growth stages; Has 57 Blast hits to 57 protei	4	1	1	1	1					1	1	1	1					1	4	4	4	4	8	8	8	0.976725	0	1	0	3.95711	8	1.97673	11.9571	Mix	plastid	86	;
806	AT1G06820	AT1G06820.1	| Symbols: CRTISO, CCR2 | carotenoid isomerase | chr1:2093145-2096220 REVERSE LENGTH=595	5									1	1	1	1					3	3	3	3	3	3	3	3	0	0	1	0	2.96783	3	1	5.96783	Mix	plastid	87	carotenoid isomerase;Encodes carotenoid isomerase. Catalyzes the isomerization of poly-cis-carotenoids to all-trans-carotenoids. Together with PDS and ZDS, CRTiso is required to complete the synthesis of lycopene from phytoene.
807	AT2G38550	AT2G38550.1	| Symbols: | Transmembrane proteins 14C | chr2:16132178-16134229 FORWARD LENGTH=335	11	3	3	3	3	2	2	2	2	2	2	2	2	5	6	6	6	10	16	16	16	11	18	18	18	2.93018	1.93675	2	11.7609	15.8284	18	6.86692	45.5894	Mix	plastid	88	Transmembrane proteins 14C;
808	AT1G64970	AT1G64970.1	| Symbols: G-TMT, TMT1, VTE4 | gamma-tocopherol methyltransferase | chr1:24134337-24135993 REVERSE LENGTH=348	9	2	2	2	2					1	1	1	1	1	1	1	1	7	7	7	7	8	8	8	8	1.95345	0	1	1.96016	6.92494	8	2.95345	16.8851	Mix	plastid	89	gamma-tocopherol methyltransferase;gamma-tocopherol methyltransferase (g-TMT) mRNA, nuclear; mutant has Deficient in alpha and beta tocopherol; Accumulates gamma tocopherol in leaves
809	AT5G12860	AT5G12860.1	| Symbols: DiT1 | dicarboxylate transporter 1 | chr5:4059927-4061919 REVERSE LENGTH=557	5	1	2	2	2	2	2	2	2	1	2	2	2	3	4	4	4	5	14	14	14	4	14	14	14	1.95345	1.93675	2	7.84063	13.8499	14	5.8902	35.6905	Mix	plastid	90	dicarboxylate transporter 1;
810	AT1G73990	AT1G73990.1	| Symbols: SPPA, SPPA1 | signal peptide peptidase | chr1:27824465-27828807 FORWARD LENGTH=677	18	2	3	3	3	1	1	1	1	2	2	2	2	4	4	4	4	14	15	15	15	11	12	12	12	2.93018	0.968374	2	7.84063	14.8392	12	5.89855	34.6798	Mix	plastid	91	signal peptide peptidase;Encodes a putative protease SppA (SppA).
811	AT4G34240	AT4G34240.1	| Symbols: ALDH3I1, ALDH3 | aldehyde dehydrogenase 3I1 | chr4:16389801-16392633 FORWARD LENGTH=550	12	2	3	3	3	2	2	2	2	1	2	2	2	4	4	4	4	12	16	16	16	10	16	16	16	2.93018	1.93675	2	7.84063	15.8284	16	6.86692	39.6691	Mix	plastid	92	aldehyde dehydrogenase 3I1;Aldehyde dehydrogenase induced by ABA and dehydration
812	AT5G19940	AT5G19940.1	| Symbols: | Plastid-lipid associated protein PAP / fibrillin family protein | chr5:6739693-6740661 FORWARD LENGTH=239	8					2	2	2	2	2	2	2	2	4	5	5	5	4	6	6	6	7	9	9	9	0	1.93675	2	9.80078	5.93566	9	3.93675	24.7364	Mix	plastid	93	Plastid-lipid associated protein PAP / fibrillin family protein;
813	AT5G44000	AT5G44000.1	| Symbols: | Glutathione S-transferase family protein | chr5:17702231-17703934 REVERSE LENGTH=399	6					1	1	1	1	1	1	1	1	2	2	2	2	2	2	2	2	6	6	6	6	0	0.968374	1	3.92031	1.97855	6	1.96837	11.8989	Mix	plastid	94	Glutathione S-transferase family protein;
814	AT2G46090	AT2G46090.1	| Symbols: | Diacylglycerol kinase family protein | chr2:18950919-18953079 FORWARD LENGTH=364	4					1	1	1	1									4	4	4	4	1	1	1	1	0	0.968374	0	0	3.95711	1	0.968374	4.95711	Mix	plastid	95	Diacylglycerol kinase family protein;Encodes a putative sphingosine kinase (SphK) containing the five conserved domains (C1-C5) previously identified in SphKs.
815	AT1G44920	AT1G44920.1	| Symbols: | unknown protein; FUNCTIONS IN: molecular_function unknown; INVOLVED IN: biological_process unknown; LOCATED IN: chloroplast; EXPRESSED IN: 22 plant structures; EXPRESSED DURING: 13 growth stages; CONTAINS InterPro DOMAIN/s: Protein of	2	1	1	1	1									2	2	2	2	2	2	2	2	1	1	1	1	0.976725	0	0	3.92031	1.97855	1	0.976725	6.89887	Mix	plastid	96	;
816	AT2G28900	AT2G28900.1	| Symbols: OEP16, ATOEP16-L, ATOEP16-1, OEP16-1 | outer plastid envelope protein 16-1 | chr2:12414423-12415459 REVERSE LENGTH=148	9	5	9	9	9	5	9	9	9	5	7	7	7	5	15	15	15	7	36	36	36	11	73	73	73	8.79053	8.71536	7	29.4024	35.614	73	24.5059	138.016	Mix	plastid	97	outer plastid envelope protein 16-1;Encodes AtOEP16, a 16-KDa plastid outer membrane protein involved in plastid import of protochlorophyllide oxidoreductase A. Predominantly expressed in leaves and is also inducible by cold treatment.
817	AT5G59250	AT5G59250.1	| Symbols: | Major facilitator superfamily protein | chr5:23903958-23906853 FORWARD LENGTH=558	4	2	2	2	2	1	1	1	1	1	1	1	1	3	4	4	4	3	7	7	7	4	8	8	8	1.95345	0.968374	1	7.84063	6.92494	8	3.92182	22.7656	Mix	plastid	98	Major facilitator superfamily protein;
818	AT5G38520	AT5G38520.1	| Symbols: | alpha/beta-Hydrolases superfamily protein | chr5:15421605-15423234 FORWARD LENGTH=362	7	1	1	1	1					1	1	1	1					5	5	5	5	4	4	4	4	0.976725	0	1	0	4.94639	4	1.97673	8.94639	Mix	plastid	99	alpha/beta-Hydrolases superfamily protein;
819	AT3G54210	AT3G54210.1	| Symbols: | Ribosomal protein L17 family protein | chr3:20067672-20068385 REVERSE LENGTH=211	3	1	1	1	1	1	1	1	1					3	3	3	3	2	3	3	3	3	3	3	3	0.976725	0.968374	0	5.88047	2.96783	3	1.9451	11.8483	Mix	plastid	100	Ribosomal protein L17 family protein;
820	AT1G78620	AT1G78620.1	| Symbols: | Protein of unknown function DUF92, transmembrane | chr1:29573862-29575758 REVERSE LENGTH=333	4					2	2	2	2					1	1	1	1	3	3	3	3	4	5	5	5	0	1.93675	0	1.96016	2.96783	5	1.93675	9.92799	Mix	plastid	101	Protein of unknown function DUF92, transmembrane;
821	AT3G53130	AT3G53130.1	| Symbols: LUT1, CYP97C1 | Cytochrome P450 superfamily protein | chr3:19692812-19695278 FORWARD LENGTH=539	16	1	1	1	1	2	2	2	2	2	2	2	2	3	3	3	3	8	8	8	8	11	11	11	11	0.976725	1.93675	2	5.88047	7.91422	11	4.91347	24.7947	Mix	plastid	102	Cytochrome P450 superfamily protein;Lutein-deficient 1 (LUT1) required for lutein biosynthesis, member of the xanthophyll class of carotenoids. Involved in epsilon ring hydroxylation. Maps at 67.3 cM on chromosome 3.
822	AT1G34430	AT1G34430.1	| Symbols: EMB3003 | 2-oxoacid dehydrogenases acyltransferase family protein | chr1:12588027-12590084 REVERSE LENGTH=465	4	1	1	0	0	2	2	2	2	1	1	1	1	5	6	1	1.38	8	12	5	6.59	8	12	4	5.19	0	1.93675	1	2.70502	6.51934	5.19	2.93675	14.4144	Mix	plastid	103	2-oxoacid dehydrogenases acyltransferase family protein;
823	AT3G25860	AT3G25860.1	| Symbols: LTA2, PLE2 | 2-oxoacid dehydrogenases acyltransferase family protein | chr3:9460632-9462585 FORWARD LENGTH=480	11	7	8	7	8	3	3	3	3	5	5	5	5	11	17	12	16.62	13	24	17	22.41	16	31	23	29.81	7.8138	2.90512	5	32.5778	22.1697	29.81	15.7189	84.5575	Mix	plastid	104	2-oxoacid dehydrogenases acyltransferase family protein;Nuclear encoded dihydrolipoamide S-acetyltransferase (LTA2) that encodes teh Pyruvate Decarboxylase E2 subunit. Mutant has embryo defect.
824	AT1G33810	AT1G33810.1	| Symbols: | unknown protein; FUNCTIONS IN: molecular_function unknown; INVOLVED IN: biological_process unknown; LOCATED IN: chloroplast thylakoid membrane, chloroplast, chloroplast envelope; EXPRESSED IN: 22 plant structures; EXPRESSED DURING: 13	6	2	2	2	2	1	1	1	1	3	3	3	3	4	4	4	4	5	9	9	9	5	12	12	12	1.95345	0.968374	3	7.84063	8.9035	12	5.92182	28.7441	Mix	plastid	105	;
825	AT5G12470	AT5G12470.1	| Symbols: | Protein of unknown function (DUF3411) | chr5:4044950-4047290 REVERSE LENGTH=386	20	9	11	11	11	7	9	9	9	10	11	11	11	14	27	27	27	19	46	46	46	24	52	52	52	10.744	8.71536	11	52.9242	45.5068	52	30.4593	150.431	Mix	plastid	106	Protein of unknown function (DUF3411);
826	AT4G01690	AT4G01690.1	| Symbols: PPOX, HEMG1, PPO1 | Flavin containing amine oxidoreductase family | chr4:729929-732309 FORWARD LENGTH=537	18	4	4	4	4	2	2	2	2	4	4	4	4	7	9	9	9	12	16	16	16	13	15	15	15	3.9069	1.93675	4	17.6414	15.8284	15	9.84365	48.4698	Mix	plastid	107	Flavin containing amine oxidoreductase family;Encodes protoporphyrinogen oxidase (PPOX).
827	AT5G26742	AT5G26742.1	| Symbols: emb1138 | DEAD box RNA helicase (RH3) | chr5:9285540-9288871 REVERSE LENGTH=747	8	1	1	1	1	2	2	2	2					5	6	6	6	3	3	3	3	3	3	3	3	0.976725	1.93675	0	11.7609	2.96783	3	2.91347	17.7288	Mix	plastid	108	DEAD box RNA helicase (RH3);
828	AT5G08650	AT5G08650.1	| Symbols: | Small GTP-binding protein | chr5:2806533-2813220 REVERSE LENGTH=681	3	1	1	1	1													1	1	1	1	3	3	3	3	0.976725	0	0	0	0.989277	3	0.976725	3.98928	Mix	plastid	109	Small GTP-binding protein;
829	AT5G16010	AT5G16010.1	| Symbols: | 3-oxo-5-alpha-steroid 4-dehydrogenase family protein | chr5:5227982-5229012 FORWARD LENGTH=268	2									1	1	1	1	1	1	1	1	2	2	2	2	1	1	1	1	0	0	1	1.96016	1.97855	1	1	4.93871	Mix	plastid	110	3-oxo-5-alpha-steroid 4-dehydrogenase family protein;
830	AT4G27440	AT4G27440.1	| Symbols: PORB | protochlorophyllide oxidoreductase B | chr4:13725648-13727107 FORWARD LENGTH=401	15	9	10	8	9.14	5	6	6	6	4	4	3	3.43	12	15	12	13.8	19	28	24	26.29	21	36	31	33.77	8.92727	5.81024	3.43	27.0502	26.0081	33.77	18.1675	86.8283	Mix	plastid	111	protochlorophyllide oxidoreductase B;light-dependent NADPH:protochlorophyllide oxidoreductase B
831	AT4G14210	AT4G14210.1	| Symbols: PDS3, PDS, PDE226 | phytoene desaturase 3 | chr4:8190426-8194769 REVERSE LENGTH=566	22	4	6	6	6	5	5	5	5	6	6	6	6	10	11	11	11	23	32	32	32	15	23	23	23	5.86035	4.84187	6	21.5617	31.6569	23	16.7022	76.2186	Mix	plastid	112	phytoene desaturase 3;Encodes phytoene desaturase (phytoene dehydrogenase), an enzyme that catalyzes the desaturation of phytoene to zeta-carotene during carotenoid biosynthesis. Processed protein is localized to the plastid.
832	AT5G20140	AT5G20140.1	| Symbols: | SOUL heme-binding family protein | chr5:6799047-6800892 REVERSE LENGTH=378	6	1	1	1	1	1	1	1	1	1	1	1	1	1	1	1	1	5	6	6	6	4	4	4	4	0.976725	0.968374	1	1.96016	5.93566	4	2.9451	11.8958	Mix	plastid	113	SOUL heme-binding family protein;
833	AT5G64290	AT5G64290.1	| Symbols: DCT, DIT2.1 | dicarboxylate transport 2.1 | chr5:25714495-25716642 REVERSE LENGTH=563	5	2	2	2	2	2	5	5	5	1	2	2	2	4	9	7	8.75	5	15	13	14.62	5	9	8	8.8	1.95345	4.84187	2	17.1514	14.4632	8.8	8.79532	40.4146	Mix	plastid	114	dicarboxylate transport 2.1;
834	AT1G08520	AT1G08520.1	| Symbols: ALB1, ALB-1V, V157, PDE166, CHLD | ALBINA 1 | chr1:2696538-2700819 FORWARD LENGTH=760	10	2	2	2	2	1	1	1	1	1	1	1	1	3	3	3	3	4	4	4	4	7	7	7	7	1.95345	0.968374	1	5.88047	3.95711	7	3.92182	16.8376	Mix	plastid	115	ALBINA 1;Encodes the CHLD subunit of the Mg-chelatase enzyme involved in chlorophyll biosynthesis. Lines carrying recessive mutations of this locus are white and seedling lethal.
835	AT3G57280	AT3G57280.1	| Symbols: | Transmembrane proteins 14C | chr3:21193960-21195547 FORWARD LENGTH=226	4	1	2	2	2	1	1	1	1	1	1	1	1	2	3	3	3	2	4	4	4	3	7	7	7	1.95345	0.968374	1	5.88047	3.95711	7	3.92182	16.8376	Mix	plastid	116	Transmembrane proteins 14C;
836	AT1G74640	AT1G74640.1	| Symbols: | alpha/beta-Hydrolases superfamily protein | chr1:28032849-28034659 FORWARD LENGTH=370	3	1	1	1	1	1	1	1	1					1	1	1	1	2	2	2	2	3	4	4	4	0.976725	0.968374	0	1.96016	1.97855	4	1.9451	7.93871	Mix	plastid	117	alpha/beta-Hydrolases superfamily protein;
837	AT1G03630	AT1G03630.1	| Symbols: POR C, PORC | protochlorophyllide oxidoreductase C | chr1:907699-909245 FORWARD LENGTH=401	16	7	8	6	6.86	5	5	5	5	5	5	4	4.57	11	11	8	9.2	17	22	18	19.71	19	30	25	27.23	6.70034	4.84187	4.57	18.0334	19.4987	27.23	16.1122	64.7621	Mix	plastid	118	protochlorophyllide oxidoreductase C;Encodes for a protein with protochlorophyllide oxidoreductase activity. The enzyme is NADPH- and light-dependent.
838	AT5G64280	AT5G64280.1	| Symbols: DiT2.2 | dicarboxylate transporter 2.2 | chr5:25711330-25713411 REVERSE LENGTH=549	2	1	1	1	1					1	1	1	1	2	3	1	1.25	3	5	3	3.38	3	3	2	2.2	0.976725	0	1	2.4502	3.34376	2.2	1.97673	7.99395	Mix	plastid	119	dicarboxylate transporter 2.2;
839	AT1G18060	AT1G18060.1	| Symbols: | unknown protein; INVOLVED IN: biological_process unknown; LOCATED IN: chloroplast; EXPRESSED IN: 22 plant structures; EXPRESSED DURING: 13 growth stages; Has 74 Blast hits to 74 proteins in 29 species: Archae - 0; Bacteria - 19; Metazo	4	1	1	1	1					2	2	2	2	3	3	3	3	2	3	3	3	3	4	4	4	0.976725	0	2	5.88047	2.96783	4	2.97673	12.8483	Mix	plastid	120	;
840	AT3G52230	AT3G52230.1	| Symbols: | unknown protein; FUNCTIONS IN: molecular_function unknown; INVOLVED IN: biological_process unknown; LOCATED IN: chloroplast outer membrane, chloroplast thylakoid membrane, chloroplast, chloroplast envelope; EXPRESSED IN: 24 plant struc	5	2	2	2	2	2	3	3	3	3	6	6	6	3	9	9	9	4	15	15	15	5	12	12	12	1.95345	2.90512	6	17.6414	14.8392	12	10.8586	44.4806	Mix	plastid	121	;
841	AT4G16155	AT4G16155.1	| Symbols: | dihydrolipoyl dehydrogenases | chr4:9153570-9157322 REVERSE LENGTH=630	9	4	4	1	4	5	6	5	6	5	5	3	5	8	9	5	7.86	13	19	12	16.67	16	27	16	24	3.9069	5.81024	5	15.4068	16.4913	24	14.7171	55.8981	Mix	plastid	122	dihydrolipoyl dehydrogenases;
842	AT3G63160	AT3G63160.1	| Symbols: | FUNCTIONS IN: molecular_function unknown; INVOLVED IN: biological_process unknown; LOCATED IN: chloroplast outer membrane, thylakoid, chloroplast thylakoid membrane, chloroplast, chloroplast envelope; EXPRESSED IN: 21 plant structures;	4	2	8	8	8	2	8	8	8	2	8	8	8	3	18	18	18	3	27	27	27	4	31	31	31	7.8138	7.74699	8	35.2828	26.7105	31	23.5608	92.9933	Mix	plastid	123	;
843	AT5G03900	AT5G03900.2	| Symbols: | Iron-sulphur cluster biosynthesis family protein | chr5:1048338-1051869 FORWARD LENGTH=523	8	1	1	1	1	3	4	4	4	1	1	1	1	2	2	2	2	7	10	10	10	6	6	6	6	0.976725	3.87349	1	3.92031	9.89277	6	5.85022	19.8131	Mix	plastid	124	Iron-sulphur cluster biosynthesis family protein;
844	AT5G18660	AT5G18660.1	| Symbols: PCB2 | NAD(P)-binding Rossmann-fold superfamily protein | chr5:6220872-6222125 REVERSE LENGTH=417	6					2	2	2	2	1	1	1	1	2	3	3	3	4	4	4	4	2	2	2	2	0	1.93675	1	5.88047	3.95711	2	2.93675	11.8376	Mix	plastid	125	NAD(P)-binding Rossmann-fold superfamily protein;Encodes a protein with 3,8-divinyl protochlorophyllide a 8-vinyl reductase activity. Mutants accumulate divinyl chlorophyll rather than monovinyl chlorophyll.
845	AT1G54520	AT1G54520.1	| Symbols: | unknown protein; FUNCTIONS IN: molecular_function unknown; INVOLVED IN: biological_process unknown; LOCATED IN: chloroplast; EXPRESSED IN: 24 plant structures; EXPRESSED DURING: 15 growth stages; CONTAINS InterPro DOMAIN/s: Protein of	6	1	1	1	1	1	1	1	1	1	1	1	1	3	4	4	4	2	2	2	2	3	3	3	3	0.976725	0.968374	1	7.84063	1.97855	3	2.9451	12.8192	Mix	plastid	126	;
846	AT3G04890	AT3G04890.1	| Symbols: | Uncharacterized conserved protein (DUF2358) | chr3:1347708-1349066 FORWARD LENGTH=216	3					1	1	1	1					1	1	1	1	1	1	1	1	1	1	1	1	0	0.968374	0	1.96016	0.989277	1	0.968374	3.94943	Mix	plastid	127	Uncharacterized conserved protein (DUF2358);
847	AT1G78560	AT1G78560.1	| Symbols: | Sodium Bile acid symporter family | chr1:29546846-29548764 REVERSE LENGTH=401	1					1	1	1	1					1	1	1	1	1	1	1	1	1	1	1	1	0	0.968374	0	1.96016	0.989277	1	0.968374	3.94943	Mix	plastid	128	Sodium Bile acid symporter family;
848	ATCG00065	ATCG00065.1	| Symbols: RPS12A, RPS12 | ribosomal protein S12A | chrC:69611-69724 REVERSE LENGTH=123	2					1	1	1	1									2	2	2	2	1	1	1	1	0	0.968374	0	0	1.97855	1	0.968374	2.97855	Mix	plastid	129	ribosomal protein S12A;chloroplast gene encoding ribosomal protein s12. The gene is located in three distinct loci on the chloroplast genome and is transpliced to make one transcript.
849	AT1G24040	AT1G24040.1	| Symbols: | Acyl-CoA N-acyltransferases (NAT) superfamily protein | chr1:8505794-8506753 REVERSE LENGTH=319	2					1	1	1	1									1	1	1	1	2	2	2	2	0	0.968374	0	0	0.989277	2	0.968374	2.98928	Mix	plastid	130	Acyl-CoA N-acyltransferases (NAT) superfamily protein;
850	AT1G22850	AT1G22850.1	| Symbols: | SNARE associated Golgi protein family | chr1:8080671-8082816 REVERSE LENGTH=344	1	1	1	1	1									1	1	1	1	1	1	1	1	1	1	1	1	0.976725	0	0	1.96016	0.989277	1	0.976725	3.94943	Mix	plastid	131	SNARE associated Golgi protein family;
851	AT3G53900	AT3G53900.1	| Symbols: UPP, PYRR | uracil phosphoribosyltransferase | chr3:19956914-19958699 REVERSE LENGTH=231	1	1	1	1	1													1	2	2	2	1	1	1	1	0.976725	0	0	0	1.97855	1	0.976725	2.97855	Mix	plastid	132	uracil phosphoribosyltransferase;Encodes UPP, a plastidial uracil phosphoribosyltransferase (UPRT) involved in uracil salvage. Loss-of-function mutation causes dramatic growth retardation, a pale-green to albino phenotype, abnormal root morphology and chloroplastic disorders.
852	AT2G22360	AT2G22360.1	| Symbols: | DNAJ heat shock family protein | chr2:9498162-9500459 FORWARD LENGTH=442	5	1	1	1	1					1	1	1	1					3	3	2	2.4	4	4	3	3.43	0.976725	0	1	0	2.37427	3.43	1.97673	5.80427	Mix	plastid	133	DNAJ heat shock family protein;
853	AT3G47520	AT3G47520.1	| Symbols: MDH | malate dehydrogenase | chr3:17513657-17514868 FORWARD LENGTH=403	16	8	10	7	8.62	11	17	12	15.16	8	11	8	10	16	20	18	20	18	38	33	38	19	39	36	38.92	8.41937	14.6805	10	39.2031	37.5925	38.92	33.0999	115.716	Mix	plastid	134	malate dehydrogenase;Encodes a protein with NAD-dependent malate dehydrogenase activity, located in chloroplasts.
854	AT3G25690	AT3G25690.1	| Symbols: CHUP1 | Hydroxyproline-rich glycoprotein family protein | chr3:9354061-9357757 FORWARD LENGTH=1004	13	3	3	3	3	3	3	3	3	1	1	1	1	5	5	5	5	4	4	4	4	9	11	11	11	2.93018	2.90512	1	9.80078	3.95711	11	6.8353	24.7579	Mix	plastid	135	Hydroxyproline-rich glycoprotein family protein;actin binding protein required for normal chloroplast positioning
855	AT4G15110	AT4G15110.1	| Symbols: CYP97B3 | cytochrome P450, family 97, subfamily B, polypeptide 3 | chr4:8629922-8632993 REVERSE LENGTH=580	11	3	3	3	3	6	6	6	6	2	2	2	2	5	5	5	5	9	12	12	12	10	14	14	14	2.93018	5.81024	2	9.80078	11.8713	14	10.7404	35.6721	Mix	plastid	136	cytochrome P450, family 97, subfamily B, polypeptide 3;member of CYP97B
856	AT1G04620	AT1G04620.1	| Symbols: | coenzyme F420 hydrogenase family / dehydrogenase, beta subunit family | chr1:1282869-1286492 REVERSE LENGTH=462	7	1	1	1	1	2	2	2	2	1	1	1	1	2	2	2	2	5	5	5	5	4	4	4	4	0.976725	1.93675	1	3.92031	4.94639	4	3.91347	12.8667	Mix	plastid	137	coenzyme F420 hydrogenase family / dehydrogenase, beta subunit family;
857	ATCG00670	ATCG00670.1	| Symbols: CLPP1, PCLPP | plastid-encoded CLP P | chrC:69910-71882 REVERSE LENGTH=196	3	1	1	1	1	1	1	1	1	2	2	2	2	1	2	2	2	2	4	4	4	3	5	5	5	0.976725	0.968374	2	3.92031	3.95711	5	3.9451	12.8774	Mix	plastid	138	plastid-encoded CLP P;Encodes the only ClpP (caseinolytic protease) encoded within the plastid genome. Contains a highly conserved catalytic triad of Ser-type proteases (Ser-His-Asp). Part of the 350 kDa chloroplast Clp complex. The name reflects nomenclature described in Adam et. al (2001).
858	AT1G65260	AT1G65260.1	| Symbols: PTAC4, VIPP1 | plastid transcriptionally active 4 | chr1:24236329-24240428 FORWARD LENGTH=330	13	7	7	7	7	5	5	5	5	8	8	8	8	8	11	11	11	15	20	20	20	14	23	23	23	6.83708	4.84187	8	21.5617	19.7855	23	19.6789	64.3473	Mix	plastid	139	plastid transcriptionally active 4;Encodes a protein required for thylakoid membrane formation.
859	AT3G04870	AT3G04870.1	| Symbols: ZDS, PDE181, SPC1 | zeta-carotene desaturase | chr3:1342842-1346189 FORWARD LENGTH=558	13	3	3	3	3	1	1	1	1	2	2	2	2	3	4	4	4	5	5	5	5	6	7	7	7	2.93018	0.968374	2	7.84063	4.94639	7	5.89855	19.787	Mix	plastid	140	zeta-carotene desaturase;Involved in the biosynthesis of carotenes and xanthophylls, reduces zeta-carotene to lycopene.
860	AT4G17560	AT4G17560.1	| Symbols: | Ribosomal protein L19 family protein | chr4:9780343-9781752 FORWARD LENGTH=225	2	2	2	1	1.5	1	1	0	0	1	1	0	0	4	5	2	3					1	1	1	1	1.46509	0	0	5.88047	0	1	1.46509	6.88047	Mix	plastid	141	Ribosomal protein L19 family protein;
861	AT2G45770	AT2G45770.1	| Symbols: CPFTSY, FRD4 | signal recognition particle receptor protein, chloroplast (FTSY) | chr2:18851248-18853402 FORWARD LENGTH=366	10					3	3	3	3	3	4	4	4	1	1	1	1	5	5	5	5	10	12	12	12	0	2.90512	4	1.96016	4.94639	12	6.90512	18.9065	Mix	plastid	142	signal recognition particle receptor protein, chloroplast (FTSY);chloroplast SRP receptor homolog, alpha subunit CPFTSY. Required for LHCP integration into isolated thylakoids.
862	AT4G25370	AT4G25370.1	| Symbols: | Double Clp-N motif protein | chr4:12972747-12974580 FORWARD LENGTH=238	5	1	2	2	2					2	2	2	2	2	4	4	4	3	3	3	3	2	3	3	3	1.95345	0	2	7.84063	2.96783	3	3.95345	13.8085	Mix	plastid	143	Double Clp-N motif protein;
863	AT5G16390	AT5G16390.1	| Symbols: CAC1, CAC1A, BCCP, BCCP1 | chloroplastic acetylcoenzyme A carboxylase 1 | chr5:5361098-5363020 REVERSE LENGTH=280	3									2	2	2	2	2	2	2	2	1	1	1	1	2	2	2	2	0	0	2	3.92031	0.989277	2	2	6.90959	Mix	plastid	144	chloroplastic acetylcoenzyme A carboxylase 1;Encodes for the biotin carboxyl-carrier subunit of the multi-enzyme plastidial acetyl-coenzyme A carboxylase complex.
864	AT4G34620	AT4G34620.1	| Symbols: SSR16 | small subunit ribosomal protein 16 | chr4:16535084-16536092 REVERSE LENGTH=113	4	3	4	4	4	1	1	1	1					3	3	3	3	4	4	4	4	3	5	5	5	3.9069	0.968374	0	5.88047	3.95711	5	4.87527	14.8376	Mix	plastid	145	small subunit ribosomal protein 16;Encodes ribosomal protein S16, has embryo-defective lethal mutant phenotype
865	AT5G67030	AT5G67030.1	| Symbols: ABA1, LOS6, NPQ2, ATABA1, ZEP, IBS3, ATZEP | zeaxanthin epoxidase (ZEP) (ABA1) | chr5:26753745-26757090 REVERSE LENGTH=667	18	4	4	4	4	5	5	5	5	4	4	4	4	6	7	7	7	11	12	12	12	11	11	11	11	3.9069	4.84187	4	13.7211	11.8713	11	12.7488	36.5924	Mix	plastid	146	zeaxanthin epoxidase (ZEP) (ABA1);Encodes a single copy zeaxanthin epoxidase gene that functions in first step of the biosynthesis of the abiotic stress hormone abscisic acid (ABA). Mutants in this gene are unable to express female sterility in response to beta-aminobutyric acid, as wild type plants do.
866	AT5G42650	AT5G42650.1	| Symbols: AOS, CYP74A, DDE2 | allene oxide synthase | chr5:17097803-17099359 REVERSE LENGTH=518	36	23	29	29	29	20	31	31	31	23	30	30	30	26	44	44	44	40	83	83	83	38	74	74	74	28.325	30.0196	30	86.2469	82.11	74	88.3446	242.357	Mix	plastid	147	allene oxide synthase;Encodes a member of the cytochrome p450 CYP74 gene family that functions as an allene oxide synthase. This enzyme catalyzes dehydration of the hydroperoxide to an unstable allene oxide in the JA biosynthetic pathway. It shows a dual catalytic activity, the major one being a 13-AOS but also expressing a 9-AOS activity.
867	AT1G09130	AT1G09130.1	| Symbols: | ATP-dependent caseinolytic (Clp) protease/crotonase family protein | chr1:2940063-2942217 REVERSE LENGTH=330	7	2	2	2	2	3	3	3	3	2	2	2	2	5	5	5	5	3	4	4	4	5	6	6	6	1.95345	2.90512	2	9.80078	3.95711	6	6.85857	19.7579	Mix	plastid	148	ATP-dependent caseinolytic (Clp) protease/crotonase family protein;
868	AT2G34460	AT2G34460.1	| Symbols: | NAD(P)-binding Rossmann-fold superfamily protein | chr2:14529635-14530732 FORWARD LENGTH=280	11	5	7	7	7	4	5	5	5	4	4	4	4	8	10	10	10	7	10	10	10	8	13	13	13	6.83708	4.84187	4	19.6016	9.89277	13	15.6789	42.4943	Mix	plastid	149	NAD(P)-binding Rossmann-fold superfamily protein;
869	AT5G50920	AT5G50920.1	| Symbols: CLPC, ATHSP93-V, HSP93-V, DCA1, CLPC1 | CLPC homologue 1 | chr5:20715710-20719800 REVERSE LENGTH=929	27	35	43	17	42.89	37	48	17	47.83	36	45	18	45	40	62	20	56.52	62	115	42	105.75	63	124	52	114.11	41.8917	46.3173	45	110.788	104.616	114.11	133.209	329.514	Mix	plastid	150	CLPC homologue 1;Encodes a protein that is similar to ATP-dependent Clp protease ATP-binding subunit / ClpC. Involved in protein import into the chloroplast. May provide ATP source that drives the TIC (Translocon at the Inner envelope membrane of Chloroplasts) translocation machinery.
870	AT4G13550	AT4G13550.1	| Symbols: | triglyceride lipases;triglyceride lipases | chr4:7871251-7876160 REVERSE LENGTH=715	6	2	2	2	2					1	1	1	1					2	2	2	2	4	4	4	4	1.95345	0	1	0	1.97855	4	2.95345	5.97855	Mix	plastid	151	triglyceride lipases;triglyceride lipases;
871	AT1G50450	AT1G50450.1	| Symbols: | Saccharopine dehydrogenase | chr1:18687902-18690348 REVERSE LENGTH=428	4					1	1	1	1	1	1	1	1					2	2	2	2	2	2	2	2	0	0.968374	1	0	1.97855	2	1.96837	3.97855	Mix	plastid	152	Saccharopine dehydrogenase ;
872	AT5G04900	AT5G04900.1	| Symbols: NOL | NYC1-like | chr5:1434826-1437194 FORWARD LENGTH=348	5					2	2	2	2									2	2	2	2	2	2	2	2	0	1.93675	0	0	1.97855	2	1.93675	3.97855	Mix	plastid	153	NYC1-like;Encodes a chlorophyll b reducatase involved in the degradation of chlorophyll b and LHCII (light harvesting complex II).
873	AT5G17670	AT5G17670.1	| Symbols: | alpha/beta-Hydrolases superfamily protein | chr5:5821082-5822600 FORWARD LENGTH=309	5	2	2	2	2	1	2	2	2					2	2	2	2	3	4	4	4	2	2	2	2	1.95345	1.93675	0	3.92031	3.95711	2	3.8902	9.87742	Mix	plastid	154	alpha/beta-Hydrolases superfamily protein;
874	AT1G70070	AT1G70070.1	| Symbols: EMB25, PDE317, ISE2 | DEAD/DEAH box helicase, putative | chr1:26390016-26394148 REVERSE LENGTH=1171	3	1	1	1	1									1	1	1	1	1	1	1	1					0.976725	0	0	1.96016	0.989277	0	0.976725	2.94943	Mix	plastid	155	DEAD/DEAH box helicase, putative;Allelic to ISE2(increased size exclusion limit of plasmodesmata 2). Mutants maintain dilated plasmodesmata at the embryonic torpedo stage.
875	AT1G29700	AT1G29700.1	| Symbols: | Metallo-hydrolase/oxidoreductase superfamily protein | chr1:10385196-10386906 REVERSE LENGTH=350	2					1	1	1	1	1	1	1	1					2	2	2	2	2	2	2	2	0	0.968374	1	0	1.97855	2	1.96837	3.97855	Mix	plastid	156	Metallo-hydrolase/oxidoreductase superfamily protein;
876	AT3G24430	AT3G24430.1	| Symbols: HCF101 | ATP binding | chr3:8868731-8872154 REVERSE LENGTH=532	3					1	1	1	1									1	1	1	1	1	1	1	1	0	0.968374	0	0	0.989277	1	0.968374	1.98928	Mix	plastid	157	ATP binding;encodes a MRP-like protein with a nucleotide-binding domain.
877	AT3G12345	AT3G12345.1	| Symbols: | unknown protein; LOCATED IN: chloroplast; Has 35333 Blast hits to 34131 proteins in 2444 species: Archae - 798; Bacteria - 22429; Metazoa - 974; Fungi - 991; Plants - 531; Viruses - 0; Other Eukaryotes - 9610 (source: NCBI BLink). | ch	2					1	1	1	1	1	1	1	1	2	2	2	2	1	1	1	1	1	1	1	1	0	0.968374	1	3.92031	0.989277	1	1.96837	5.90959	Mix	plastid	158	;
878	AT2G31810	AT2G31810.1	| Symbols: | ACT domain-containing small subunit of acetolactate synthase protein | chr2:13524271-13528246 FORWARD LENGTH=491	2					1	1	1	1					1	1	1	1					1	1	1	1	0	0.968374	0	1.96016	0	1	0.968374	2.96016	Mix	plastid	159	ACT domain-containing small subunit of acetolactate synthase protein;
879	AT1G32550	AT1G32550.1	| Symbols: FdC1 | 2Fe-2S ferredoxin-like superfamily protein | chr1:11771969-11774117 REVERSE LENGTH=181	1	1	1	1	1													1	1	1	1	1	1	1	1	0.976725	0	0	0	0.989277	1	0.976725	1.98928	Mix	plastid	160	2Fe-2S ferredoxin-like superfamily protein;Encodes FdC1, a ferredoxin protein capable of alternative electron partitioning. FdC1 level increases in conditions of acceptor limitation at PSI.
880	AT4G28730	AT4G28730.1	| Symbols: | Glutaredoxin family protein | chr4:14199174-14200712 FORWARD LENGTH=174	1					1	1	1	1									1	1	1	1	1	1	1	1	0	0.968374	0	0	0.989277	1	0.968374	1.98928	Mix	plastid	161	Glutaredoxin family protein;
881	AT4G12060	AT4G12060.1	| Symbols: | Double Clp-N motif protein | chr4:7228269-7229898 REVERSE LENGTH=241	5	2	2	2	2	2	2	2	2	2	3	3	3	2	3	3	3	3	4	4	4	6	6	6	6	1.95345	1.93675	3	5.88047	3.95711	6	6.8902	15.8376	Mix	plastid	162	Double Clp-N motif protein;
882	AT1G16720	AT1G16720.1	| Symbols: HCF173 | high chlorophyll fluorescence phenotype 173 | chr1:5723161-5726248 FORWARD LENGTH=598	8	1	1	1	1	2	3	3	3	2	2	2	2	3	4	4	4	2	2	2	2	3	4	4	4	0.976725	2.90512	2	7.84063	1.97855	4	5.88185	13.8192	Mix	plastid	163	high chlorophyll fluorescence phenotype 173;Encodes HCF173, a protein with weak similarities to the superfamily of the short-chain dehydrogenases/reductases. HCF173 is involved in the initiation of translation of the psbA mRNA. Mutants shows a high chlorophyll fluorescence phenotype (hcf) and are severely affected in the accumulation of PSII subunits. The protein HCF173 is localized in the chloro…
883	AT1G51110	AT1G51110.1	| Symbols: | Plastid-lipid associated protein PAP / fibrillin family protein | chr1:18935380-18937484 FORWARD LENGTH=409	7	3	4	4	4	1	1	1	1	1	1	1	1	2	2	2	2	4	4	4	4	4	4	4	4	3.9069	0.968374	1	3.92031	3.95711	4	5.87527	11.8774	Mix	plastid	164	Plastid-lipid associated protein PAP / fibrillin family protein;
884	ATCG00750	ATCG00750.1	| Symbols: RPS11 | ribosomal protein S11 | chrC:78960-79376 REVERSE LENGTH=138	4	1	2	2	2	2	3	3	3	1	1	1	1	2	2	2	2	2	3	3	3	4	5	5	5	1.95345	2.90512	1	3.92031	2.96783	5	5.85857	11.8881	Mix	plastid	165	ribosomal protein S11;30S chloroplast ribosomal protein S11
885	AT2G30170	AT2G30170.1	| Symbols: | Protein phosphatase 2C family protein | chr2:12879802-12881474 REVERSE LENGTH=298	3	1	1	1	1	1	1	1	1	1	1	1	1	1	1	1	1	2	2	2	2	2	2	2	2	0.976725	0.968374	1	1.96016	1.97855	2	2.9451	5.93871	Mix	plastid	166	Protein phosphatase 2C family protein;
886	AT5G03880	AT5G03880.1	| Symbols: | Thioredoxin family protein | chr5:1038674-1041453 REVERSE LENGTH=339	11	5	7	7	7	8	10	10	10	8	11	11	11	4	5	5	5	12	19	19	19	11	18	18	18	6.83708	9.68374	11	9.80078	18.7963	18	27.5208	46.5971	Mix	plastid	167	Thioredoxin family protein;
887	AT4G32770	AT4G32770.1	| Symbols: VTE1, ATSDX1 | tocopherol cyclase, chloroplast / vitamin E deficient 1 (VTE1) / sucrose export defective 1 (SXD1) | chr4:15804981-15807790 FORWARD LENGTH=488	4	1	1	1	1	2	3	3	3	2	2	2	2	1	1	1	1	4	4	4	4	3	4	4	4	0.976725	2.90512	2	1.96016	3.95711	4	5.88185	9.91727	Mix	plastid	168	tocopherol cyclase, chloroplast / vitamin E deficient 1 (VTE1) / sucrose export defective 1 (SXD1);Tocopherol cyclase involved in tocopherol (vitamin E)synthesis. VTE1 over-expressing plants have increased tocopherol indicating VTE1 is a major limiting factor in tocopherol synthesis. Mutants defective in this gene accumulate high amounts of zeaxanthin in conditions of high light or low temperatur…
888	AT5G14660	AT5G14660.1	| Symbols: PDF1B, DEF2, ATDEF2 | peptide deformylase 1B | chr5:4727129-4728671 REVERSE LENGTH=273	4	1	1	1	1	1	1	1	1									1	1	1	1	2	2	2	2	0.976725	0.968374	0	0	0.989277	2	1.9451	2.98928	Mix	plastid	169	peptide deformylase 1B;Encodes a peptide deformylase PDF1B. The crystal structure has been determined at a resolution of 0.24 nm (Biochem J, 2008, vol 413:417-427).
889	AT4G16390	AT4G16390.1	| Symbols: SVR7 | pentatricopeptide (PPR) repeat-containing protein | chr4:9257985-9260093 FORWARD LENGTH=702	3	1	1	1	1	1	1	1	1									1	1	1	1	2	2	2	2	0.976725	0.968374	0	0	0.989277	2	1.9451	2.98928	Mix	plastid	170	pentatricopeptide (PPR) repeat-containing protein;
890	AT1G06690	AT1G06690.1	| Symbols: | NAD(P)-linked oxidoreductase superfamily protein | chr1:2049742-2052039 REVERSE LENGTH=377	8	5	5	5	5	3	3	3	3	3	3	3	3	1	1	1	1	4	6	6	6	7	9	9	9	4.88363	2.90512	3	1.96016	5.93566	9	10.7887	16.8958	Mix	plastid	171	NAD(P)-linked oxidoreductase superfamily protein;
891	AT3G08920	AT3G08920.1	| Symbols: | Rhodanese/Cell cycle control phosphatase superfamily protein | chr3:2712274-2713117 FORWARD LENGTH=214	6	2	3	3	3	2	2	2	2	3	4	4	4	5	6	6	6	4	5	5	5	2	2	2	2	2.93018	1.93675	4	11.7609	4.94639	2	8.86692	18.7073	Mix	plastid	172	Rhodanese/Cell cycle control phosphatase superfamily protein;
892	AT1G66670	AT1G66670.1	| Symbols: CLPP3, NCLPP3 | CLP protease proteolytic subunit 3 | chr1:24863995-24865646 REVERSE LENGTH=309	3	1	1	1	1	1	1	1	1	3	3	3	3	1	1	1	1	3	3	3	3	2	3	3	3	0.976725	0.968374	3	1.96016	2.96783	3	4.9451	7.92799	Mix	plastid	173	CLP protease proteolytic subunit 3;One of several nuclear-encoded ClpPs (caseinolytic protease). Contains a highly conserved catalytic triad of Ser-type proteases (Ser-His-Asp). The name reflects nomenclature described in Adam et. al (2001).
893	AT1G12410	AT1G12410.1	| Symbols: CLPR2, NCLPP2, CLP2 | CLP protease proteolytic subunit 2 | chr1:4223099-4224954 FORWARD LENGTH=279	6	4	4	4	4	3	3	3	3	4	4	4	4	2	2	2	2	5	9	9	9	4	4	4	4	3.9069	2.90512	4	3.92031	8.9035	4	10.812	16.8238	Mix	plastid	174	CLP protease proteolytic subunit 2;Encodes a ClpP-related sequence. Though similar to ClpP proteins, this does not contains the highly conserved catalytic triad of Ser-type proteases (Ser-His-Asp). The name reflects nomenclature described in Adam et. al (2001).
894	AT5G51070	AT5G51070.1	| Symbols: ERD1, CLPD, SAG15 | Clp ATPase | chr5:20764479-20768481 FORWARD LENGTH=945	5	3	3	2	2.11	2	4	1	1.17	1	1	0	0	1	3	0	0	3	8	1	1.14	5	10	3	3.33	2.06089	1.133	0	0	1.12778	3.33	3.19389	4.45778	Mix	plastid	175	Clp ATPase;ATP-dependent Clp protease regulatory subunit
895	AT3G01500	AT3G01500.1	| Symbols: CA1, ATBCA1, SABP3, ATSABP3 | carbonic anhydrase 1 | chr3:194853-196716 REVERSE LENGTH=270	14	20	49	27	39.91	19	48	24	37.71	18	46	24	36	15	41	14	37.62	22	63	25	52.14	20	70	28	63.64	38.9811	36.5174	36	73.7411	51.5809	63.64	111.498	188.962	Mix	plastid	176	carbonic anhydrase 1;Encodes a putative beta-carbonic anhydrase betaCA1. Together with betaCA4 (At1g70410) regulates CO2-controlled stomatal movements in guard cells.
896	AT1G69740	AT1G69740.1	| Symbols: HEMB1 | Aldolase superfamily protein | chr1:26232197-26234713 FORWARD LENGTH=430	8	2	2	2	2	3	3	3	3	4	4	4	4					3	4	4	4	7	8	8	8	1.95345	2.90512	4	0	3.95711	8	8.85857	11.9571	Mix	plastid	177	Aldolase superfamily protein;Encodes a putative 5-aminolevulinate dehydratase involved in chlorophyll biosynthesis.
897	ATCG00820	ATCG00820.1	| Symbols: RPS19 | ribosomal protein S19 | chrC:84005-84283 REVERSE LENGTH=92	2	1	1	1	1					2	2	2	2	1	1	1	1	1	1	1	1	2	2	2	2	0.976725	0	2	1.96016	0.989277	2	2.97673	4.94943	Mix	plastid	178	ribosomal protein S19;Encodes a 6.8-kDa protein of the small ribosomal subunit.
898	AT1G14345	AT1G14345.1	| Symbols: | NAD(P)-linked oxidoreductase superfamily protein | chr1:4899176-4899766 FORWARD LENGTH=196	3	1	1	1	1	1	1	1	1	1	1	1	1	2	2	2	2	1	1	1	1	1	1	1	1	0.976725	0.968374	1	3.92031	0.989277	1	2.9451	5.90959	Mix	plastid	179	NAD(P)-linked oxidoreductase superfamily protein;
899	AT1G07320	AT1G07320.1	| Symbols: RPL4 | ribosomal protein L4 | chr1:2249190-2250189 FORWARD LENGTH=282	11	3	4	4	4	6	9	9	9	3	3	3	3	8	9	9	9	6	6	6	6	6	6	6	6	3.9069	8.71536	3	17.6414	5.93566	6	15.6223	29.5771	Mix	plastid	180	ribosomal protein L4;encodes a plastid ribosomal protein L4
900	ATCG00800	ATCG00800.1	| Symbols: | structural constituent of ribosome | chrC:82826-83482 REVERSE LENGTH=218	9	5	5	5	5	5	6	6	6	4	5	5	5	7	9	9	9	6	7	7	7	5	5	5	5	4.88363	5.81024	5	17.6414	6.92494	5	15.6939	29.5664	Mix	plastid	181	structural constituent of ribosome;encodes a chloroplast ribosomal protein S3, a constituent of the small subunit of the ribosomal complex
901	ATCG00830	ATCG00830.1	| Symbols: RPL2.1 | ribosomal protein L2 | chrC:84337-85843 REVERSE LENGTH=274	7	1	1	1	1	4	4	4	4	2	2	2	2	1	1	1	1	5	5	5	5	2	3	3	3	0.976725	3.87349	2	1.96016	4.94639	3	6.85022	9.90654	Mix	plastid	182	ribosomal protein L2;encodes a chloroplast ribosomal protein L2, a constituent of the large subunit of the ribosomal complex
902	AT1G11750	AT1G11750.1	| Symbols: CLPP6, NCLPP1, NCLPP6 | CLP protease proteolytic subunit 6 | chr1:3967609-3969535 FORWARD LENGTH=271	5	4	4	4	4	1	1	1	1	2	2	2	2	1	1	1	1	3	3	3	3	3	5	5	5	3.9069	0.968374	2	1.96016	2.96783	5	6.87527	9.92799	Mix	plastid	183	CLP protease proteolytic subunit 6;One of several nuclear-encoded ClpPs (caseinolytic protease). Contains a highly conserved catalytic triad of Ser-type proteases (Ser-His-Asp). The name reflects nomenclature described in Adam et. al (2001).
903	AT1G49970	AT1G49970.1	| Symbols: CLPR1, NCLPP5, SVR2 | CLP protease proteolytic subunit 1 | chr1:18501936-18504462 REVERSE LENGTH=387	7	2	2	2	2	3	3	3	3	4	4	4	4	2	2	2	2	4	4	4	4	5	5	5	5	1.95345	2.90512	4	3.92031	3.95711	5	8.85857	12.8774	Mix	plastid	184	CLP protease proteolytic subunit 1;Encodes a ClpP-related sequence. Though similar to ClpP proteins, this does not contains the highly conserved catalytic triad of Ser-type proteases (Ser-His-Asp). The name reflects nomenclature described in Adam et. al (2001).
904	AT4G27700	AT4G27700.1	| Symbols: | Rhodanese/Cell cycle control phosphatase superfamily protein | chr4:13826541-13827673 REVERSE LENGTH=224	4	2	3	3	3	2	2	2	2	3	4	4	4	4	5	5	5	2	3	3	3	2	3	3	3	2.93018	1.93675	4	9.80078	2.96783	3	8.86692	15.7686	Mix	plastid	185	Rhodanese/Cell cycle control phosphatase superfamily protein;
905	ATCG00770	ATCG00770.1	| Symbols: RPS8 | ribosomal protein S8 | chrC:80068-80472 REVERSE LENGTH=134	6	3	3	3	3	4	6	6	6	5	5	5	5	5	7	7	7	3	4	4	4	5	6	6	6	2.93018	5.81024	5	13.7211	3.95711	6	13.7404	23.6782	Mix	plastid	186	ribosomal protein S8;chloroplast 30S ribosomal protein S8
906	AT2G47940	AT2G47940.1	| Symbols: DEGP2 | DEGP protease 2 | chr2:19618372-19622164 REVERSE LENGTH=607	8	4	5	5	5	2	2	2	2	3	3	3	3	3	4	4	4	5	5	5	5	3	3	3	3	4.88363	1.93675	3	7.84063	4.94639	3	9.82037	15.787	Mix	plastid	187	DEGP protease 2;Encodes DegP2 protease (DEGP2); nuclear gene for chloroplast product.
907	AT4G18480	AT4G18480.1	| Symbols: CHLI1, CH42, CH-42, CHL11, CHLI-1 | P-loop containing nucleoside triphosphate hydrolases superfamily protein | chr4:10201897-10203361 REVERSE LENGTH=424	4	1	1	1	1	2	2	2	2	2	2	2	2	1	1	1	1	3	4	4	4	1	1	1	1	0.976725	1.93675	2	1.96016	3.95711	1	4.91347	6.91727	Mix	plastid	188	P-loop containing nucleoside triphosphate hydrolases superfamily protein;Encodes the CHLI subunit of magnesium chelatase which is required for chlorophyll biosynthesis. All four cysteine residues of the protein form two disulfide bonds (Cys102-Cys193 and Cys354-Cys396) under oxidized conditions but are fully reduced by reduction. It was suggested that the redox state of CHLI is regulated in vivo …
908	AT5G52440	AT5G52440.1	| Symbols: HCF106 | Bacterial sec-independent translocation protein mttA/Hcf106 | chr5:21286896-21288613 FORWARD LENGTH=260	3	1	1	1	1	2	2	2	2	1	2	2	2	1	1	1	1	2	3	3	3	2	2	2	2	0.976725	1.93675	2	1.96016	2.96783	2	4.91347	6.92799	Mix	plastid	189	Bacterial sec-independent translocation protein mttA/Hcf106;HCF106; nuclear gene for chloroplast. Thylakoid membrane delta pH translocation pathway component protein; related to Escherichia coli TatA and TatB
909	AT1G07780	AT1G07780.1	| Symbols: PAI1, TRP6 | phosphoribosylanthranilate isomerase 1 | chr1:2410352-2411833 REVERSE LENGTH=275	3	1	1	1	1	1	1	1	1	2	3	3	3					2	2	2	2	3	4	4	4	0.976725	0.968374	3	0	1.97855	4	4.9451	5.97855	Mix	plastid	190	phosphoribosylanthranilate isomerase 1;Encodes phosphoribosylanthranilate isomerase which catalyzes the third step of the tryptophan biosynthetic pathway. Member of gene family.
910	AT4G01800	AT4G01800.1	| Symbols: AGY1, AtcpSecA, SECA1 | Albino or Glassy Yellow 1 | chr4:770926-776131 REVERSE LENGTH=1022	22	5	6	6	6	10	11	11	11	5	5	5	5	1	1	1	1	13	13	13	13	11	12	12	12	5.86035	10.6521	5	1.96016	12.8606	12	21.5125	26.8208	Mix	plastid	191	Albino or Glassy Yellow 1;Encodes the ATPase subunit of the chloroplast Sec translocation machinery which plays an essential role in chloroplast biogenesis and the regulation of photosynthesis, the absence of which triggers a retrograde signal, eventually leading to a reprogramming of chloroplast and mitochondrial gene expression.
911	AT1G05190	AT1G05190.1	| Symbols: emb2394 | Ribosomal protein L6 family | chr1:1502515-1503738 REVERSE LENGTH=223	12	6	8	8	8	7	8	8	8	7	8	8	8	8	14	14	14	6	8	8	8	6	6	6	6	7.8138	7.74699	8	27.4422	7.91422	6	23.5608	41.3564	Mix	plastid	192	Ribosomal protein L6 family;
912	AT5G65220	AT5G65220.1	| Symbols: | Ribosomal L29 family protein | chr5:26061301-26062506 FORWARD LENGTH=173	5	1	1	1	1	1	1	1	1	4	4	4	4	3	4	4	4	1	1	1	1	2	2	2	2	0.976725	0.968374	4	7.84063	0.989277	2	5.9451	10.8299	Mix	plastid	193	Ribosomal L29 family protein ;
913	AT5G35970	AT5G35970.1	| Symbols: | P-loop containing nucleoside triphosphate hydrolases superfamily protein | chr5:14119060-14123078 REVERSE LENGTH=961	7	2	2	2	2	3	3	3	3	1	1	1	1	1	1	1	1					6	6	6	6	1.95345	2.90512	1	1.96016	0	6	5.85857	7.96016	Mix	plastid	194	P-loop containing nucleoside triphosphate hydrolases superfamily protein;
914	AT2G21280	AT2G21280.1	| Symbols: GC1, ATSULA, SULA | NAD(P)-binding Rossmann-fold superfamily protein | chr2:9110502-9112679 REVERSE LENGTH=347	9	4	4	4	4	5	5	5	5	5	5	5	5	4	4	4	4	6	6	6	6	5	6	6	6	3.9069	4.84187	5	7.84063	5.93566	6	13.7488	19.7763	Mix	plastid	195	NAD(P)-binding Rossmann-fold superfamily protein;A nuclear-encoded, plastid-targeted protein (AtSulA) whose overexpression causes severe yet stochastic plastid (shown in chloroplasts and leucoplasts) division defects. The protein does not appear to interact with either AtFtsZ proteins when studied in a yeast two-hybrid system.
915	AT1G75350	AT1G75350.1	| Symbols: emb2184 | Ribosomal protein L31 | chr1:28272163-28272687 FORWARD LENGTH=144	3	2	2	2	2	3	3	3	3	2	2	2	2	3	4	4	4	1	1	1	1	3	3	3	3	1.95345	2.90512	2	7.84063	0.989277	3	6.85857	11.8299	Mix	plastid	196	Ribosomal protein L31;
916	AT4G25080	AT4G25080.1	| Symbols: CHLM | magnesium-protoporphyrin IX methyltransferase | chr4:12877015-12878128 FORWARD LENGTH=312	16	8	9	9	9	9	11	11	11	12	14	14	14	11	14	14	14	11	12	12	12	10	12	12	12	8.79053	10.6521	14	27.4422	11.8713	12	33.4426	51.3135	Mix	plastid	197	magnesium-protoporphyrin IX methyltransferase;Encodes a protein with methyltransferase activity responsible for the methylation of magnesium protoporphyrin IX. Mutants defective in this gene are affected in chlorophyll biosynthesis and show a reduction in the accumulation of a number of major thylakoid-associated proteins including components of PSI (LHCI), PSII (LHCII, D1, CP43) and the cytochro…
917	AT5G45390	AT5G45390.1	| Symbols: CLPP4, NCLPP4 | CLP protease P4 | chr5:18396351-18397586 FORWARD LENGTH=292	5	4	4	4	4	3	4	4	4	4	5	5	5	4	4	4	4	3	5	5	5	3	5	5	5	3.9069	3.87349	5	7.84063	4.94639	5	12.7804	17.787	Mix	plastid	198	CLP protease P4;One of several nuclear-encoded ClpPs (caseinolytic protease). Contains a highly conserved catalytic triad of Ser-type proteases (Ser-His-Asp). The name reflects nomenclature described in Adam et. al (2001).
918	ATCG00900	ATCG00900.1	| Symbols: RPS7.1, RPS7 | Ribosomal protein S7p/S5e family protein | chrC:97478-97945 REVERSE LENGTH=155	6	6	6	6	6	3	3	3	3	4	4	4	4	5	7	7	7	4	4	4	4	3	3	3	3	5.86035	2.90512	4	13.7211	3.95711	3	12.7655	20.6782	Mix	plastid	199	Ribosomal protein S7p/S5e family protein;encodes a chloroplast ribosomal protein S7, a constituent of the small subunit of the ribosomal complex
919	AT3G13470	AT3G13470.1	| Symbols: | TCP-1/cpn60 chaperonin family protein | chr3:4389685-4392624 FORWARD LENGTH=596	1	16	25	2	8.57	17	28	2	15	18	28	2	10.67	12	15	1	8	14	23	1	12	16	21	3	16.5	8.37054	14.5256	10.67	15.6813	11.8713	16.5	33.5661	44.0526	Mix	plastid	200	TCP-1/cpn60 chaperonin family protein;
920	AT3G48730	AT3G48730.1	| Symbols: GSA2 | glutamate-1-semialdehyde 2,1-aminomutase 2 | chr3:18049697-18051550 FORWARD LENGTH=472	2	5	6	0	0	6	7	1	2.2	7	8	1	2.75	1	1	0	0	4	5	0	0	5	5	1	5	0	2.13042	2.75	0	0	5	4.88042	5	Mix	plastid	201	glutamate-1-semialdehyde 2,1-aminomutase 2;
921	AT1G02560	AT1G02560.1	| Symbols: CLPP5, NCLPP5, NCLPP1 | nuclear encoded CLP protease 5 | chr1:538000-539805 FORWARD LENGTH=298	7	3	5	5	5	3	3	3	3	3	4	4	4	4	4	4	4	2	2	2	2	5	6	6	6	4.88363	2.90512	4	7.84063	1.97855	6	11.7887	15.8192	Mix	plastid	202	nuclear encoded CLP protease 5;One of several nuclear-encoded ClpPs (caseinolytic protease). Contains a highly conserved catalytic triad of Ser-type proteases (Ser-His-Asp). The name reflects nomenclature described in Adam et. al (2001).
922	ATCG00160	ATCG00160.1	| Symbols: RPS2 | ribosomal protein S2 | chrC:15013-15723 REVERSE LENGTH=236	7	5	5	5	5	2	3	3	3	3	4	4	4	5	5	5	5	2	2	2	2	4	5	5	5	4.88363	2.90512	4	9.80078	1.97855	5	11.7887	16.7793	Mix	plastid	203	ribosomal protein S2;Chloroplast ribosomal protein S2
923	AT5G58250	AT5G58250.1	| Symbols: | unknown protein; FUNCTIONS IN: molecular_function unknown; INVOLVED IN: biological_process unknown; LOCATED IN: thylakoid, chloroplast; EXPRESSED IN: 22 plant structures; EXPRESSED DURING: 14 growth stages; CONTAINS InterPro DOMAIN/s:	4	2	3	3	3	2	3	3	3	1	2	2	2	1	1	1	1	3	3	3	3	4	4	4	4	2.93018	2.90512	2	1.96016	2.96783	4	7.8353	8.92799	Mix	plastid	204	;
924	AT3G57560	AT3G57560.1	| Symbols: NAGK | N-acetyl-l-glutamate kinase | chr3:21311164-21312207 REVERSE LENGTH=347	5	1	1	1	1	3	3	3	3	1	1	1	1	4	4	4	4					1	1	1	1	0.976725	2.90512	1	7.84063	0	1	4.88185	8.84063	Mix	plastid	205	N-acetyl-l-glutamate kinase;encodes a N-acetylglutamate kinase, involved in arginine biosynthesis
925	AT2G35410	AT2G35410.1	| Symbols: | RNA-binding (RRM/RBD/RNP motifs) family protein | chr2:14898341-14899590 FORWARD LENGTH=308	5	1	2	2	2	2	3	3	3	2	2	2	2					3	3	3	3	4	4	4	4	1.95345	2.90512	2	0	2.96783	4	6.85857	6.96783	Mix	plastid	206	RNA-binding (RRM/RBD/RNP motifs) family protein;
926	AT4G17040	AT4G17040.1	| Symbols: CLPR4 | CLP protease R subunit 4 | chr4:9586740-9589297 REVERSE LENGTH=305	4	3	3	3	3	3	4	4	4	1	1	1	1	2	2	2	2	2	4	4	4	2	2	2	2	2.93018	3.87349	1	3.92031	3.95711	2	7.80367	9.87742	Mix	plastid	207	CLP protease R subunit 4;
927	AT5G54770	AT5G54770.1	| Symbols: THI1, TZ, THI4 | thiazole biosynthetic enzyme, chloroplast (ARA6) (THI1) (THI4) | chr5:22246634-22247891 FORWARD LENGTH=349	2	2	2	2	2	2	2	2	2					1	1	1	1	1	1	1	1	2	2	2	2	1.95345	1.93675	0	1.96016	0.989277	2	3.8902	4.94943	Mix	plastid	208	thiazole biosynthetic enzyme, chloroplast (ARA6) (THI1) (THI4);Encodes a thiamine biosynthetic gene that has a dual function in thiamine biosynthesis and mitochondrial DNA damage tolerance. It appears to be involved in producing the thiazole portion of thiamine (vitamin B1). A crystal structure of the protein reveals that it forms a 2-ring homo-octamer.
928	AT3G02730	AT3G02730.1	| Symbols: TRXF1, ATF1 | thioredoxin F-type 1 | chr3:588570-589591 REVERSE LENGTH=178	3	1	2	2	2	2	2	2	2	1	1	1	1					1	1	1	1	3	4	4	4	1.95345	1.93675	1	0	0.989277	4	4.8902	4.98928	Mix	plastid	209	thioredoxin F-type 1;
929	ATCG00330	ATCG00330.1	| Symbols: RPS14 | chloroplast ribosomal protein S14 | chrC:36938-37240 REVERSE LENGTH=100	2					1	1	1	1	1	1	1	1									2	2	2	2	0	0.968374	1	0	0	2	1.96837	2	Mix	plastid	210	chloroplast ribosomal protein S14;30S chloroplast ribosomal protein S14
930	AT1G75690	AT1G75690.1	| Symbols: | DnaJ/Hsp40 cysteine-rich domain superfamily protein | chr1:28422273-28423170 REVERSE LENGTH=154	2	1	1	1	1													1	1	1	1					0.976725	0	0	0	0.989277	0	0.976725	0.989277	Mix	plastid	211	DnaJ/Hsp40 cysteine-rich domain superfamily protein;
931	AT5G40950	AT5G40950.1	| Symbols: RPL27 | ribosomal protein large subunit 27 | chr5:16410866-16411845 FORWARD LENGTH=198	2	1	1	1	1					2	2	2	2	1	1	1	1	1	1	1	1	1	1	1	1	0.976725	0	2	1.96016	0.989277	1	2.97673	3.94943	Mix	plastid	212	ribosomal protein large subunit 27;
932	AT2G14880	AT2G14880.1	| Symbols: | SWIB/MDM2 domain superfamily protein | chr2:6393686-6394841 REVERSE LENGTH=141	1					1	1	1	1													1	1	1	1	0	0.968374	0	0	0	1	0.968374	1	Mix	plastid	213	SWIB/MDM2 domain superfamily protein;
933	AT5G14910	AT5G14910.1	| Symbols: | Heavy metal transport/detoxification superfamily protein | chr5:4823815-4825196 FORWARD LENGTH=178	2					1	1	1	1	1	1	1	1	1	1	1	1	1	1	1	1					0	0.968374	1	1.96016	0.989277	0	1.96837	2.94943	Mix	plastid	214	Heavy metal transport/detoxification superfamily protein ;
934	AT2G43710	AT2G43710.1	| Symbols: SSI2, FAB2 | Plant stearoyl-acyl-carrier-protein desaturase family protein | chr2:18120107-18122495 FORWARD LENGTH=401	1	1	1	0	0	1	1	1	1													1	1	1	1	0	0.968374	0	0	0	1	0.968374	1	Mix	plastid	215	Plant stearoyl-acyl-carrier-protein desaturase family protein;Encodes a stearoyl-ACP desaturase, involved in fatty acid desaturation. The ssi2 mutants have increased 18:0 and reduced 18:1 fatty acids. Exogenous application of glycerol to wild type plants mimics the ssi2 mutant phenotype. The altered 18:1 fatty acid content in the ssi2 mutants has an impact on SA- and JA-mediated defense signaling…
935	AT1G30120	AT1G30120.1	| Symbols: PDH-E1 BETA | pyruvate dehydrogenase E1 beta | chr1:10584350-10586477 REVERSE LENGTH=406	2	1	2	2	2					1	1	1	1	1	1	1	1	2	2	2	2					1.95345	0	1	1.96016	1.97855	0	2.95345	3.93871	Mix	plastid	216	pyruvate dehydrogenase E1 beta;Encodes a putative plastid pyruvate dehydrogenase E1 beta subunit that is distinct from the mitochondrial pyruvate dehydrogenase E1 beta subunit.
936	AT5G45680	AT5G45680.1	| Symbols: ATFKBP13, FKBP13 | FK506-binding protein 13 | chr5:18530894-18532128 FORWARD LENGTH=208	2	1	1	1	1	1	1	1	1	1	1	1	1	1	2	2	2					1	1	1	1	0.976725	0.968374	1	3.92031	0	1	2.9451	4.92031	Mix	plastid	217	FK506-binding protein 13;Peptidyl-Prolyl Isomerase located in chloroplast thylakoid lumen
937	AT5G63420	AT5G63420.1	| Symbols: emb2746 | RNA-metabolising metallo-beta-lactamase family protein | chr5:25400515-25405807 FORWARD LENGTH=911	2	1	1	1	1									1	1	1	1									0.976725	0	0	1.96016	0	0	0.976725	1.96016	Mix	plastid	218	RNA-metabolising metallo-beta-lactamase family protein;
938	AT2G30390	AT2G30390.1	| Symbols: FC2, FC-II, ATFC-II | ferrochelatase 2 | chr2:12951242-12953985 REVERSE LENGTH=512	2	1	1	1	1	1	1	1	1					1	2	2	2									0.976725	0.968374	0	3.92031	0	0	1.9451	3.92031	Mix	plastid	219	ferrochelatase 2;Encodes one of two ferrochelatase genes in Arabidopsis. Ferrochelatase is the terminal enzyme of heme biosynthesis. FC-II is speculated to operate in photosynthetic cytochromes
939	AT5G54600	AT5G54600.1	| Symbols: | Translation protein SH3-like family protein | chr5:22183046-22184403 FORWARD LENGTH=198	2					1	1	1	1	1	1	1	1	1	1	1	1	1	1	1	1					0	0.968374	1	1.96016	0.989277	0	1.96837	2.94943	Mix	plastid	220	Translation protein SH3-like family protein;
940	AT1G23180	AT1G23180.1	| Symbols: | ARM repeat superfamily protein | chr1:8216125-8219515 FORWARD LENGTH=834	3	1	1	1	1					1	1	1	1					1	1	1	1	1	1	1	1	0.976725	0	1	0	0.989277	1	1.97673	1.98928	Mix	plastid	221	ARM repeat superfamily protein;
941	AT1G31860	AT1G31860.1	| Symbols: AT-IE, HISN2 | histidine biosynthesis bifunctional protein (HISIE) | chr1:11434250-11436530 REVERSE LENGTH=281	2					1	1	1	1													1	1	1	1	0	0.968374	0	0	0	1	0.968374	1	Mix	plastid	222	histidine biosynthesis bifunctional protein (HISIE);encodes a bifunctional protein that has phosphoribosyl-ATP pyrophosphohydrolase (PRA-PH) and phosphoribosyl-AMP cyclohydrolase (PRA-CH) activities.
942	AT1G74730	AT1G74730.1	| Symbols: | Protein of unknown function (DUF1118) | chr1:28078995-28079831 FORWARD LENGTH=198	1									1	1	1	1	1	1	1	1									0	0	1	1.96016	0	0	1	1.96016	Mix	plastid	223	Protein of unknown function (DUF1118);
943	AT1G64430	AT1G64430.1	| Symbols: | Pentatricopeptide repeat (PPR) superfamily protein | chr1:23933541-23936336 FORWARD LENGTH=559	2					1	1	1	1													1	1	1	1	0	0.968374	0	0	0	1	0.968374	1	Mix	plastid	224	Pentatricopeptide repeat (PPR) superfamily protein;
944	AT4G31530	AT4G31530.1	| Symbols: | NAD(P)-binding Rossmann-fold superfamily protein | chr4:15282281-15284064 FORWARD LENGTH=324	2									1	1	1	1									1	1	1	1	0	0	1	0	0	1	1	1	Mix	plastid	225	NAD(P)-binding Rossmann-fold superfamily protein;
945	AT2G04700	AT2G04700.1	| Symbols: | ferredoxin thioredoxin reductase catalytic beta chain family protein | chr2:1646961-1648345 FORWARD LENGTH=146	2									1	1	1	1									1	1	1	1	0	0	1	0	0	1	1	1	Mix	plastid	226	ferredoxin thioredoxin reductase catalytic beta chain family protein;
946	ATCG00840	ATCG00840.1	| Symbols: RPL23.1, RPL23 | ribosomal protein L23.1 | chrC:85862-86143 REVERSE LENGTH=93	1	1	1	1	1	1	3	3	3	1	2	2	2	1	5	5	5	1	1	1	1					0.976725	2.90512	2	9.80078	0.989277	0	5.88185	10.7901	Mix	plastid	227	ribosomal protein L23.1;One of two chloroplast genes that encode chloroplast ribosomal protein L23, a constituent of the large subunit of the ribosomal complex
947	AT1G31190	AT1G31190.1	| Symbols: IMPL1 | myo-inositol monophosphatase like 1 | chr1:11144861-11146800 FORWARD LENGTH=371	1	1	1	1	1									1	1	1	1									0.976725	0	0	1.96016	0	0	0.976725	1.96016	Mix	plastid	228	myo-inositol monophosphatase like 1;Encodes a myo-inositol monophosphatase IMPL1 (myo-Inositol monophosphatase like 1).
948	AT1G53670	AT1G53670.1	| Symbols: MSRB1, ATMSRB1 | methionine sulfoxide reductase B 1 | chr1:20036687-20038074 FORWARD LENGTH=202	1	1	1	1	1	1	1	1	1	1	1	1	1	1	1	1	1	1	1	1	1	1	1	1	1	0.976725	0.968374	1	1.96016	0.989277	1	2.9451	3.94943	Mix	plastid	229	methionine sulfoxide reductase B 1;
949	ATCG00650	ATCG00650.1	| Symbols: RPS18 | ribosomal protein S18 | chrC:67917-68222 FORWARD LENGTH=101	1					1	1	1	1					1	1	1	1									0	0.968374	0	1.96016	0	0	0.968374	1.96016	Mix	plastid	230	ribosomal protein S18;chloroplast-encoded ribosomal protein S18
950	AT5G20720	AT5G20720.1	| Symbols: CPN20, CPN10, CHCPN10, ATCPN21, CPN21 | chaperonin 20 | chr5:7015015-7016354 FORWARD LENGTH=253	13	10	15	15	15	8	11	11	11	7	8	8	8	7	9	9	9	10	12	12	12	10	12	12	12	14.6509	10.6521	8	17.6414	11.8713	12	33.303	41.5127	Mix	plastid	231	chaperonin 20;Encodes a chloroplast co-chaperonin with similarity to CPN21 from spinach, E.coli GroES.
951	AT3G27830	AT3G27830.1	| Symbols: RPL12-A, RPL12 | ribosomal protein L12-A | chr3:10318576-10319151 FORWARD LENGTH=191	5	4	6	6	6	4	9	9	9	5	8	8	8	4	5	5	5	4	10	10	10	4	7	7	7	5.86035	8.71536	8	9.80078	9.89277	7	22.5757	26.6936	Mix	plastid	232	ribosomal protein L12-A;50S ribosomal protein L12-A
952	AT2G33800	AT2G33800.1	| Symbols: | Ribosomal protein S5 family protein | chr2:14300925-14302352 REVERSE LENGTH=303	7	6	6	6	6	5	6	6	6	7	8	8	8	6	9	9	9	3	3	3	3	6	7	7	7	5.86035	5.81024	8	17.6414	2.96783	7	19.6706	27.6092	Mix	plastid	233	Ribosomal protein S5 family protein;
953	AT1G74470	AT1G74470.1	| Symbols: | Pyridine nucleotide-disulphide oxidoreductase family protein | chr1:27991248-27992845 FORWARD LENGTH=467	13	7	7	7	7	7	7	7	7	5	5	5	5	6	7	7	7	7	7	7	7	4	4	4	4	6.83708	6.77861	5	13.7211	6.92494	4	18.6157	24.646	Mix	plastid	234	Pyridine nucleotide-disulphide oxidoreductase family protein;Encodes for a multifunctional protein with geranylgeranyl reductase activity shown to catalyze the reduction of prenylated geranylgeranyl-chlorophyll a to phytyl-chlorophyll a (chlorophyll a) and free geranylgeranyl pyrophosphate to phytyl pyrophosphate.
954	AT5G13510	AT5G13510.1	| Symbols: | Ribosomal protein L10 family protein | chr5:4341294-4341956 FORWARD LENGTH=220	6	2	2	2	2	3	4	4	4	4	7	7	7	3	3	3	3	4	5	5	5	4	4	4	4	1.95345	3.87349	7	5.88047	4.94639	4	12.8269	14.8269	Mix	plastid	235	Ribosomal protein L10 family protein;
955	ATCG00790	ATCG00790.1	| Symbols: RPL16 | ribosomal protein L16 | chrC:81189-82652 REVERSE LENGTH=135	4	2	3	3	3	3	5	5	5	3	4	4	4	2	2	2	2	4	5	5	5	3	4	4	4	2.93018	4.84187	4	3.92031	4.94639	4	11.772	12.8667	Mix	plastid	236	ribosomal protein L16;chloroplast gene encoding a ribosomal protein L16, which is a constituent of 50S large ribosomal subunit
956	AT1G79850	AT1G79850.1	| Symbols: RPS17, CS17, PRPS17 | ribosomal protein S17 | chr1:30041473-30041922 REVERSE LENGTH=149	3	3	3	3	3	2	4	4	4	1	1	1	1	2	2	2	2	2	3	3	3	2	2	2	2	2.93018	3.87349	1	3.92031	2.96783	2	7.80367	8.88815	Mix	plastid	237	ribosomal protein S17;nuclear-encoded 30S chloroplast ribosomal protein S17
957	AT3G28220	AT3G28220.1	| Symbols: | TRAF-like family protein | chr3:10524420-10526497 FORWARD LENGTH=370	11	5	7	7	7	7	10	10	10	5	6	6	6	4	4	4	4	8	13	13	13	3	3	3	3	6.83708	9.68374	6	7.84063	12.8606	3	22.5208	23.7012	Mix	plastid	238	TRAF-like family protein;
958	AT5G47190	AT5G47190.1	| Symbols: | Ribosomal protein L19 family protein | chr5:19164432-19166064 REVERSE LENGTH=229	4	2	2	1	1.5	5	5	4	5	3	4	3	4	6	7	4	6	1	1	1	1	2	2	2	2	1.46509	4.84187	4	11.7609	0.989277	2	10.307	14.7502	Mix	plastid	239	Ribosomal protein L19 family protein;
959	AT1G55670	AT1G55670.1	| Symbols: PSAG | photosystem I subunit G | chr1:20802874-20803356 REVERSE LENGTH=160	3	2	4	4	4	3	5	5	5	2	5	5	5	3	6	6	6	3	4	4	4	2	2	2	2	3.9069	4.84187	5	11.7609	3.95711	2	13.7488	17.7181	Mix	plastid	240	photosystem I subunit G;Encodes subunit G of photosystem I, an 11-kDa membrane protein that plays an important role in electron transport between plastocyanin and PSI and is involved in the stability of the PSI complex. PSI-G subunit is bound to PSI-B and is in contact with Lhca1. The protein inserts into thylakoids by a direct or "spontaneous" pathway that does not involve the activities of any …
960	AT3G23400	AT3G23400.1	| Symbols: FIB4 | Plastid-lipid associated protein PAP / fibrillin family protein | chr3:8376636-8378225 REVERSE LENGTH=284	12	9	17	17	17	8	11	11	11	10	19	19	19	7	13	13	13	9	14	14	14	7	13	13	13	16.6043	10.6521	19	25.482	13.8499	13	46.2564	52.3319	Mix	plastid	241	Plastid-lipid associated protein PAP / fibrillin family protein;
961	ATCG00380	ATCG00380.1	| Symbols: RPS4 | chloroplast ribosomal protein S4 | chrC:45223-45828 REVERSE LENGTH=201	9	7	7	7	7	6	9	9	9	6	10	10	10	6	8	8	8	4	5	5	5	9	9	9	9	6.83708	8.71536	10	15.6813	4.94639	9	25.5524	29.6276	Mix	plastid	242	chloroplast ribosomal protein S4;Chloroplast encoded ribosomal protein S4
962	AT4G34200	AT4G34200.1	| Symbols: EDA9 | D-3-phosphoglycerate dehydrogenase | chr4:16374041-16376561 REVERSE LENGTH=603	7	4	5	3	4.5	4	5	4	5	3	3	2	2.4	4	4	2	4	6	6	3	6	2	2	0	0	4.39526	4.84187	2.4	7.84063	5.93566	0	11.6371	13.7763	Mix	plastid	243	D-3-phosphoglycerate dehydrogenase;
963	AT1G17220	AT1G17220.1	| Symbols: FUG1 | Translation initiation factor 2, small GTP-binding protein | chr1:5885383-5890165 FORWARD LENGTH=1026	6	1	1	1	1	2	2	2	2	3	3	3	3	2	2	2	2	2	2	2	2	1	1	1	1	0.976725	1.93675	3	3.92031	1.97855	1	5.91347	6.89887	Mix	plastid	244	Translation initiation factor 2, small GTP-binding protein;Encodes a chloroplast localized protein with similarity to translation initiation factor 2. Can complement loss of INFB in E.coli suggesting FUG1 does function as a translation initiation factor in vivo. Identified as a suppressor of the leaf variegation mutant var2-6. Suppression is only seen in hypomorphs as complete loss of function al…
964	AT5G27560	AT5G27560.1	| Symbols: | Domain of unknown function (DUF1995) | chr5:9731758-9733644 FORWARD LENGTH=341	5	2	2	2	2	3	3	3	3	1	1	1	1	1	1	1	1	3	3	3	3	1	1	1	1	1.95345	2.90512	1	1.96016	2.96783	1	5.85857	5.92799	Mix	plastid	245	Domain of unknown function (DUF1995);
965	AT1G67700	AT1G67700.1	| Symbols: | unknown protein; FUNCTIONS IN: molecular_function unknown; INVOLVED IN: biological_process unknown; LOCATED IN: chloroplast, chloroplast envelope; EXPRESSED IN: 22 plant structures; EXPRESSED DURING: 13 growth stages; Has 49 Blast hits	4	2	2	2	2	2	3	3	3	1	1	1	1	1	1	1	1	1	1	1	1	3	3	3	3	1.95345	2.90512	1	1.96016	0.989277	3	5.85857	5.94943	Mix	plastid	246	;
966	AT2G22230	AT2G22230.1	| Symbols: | Thioesterase superfamily protein | chr2:9450042-9451427 FORWARD LENGTH=220	4	4	5	5	5	2	3	3	3	3	3	3	3	3	4	4	4	3	3	3	3	2	2	2	2	4.88363	2.90512	3	7.84063	2.96783	2	10.7887	12.8085	Mix	plastid	247	Thioesterase superfamily protein;
967	AT1G72640	AT1G72640.1	| Symbols: | NAD(P)-binding Rossmann-fold superfamily protein | chr1:27346409-27348147 REVERSE LENGTH=312	5	2	2	2	2	3	3	3	3									2	2	2	2	2	2	2	2	1.95345	2.90512	0	0	1.97855	2	4.85857	3.97855	Mix	plastid	248	NAD(P)-binding Rossmann-fold superfamily protein;
968	AT2G25080	AT2G25080.1	| Symbols: ATGPX1, GPX1 | glutathione peroxidase 1 | chr2:10668134-10669828 FORWARD LENGTH=236	7	6	9	6	8.57	6	9	6	8.57	5	8	7	7.88	2	3	2	3	4	6	6	6	8	11	10	10.91	8.37054	8.29896	7.88	5.88047	5.93566	10.91	24.5495	22.7261	Mix	plastid	249	glutathione peroxidase 1;Encodes glutathione peroxidase.
969	AT3G18890	AT3G18890.1	| Symbols: | NAD(P)-binding Rossmann-fold superfamily protein | chr3:6511169-6514729 FORWARD LENGTH=641	18	9	10	10	10	6	7	7	7	6	6	6	6	5	6	6	6	5	6	6	6	6	6	6	6	9.76725	6.77861	6	11.7609	5.93566	6	22.5459	23.6966	Mix	plastid	250	NAD(P)-binding Rossmann-fold superfamily protein;
970	AT3G44890	AT3G44890.1	| Symbols: RPL9 | ribosomal protein L9 | chr3:16386505-16387963 FORWARD LENGTH=197	7	3	5	5	5	4	7	7	7	4	6	6	6	5	6	6	6	2	2	2	2	6	6	6	6	4.88363	6.77861	6	11.7609	1.97855	6	17.6622	19.7395	Mix	plastid	251	ribosomal protein L9;Plastid ribosomal protein CL9
971	AT4G25130	AT4G25130.1	| Symbols: PMSR4 | peptide met sulfoxide reductase 4 | chr4:12898802-12899998 REVERSE LENGTH=258	3	2	3	3	3	1	2	2	2	3	4	4	4	1	1	1	1	2	4	4	4	2	2	2	2	2.93018	1.93675	4	1.96016	3.95711	2	8.86692	7.91727	Mix	plastid	252	peptide met sulfoxide reductase 4;Encodes a chloroplast-localized methionine sulfoxide reductase that is a member of the MSRA family. Involved in protection of chloroplasts from oxidative stress.
972	AT5G55220	AT5G55220.1	| Symbols: | trigger factor type chaperone family protein | chr5:22397677-22400678 FORWARD LENGTH=547	10	4	4	4	4	5	5	5	5	4	4	4	4	2	2	2	2	3	3	3	3	5	5	5	5	3.9069	4.84187	4	3.92031	2.96783	5	12.7488	11.8881	Mix	plastid	253	trigger factor type chaperone family protein;
973	AT1G32990	AT1G32990.1	| Symbols: PRPL11 | plastid ribosomal protein l11 | chr1:11955827-11957139 FORWARD LENGTH=222	7	8	9	9	9	7	9	9	9	5	7	7	7	7	10	10	10	4	4	4	4	5	5	5	5	8.79053	8.71536	7	19.6016	3.95711	5	24.5059	28.5587	Mix	plastid	254	plastid ribosomal protein l11;mutant has Decreased effective quantum yield of photosystem II; Pale green plants; Reduced growth rate; Plastid Ribosomal Protein L11
974	AT3G52150	AT3G52150.1	| Symbols: | RNA-binding (RRM/RBD/RNP motifs) family protein | chr3:19342074-19343090 FORWARD LENGTH=253	5	2	2	2	2	3	3	3	3	3	3	3	3	2	2	2	2					4	4	4	4	1.95345	2.90512	3	3.92031	0	4	7.85857	7.92031	Mix	plastid	255	RNA-binding (RRM/RBD/RNP motifs) family protein;
975	AT1G24360	AT1G24360.1	| Symbols: | NAD(P)-binding Rossmann-fold superfamily protein | chr1:8640820-8643283 FORWARD LENGTH=319	5	1	4	4	4	1	1	1	1	2	3	3	3	2	2	2	2	2	2	2	2	2	2	2	2	3.9069	0.968374	3	3.92031	1.97855	2	7.87527	7.89887	Mix	plastid	256	NAD(P)-binding Rossmann-fold superfamily protein;
976	AT5G45170	AT5G45170.1	| Symbols: | Haloacid dehalogenase-like hydrolase (HAD) superfamily protein | chr5:18270555-18273129 REVERSE LENGTH=372	4	2	2	2	2	1	1	1	1	1	1	1	1					1	1	1	1	2	2	2	2	1.95345	0.968374	1	0	0.989277	2	3.92182	2.98928	Mix	plastid	257	Haloacid dehalogenase-like hydrolase (HAD) superfamily protein;
977	AT3G14110	AT3G14110.1	| Symbols: FLU | Tetratricopeptide repeat (TPR)-like superfamily protein | chr3:4676222-4677602 REVERSE LENGTH=316	3	1	1	1	1	1	1	1	1	2	2	2	2	2	2	2	2	1	1	1	1					0.976725	0.968374	2	3.92031	0.989277	0	3.9451	4.90959	Mix	plastid	258	Tetratricopeptide repeat (TPR)-like superfamily protein;Encodes a novel coiled-coil, TPR domain containing protein that is localized to the chloroplast membrane and is involved in chlorophyll biosynthesis. Mutants accumulate protochlorophyllide, an intermediate in the chlorophyll biosynthesis pathway, in dark and release singlet oxygen in plastids in a controlled and non-invasive manner upon a da…
978	AT3G57050	AT3G57050.1	| Symbols: CBL | cystathionine beta-lyase | chr3:21111939-21114521 REVERSE LENGTH=464	2	1	1	1	1	1	1	1	1	2	2	2	2					1	1	1	1	2	2	2	2	0.976725	0.968374	2	0	0.989277	2	3.9451	2.98928	Mix	plastid	259	cystathionine beta-lyase;Encodes second enzyme in the methionine biosynthetic pathway
979	AT2G47450	AT2G47450.1	| Symbols: CAO, CPSRP43 | chloroplast signal recognition particle component (CAO) | chr2:19472781-19473902 FORWARD LENGTH=373	2	2	2	2	2	1	1	1	1	1	1	1	1					1	1	1	1	1	2	2	2	1.95345	0.968374	1	0	0.989277	2	3.92182	2.98928	Mix	plastid	260	chloroplast signal recognition particle component (CAO);A component of the chloroplast signal recognition particle pathway that is involved in LHCP targeting. It is downregulated in response to high light. It recognizes the DPLG motif in Lhcb1.
980	AT2G28000	AT2G28000.1	| Symbols: CPN60A, CH-CPN60A, SLP | chaperonin-60alpha | chr2:11926603-11929184 FORWARD LENGTH=586	25	15	24	24	24	18	25	25	25	16	23	23	23	12	13	13	13	16	19	19	19	17	21	21	21	23.4414	24.2093	23	25.482	18.7963	21	70.6507	65.2783	Mix	plastid	261	chaperonin-60alpha;Encodes chaperonin-60 alpha, a molecular chaperone involved in Rubisco folding. Mutants display aberrant chloroplast and embryo development.
981	AT4G01310	AT4G01310.1	| Symbols: | Ribosomal L5P family protein | chr4:544166-545480 REVERSE LENGTH=262	11	9	12	12	12	10	12	12	12	9	9	9	9	10	10	10	10	4	4	4	4	8	9	9	9	11.7207	11.6205	9	19.6016	3.95711	9	32.3412	32.5587	Mix	plastid	262	Ribosomal L5P family protein;
982	AT1G12900	AT1G12900.1	| Symbols: GAPA-2 | glyceraldehyde 3-phosphate dehydrogenase A subunit 2 | chr1:4392634-4394283 REVERSE LENGTH=399	3	12	35	8	14.81	17	38	6	15.55	14	36	6	13.25	11	16	3	7.08	12	20	4	9.82	13	24	5	13.16	14.4653	15.0582	13.25	13.8779	9.7147	13.16	42.7735	36.7526	Mix	plastid	263	glyceraldehyde 3-phosphate dehydrogenase A subunit 2;
983	ATCG00350	ATCG00350.1	| Symbols: PSAA | Photosystem I, PsaA/PsaB protein | chrC:39605-41857 REVERSE LENGTH=750	14	11	27	27	27	13	27	27	27	11	26	26	26	11	26	26	26	10	17	17	17	9	12	12	12	26.3716	26.1461	26	50.9641	16.8177	12	78.5177	79.7818	Mix	plastid	264	Photosystem I, PsaA/PsaB protein;Encodes psaA protein comprising the reaction center for photosystem I along with psaB protein; hydrophobic protein encoded by the chloroplast genome.
984	AT3G25760	AT3G25760.1	| Symbols: AOC1, ERD12 | allene oxide cyclase 1 | chr3:9403972-9405105 FORWARD LENGTH=254	3	3	3	1	1.83	2	2	2	2	4	4	3	3.5					2	2	1	1.33	4	4	2	3.67	1.78741	1.93675	3.5	0	1.31574	3.67	7.22415	4.98574	Mix	plastid	265	allene oxide cyclase 1;encodes allene oxide cyclase. One of four genes in Arabidopsis that encode this enzyme, which catalyzes an essential step in jasmonic acid biosynthesis. Gene expression is induced during senescence, a process that involves jasmonic acid signalling pathway.
985	AT5G30510	AT5G30510.1	| Symbols: RPS1, ARRPS1 | ribosomal protein S1 | chr5:11619262-11621223 REVERSE LENGTH=416	12	10	12	12	12	8	13	13	13	8	12	12	12	10	11	11	11	7	8	8	8	5	6	6	6	11.7207	12.5889	12	21.5617	7.91422	6	36.3096	35.4759	Mix	plastid	266	ribosomal protein S1;
986	AT3G25920	AT3G25920.1	| Symbols: RPL15 | ribosomal protein L15 | chr3:9491268-9492558 REVERSE LENGTH=277	10	4	5	5	5	6	6	6	6	7	7	7	7	6	6	6	6	1	1	1	1	5	5	5	5	4.88363	5.81024	7	11.7609	0.989277	5	17.6939	17.7502	Mix	plastid	267	ribosomal protein L15;encodes a plastid ribosomal protein CL15, a constituent of the large subunit of the ribosomal complex
987	AT3G63490	AT3G63490.1	| Symbols: | Ribosomal protein L1p/L10e family | chr3:23444269-23446020 FORWARD LENGTH=346	10	6	8	8	8	5	8	8	8	2	5	5	5	7	7	7	7	3	4	4	4	3	3	3	3	7.8138	7.74699	5	13.7211	3.95711	3	20.5608	20.6782	Mix	plastid	268	Ribosomal protein L1p/L10e family;
988	AT5G38660	AT5G38660.1	| Symbols: APE1 | acclimation of photosynthesis to environment | chr5:15473285-15475497 REVERSE LENGTH=286	8	5	6	6	6	4	5	5	5	4	4	4	4	6	8	8	8	1	1	1	1	1	1	1	1	5.86035	4.84187	4	15.6813	0.989277	1	14.7022	17.6705	Mix	plastid	269	acclimation of photosynthesis to environment;mutant has Altered acclimation responses;
989	AT2G24060	AT2G24060.1	| Symbols: | Translation initiation factor 3 protein | chr2:10229453-10231390 FORWARD LENGTH=312	2	1	2	2	2					1	1	1	1					1	1	1	1	1	1	1	1	1.95345	0	1	0	0.989277	1	2.95345	1.98928	Mix	plastid	270	Translation initiation factor 3 protein;
990	AT5G06690	AT5G06690.1	| Symbols: WCRKC1 | WCRKC thioredoxin 1 | chr5:2060651-2061956 REVERSE LENGTH=210	1	1	1	1	1	1	1	1	1	1	1	1	1					1	1	1	1	1	1	1	1	0.976725	0.968374	1	0	0.989277	1	2.9451	1.98928	Mix	plastid	271	WCRKC thioredoxin 1;Encodes a thioredoxin (WCRKC1) localized in chloroplast stroma. Contains a WCRKC motif.
991	AT5G42070	AT5G42070.1	| Symbols: | unknown protein; FUNCTIONS IN: molecular_function unknown; INVOLVED IN: biological_process unknown; LOCATED IN: chloroplast thylakoid membrane, chloroplast; EXPRESSED IN: 21 plant structures; EXPRESSED DURING: 13 growth stages; Has 302	1	1	1	1	1	1	1	1	1	1	1	1	1					1	1	1	1	1	1	1	1	0.976725	0.968374	1	0	0.989277	1	2.9451	1.98928	Mix	plastid	272	;
992	ATCG00120	ATCG00120.1	| Symbols: ATPA | ATP synthase subunit alpha | chrC:9938-11461 REVERSE LENGTH=507	21	22	66	58	63.59	23	68	62	66.43	22	69	63	67.06	17	58	51	57.49	17	40	35	39.27	16	31	28	30.71	62.11	64.3291	67.06	112.689	38.8489	30.71	193.499	182.248	Mix	plastid	273	ATP synthase subunit alpha;Encodes the ATPase alpha subunit, which is a subunit of ATP synthase and part of the CF1 portion which catalyzes the conversion of ADP to ATP using the proton motive force. This complex is located in the thylakoid membrane of the chloroplast.
993	AT2G24020	AT2G24020.1	| Symbols: | Uncharacterised BCR, YbaB family COG0718 | chr2:10217869-10219269 REVERSE LENGTH=182	6	4	4	4	4	5	6	6	6	3	4	4	4	1	1	1	1	3	3	3	3	5	5	5	5	3.9069	5.81024	4	1.96016	2.96783	5	13.7171	9.92799	Mix	plastid	274	Uncharacterised BCR, YbaB family COG0718;
994	AT3G54890	AT3G54890.1	| Symbols: LHCA1 | photosystem I light harvesting complex gene 1 | chr3:20339706-20340922 REVERSE LENGTH=241	7	6	13	13	13	6	11	11	11	5	9	9	9	5	9	9	9	4	7	7	7	4	5	5	5	12.6974	10.6521	9	17.6414	6.92494	5	32.3495	29.5664	Mix	plastid	275	photosystem I light harvesting complex gene 1;Encodes a component of the light harvesting complex associated with photosystem I.
995	AT4G02530	AT4G02530.1	| Symbols: | chloroplast thylakoid lumen protein | chr4:1112335-1114005 REVERSE LENGTH=216	7	1	1	1	1	5	5	5	5	4	5	5	5	4	4	4	4	2	2	2	2	1	1	1	1	0.976725	4.84187	5	7.84063	1.97855	1	10.8186	10.8192	Mix	plastid	276	chloroplast thylakoid lumen protein;
996	AT5G35790	AT5G35790.1	| Symbols: G6PD1 | glucose-6-phosphate dehydrogenase 1 | chr5:13956879-13959686 REVERSE LENGTH=576	11	6	6	6	6	6	6	6	6	6	7	7	7	5	5	5	5	4	4	4	4	2	3	3	3	5.86035	5.81024	7	9.80078	3.95711	3	18.6706	16.7579	Mix	plastid	277	glucose-6-phosphate dehydrogenase 1;Encodes a plastidic glucose-6-phosphate dehydrogenase that is sensitive to reduction by DTT and whose mRNA is more prevalent in developing organs but absent in the root.
997	AT5G14320	AT5G14320.1	| Symbols: | Ribosomal protein S13/S18 family | chr5:4617839-4618772 REVERSE LENGTH=169	8	5	5	5	5	6	7	7	7	7	7	7	7	3	3	3	3	3	3	3	3	5	6	6	6	4.88363	6.77861	7	5.88047	2.96783	6	18.6622	14.8483	Mix	plastid	278	Ribosomal protein S13/S18 family;
998	AT4G04640	AT4G04640.1	| Symbols: ATPC1 | ATPase, F1 complex, gamma subunit protein | chr4:2350761-2351882 REVERSE LENGTH=373	16	11	28	28	28	13	24	24	24	13	27	27	27	14	22	22	22	11	15	15	15	7	11	11	11	27.3483	23.241	27	43.1234	14.8392	11	77.5893	68.9626	Mix	plastid	279	ATPase, F1 complex, gamma subunit protein;One of two genes (with ATPC2) encoding the gamma subunit of Arabidopsis chloroplast ATP synthase.
999	AT1G78630	AT1G78630.1	| Symbols: emb1473 | Ribosomal protein L13 family protein | chr1:29575997-29577406 FORWARD LENGTH=241	5	3	3	3	3	1	1	1	1	1	1	1	1	1	1	1	1	1	1	1	1	1	1	1	1	2.93018	0.968374	1	1.96016	0.989277	1	4.89855	3.94943	Mix	plastid	280	Ribosomal protein L13 family protein;
1000	ATCG00570	ATCG00570.1	| Symbols: PSBF | photosystem II reaction center protein F | chrC:63942-64061 REVERSE LENGTH=39	1	1	2	2	2	1	1	1	1	1	2	2	2	1	1	1	1	1	2	2	2					1.95345	0.968374	2	1.96016	1.97855	0	4.92182	3.93871	Mix	plastid	281	photosystem II reaction center protein F;PSII cytochrome b559
1001	AT1G61520	AT1G61520.1	| Symbols: LHCA3 | photosystem I light harvesting complex gene 3 | chr1:22700152-22701149 FORWARD LENGTH=273	7	10	27	27	27	10	27	27	27	8	22	22	22	9	20	20	20	8	14	14	14	8	10	10	10	26.3716	26.1461	22	39.2031	13.8499	10	74.5177	63.053	Mix	plastid	282	photosystem I light harvesting complex gene 3;PSI type III chlorophyll a/b-binding protein (Lhca3*1)
1002	AT3G47470	AT3G47470.1	| Symbols: LHCA4, CAB4 | light-harvesting chlorophyll-protein complex I subunit A4 | chr3:17493622-17494773 REVERSE LENGTH=251	7	7	18	18	18	6	15	15	15	6	12	12	12	6	13	13	13	6	9	9	9	3	4	4	4	17.5811	14.5256	12	25.482	8.9035	4	44.1067	38.3855	Mix	plastid	283	light-harvesting chlorophyll-protein complex I subunit A4;Encodes a chlorophyll a/b-binding protein that is more similar to the PSI Cab proteins than the PSII cab proteins. The predicted protein is about 20 amino acids shorter than most known Cab proteins.
1003	AT3G45140	AT3G45140.1	| Symbols: LOX2, ATLOX2 | lipoxygenase 2 | chr3:16525437-16529233 FORWARD LENGTH=896	38	24	33	33	33	30	42	42	42	24	32	32	32	9	9	9	9	26	31	31	31	18	21	21	21	32.2319	40.6717	32	17.6414	30.6676	21	104.904	69.309	Mix	plastid	284	lipoxygenase 2;Chloroplast lipoxygenase required for wound-induced jasmonic acid accumulation in Arabidopsis.Mutants are resistant to Staphylococcus aureus and accumulate salicylic acid upon infection.
1004	AT2G43030	AT2G43030.1	| Symbols: | Ribosomal protein L3 family protein | chr2:17894898-17895713 FORWARD LENGTH=271	8	7	10	10	10	7	8	8	8	4	5	5	5	5	6	6	6	4	4	4	4	2	3	3	3	9.76725	7.74699	5	11.7609	3.95711	3	22.5142	18.7181	Mix	plastid	285	Ribosomal protein L3 family protein;
1005	AT5G35360	AT5G35360.1	| Symbols: CAC2 | acetyl Co-enzyme a carboxylase biotin carboxylase subunit | chr5:13584300-13588268 FORWARD LENGTH=537	12	8	10	10	10	9	9	9	9	6	6	6	6	3	3	3	3	3	4	4	4	6	7	7	7	9.76725	8.71536	6	5.88047	3.95711	7	24.4826	16.8376	Mix	plastid	286	acetyl Co-enzyme a carboxylase biotin carboxylase subunit;Encodes biotin carboxylase subunit (CAC2).
1006	AT4G20360	AT4G20360.1	| Symbols: ATRAB8D, ATRABE1B, RABE1b | RAB GTPase homolog E1B | chr4:10990036-10991466 FORWARD LENGTH=476	13	16	28	26	27.62	18	34	33	33.92	16	28	28	28	9	13	13	13	11	15	15	15	11	22	21	22	26.9772	32.8472	28	25.482	14.8392	22	87.8244	62.3212	Mix	plastid	287	RAB GTPase homolog E1B;
1007	AT1G67090	AT1G67090.1	| Symbols: RBCS1A | ribulose bisphosphate carboxylase small chain 1A | chr1:25048465-25049249 REVERSE LENGTH=180	9	10	53	29	41.65	9	51	26	39.83	10	47	28	38.04	9	21	13	17.73	10	24	15	19.82	10	35	21	29.17	40.6806	38.5703	38.04	34.7536	19.6075	29.17	117.291	83.5311	Mix	plastid	288	ribulose bisphosphate carboxylase small chain 1A;
1008	AT3G58610	AT3G58610.1	| Symbols: | ketol-acid reductoisomerase | chr3:21671561-21674639 FORWARD LENGTH=591	9	6	9	9	9	11	12	12	12	5	6	6	6	1	2	2	2	5	5	5	5	7	8	8	8	8.79053	11.6205	6	3.92031	4.94639	8	26.411	16.8667	Mix	plastid	289	ketol-acid reductoisomerase;
1009	AT1G53280	AT1G53280.1	| Symbols: | Class I glutamine amidotransferase-like superfamily protein | chr1:19864942-19867341 REVERSE LENGTH=438	6	4	4	4	4	1	1	1	1	3	4	4	4					2	2	2	2	3	3	3	3	3.9069	0.968374	4	0	1.97855	3	8.87527	4.97855	Mix	plastid	290	Class I glutamine amidotransferase-like superfamily protein;
1010	AT5G14260	AT5G14260.1	| Symbols: | Rubisco methyltransferase family protein | chr5:4601139-4603873 FORWARD LENGTH=514	7	3	3	3	3	4	4	4	4	2	2	2	2					2	3	3	3	2	2	2	2	2.93018	3.87349	2	0	2.96783	2	8.80367	4.96783	Mix	plastid	291	Rubisco methyltransferase family protein;
1011	AT1G12900	AT1G12900.2	| Symbols: GAPA-2 | glyceraldehyde 3-phosphate dehydrogenase A subunit 2 | chr1:4392634-4393747 REVERSE LENGTH=317	1	9	27	0	0	15	33	1	2.59	12	31	1	2.21	9	13	0	0	9	16	0	0	11	20	1	2.63	0	2.50809	2.21	0	0	2.63	4.71809	2.63	Mix	plastid	292	glyceraldehyde 3-phosphate dehydrogenase A subunit 2;
1012	AT1G74970	AT1G74970.1	| Symbols: RPS9, TWN3 | ribosomal protein S9 | chr1:28157761-28159202 REVERSE LENGTH=208	4	3	3	3	3	3	4	4	4	2	4	4	4	2	2	2	2	1	1	1	1	2	3	3	3	2.93018	3.87349	4	3.92031	0.989277	3	10.8037	7.90959	Mix	plastid	293	ribosomal protein S9;ribosomal protein S9, nuclear encoded component of the chloroplast ribosome
1013	AT3G61870	AT3G61870.1	| Symbols: | unknown protein; FUNCTIONS IN: molecular_function unknown; INVOLVED IN: biological_process unknown; LOCATED IN: chloroplast, chloroplast inner membrane, chloroplast envelope; EXPRESSED IN: 23 plant structures; EXPRESSED DURING: 14 grow	3	2	5	5	5	2	3	3	3	3	3	3	3	3	3	3	3	2	2	2	2	1	1	1	1	4.88363	2.90512	3	5.88047	1.97855	1	10.7887	8.85903	Mix	plastid	294	;
1014	AT1G76080	AT1G76080.1	| Symbols: ATCDSP32, CDSP32 | chloroplastic drought-induced stress protein of 32 kD | chr1:28548063-28549348 REVERSE LENGTH=302	6	4	5	5	5	4	4	4	4	4	4	4	4	1	1	1	1	2	2	2	2	4	4	4	4	4.88363	3.87349	4	1.96016	1.97855	4	12.7571	7.93871	Mix	plastid	295	chloroplastic drought-induced stress protein of 32 kD;Encodes a thioredoxin localized in chloroplast stroma. Known as CDSP32 (CHLOROPLASTIC DROUGHT-INDUCED STRESS PROTEIN OF 32 KD).
1015	AT1G42970	AT1G42970.1	| Symbols: GAPB | glyceraldehyde-3-phosphate dehydrogenase B subunit | chr1:16127552-16129584 FORWARD LENGTH=447	19	23	53	48	51.16	23	47	43	45.42	23	52	50	51.27	16	22	19	21.11	16	28	26	27.44	19	31	29	30.41	49.9693	43.9835	51.27	41.3789	27.1458	30.41	145.223	98.9347	Mix	plastid	296	glyceraldehyde-3-phosphate dehydrogenase B subunit;Encodes chloroplast localized glyceraldehyde-3-phosphate dehydrogenase that can use both NADH and NADPH to reduce 1,3-diphosphate glycerate. It forms A2B2 heterotetramers with GapA forms of the GADPH enzyme. These complexes are active in the light under reducing conditions, but show reduced NADPH-dependent activity in response to oxidized thiored…
1016	AT3G46780	AT3G46780.1	| Symbols: PTAC16 | plastid transcriptionally active 16 | chr3:17228766-17231021 FORWARD LENGTH=510	22	19	27	27	27	19	28	28	28	18	28	28	28	7	8	8	8	13	15	15	15	16	21	21	21	26.3716	27.1145	28	15.6813	14.8392	21	81.486	51.5204	Mix	plastid	297	plastid transcriptionally active 16;
1017	ATCG00480	ATCG00480.1	| Symbols: ATPB, PB | ATP synthase subunit beta | chrC:52660-54156 REVERSE LENGTH=498	35	44	156	153	155.39	47	155	150	153.83	48	149	146	148.37	39	104	100	103.81	37	78	76	77.81	29	61	59	60.82	151.773	148.965	148.37	203.484	76.9757	60.82	449.108	341.28	Mix	plastid	298	ATP synthase subunit beta;chloroplast-encoded gene for beta subunit of ATP synthase
1018	AT5G38410	AT5G38410.1	| Symbols: | Ribulose bisphosphate carboxylase (small chain) family protein | chr5:15377501-15378306 REVERSE LENGTH=181	4	11	63	13	31.67	12	59	10	26.75	10	52	13	28.06	10	25	4	11.23	9	27	7	15.17	9	37	8	19.11	30.9329	25.904	28.06	22.0126	15.0073	19.11	84.8969	56.1299	Mix	plastid	299	Ribulose bisphosphate carboxylase (small chain) family protein;
1019	AT1G03130	AT1G03130.1	| Symbols: PSAD-2 | photosystem I subunit D-2 | chr1:753528-754142 REVERSE LENGTH=204	10	12	26	26	26	12	26	26	26	13	28	28	28	11	20	20	20	9	13	13	13	7	9	9	9	25.3949	25.1777	28	39.2031	12.8606	9	78.5726	61.0637	Mix	plastid	300	photosystem I subunit D-2;Encodes a protein predicted by sequence similarity with spinach PsaD to be photosystem I reaction center subunit II (PsaD2)
1020	AT5G49910	AT5G49910.1	| Symbols: CPHSC70-2EAT SHOCK PROTEIN 70-2, HSC70-7, cpHsc70-2 | chloroplast heat shock protein 70-2 | chr5:20303470-20306295 FORWARD LENGTH=718	7	20	30	10	20	16	29	11	20.9	19	27	9	17.1	7	8	4	7.2	14	21	4	13.71	12	16	5	9.23	19.5345	20.239	17.1	14.1131	13.563	9.23	56.8735	36.9061	Mix	plastid	301	chloroplast heat shock protein 70-2;Stromal heat shock protein involved in protein import into chloroplast.
1021	AT3G11630	AT3G11630.1	| Symbols: | Thioredoxin superfamily protein | chr3:3672189-3673937 FORWARD LENGTH=266	4	9	22	12	19.5	9	24	10	20.77	9	21	10	17.86	5	8	5	8	6	10	5	8.57	8	15	8	13.09	19.0461	20.1131	17.86	15.6813	8.47811	13.09	57.0193	37.2494	Mix	plastid	302	Thioredoxin superfamily protein;Encodes a 2-Cys peroxiredoxin (2-Cys PrxA) that contains two catalytic Cys residues.
1022	AT4G33510	AT4G33510.1	| Symbols: DHS2 | 3-deoxy-d-arabino-heptulosonate 7-phosphate synthase | chr4:16116496-16118549 FORWARD LENGTH=507	5	2	3	3	3	5	6	4	6	3	3	1	3	2	2	1	2	5	5	3	4.1					2.93018	5.81024	3	3.92031	4.05604	0	11.7404	7.97635	Mix	plastid	303	3-deoxy-d-arabino-heptulosonate 7-phosphate synthase;Enzyme catalyzing the first committed step in aromatic amino acid biosynthesis
1023	AT5G38430	AT5G38430.1	| Symbols: | Ribulose bisphosphate carboxylase (small chain) family protein | chr5:15384350-15385155 REVERSE LENGTH=181	4	11	63	13	31.67	12	60	11	29.42	11	51	12	25.9	9	26	5	14.04	10	26	6	13.01	9	36	7	16.72	30.9329	28.4895	25.9	27.5206	12.8705	16.72	85.3224	57.1111	Mix	plastid	304	Ribulose bisphosphate carboxylase (small chain) family protein;
1024	AT2G40490	AT2G40490.1	| Symbols: HEME2 | Uroporphyrinogen decarboxylase | chr2:16912961-16914988 FORWARD LENGTH=394	9	4	4	4	4	5	6	6	6	6	6	6	6	1	1	1	1	2	2	2	2	4	5	5	5	3.9069	5.81024	6	1.96016	1.97855	5	15.7171	8.93871	Mix	plastid	305	Uroporphyrinogen decarboxylase;
1025	AT4G18810	AT4G18810.1	| Symbols: | NAD(P)-binding Rossmann-fold superfamily protein | chr4:10322622-10325735 REVERSE LENGTH=596	8	6	6	6	6	4	4	4	4	3	4	4	4	1	1	1	1	4	4	4	4	2	2	2	2	5.86035	3.87349	4	1.96016	3.95711	2	13.7338	7.91727	Mix	plastid	306	NAD(P)-binding Rossmann-fold superfamily protein;
1026	AT5G09650	AT5G09650.1	| Symbols: AtPPa6, PPa6 | pyrophosphorylase 6 | chr5:2991331-2993117 REVERSE LENGTH=300	6	5	7	7	7	3	4	4	4	3	5	5	5	2	2	2	2	2	3	3	3	2	3	3	3	6.83708	3.87349	5	3.92031	2.96783	3	15.7106	9.88815	Mix	plastid	307	pyrophosphorylase 6;Encodes a protein with inorganic pyrophosphatase activity.
1027	AT1G56050	AT1G56050.1	| Symbols: | GTP-binding protein-related | chr1:20963793-20966181 FORWARD LENGTH=421	7	2	2	2	2	2	3	3	3	3	3	3	3					1	1	1	1	3	3	3	3	1.95345	2.90512	3	0	0.989277	3	7.85857	3.98928	Mix	plastid	308	GTP-binding protein-related;
1028	ATCG01120	ATCG01120.1	| Symbols: RPS15 | chloroplast ribosomal protein S15 | chrC:123296-123562 REVERSE LENGTH=88	5	3	4	4	4	4	6	6	6	3	4	4	4	3	3	3	3	2	2	2	2	2	2	2	2	3.9069	5.81024	4	5.88047	1.97855	2	13.7171	9.85903	Mix	plastid	309	chloroplast ribosomal protein S15;encodes a chloroplast ribosomal protein S15, a constituent of the small subunit of the ribosomal complex
1029	AT5G63310	AT5G63310.1	| Symbols: NDPK2, NDPK1A, NDPK IA IA, NDPK IA, ATNDPK2 | nucleoside diphosphate kinase 2 | chr5:25372122-25373838 REVERSE LENGTH=231	5	3	5	5	5	5	7	7	7	4	6	6	6	1	1	1	1	3	4	4	4	3	4	4	4	4.88363	6.77861	6	1.96016	3.95711	4	17.6622	9.91727	Mix	plastid	310	nucleoside diphosphate kinase 2;Maintains intracellular dNTP levels except ATP. Plays a role in response to oxidative stress and UV. Involved in phytochrome-mediated light signaling. Participates in auxin-regulated processes, partly through the modulation of auxin transport. H-bonding with His-197 inside the nucleotide-binding pocket is critical for NDPK2 functioning.
1030	AT5G24490	AT5G24490.1	| Symbols: | 30S ribosomal protein, putative | chr5:8365690-8367178 FORWARD LENGTH=308	3					1	1	1	1	3	3	3	3					1	1	1	1	1	1	1	1	0	0.968374	3	0	0.989277	1	3.96837	1.98928	Mix	plastid	311	30S ribosomal protein, putative;
1031	AT3G62410	AT3G62410.1	| Symbols: CP12-2, CP12 | CP12 domain-containing protein 2 | chr3:23091006-23091401 FORWARD LENGTH=131	2	2	2	2	2	2	2	2	2	1	2	2	2									2	3	3	3	1.95345	1.93675	2	0	0	3	5.8902	3	Mix	plastid	312	CP12 domain-containing protein 2;CP12-2 encodes a small peptide found in the chloroplast stroma. It belongs to the CP12 gene family thought to be involved in the formation of a supramolecular complex with glyceraldehyde-3-phosphate dehydrogenase (GAPDH) and phosphoribulokinase (PRK) embedded in the Calvin cycle. CP12-2 is coordinately regulated by light with the photosynthetic GAPDH and PRK. The …
1032	AT2G26340	AT2G26340.1	| Symbols: | unknown protein; FUNCTIONS IN: molecular_function unknown; INVOLVED IN: biological_process unknown; LOCATED IN: chloroplast thylakoid membrane, chloroplast thylakoid lumen, chloroplast; EXPRESSED IN: 22 plant structures; EXPRESSED DURI	3	1	1	1	1	2	2	2	2	1	1	1	1	1	1	1	1					1	1	1	1	0.976725	1.93675	1	1.96016	0	1	3.91347	2.96016	Mix	plastid	313	;
1033	AT2G47910	AT2G47910.1	| Symbols: CRR6 | chlororespiratory reduction 6 | chr2:19614741-19615559 FORWARD LENGTH=246	3	1	1	1	1	1	1	1	1	2	2	2	2	1	1	1	1					1	1	1	1	0.976725	0.968374	2	1.96016	0	1	3.9451	2.96016	Mix	plastid	314	chlororespiratory reduction 6;Encodes a chloroplast thylakoid membrane protein. Required for the assembly/accumulation of the NAD(P)H dehydrogenase complex of the photosynthetic electron transport chain.
1034	AT4G34740	AT4G34740.1	| Symbols: ATASE2, CIA1, ATPURF2, ASE2 | GLN phosphoribosyl pyrophosphate amidotransferase 2 | chr4:16574894-16576579 REVERSE LENGTH=561	3	2	2	2	2	2	2	2	2	2	2	2	2	1	1	1	1	2	2	2	2					1.95345	1.93675	2	1.96016	1.97855	0	5.8902	3.93871	Mix	plastid	315	GLN phosphoribosyl pyrophosphate amidotransferase 2;Encodes glutamine 5-phosphoribosylpyrophosphate amidotransferase. Mutants are deficient in leaf, but not cotyledon, plastid and palisade cell development. Mutants exhibit defective chloroplast development under non-low light, suggesting that the defect in chloroplast development is caused by photo-oxidative damage.
1035	AT1G35680	AT1G35680.1	| Symbols: | Ribosomal protein L21 | chr1:13208777-13210246 FORWARD LENGTH=220	3	1	1	1	1	2	2	2	2	3	3	3	3	1	2	2	2	1	1	1	1					0.976725	1.93675	3	3.92031	0.989277	0	5.91347	4.90959	Mix	plastid	316	Ribosomal protein L21;
1036	AT2G46820	AT2G46820.1	| Symbols: PTAC8, TMP14, PSAP, PSI-P | photosystem I P subunit | chr2:19243729-19244870 FORWARD LENGTH=174	2	2	5	5	5	2	7	7	7	2	4	4	4	2	3	3	3	1	2	2	2	2	3	3	3	4.88363	6.77861	4	5.88047	1.97855	3	15.6622	10.859	Mix	plastid	317	photosystem I P subunit;Encodes the P subunit of Photosystem I. About 25% of the TMP14 pool appeared to be phosphorylated, and this ratio is not affected by light. Contains seven phosphorylation sites on threonine residue and chloroplast targeting signal. Located in the proximity of PSI-L, -H and -O subunits.
1037	AT4G00030	AT4G00030.1	| Symbols: | Plastid-lipid associated protein PAP / fibrillin family protein | chr4:13565-14366 FORWARD LENGTH=212	3	1	1	1	1					1	1	1	1									1	1	1	1	0.976725	0	1	0	0	1	1.97673	1	Mix	plastid	318	Plastid-lipid associated protein PAP / fibrillin family protein;
1038	AT1G32220	AT1G32220.1	| Symbols: | NAD(P)-binding Rossmann-fold superfamily protein | chr1:11608038-11609591 FORWARD LENGTH=296	2					1	1	1	1	1	1	1	1					1	1	1	1					0	0.968374	1	0	0.989277	0	1.96837	0.989277	Mix	plastid	319	NAD(P)-binding Rossmann-fold superfamily protein;
1039	AT1G71480	AT1G71480.1	| Symbols: | Nuclear transport factor 2 (NTF2) family protein | chr1:26932079-26933086 FORWARD LENGTH=216	3	1	1	1	1	2	2	2	2	1	1	1	1					2	2	2	2					0.976725	1.93675	1	0	1.97855	0	3.91347	1.97855	Mix	plastid	320	Nuclear transport factor 2 (NTF2) family protein;
1040	AT1G62780	AT1G62780.1	| Symbols: | unknown protein; FUNCTIONS IN: molecular_function unknown; INVOLVED IN: biological_process unknown; LOCATED IN: chloroplast, chloroplast stroma; EXPRESSED IN: 22 plant structures; EXPRESSED DURING: 14 growth stages; Has 94 Blast hits t	2	1	1	1	1	1	1	1	1													1	1	1	1	0.976725	0.968374	0	0	0	1	1.9451	1	Mix	plastid	321	;
1041	AT1G52670	AT1G52670.1	| Symbols: | Single hybrid motif superfamily protein | chr1:19615119-19617420 REVERSE LENGTH=274	1					1	1	1	1	1	1	1	1					1	1	1	1					0	0.968374	1	0	0.989277	0	1.96837	0.989277	Mix	plastid	322	Single hybrid motif superfamily protein;
1042	AT1G21065	AT1G21065.1	| Symbols: | unknown protein; INVOLVED IN: biological_process unknown; LOCATED IN: chloroplast; EXPRESSED IN: 22 plant structures; EXPRESSED DURING: 13 growth stages; CONTAINS InterPro DOMAIN/s: Uncharacterised protein family UPF0047 (InterPro:IPR0	2	1	1	1	1	1	1	1	1													1	1	1	1	0.976725	0.968374	0	0	0	1	1.9451	1	Mix	plastid	323	;
1043	AT5G55710	AT5G55710.1	| Symbols: | FUNCTIONS IN: molecular_function unknown; INVOLVED IN: biological_process unknown; LOCATED IN: chloroplast thylakoid membrane, chloroplast; EXPRESSED IN: 23 plant structures; EXPRESSED DURING: 14 growth stages; BEST Arabidopsis thalian	1	1	1	1	1	1	1	1	1	1	2	2	2	1	1	1	1	1	1	1	1					0.976725	0.968374	2	1.96016	0.989277	0	3.9451	2.94943	Mix	plastid	324	;
1044	AT1G30380	AT1G30380.1	| Symbols: PSAK | photosystem I subunit K | chr1:10722325-10723013 FORWARD LENGTH=130	1	1	2	2	2	1	1	1	1	1	3	3	3	1	1	1	1					1	2	2	2	1.95345	0.968374	3	1.96016	0	2	5.92182	3.96016	Mix	plastid	325	photosystem I subunit K;Encodes subunit K of photosystem I reaction center.
1045	AT1G78140	AT1G78140.1	| Symbols: | S-adenosyl-L-methionine-dependent methyltransferases superfamily protein | chr1:29401937-29403878 REVERSE LENGTH=355	2					1	1	1	1	1	1	1	1	1	1	1	1									0	0.968374	1	1.96016	0	0	1.96837	1.96016	Mix	plastid	326	S-adenosyl-L-methionine-dependent methyltransferases superfamily protein;
1046	AT4G37200	AT4G37200.1	| Symbols: HCF164 | Thioredoxin superfamily protein | chr4:17509836-17511230 REVERSE LENGTH=261	1	1	1	1	1	1	1	1	1					1	1	1	1									0.976725	0.968374	0	1.96016	0	0	1.9451	1.96016	Mix	plastid	327	Thioredoxin superfamily protein;Encodes thioredoxin-like protein with disulfide reductase activity that is involved in the biogenesis of the plastid cytochrome b6f complex. Protein is located in the thylakoid membrane with the C-terminal hydrophilic portion, containing the thioredoxin like domain, extending into the thylakoid lumen.
1047	AT4G25050	AT4G25050.1	| Symbols: ACP4 | acyl carrier protein 4 | chr4:12870178-12871024 FORWARD LENGTH=137	1					1	1	1	1	1	1	1	1					1	1	1	1					0	0.968374	1	0	0.989277	0	1.96837	0.989277	Mix	plastid	328	acyl carrier protein 4;encodes an acyl carrier protein predominantly expressed in leaves. Gene expression is upregulated by light.
1048	AT1G09340	AT1G09340.1	| Symbols: CRB, CSP41B, HIP1.3 | chloroplast RNA binding | chr1:3015473-3018035 FORWARD LENGTH=378	22	18	33	33	33	18	29	29	29	20	29	29	29	11	12	12	12	9	10	10	10	17	23	23	23	32.2319	28.0828	29	23.5219	9.89277	23	89.3148	56.4147	Mix	plastid	329	chloroplast RNA binding;Encodes CHLOROPLAST RNA BINDING (CRB), a putative RNA-binding protein. CRB is important for the proper functioning of the chloroplast. Mutations in CRB also affects the circadian system, altering the expression of both oscillator and output genes.
1049	AT1G50250	AT1G50250.1	| Symbols: FTSH1 | FTSH protease 1 | chr1:18614398-18616930 REVERSE LENGTH=716	6	20	27	5	11.47	19	24	2	6.4	18	21	3	6.38	17	19	4	9.45	8	10	1	2.5	5	7	0	0	11.203	6.19759	6.38	18.5235	2.47319	0	23.7806	20.9967	Mix	plastid	330	FTSH protease 1;encodes an FTSH protease that is localized to the chloroplast. Involved in the D1 repair cycle of Photosystem II. FtsH1 and FtsH5 are interchangeable in thylakoid membranes.
1050	AT2G04030	AT2G04030.1	| Symbols: CR88, EMB1956, HSP90.5, Hsp88.1, AtHsp90.5 | Chaperone protein htpG family protein | chr2:1281983-1285909 FORWARD LENGTH=780	18	12	12	10	11.45	9	9	8	9	9	10	10	10	1	1	1	1	4	5	5	5	9	9	8	9	11.1835	8.71536	10	1.96016	4.94639	9	29.8989	15.9065	Mix	plastid	331	Chaperone protein htpG family protein;Encodes a chloroplast-targeted 90-kDa heat shock protein located in the stroma involved in red-light mediated deetiolation response. Mutants are resistant to chlorate, have elongated hypocotyls in light, and affect the expression of NR2, CAB, and RBCS but NOT NR1 and NiR.
1051	ATCG00130	ATCG00130.1	| Symbols: ATPF | ATPase, F0 complex, subunit B/B', bacterial/chloroplast | chrC:11529-12798 REVERSE LENGTH=184	13	15	27	27	27	11	17	17	17	11	19	19	19	12	18	18	18	5	7	7	7	5	6	6	6	26.3716	16.4624	19	35.2828	6.92494	6	61.8339	48.2078	Mix	plastid	332	ATPase, F0 complex, subunit B/B', bacterial/chloroplast;ATPase F subunit.
1052	AT1G20020	AT1G20020.1	| Symbols: ATLFNR2, FNR2 | ferredoxin-NADP(+)-oxidoreductase 2 | chr1:6942851-6944868 FORWARD LENGTH=369	13	17	34	29	31.74	17	31	27	29.12	16	26	22	23.91	9	13	11	12	9	11	10	10.59	13	20	18	19.12	31.0013	28.199	23.91	23.5219	10.4764	19.12	83.1103	53.1183	Mix	plastid	333	ferredoxin-NADP(+)-oxidoreductase 2;Encodes a leaf-type ferredoxin:NADP(H) oxidoreductase. It is present in both chloroplast stroma and thylakoid membranes but is more abundant in the stroma
1053	AT4G35250	AT4G35250.1	| Symbols: | NAD(P)-binding Rossmann-fold superfamily protein | chr4:16771401-16773269 REVERSE LENGTH=395	10	6	9	9	9	9	15	15	15	6	9	9	9	8	9	9	9	4	4	4	4	2	3	3	3	8.79053	14.5256	9	17.6414	3.95711	3	32.3161	24.5985	Mix	plastid	334	NAD(P)-binding Rossmann-fold superfamily protein;
1054	AT2G30950	AT2G30950.1	| Symbols: VAR2, FTSH2 | FtsH extracellular protease family | chr2:13174692-13177064 FORWARD LENGTH=695	15	18	27	13	23.71	21	32	14	28.82	19	33	10	27.69	16	23	9	23	9	10	5	10	6	6	5	5.83	23.1582	27.9085	27.69	45.0836	9.89277	5.83	78.7567	60.8064	Mix	plastid	335	FtsH extracellular protease family;Metalloprotease that functions in thylakoid membrane biogenesis. Involved in the repair of PSII following damaged incurred during photoinhibition. Forms a complex with VAR1. Mutants show a variegated phenotype, which decreases during development. Transcript and protein levels increase with light intensity.
1055	AT5G42270	AT5G42270.1	| Symbols: VAR1, FTSH5 | FtsH extracellular protease family | chr5:16902659-16905102 FORWARD LENGTH=704	8	23	34	12	27.53	22	30	8	25.6	25	31	13	27.62	19	22	7	16.55	10	14	5	12.5	8	10	3	10	26.8892	24.7904	27.62	32.4406	12.366	10	79.2996	54.8066	Mix	plastid	336	FtsH extracellular protease family;VAR1 contains a conserved motif for ATPase and a metalloprotease characteristic to FtsH proteins, and is targeted into chloroplasts. A VAR1-fusion protein synthesized in vitro exhibited ATPase activity and partial metalloprotease activity. This protein is located to the thylakoid membrane and forms a complex with VAR2. FtsH1 (VAR1) and FtsH5 are interchangeable …
1056	AT5G03940	AT5G03940.1	| Symbols: FFC, 54CP, CPSRP54, SRP54CP | chloroplast signal recognition particle 54 kDa subunit | chr5:1060265-1063257 REVERSE LENGTH=564	9	6	7	7	7	10	10	10	10	8	8	8	8	5	6	6	6	2	2	2	2	3	4	4	4	6.83708	9.68374	8	11.7609	1.97855	4	24.5208	17.7395	Mix	plastid	337	chloroplast signal recognition particle 54 kDa subunit;mutant has Yellow first leaves; Chloroplast Signal Recognition Particle Subunit
1057	AT4G01150	AT4G01150.1	| Symbols: | unknown protein; FUNCTIONS IN: molecular_function unknown; INVOLVED IN: biological_process unknown; LOCATED IN: thylakoid, chloroplast thylakoid membrane, chloroplast, plastoglobule, chloroplast envelope; EXPRESSED IN: 23 plant structu	5	5	8	8	8	5	9	9	9	4	6	6	6	3	4	4	4	4	5	5	5	2	2	2	2	7.8138	8.71536	6	7.84063	4.94639	2	22.5292	14.787	Mix	plastid	338	;
1058	AT1G64190	AT1G64190.1	| Symbols: | 6-phosphogluconate dehydrogenase family protein | chr1:23825549-23827012 REVERSE LENGTH=487	5	8	8	1	2.7	10	13	2	4.71	9	11	3	7.36	1	2	0	0	3	3	2	3	4	5	2	4	2.63716	4.56104	7.36	0	2.96783	4	14.5582	6.96783	Mix	plastid	339	6-phosphogluconate dehydrogenase family protein;
1059	AT2G36250	AT2G36250.1	| Symbols: FTSZ2-1, ATFTSZ2-1 | Tubulin/FtsZ family protein | chr2:15197661-15199932 REVERSE LENGTH=478	5	3	3	1	2	4	4	1	2.5	4	4	3	4	2	2	0	0	1	1	0	0	4	4	2	4	1.95345	2.42093	4	0	0	4	8.37438	4	Mix	plastid	340	Tubulin/FtsZ family protein;Encodes one of two FtsZ proteins, tubulin-like proteins, in Arabidopsis. It is involved in chloroplast division.
1060	AT3G63140	AT3G63140.1	| Symbols: CSP41A | chloroplast stem-loop binding protein of 41 kDa | chr3:23327006-23328620 REVERSE LENGTH=406	18	11	18	18	18	11	14	14	14	13	17	17	17	6	6	6	6	7	7	7	7	7	10	10	10	17.5811	13.5572	17	11.7609	6.92494	10	48.1383	28.6859	Mix	plastid	341	chloroplast stem-loop binding protein of 41 kDa;Encodes a protein with ribonuclease activity that is involved in plastid rRNA maturation.
1061	AT4G20850	AT4G20850.1	| Symbols: TPP2 | tripeptidyl peptidase ii | chr4:11160935-11169889 REVERSE LENGTH=1380	22	9	9	9	9	9	9	9	9	10	10	10	10	5	5	5	5	3	3	3	3	5	5	5	5	8.79053	8.71536	10	9.80078	2.96783	5	27.5059	17.7686	Mix	plastid	342	tripeptidyl peptidase ii;Tripeptidyl Peptidase II. Ser protease that assembles into a large oligomeric complex containing two proteins of 153 and 142 kD that are derived from a single TPP2 gene, with the smaller version missing part of the C-terminal end. Not essential, based on the lack of phenotype of a T-DNA disruption mutant.
1062	AT4G24280	AT4G24280.1	| Symbols: cpHsc70-1 | chloroplast heat shock protein 70-1 | chr4:12590094-12593437 FORWARD LENGTH=718	11	21	30	10	20	16	27	9	17.1	22	29	11	20.9	5	5	1	1.8	14	20	3	10.29	14	19	8	14.77	19.5345	16.5592	20.9	3.52828	10.1797	14.77	56.9937	28.4779	Mix	plastid	343	chloroplast heat shock protein 70-1;Involved in protein import into chloroplasts during early developmental stages.
1063	AT5G35630	AT5G35630.1	| Symbols: GS2, GLN2, ATGSL1 | glutamine synthetase 2 | chr5:13831220-13833239 FORWARD LENGTH=430	16	12	25	25	25	15	27	27	27	12	20	20	20	8	10	10	10	8	12	12	12	9	11	11	11	24.4181	26.1461	20	19.6016	11.8713	11	70.5642	42.4729	Mix	plastid	344	glutamine synthetase 2;chloroplastic glutamine synthetase
1064	AT2G21960	AT2G21960.1	| Symbols: | unknown protein; LOCATED IN: chloroplast; EXPRESSED IN: 22 plant structures; EXPRESSED DURING: 13 growth stages; BEST Arabidopsis thaliana protein match is: unknown protein (TAIR:AT1G56180.1); Has 224 Blast hits to 222 proteins in 59 s	5	4	4	4	4	4	4	4	4	2	3	3	3	4	4	4	4	1	1	1	1					3.9069	3.87349	3	7.84063	0.989277	0	10.7804	8.8299	Mix	plastid	345	;
1065	AT3G12780	AT3G12780.1	| Symbols: PGK1 | phosphoglycerate kinase 1 | chr3:4061127-4063140 REVERSE LENGTH=481	13	27	61	30	54.17	27	61	34	55.83	26	58	37	53.17	12	15	9	15	18	27	12	24.86	21	36	18	34.2	52.9092	54.0643	53.17	29.4024	24.5934	34.2	160.144	88.1958	Mix	plastid	346	phosphoglycerate kinase 1;nuclear phosphoglycerate kinase (PGK1)
1066	AT3G26060	AT3G26060.1	| Symbols: ATPRX Q | Thioredoxin superfamily protein | chr3:9524807-9526123 FORWARD LENGTH=216	12	7	16	16	16	9	16	16	16	12	21	21	21	1	1	1	1	7	10	10	10	9	13	13	13	15.6276	15.494	21	1.96016	9.89277	13	52.1216	24.8529	Mix	plastid	347	Thioredoxin superfamily protein;encodes periredoxin Q which decomposes peroxides and plays a role in the protection of the photosynthetic apparatus
1067	AT3G63190	AT3G63190.1	| Symbols: RRF, HFP108, cpRRF, AtcpRRF | ribosome recycling factor, chloroplast precursor | chr3:23342861-23344640 REVERSE LENGTH=275	7	5	8	8	8	5	9	9	9	6	12	12	12	4	5	5	5	1	2	2	2	4	6	6	6	7.8138	8.71536	12	9.80078	1.97855	6	28.5292	17.7793	Mix	plastid	348	ribosome recycling factor, chloroplast precursor;The gene encodes a chloroplast ribosome recycling factor homologue. Analysis of mutants revealed its role in the chloroplast development and eary stages of embryo development.
1068	AT1G31330	AT1G31330.1	| Symbols: PSAF | photosystem I subunit F | chr1:11215011-11215939 REVERSE LENGTH=221	6	6	19	19	19	6	20	20	20	6	26	26	26	6	16	16	16	4	6	6	6	6	7	7	7	18.5578	19.3675	26	31.3625	5.93566	7	63.9253	44.2982	Mix	plastid	349	photosystem I subunit F;Encodes subunit F of photosystem I.
1069	AT4G28750	AT4G28750.1	| Symbols: PSAE-1 | Photosystem I reaction centre subunit IV / PsaE protein | chr4:14202951-14203888 REVERSE LENGTH=143	3	5	14	10	12.67	5	14	11	13.06	5	15	10	13.57	4	9	7	8.75	3	7	5	6.25	3	3	2	2.5	12.3751	12.647	13.57	17.1514	6.18298	2.5	38.5921	25.8344	Mix	plastid	350	Photosystem I reaction centre subunit IV / PsaE protein;mutant has Decreased effective quantum yield of photosystem II; Pale green plants; Reduced growth rate; Subunit E of Photosystem I
1070	AT4G24770	AT4G24770.1	| Symbols: RBP31, ATRBP31, CP31, ATRBP33 | 31-kDa RNA binding protein | chr4:12766223-12767952 REVERSE LENGTH=329	5	3	3	3	3	4	4	4	4	2	2	2	2	1	1	1	1	2	2	2	2	1	1	1	1	2.93018	3.87349	2	1.96016	1.97855	1	8.80367	4.93871	Mix	plastid	351	31-kDa RNA binding protein;Encodes a chloroplast RNA-binding protein. A substrate of the type III effector HopU1 (mono-ADP-ribosyltransferase). Required for editing and stability of specific chloroplast mRNAs.
1071	AT1G32900	AT1G32900.1	| Symbols: | UDP-Glycosyltransferase superfamily protein | chr1:11920582-11923506 REVERSE LENGTH=610	6	4	4	4	4	2	2	2	2	3	3	3	3					2	2	2	2	2	2	2	2	3.9069	1.93675	3	0	1.97855	2	8.84365	3.97855	Mix	plastid	352	UDP-Glycosyltransferase superfamily protein;
1072	AT1G52230	AT1G52230.1	| Symbols: PSAH2, PSAH-2, PSI-H | photosystem I subunit H2 | chr1:19454902-19455508 FORWARD LENGTH=145	3	2	3	3	3	1	2	2	2	3	4	4	4	2	2	2	2					2	2	2	2	2.93018	1.93675	4	3.92031	0	2	8.86692	5.92031	Mix	plastid	353	photosystem I subunit H2;
1073	AT1G55490	AT1G55490.1	| Symbols: CPN60B, LEN1 | chaperonin 60 beta | chr1:20715717-20718673 REVERSE LENGTH=600	5	19	28	5	21.43	17	28	2	15	20	30	4	21.33	12	15	1	8	14	23	1	12	15	19	1	5.5	20.9312	14.5256	21.33	15.6813	11.8713	5.5	56.7868	33.0526	Mix	plastid	354	chaperonin 60 beta;encodes the beta subunit of the chloroplast chaperonin 60, a homologue of bacterial GroEL. Mutants in this gene develops lesions on its leaves, expresses systemic acquired resistance (SAR) and develops accelerated cell death to heat shock stress. The protein has molecular chaperone activity for suppressing protein aggregation in vitro.
1074	AT5G66190	AT5G66190.1	| Symbols: ATLFNR1, FNR1 | ferredoxin-NADP(+)-oxidoreductase 1 | chr5:26451203-26453012 REVERSE LENGTH=360	14	18	29	24	26.26	16	28	24	25.88	18	28	24	26.09	11	13	11	12	8	8	7	7.41	12	16	14	14.88	25.6488	25.0615	26.09	23.5219	7.33055	14.88	76.8003	45.7324	Mix	plastid	355	ferredoxin-NADP(+)-oxidoreductase 1;Encodes a leaf-type ferredoxin:NADP(H) oxidoreductase. It is present in both chloroplast stroma and thylakoid membranes but is more abundant in the thylakoid. The affinity of this enzyme for ferredoxin is slightly, but significantly, higher than AtLFNR2, an isoform of the same enzyme. AtLFNR1 forms a heterodimer with AtFNR2 and is also a prerequisite to attach …
1075	AT5G14740	AT5G14740.2	| Symbols: CA2, CA18, BETA CA2 | carbonic anhydrase 2 | chr5:4760536-4762382 FORWARD LENGTH=259	12	20	41	19	28.09	21	42	18	28.29	20	42	20	30	12	29	2	5.38	19	48	10	20.86	16	47	5	11.36	27.4362	27.3953	30	10.5456	20.6363	11.36	84.8315	42.542	Mix	plastid	356	carbonic anhydrase 2;Encodes a beta carbonic anhydrase likely to be localized in the cytoplasm. Expression of its mRNA is seen in etiolated seedlings and points to a possible nonphotosynthetic role for this isoform.
1076	AT2G44650	AT2G44650.1	| Symbols: CHL-CPN10, CPN10 | chloroplast chaperonin 10 | chr2:18419521-18420510 REVERSE LENGTH=139	4	2	2	2	2	3	4	4	4	1	1	1	1					1	1	1	1	2	2	2	2	1.95345	3.87349	1	0	0.989277	2	6.82694	2.98928	Mix	plastid	357	chloroplast chaperonin 10;Encodes a chloroplast-localized chaperonin 10 whose mRNA is expressed in leaves and stems but not roots.
1077	AT2G20260	AT2G20260.1	| Symbols: PSAE-2 | photosystem I subunit E-2 | chr2:8736780-8737644 FORWARD LENGTH=145	2	4	9	5	6.33	4	8	5	5.94	4	9	4	5.43	2	3	1	1.25	2	5	3	3.75	3	3	2	2.5	6.18267	5.75214	5.43	2.4502	3.70979	2.5	17.3648	8.65999	Mix	plastid	358	photosystem I subunit E-2;Encodes subunit E of photosystem I.
1078	AT5G64040	AT5G64040.1	| Symbols: PSAN | photosystem I reaction center subunit PSI-N, chloroplast, putative / PSI-N, putative (PSAN) | chr5:25628724-25629409 REVERSE LENGTH=171	6	6	21	21	21	6	20	20	20	6	23	23	23	5	12	12	12	4	8	8	8	4	7	7	7	20.5112	19.3675	23	23.5219	7.91422	7	62.8787	38.4361	Mix	plastid	359	photosystem I reaction center subunit PSI-N, chloroplast, putative / PSI-N, putative (PSAN);Encodes the only subunit of photosystem I located entirely in the thylakoid lumen. May be involved in the interaction between plastocyanin and the photosystem I complex.
1079	AT3G25770	AT3G25770.1	| Symbols: AOC2 | allene oxide cyclase 2 | chr3:9406975-9407839 FORWARD LENGTH=253	3	3	3	1	1.83	1	1	1	1	3	4	3	3.5					3	3	2	2.67	2	2	0	0	1.78741	0.968374	3.5	0	2.64137	0	6.25578	2.64137	Mix	plastid	360	allene oxide cyclase 2;Encodes allene oxide cyclase. One of four genes in Arabidopsis that encode this enzyme, which catalyzes an essential step in jasmonic acid biosynthesis. Gene expression is induced during senescence, a process that involves jasmonic acid signalling pathway. Note: Nomenclature for Arabidopsis allene oxide cyclase 2 (AOC2, AT3G25770) gene is based on Stenzel et al. 2003 Plant …
1080	ATCG00340	ATCG00340.1	| Symbols: PSAB | Photosystem I, PsaA/PsaB protein | chrC:37375-39579 REVERSE LENGTH=734	18	15	54	54	54	16	60	60	60	15	57	57	57	10	36	36	36	11	23	23	23	10	13	13	13	52.7432	58.1024	57	70.5656	22.7534	13	167.846	106.319	Mix	plastid	361	Photosystem I, PsaA/PsaB protein;Encodes the D1 subunit of photosystem I and II reaction centers.
1081	AT4G19170	AT4G19170.1	| Symbols: NCED4, CCD4 | nine-cis-epoxycarotenoid dioxygenase 4 | chr4:10481835-10483622 FORWARD LENGTH=595	11	7	7	7	7	6	6	6	6	6	6	6	6	2	2	2	2	4	4	4	4	2	2	2	2	6.83708	5.81024	6	3.92031	3.95711	2	18.6473	9.87742	Mix	plastid	362	nine-cis-epoxycarotenoid dioxygenase 4;chloroplast-targeted member of a family of enzymes similar to nine-cis-epoxycarotenoid dioxygenase
1082	AT4G33680	AT4G33680.1	| Symbols: AGD2 | Pyridoxal phosphate (PLP)-dependent transferases superfamily protein | chr4:16171847-16174630 REVERSE LENGTH=461	8	5	7	7	7	7	8	8	8	4	4	4	4	1	1	1	1	3	3	3	3	3	4	4	4	6.83708	7.74699	4	1.96016	2.96783	4	18.5841	8.92799	Mix	plastid	363	Pyridoxal phosphate (PLP)-dependent transferases superfamily protein;Involved in disease resistance against Pseudomonas syringae. mutants have elevated SA levels, a low level of spontaneous cell death, callose deposition, and enlarged cells in leaves. genetically maps on chr 4 between L23H3 and nga1139.
1083	ATCG00780	ATCG00780.1	| Symbols: RPL14 | ribosomal protein L14 | chrC:80696-81064 REVERSE LENGTH=122	4	4	6	6	6	3	6	6	6	4	7	7	7	3	6	6	6					2	2	2	2	5.86035	5.81024	7	11.7609	0	2	18.6706	13.7609	Mix	plastid	364	ribosomal protein L14;encodes a chloroplast ribosomal protein L14, a constituent of the large subunit of the ribosomal complex
1084	AT5G06290	AT5G06290.1	| Symbols: 2-Cys Prx B, 2CPB | 2-cysteine peroxiredoxin B | chr5:1919380-1921211 FORWARD LENGTH=273	2	7	14	4	6.5	7	17	3	6.23	7	15	4	7.14	2	3	0	0	5	7	2	3.43	6	10	3	4.91	6.34871	6.03297	7.14	0	3.39322	4.91	19.5217	8.30322	Mix	plastid	365	2-cysteine peroxiredoxin B;Encodes a 2-Cys peroxiredoxin (2-Cys PrxB) that contains two catalytic Cys residues.
1085	AT2G37220	AT2G37220.1	| Symbols: | RNA-binding (RRM/RBD/RNP motifs) family protein | chr2:15634980-15636331 REVERSE LENGTH=289	5	3	5	5	5	4	7	7	7	4	5	5	5	4	4	4	4	2	2	2	2	1	1	1	1	4.88363	6.77861	5	7.84063	1.97855	1	16.6622	10.8192	Mix	plastid	366	RNA-binding (RRM/RBD/RNP motifs) family protein;Encodes a chloroplast RNA binding protein. A substrate of the type III effector HopU1 (mono-ADP-ribosyltransferase). Protein is tyrosine-phosphorylated and its phosphorylation state is modulated in response to ABA in Arabidopsis thaliana seeds.
1086	AT3G20390	AT3G20390.1	| Symbols: | endoribonuclease L-PSP family protein | chr3:7110227-7111695 REVERSE LENGTH=187	6	6	8	8	8	6	8	8	8	4	6	6	6	1	1	1	1	3	3	3	3	3	5	5	5	7.8138	7.74699	6	1.96016	2.96783	5	21.5608	9.92799	Mix	plastid	367	endoribonuclease L-PSP family protein;
1087	AT1G14810	AT1G14810.1	| Symbols: | semialdehyde dehydrogenase family protein | chr1:5102684-5104633 REVERSE LENGTH=375	6	7	8	8	8	7	9	9	9	6	10	10	10	1	1	1	1	3	3	3	3	5	7	7	7	7.8138	8.71536	10	1.96016	2.96783	7	26.5292	11.928	Mix	plastid	368	semialdehyde dehydrogenase family protein;encodes an aspartate semialdehyde dehydrogenase, which produces the branch point intermediate for lysine and threonine/methionine biosynthesis
1088	AT2G21330	AT2G21330.1	| Symbols: FBA1 | fructose-bisphosphate aldolase 1 | chr2:9128416-9130152 REVERSE LENGTH=399	8	15	29	16	20.15	19	34	16	21.75	12	27	16	19.71	7	11	7	8.65	7	10	5	6.56	9	15	7	9.67	19.681	21.0621	19.71	16.9554	6.48966	9.67	60.4531	33.115	Mix	plastid	369	fructose-bisphosphate aldolase 1;
1089	AT4G09650	AT4G09650.1	| Symbols: ATPD | ATP synthase delta-subunit gene | chr4:6100799-6101503 FORWARD LENGTH=234	13	13	22	22	22	12	26	26	26	11	17	17	17	7	10	10	10	8	9	9	9	6	7	7	7	21.488	25.1777	17	19.6016	8.9035	7	63.6657	35.5051	Mix	plastid	370	ATP synthase delta-subunit gene;Encodes the chloroplast ATPase delta-subunit.
1090	AT4G03280	AT4G03280.1	| Symbols: PETC, PGR1 | photosynthetic electron transfer C | chr4:1440314-1441717 FORWARD LENGTH=229	7	7	13	13	13	7	14	14	14	5	8	8	8	4	7	7	7	3	3	3	3	4	4	4	4	12.6974	13.5572	8	13.7211	2.96783	4	34.2547	20.6889	Mix	plastid	371	photosynthetic electron transfer C;Encodes the Rieske FeS center of cytochrome b6f complex. Gene is expressed in shoot but not in root. Mutant has reduced electron transport at saturating light intensities and Q-cycle activity is hypersensitive to acidification of the thylakoid lumen.
1091	AT1G03680	AT1G03680.1	| Symbols: ATHM1, TRX-M1, ATM1, THM1 | thioredoxin M-type 1 | chr1:916990-917865 REVERSE LENGTH=179	5	3	4	4	4	5	6	6	6	4	5	5	5					2	2	2	2	4	4	4	4	3.9069	5.81024	5	0	1.97855	4	14.7171	5.97855	Mix	plastid	372	thioredoxin M-type 1;encodes a chloroplast thioredoxin similar to prokaryotic thioredoxins.
1092	AT2G43090	AT2G43090.1	| Symbols: | Aconitase/3-isopropylmalate dehydratase protein | chr2:17918957-17919712 FORWARD LENGTH=251	3	1	1	1	1	2	2	2	2	2	2	2	2	1	1	1	1	1	1	1	1					0.976725	1.93675	2	1.96016	0.989277	0	4.91347	2.94943	Mix	plastid	373	Aconitase/3-isopropylmalate dehydratase protein;
1093	AT5G63890	AT5G63890.1	| Symbols: ATHDH, HISN8, HDH | histidinol dehydrogenase | chr5:25565600-25567879 REVERSE LENGTH=452	4	2	2	2	2	1	1	1	1	2	2	2	2					1	1	1	1	1	1	1	1	1.95345	0.968374	2	0	0.989277	1	4.92182	1.98928	Mix	plastid	374	histidinol dehydrogenase;Encodes histidinol dehydrogenase. Up-regulated in response to UV-B.
1094	AT4G09040	AT4G09040.1	| Symbols: | RNA-binding (RRM/RBD/RNP motifs) family protein | chr4:5795075-5797315 REVERSE LENGTH=304	4	3	3	3	3	2	2	2	2													2	2	2	2	2.93018	1.93675	0	0	0	2	4.86692	2	Mix	plastid	375	RNA-binding (RRM/RBD/RNP motifs) family protein;
1095	AT5G48790	AT5G48790.1	| Symbols: | Domain of unknown function (DUF1995) | chr5:19780010-19781977 REVERSE LENGTH=316	3	1	1	1	1	2	2	2	2	2	2	2	2					1	1	1	1	1	1	1	1	0.976725	1.93675	2	0	0.989277	1	4.91347	1.98928	Mix	plastid	376	Domain of unknown function (DUF1995);
1096	AT5G08050	AT5G08050.1	| Symbols: | Protein of unknown function (DUF1118) | chr5:2578418-2578964 FORWARD LENGTH=158	1	1	1	1	1	1	2	2	2	1	2	2	2	1	1	1	1					1	1	1	1	0.976725	1.93675	2	1.96016	0	1	4.91347	2.96016	Mix	plastid	377	Protein of unknown function (DUF1118);
1097	AT2G05620	AT2G05620.1	| Symbols: PGR5 | proton gradient regulation 5 | chr2:2081204-2081687 REVERSE LENGTH=133	1	1	1	1	1	1	2	2	2	1	2	2	2	1	2	2	2									0.976725	1.93675	2	3.92031	0	0	4.91347	3.92031	Mix	plastid	378	proton gradient regulation 5;Involved in electron flow in Photosystem I. Essential for photoprotection.
1098	AT2G39730	AT2G39730.1	| Symbols: RCA | rubisco activase | chr2:16570951-16573345 REVERSE LENGTH=474	26	55	146	146	146	53	130	130	130	52	118	118	118	22	31	31	31	39	69	69	69	39	57	57	57	142.602	125.889	118	60.7649	68.2601	57	386.49	186.025	Mix	plastid	379	rubisco activase;Rubisco activase, a nuclear-encoded chloroplast protein that consists of two isoforms arising from alternative splicing in most plants. Required for the light activation of rubisco.
1099	AT5G23120	AT5G23120.1	| Symbols: HCF136 | photosystem II stability/assembly factor, chloroplast (HCF136) | chr5:7778154-7780463 FORWARD LENGTH=403	15	15	23	23	23	13	16	16	16	14	24	24	24	7	9	9	9	10	10	10	10	5	6	6	6	22.4647	15.494	24	17.6414	9.89277	6	61.9587	33.5342	Mix	plastid	380	photosystem II stability/assembly factor, chloroplast (HCF136);encodes a stability and/or assembly factor of photosystem II
1100	AT1G52510	AT1G52510.1	| Symbols: | alpha/beta-Hydrolases superfamily protein | chr1:19563039-19565260 REVERSE LENGTH=380	9	9	12	12	12	7	8	8	8	7	8	8	8	2	2	2	2	5	5	5	5	3	4	4	4	11.7207	7.74699	8	3.92031	4.94639	4	27.4677	12.8667	Mix	plastid	381	alpha/beta-Hydrolases superfamily protein;
1101	AT3G61470	AT3G61470.1	| Symbols: LHCA2 | photosystem I light harvesting complex gene 2 | chr3:22745736-22747032 FORWARD LENGTH=257	5	5	12	12	12	4	9	9	9	4	10	10	10	4	6	6	6	3	3	3	3	3	3	3	3	11.7207	8.71536	10	11.7609	2.96783	3	30.4361	17.7288	Mix	plastid	382	photosystem I light harvesting complex gene 2;Encodes a component of the light harvesting antenna complex of photosystem I.
1102	ATCG00580	ATCG00580.1	| Symbols: PSBE | photosystem II reaction center protein E | chrC:64071-64322 REVERSE LENGTH=83	3	3	10	10	10	3	10	10	10	3	11	11	11	3	4	4	4	3	4	4	4	3	4	4	4	9.76725	9.68374	11	7.84063	3.95711	4	30.451	15.7977	Mix	plastid	383	photosystem II reaction center protein E;PSII cytochrome b559. There have been many speculations about the function of Cyt b559, but the most favored at present is that it plays a protective role by acting as an electron acceptor or electron donor under conditions when electron flow through PSII is not optimized.
1103	AT4G12800	AT4G12800.1	| Symbols: PSAL | photosystem I subunit l | chr4:7521469-7522493 FORWARD LENGTH=219	6	6	15	15	15	6	17	17	17	6	15	15	15	5	9	9	9	3	3	3	3	5	6	6	6	14.6509	16.4624	15	17.6414	2.96783	6	46.1132	26.6092	Mix	plastid	384	photosystem I subunit l;Encodes subunit L of photosystem I reaction center.
1104	ATCG00490	ATCG00490.1	| Symbols: RBCL | ribulose-bisphosphate carboxylases | chrC:54958-56397 FORWARD LENGTH=479	37	39	264	264	264	34	266	266	266	33	245	245	245	26	77	77	77	29	90	90	90	31	128	128	128	257.855	257.587	245	150.932	89.035	128	760.443	367.967	Mix	plastid	385	ribulose-bisphosphate carboxylases;large subunit of RUBISCO. Protein is tyrosine-phosphorylated and its phosphorylation state is modulated in response to ABA in Arabidopsis thaliana seeds.
1105	AT4G32260	AT4G32260.1	| Symbols: | ATPase, F0 complex, subunit B/B', bacterial/chloroplast | chr4:15573859-15574586 REVERSE LENGTH=219	8	7	17	17	17	8	15	15	15	8	13	13	13	5	5	5	5	6	7	7	7	5	5	5	5	16.6043	14.5256	13	9.80078	6.92494	5	44.1299	21.7257	Mix	plastid	386	ATPase, F0 complex, subunit B/B', bacterial/chloroplast;
1106	AT2G20890	AT2G20890.1	| Symbols: PSB29, THF1 | photosystem II reaction center PSB29 protein | chr2:8987783-8989185 FORWARD LENGTH=300	9	6	8	8	8	8	9	9	9	5	7	7	7	4	4	4	4	2	2	2	2	2	3	3	3	7.8138	8.71536	7	7.84063	1.97855	3	23.5292	12.8192	Mix	plastid	387	photosystem II reaction center PSB29 protein;Chloroplast-localized Thylakoid formation1 gene product involved in vesicle-mediated formation of thylakoid membranes. Thf1 antisense lines contain abnormal chloroplasts early in leaf development (chloroplasts have loosely stacked thylakoid membranes). Expression was induced in the light and decreased under dark conditions. G-alpha interaction partner …
1107	AT5G04740	AT5G04740.1	| Symbols: | ACT domain-containing protein | chr5:1368713-1371391 REVERSE LENGTH=301	5	2	2	2	2	4	4	4	4	2	2	2	2	1	1	1	1	1	1	1	1	1	1	1	1	1.95345	3.87349	2	1.96016	0.989277	1	7.82694	3.94943	Mix	plastid	388	ACT domain-containing protein;
1108	AT2G38270	AT2G38270.1	| Symbols: CXIP2, ATGRX2 | CAX-interacting protein 2 | chr2:16031347-16033054 REVERSE LENGTH=293	4	4	4	4	4	2	3	3	3	1	1	1	1					2	2	2	2	1	1	1	1	3.9069	2.90512	1	0	1.97855	1	7.81202	2.97855	Mix	plastid	389	CAX-interacting protein 2;Encodes protein homologous to CXIP1. CXIP1 is a PICOT domain containing protein interacts with CAX1, a high capacity calcium transporter. However, CXP2 does not interact with CAX1 and only moderately activates another calcium transporter CAX4.
1109	AT1G48350	AT1G48350.1	| Symbols: | Ribosomal L18p/L5e family protein | chr1:17867269-17868215 FORWARD LENGTH=170	3	3	4	4	4	3	3	3	3	1	1	1	1	1	1	1	1	1	1	1	1	1	1	1	1	3.9069	2.90512	1	1.96016	0.989277	1	7.81202	3.94943	Mix	plastid	390	Ribosomal L18p/L5e family protein;
1110	ATCG00730	ATCG00730.1	| Symbols: PETD | photosynthetic electron transfer D | chrC:76481-77672 FORWARD LENGTH=160	1	1	3	3	3	1	1	1	1	1	4	4	4	1	3	3	3									2.93018	0.968374	4	5.88047	0	0	7.89855	5.88047	Mix	plastid	391	photosynthetic electron transfer D;A chloroplast gene encoding subunit IV of the cytochrome b6/f complex
1111	AT5G08280	AT5G08280.1	| Symbols: HEMC | hydroxymethylbilane synthase | chr5:2663763-2665596 REVERSE LENGTH=382	11	10	13	13	13	7	8	8	8	5	6	6	6	4	6	6	6					2	4	4	4	12.6974	7.74699	6	11.7609	0	4	26.4444	15.7609	Mix	plastid	392	hydroxymethylbilane synthase;Encodes a protein with porphobilinogen deaminase activity. This protein is targeted to the chloroplast.
1112	AT4G38970	AT4G38970.1	| Symbols: FBA2 | fructose-bisphosphate aldolase 2 | chr4:18163714-18165659 REVERSE LENGTH=398	15	17	46	33	41.56	23	51	33	44.85	17	42	31	38.19	11	14	10	12.35	11	16	11	14.44	15	22	14	19.33	40.5927	43.4316	38.19	24.2079	14.2852	19.33	122.214	57.8231	Mix	plastid	393	fructose-bisphosphate aldolase 2;Protein is tyrosine-phosphorylated and its phosphorylation state is modulated in response to ABA in Arabidopsis thaliana seeds.
1113	AT5G04140	AT5G04140.1	| Symbols: GLU1, GLS1, GLUS, FD-GOGAT | glutamate synthase 1 | chr5:1130031-1138186 FORWARD LENGTH=1622	45	38	49	43	49	45	58	49	58	37	50	45	49.89	12	14	13	14	20	23	22	23	20	21	19	21	47.8595	56.1657	49.89	27.4422	22.7534	21	153.915	71.1956	Mix	plastid	394	glutamate synthase 1;Encodes a gene whose sequence is similar to ferredoxin dependent glutamate synthase (Fd-GOGAT). Expression in leaves is induced by light and sucrose. Proposed to be involved in photorespiration and nitrogen assimilation.
1114	AT1G15820	AT1G15820.1	| Symbols: LHCB6, CP24 | light harvesting complex photosystem II subunit 6 | chr1:5446685-5447676 REVERSE LENGTH=258	12	10	30	30	30	9	26	26	26	9	33	33	33	8	17	17	17	8	10	10	10	3	5	5	5	29.3018	25.1777	33	33.3227	9.89277	5	87.4795	48.2154	Mix	plastid	395	light harvesting complex photosystem II subunit 6;Lhcb6 protein (Lhcb6), light harvesting complex of photosystem II.
1115	AT3G58140	AT3G58140.1	| Symbols: | phenylalanyl-tRNA synthetase class IIc family protein | chr3:21529988-21532386 REVERSE LENGTH=429	6	5	5	5	5	3	3	3	3	6	6	6	6					2	2	2	2	3	3	3	3	4.88363	2.90512	6	0	1.97855	3	13.7887	4.97855	Mix	plastid	396	phenylalanyl-tRNA synthetase class IIc family protein;
1116	AT1G16880	AT1G16880.1	| Symbols: | uridylyltransferase-related | chr1:5773796-5776125 FORWARD LENGTH=290	7	5	6	6	6	3	3	3	3	5	5	5	5	1	1	1	1	1	1	1	1	2	3	3	3	5.86035	2.90512	5	1.96016	0.989277	3	13.7655	5.94943	Mix	plastid	397	uridylyltransferase-related;
1117	AT4G23100	AT4G23100.1	| Symbols: RML1, PAD2, GSH1, CAD2, ATECS1, GSHA | glutamate-cysteine ligase | chr4:12103458-12106751 REVERSE LENGTH=522	7	3	3	3	3	6	7	7	7	4	4	4	4					2	2	2	2	3	3	3	3	2.93018	6.77861	4	0	1.97855	3	13.7088	4.97855	Mix	plastid	398	glutamate-cysteine ligase;Encodes the enzyme glutamate-cysteine ligase catalyzing the first, and rate-limiting, step of glutathione biosynthesis. Required for cell proliferation at the root tip. Involved in susceptibility to the bacterial pathogen Pseudomonas syringae. Mutants are phytoalexin defective.
1118	AT2G21170	AT2G21170.1	| Symbols: TIM, PDTPI | triosephosphate isomerase | chr2:9071047-9073106 REVERSE LENGTH=315	7	5	7	5	5.67	5	9	7	7.82	8	11	9	9.9	1	1	1	1	4	4	3	3.75	4	4	3	3.6	5.53803	7.57268	9.9	1.96016	3.70979	3.6	23.0107	9.26995	Mix	plastid	399	triosephosphate isomerase;Encodes a plastidic triose phosphate isomerase. Mutants with reduced pdTPI levels have difficulty transitioning from heterotrophic to autotrophic growth. The related phenotypes, such as chlorosis in light-grown seedlings may result from an accumulation of dihydroxyacetone phosphate (DHAP) and methylglyoxal (MG) in these mutants. Both splice variants appear to be expresse…
1119	AT1G23740	AT1G23740.1	| Symbols: | Oxidoreductase, zinc-binding dehydrogenase family protein | chr1:8398245-8399656 REVERSE LENGTH=386	12	6	9	9	9	8	11	11	11	9	11	11	11					3	3	3	3	5	8	8	8	8.79053	10.6521	11	0	2.96783	8	30.4426	10.9678	Mix	plastid	400	Oxidoreductase, zinc-binding dehydrogenase family protein;
1120	AT4G22890	AT4G22890.1	| Symbols: PGR5-LIKE A | PGR5-LIKE A | chr4:12007157-12009175 FORWARD LENGTH=324	6	5	8	6	7.5	6	6	5	5.83	6	7	5	6.43	3	3	3	3	1	2	2	2	1	2	2	2	7.32544	5.64562	6.43	5.88047	1.97855	2	19.4011	9.85903	Mix	plastid	401	PGR5-LIKE A;Encodes PGRL1A, a transmembrane protein present in thylakoids. PGRL1A has a highly homologous isoform PGRL1B encoded by At4g11960. Plants lacking PGRL1 show perturbation of cyclic electron flow, similar to PGR5-deficient plants. PGRL1 and PGR5 interact physically and associate with PSI (photosystem I).
1121	AT2G15620	AT2G15620.1	| Symbols: NIR1, NIR, ATHNIR | nitrite reductase 1 | chr2:6810552-6812666 FORWARD LENGTH=586	12	10	15	15	15	10	13	13	13	9	12	12	12	2	2	2	2	7	7	7	7	5	5	5	5	14.6509	12.5889	12	3.92031	6.92494	5	39.2397	15.8453	Mix	plastid	402	nitrite reductase 1;Involved in the second step of nitrate assimilation. Its expression is induced by nitrate.
1122	ATCG01110	ATCG01110.1	| Symbols: NDHH | NAD(P)H dehydrogenase subunit H | chrC:122011-123192 REVERSE LENGTH=393	9	6	7	7	7	8	9	9	9	3	4	4	4	3	3	3	3	2	2	2	2	2	2	2	2	6.83708	8.71536	4	5.88047	1.97855	2	19.5524	9.85903	Mix	plastid	403	NAD(P)H dehydrogenase subunit H;Encodes the 49KDa plastid NAD(P)H dehydrogenase subunit H protein. Its transcription is regulated by an ndhF-specific plastid sigma factor, SIG4.
1123	AT1G03600	AT1G03600.1	| Symbols: PSB27 | photosystem II family protein | chr1:898916-899440 FORWARD LENGTH=174	3	3	5	5	5	4	10	10	10	4	8	8	8	1	3	3	3	2	3	3	3	2	2	2	2	4.88363	9.68374	8	5.88047	2.96783	2	22.5674	10.8483	Mix	plastid	404	photosystem II family protein;
1124	AT3G60750	AT3G60750.1	| Symbols: | Transketolase | chr3:22454004-22456824 FORWARD LENGTH=741	33	34	57	57	57	37	72	72	72	37	67	67	67	14	16	16	16	16	21	21	21	22	31	31	31	55.6733	69.7229	67	31.3625	20.7748	31	192.396	83.1373	Mix	plastid	405	Transketolase;
1125	ATCG00020	ATCG00020.1	| Symbols: PSBA | photosystem II reaction center protein A | chrC:383-1444 REVERSE LENGTH=353	9	10	31	31	31	11	32	32	32	10	27	27	27	8	16	16	16	7	8	8	8	5	7	7	7	30.2785	30.988	27	31.3625	7.91422	7	88.2664	46.2767	Mix	plastid	406	photosystem II reaction center protein A;Encodes chlorophyll binding protein D1, a part of the photosystem II reaction center core
1126	ATCG00540	ATCG00540.1	| Symbols: PETA | photosynthetic electron transfer A | chrC:61657-62619 FORWARD LENGTH=320	16	13	27	27	27	13	33	33	33	15	28	28	28	9	18	18	18	7	10	10	10	2	2	2	2	26.3716	31.9563	28	35.2828	9.89277	2	86.3279	47.1756	Mix	plastid	407	photosynthetic electron transfer A;Encodes cytochrome f apoprotein; involved in photosynthetic electron transport chain; encoded by the chloroplast genome and is transcriptionally repressed by a nuclear gene HCF2.
1127	AT3G26650	AT3G26650.1	| Symbols: GAPA, GAPA-1 | glyceraldehyde 3-phosphate dehydrogenase A subunit | chr3:9795226-9796848 FORWARD LENGTH=396	8	17	47	20	37.03	19	48	21	39.43	19	50	22	42.28	13	18	5	11.81	13	22	6	14.73	14	23	6	13.79	36.1681	38.183	42.28	23.1495	14.5721	13.79	116.631	51.5115	Mix	plastid	408	glyceraldehyde 3-phosphate dehydrogenase A subunit;Encodes one of the two subunits forming the photosynthetic glyceraldehyde-3-phosphate dehydrogenase (GAPDH) and as such a constituent of the supramolecular complex with phosphoribulokinase (PRK) thought to be linked by a small peptide encoded by CP12-2. GapA-1 is coordinately expressed by light with PRK and CP12-2. The enzyme activity, tested in …
1128	AT1G63940	AT1G63940.1	| Symbols: MDAR6 | monodehydroascorbate reductase 6 | chr1:23730206-23733534 FORWARD LENGTH=486	17	12	16	16	16	12	16	16	16	12	13	13	13	3	3	3	3	3	3	3	3	8	9	9	9	15.6276	15.494	13	5.88047	2.96783	9	44.1216	17.8483	Mix	plastid	409	monodehydroascorbate reductase 6;
1129	AT2G27680	AT2G27680.1	| Symbols: | NAD(P)-linked oxidoreductase superfamily protein | chr2:11803981-11805965 REVERSE LENGTH=384	8	8	9	9	9	5	5	5	5	7	7	7	7	1	1	1	1	2	2	2	2	4	4	4	4	8.79053	4.84187	7	1.96016	1.97855	4	20.6324	7.93871	Mix	plastid	410	NAD(P)-linked oxidoreductase superfamily protein;
1130	AT1G15980	AT1G15980.1	| Symbols: NDF1, NDH48 | NDH-dependent cyclic electron flow 1 | chr1:5489314-5491199 FORWARD LENGTH=461	10	5	5	5	5	7	7	7	7	5	6	6	6	4	4	4	4	2	2	2	2					4.88363	6.77861	6	7.84063	1.97855	0	17.6622	9.81918	Mix	plastid	411	NDH-dependent cyclic electron flow 1;encodes a novel subunit of the chloroplast NAD(P)H dehydrogenase complex, involved in cyclic electron flow around photosystem I to produce ATP.
1131	AT5G04590	AT5G04590.1	| Symbols: SIR | sulfite reductase | chr5:1319404-1322298 FORWARD LENGTH=642	8	4	4	4	4	6	6	6	6	4	5	5	5	1	1	1	1	2	2	2	2	2	2	2	2	3.9069	5.81024	5	1.96016	1.97855	2	14.7171	5.93871	Mix	plastid	412	sulfite reductase;A.thaliana gene encoding sulfite reductase.
1132	AT2G42220	AT2G42220.1	| Symbols: | Rhodanese/Cell cycle control phosphatase superfamily protein | chr2:17592105-17593305 FORWARD LENGTH=234	5	4	6	6	6	4	4	4	4	1	2	2	2	2	2	2	2	1	1	1	1	1	1	1	1	5.86035	3.87349	2	3.92031	0.989277	1	11.7338	5.90959	Mix	plastid	413	Rhodanese/Cell cycle control phosphatase superfamily protein;
1133	AT5G11450	AT5G11450.1	| Symbols: | Mog1/PsbP/DUF1795-like photosystem II reaction center PsbP family protein | chr5:3654475-3656357 FORWARD LENGTH=297	5	2	2	2	2	5	7	7	7	2	3	3	3	2	2	2	2	1	1	1	1	1	1	1	1	1.95345	6.77861	3	3.92031	0.989277	1	11.7321	5.90959	Mix	plastid	414	Mog1/PsbP/DUF1795-like photosystem II reaction center PsbP family protein;
1134	AT3G52380	AT3G52380.1	| Symbols: CP33, PDE322 | chloroplast RNA-binding protein 33 | chr3:19421619-19422855 FORWARD LENGTH=329	4	3	4	4	4	3	5	5	5	3	3	3	3	1	1	1	1	2	2	2	2	1	1	1	1	3.9069	4.84187	3	1.96016	1.97855	1	11.7488	4.93871	Mix	plastid	415	chloroplast RNA-binding protein 33;chloroplast RNA-binding protein
1135	AT2G43560	AT2G43560.1	| Symbols: | FKBP-like peptidyl-prolyl cis-trans isomerase family protein | chr2:18073995-18075385 REVERSE LENGTH=223	5	3	3	3	3	3	4	4	4	3	5	5	5	2	2	2	2	2	2	2	2					2.93018	3.87349	5	3.92031	1.97855	0	11.8037	5.89887	Mix	plastid	416	FKBP-like peptidyl-prolyl cis-trans isomerase family protein;
1136	AT5G49030	AT5G49030.1	| Symbols: OVA2 | tRNA synthetase class I (I, L, M and V) family protein | chr5:19875091-19882291 REVERSE LENGTH=1093	5	1	1	1	1	2	2	2	2	3	3	3	3									2	2	2	2	0.976725	1.93675	3	0	0	2	5.91347	2	Mix	plastid	417	tRNA synthetase class I (I, L, M and V) family protein;
1137	AT5G52920	AT5G52920.1	| Symbols: PKP1, PKP-BETA1, PKP2 | plastidic pyruvate kinase beta subunit 1 | chr5:21463680-21466612 FORWARD LENGTH=579	2	2	2	1	2	1	1	0	0	1	1	1	1	1	1	0	0	1	1	1	1	1	1	0	0	1.95345	0	1	0	0.989277	0	2.95345	0.989277	Mix	plastid	418	plastidic pyruvate kinase beta subunit 1;encodes a dominant chloroplast pyruvate kinase beta subunit. Important for seed oil biosynthesis. Ubiquitously expressed, with significantly increased expression in maturing seeds. The mutant plant has wrinkled seeds, with a 50-70% reduction in seed fatty acid content.
1138	AT3G26710	AT3G26710.1	| Symbols: CCB1 | cofactor assembly of complex C | chr3:9813550-9814606 FORWARD LENGTH=267	3	1	1	1	1	1	1	1	1	1	1	1	1	1	1	1	1									0.976725	0.968374	1	1.96016	0	0	2.9451	1.96016	Mix	plastid	419	cofactor assembly of complex C;
1139	AT3G43540	AT3G43540.1	| Symbols: | Protein of unknown function (DUF1350) | chr3:15430770-15433035 FORWARD LENGTH=373	2	1	1	1	1	1	1	1	1	1	1	1	1									1	1	1	1	0.976725	0.968374	1	0	0	1	2.9451	1	Mix	plastid	420	Protein of unknown function (DUF1350);
1140	AT2G25830	AT2G25830.1	| Symbols: | YebC-related | chr2:11019091-11021665 REVERSE LENGTH=331	3					1	1	1	1	2	2	2	2					1	1	1	1					0	0.968374	2	0	0.989277	0	2.96837	0.989277	Mix	plastid	421	YebC-related;
1141	AT2G40300	AT2G40300.1	| Symbols: ATFER4, FER4 | ferritin 4 | chr2:16831501-16833214 REVERSE LENGTH=259	3	1	1	1	1	1	1	1	1	1	1	1	1									1	1	1	1	0.976725	0.968374	1	0	0	1	2.9451	1	Mix	plastid	422	ferritin 4;Encodes FERRITIN 4, AtFER4. Ferritins are a class of 24-mer multi-meric proteins found in all kingdoms of life. Function as the main iron store in mammals. Evidence suggests that Arabidopsis ferritins are essential to protect cells against oxidative damage, but they do not constitute the major iron pool. Localize to mitochondria. Knock out mutants are not sensitive to abiotic stress.
1142	AT1G32160	AT1G32160.1	| Symbols: | Protein of unknown function (DUF760) | chr1:11568701-11570241 FORWARD LENGTH=406	4	1	1	1	1					2	2	2	2									1	1	1	1	0.976725	0	2	0	0	1	2.97673	1	Mix	plastid	423	Protein of unknown function (DUF760);
1143	AT1G73110	AT1G73110.1	| Symbols: | P-loop containing nucleoside triphosphate hydrolases superfamily protein | chr1:27494344-27496844 REVERSE LENGTH=432	3					2	2	2	2	1	1	1	1	1	1	1	1									0	1.93675	1	1.96016	0	0	2.93675	1.96016	Mix	plastid	424	P-loop containing nucleoside triphosphate hydrolases superfamily protein;
1144	AT1G76450	AT1G76450.1	| Symbols: | Photosystem II reaction center PsbP family protein | chr1:28684618-28686109 FORWARD LENGTH=247	2	1	1	1	1	1	1	1	1	1	1	1	1	1	1	1	1									0.976725	0.968374	1	1.96016	0	0	2.9451	1.96016	Mix	plastid	425	Photosystem II reaction center PsbP family protein;
1145	AT4G38460	AT4G38460.1	| Symbols: GGR | geranylgeranyl reductase | chr4:17994849-17995974 FORWARD LENGTH=326	2	1	1	1	1	1	1	1	1	1	1	1	1					1	1	1	1					0.976725	0.968374	1	0	0.989277	0	2.9451	0.989277	Mix	plastid	426	geranylgeranyl reductase;
1146	AT1G02475	AT1G02475.1	| Symbols: | Polyketide cyclase/dehydrase and lipid transport superfamily protein | chr1:514110-515331 REVERSE LENGTH=219	2					1	1	1	1	2	2	2	2									1	1	1	1	0	0.968374	2	0	0	1	2.96837	1	Mix	plastid	427	Polyketide cyclase/dehydrase and lipid transport superfamily protein;
1147	AT1G48520	AT1G48520.1	| Symbols: GATB | GLU-ADT subunit B | chr1:17940185-17942540 FORWARD LENGTH=550	3	2	2	2	2					1	1	1	1					1	1	1	1					1.95345	0	1	0	0.989277	0	2.95345	0.989277	Mix	plastid	428	GLU-ADT subunit B;Encodes Glu-tRNA(Gln) amidotransferase subunit B (from Genbank record AF239836).
1148	AT4G04850	AT4G04850.2	| Symbols: KEA3 | K+ efflux antiporter 3 | chr4:2453174-2457490 FORWARD LENGTH=776	2					2	2	2	2	1	1	1	1	1	1	1	1									0	1.93675	1	1.96016	0	0	2.93675	1.96016	Mix	plastid	429	K+ efflux antiporter 3;member of Putative potassium transporter family
1149	AT1G76100	AT1G76100.1	| Symbols: PETE1 | plastocyanin 1 | chr1:28554217-28554732 REVERSE LENGTH=171	1	1	2	2	2	1	2	2	2	1	2	2	2	1	1	1	1	1	1	1	1					1.95345	1.93675	2	1.96016	0.989277	0	5.8902	2.94943	Mix	plastid	430	plastocyanin 1;One of two Arabidopsis plastocyanin genes. Expressed at 1/10th level of PETE2. Does not respond to increased copper levels and is thought to be the isoform that participates in electron transport under copper-limiting conditions.
1150	AT1G31160	AT1G31160.1	| Symbols: HINT 2 | HISTIDINE TRIAD NUCLEOTIDE-BINDING 2 | chr1:11122880-11124106 REVERSE LENGTH=187	2					2	2	2	2	1	1	1	1									1	1	1	1	0	1.93675	1	0	0	1	2.93675	1	Mix	plastid	431	HISTIDINE TRIAD NUCLEOTIDE-BINDING 2;Encodes a member of the histidine triad nucleotide-binding family of proteins, but its activity has not been determined.
1151	ATCG00710	ATCG00710.1	| Symbols: PSBH | photosystem II reaction center protein H | chrC:74485-74706 FORWARD LENGTH=73	1	1	3	3	3	1	3	3	3	1	3	3	3	1	2	2	2	1	1	1	1					2.93018	2.90512	3	3.92031	0.989277	0	8.8353	4.90959	Mix	plastid	432	photosystem II reaction center protein H;Encodes a 8 kD phosphoprotein that is a component of the photosystem II oxygen evolving core. Its exact molecular function has not been determined but it may play a role in mediating electron transfer between the secondary quinone acceptors, QA and QB, associated with the acceptor side of PSII.
1152	AT3G54640	AT3G54640.1	| Symbols: TSA1, TRP3 | tryptophan synthase alpha chain | chr3:20223331-20225303 REVERSE LENGTH=312	1	1	1	1	1	1	1	1	1	1	1	1	1					1	1	1	1					0.976725	0.968374	1	0	0.989277	0	2.9451	0.989277	Mix	plastid	433	tryptophan synthase alpha chain;Catalyzes the conversion of indole-3-glycerolphosphate to indole, the penultimate reaction in the biosynthesis of tryptophan. Functions as a heterocomplex with tryptophan synthase beta subunit (TSA2).
1153	ATCG00760	ATCG00760.1	| Symbols: RPL36 | ribosomal protein L36 | chrC:79489-79602 REVERSE LENGTH=37	1	1	1	1	1	1	1	1	1	1	1	1	1	1	1	1	1									0.976725	0.968374	1	1.96016	0	0	2.9451	1.96016	Mix	plastid	434	ribosomal protein L36;encodes a chloroplast ribosomal protein L36, a constituent of the large subunit of the ribosomal complex
1154	ATCG00470	ATCG00470.1	| Symbols: ATPE | ATP synthase epsilon chain | chrC:52265-52663 REVERSE LENGTH=132	11	10	22	22	22	9	21	21	21	8	18	18	18	8	11	11	11	4	5	5	5	4	4	4	4	21.488	20.3358	18	21.5617	4.94639	4	59.8238	30.5081	Mix	plastid	435	ATP synthase epsilon chain;ATPase epsilon subunit
1155	AT5G66570	AT5G66570.1	| Symbols: PSBO-1, OEE1, OEE33, OE33, PSBO1, MSP-1 | PS II oxygen-evolving complex 1 | chr5:26568744-26570124 FORWARD LENGTH=332	8	19	37	10	23.5	19	38	14	26.44	18	38	10	24.74	9	14	1	7.5	10	13	3	10.5	8	9	2	5.5	22.953	25.6038	24.74	14.7012	10.3874	5.5	73.2968	30.5886	Mix	plastid	436	PS II oxygen-evolving complex 1;Encodes a protein which is an extrinsic subunit of photosystem II and which has been proposed to play a central role in stabilization of the catalytic manganese cluster. In <i>Arabidopsis thaliana</i> the PsbO proteins are encoded by two genes: <i>psbO1</i> and <i>psbO2</i>. PsbO1 is the major isoform in the wild-type.
1156	ATCG00280	ATCG00280.1	| Symbols: PSBC | photosystem II reaction center protein C | chrC:33720-35141 FORWARD LENGTH=473	13	17	61	61	61	16	56	56	56	14	44	44	44	14	26	26	26	11	17	17	17	6	6	6	6	59.5802	54.2289	44	50.9641	16.8177	6	157.809	73.7818	Mix	plastid	437	photosystem II reaction center protein C;chloroplast gene encoding a CP43 subunit of the photosystem II reaction center. promoter contains a blue-light responsive element.
1157	AT1G56500	AT1G56500.1	| Symbols: | haloacid dehalogenase-like hydrolase family protein | chr1:21159775-21167092 FORWARD LENGTH=1055	14	6	6	6	6	8	9	9	9	7	8	8	8	3	3	3	3	2	2	2	2	2	2	2	2	5.86035	8.71536	8	5.88047	1.97855	2	22.5757	9.85903	Mix	plastid	438	haloacid dehalogenase-like hydrolase family protein;
1158	ATCG00680	ATCG00680.1	| Symbols: PSBB | photosystem II reaction center protein B | chrC:72371-73897 FORWARD LENGTH=508	15	18	61	61	61	18	52	52	52	20	55	55	55	15	24	24	24	10	14	14	14	9	13	13	13	59.5802	50.3554	55	47.0438	13.8499	13	164.936	73.8936	Mix	plastid	439	photosystem II reaction center protein B;encodes for CP47, subunit of the photosystem II reaction center.
1159	AT1G80480	AT1G80480.1	| Symbols: PTAC17 | plastid transcriptionally active 17 | chr1:30258272-30260570 REVERSE LENGTH=444	4	5	5	3	5	3	3	2	3	2	3	1	3					1	1	0	0	3	4	2	3.33	4.88363	2.90512	3	0	0	3.33	10.7887	3.33	Mix	plastid	440	plastid transcriptionally active 17;
1160	AT2G35490	AT2G35490.1	| Symbols: | Plastid-lipid associated protein PAP / fibrillin family protein | chr2:14912309-14913797 REVERSE LENGTH=376	8	7	10	10	10	8	11	11	11	6	9	9	9	3	4	4	4	3	3	3	3	2	2	2	2	9.76725	10.6521	9	7.84063	2.96783	2	29.4194	12.8085	Mix	plastid	441	Plastid-lipid associated protein PAP / fibrillin family protein;
1161	AT5G60600	AT5G60600.1	| Symbols: GCPE, ISPG, CSB3, CLB4, HDS | 4-hydroxy-3-methylbut-2-enyl diphosphate synthase | chr5:24359447-24363274 FORWARD LENGTH=741	7	2	2	2	2	5	6	6	6	2	2	2	2									2	3	3	3	1.95345	5.81024	2	0	0	3	9.76369	3	Mix	plastid	442	4-hydroxy-3-methylbut-2-enyl diphosphate synthase;Encodes a chloroplast-localized hydroxy-2-methyl-2-(E)-butenyl 4-diphosphate (HMBPP) synthase (HDS), catalyzes the formation of HMBPP from 2-C-methyl-D-erythrytol 2,4-cyclodiphosphate (MEcPP). The HDS enzyme controls the penultimate steps of the biosynthesis of IPP and dimethylallyl diphosphate (DMAPP) via the MEP pathway and may serve as a metabo…
1162	AT1G01080	AT1G01080.1	| Symbols: | RNA-binding (RRM/RBD/RNP motifs) family protein | chr1:45503-46789 REVERSE LENGTH=293	7	4	5	5	5	2	2	2	2	3	3	3	3	1	1	1	1	1	1	1	1	1	1	1	1	4.88363	1.93675	3	1.96016	0.989277	1	9.82037	3.94943	Mix	plastid	443	RNA-binding (RRM/RBD/RNP motifs) family protein;
1163	AT1G20340	AT1G20340.1	| Symbols: DRT112, PETE2 | Cupredoxin superfamily protein | chr1:7042770-7043273 REVERSE LENGTH=167	2	2	3	3	3	4	6	6	6	1	1	1	1	1	1	1	1	1	1	1	1	1	1	1	1	2.93018	5.81024	1	1.96016	0.989277	1	9.74042	3.94943	Mix	plastid	444	Cupredoxin superfamily protein;recombination and DNA-damage resistance protein (DRT112) One of two Arabidopsis plastocyanin genes. Predominant form, expressed 10x higher than PETE1. PETE2 is thought to be post-transcriptionally regulated via copper accumulation and is involved in copper homeostasis.
1164	ATCG00720	ATCG00720.1	| Symbols: PETB | photosynthetic electron transfer B | chrC:74841-76292 FORWARD LENGTH=215	8	6	12	12	12	5	7	7	7	7	12	12	12	5	7	7	7	1	1	1	1	1	1	1	1	11.7207	6.77861	12	13.7211	0.989277	1	30.4993	15.7104	Mix	plastid	445	photosynthetic electron transfer B;Encodes the cytochrome b(6) subunit of the cytochrome b6f complex.
1165	AT4G25100	AT4G25100.1	| Symbols: FSD1, ATFSD1 | Fe superoxide dismutase 1 | chr4:12884649-12886501 REVERSE LENGTH=212	4	5	8	8	8	6	12	12	12	6	11	11	11	2	3	3	3	2	2	2	2	4	4	4	4	7.8138	11.6205	11	5.88047	1.97855	4	30.4343	11.859	Mix	plastid	446	Fe superoxide dismutase 1;Fe-superoxide dismutase
1166	AT4G13430	AT4G13430.1	| Symbols: IIL1, ATLEUC1 | isopropyl malate isomerase large subunit 1 | chr4:7804194-7807789 REVERSE LENGTH=509	9	5	5	5	5	7	8	8	8	8	8	8	8					2	2	2	2	3	4	4	4	4.88363	7.74699	8	0	1.97855	4	20.6306	5.97855	Mix	plastid	447	isopropyl malate isomerase large subunit 1;Encodes methylthioalkylmalate isomerase.
1167	AT1G29900	AT1G29900.1	| Symbols: CARB | carbamoyl phosphate synthetase B | chr1:10468164-10471976 FORWARD LENGTH=1187	10	5	5	5	5	4	4	4	4	5	5	5	5					3	3	3	3	1	1	1	1	4.88363	3.87349	5	0	2.96783	1	13.7571	3.96783	Mix	plastid	448	carbamoyl phosphate synthetase B;carbamoyl phosphate synthetase large chain (CARB) mRNA,
1168	AT1G18170	AT1G18170.1	| Symbols: | FKBP-like peptidyl-prolyl cis-trans isomerase family protein | chr1:6254291-6255507 FORWARD LENGTH=247	5	2	3	3	3	5	7	7	7	4	4	4	4	3	3	3	3					1	1	1	1	2.93018	6.77861	4	5.88047	0	1	13.7088	6.88047	Mix	plastid	449	FKBP-like peptidyl-prolyl cis-trans isomerase family protein;
1169	AT5G48960	AT5G48960.1	| Symbols: | HAD-superfamily hydrolase, subfamily IG, 5'-nucleotidase | chr5:19849645-19853382 FORWARD LENGTH=642	5	3	3	3	3	2	2	2	2	2	2	2	2					1	1	1	1	1	1	1	1	2.93018	1.93675	2	0	0.989277	1	6.86692	1.98928	Mix	plastid	450	HAD-superfamily hydrolase, subfamily IG, 5'-nucleotidase;
1170	AT3G51820	AT3G51820.1	| Symbols: ATG4, G4, CHLG | UbiA prenyltransferase family protein | chr3:19216301-19218934 REVERSE LENGTH=387	4	3	3	3	3	2	2	2	2	2	2	2	2	1	2	2	2									2.93018	1.93675	2	3.92031	0	0	6.86692	3.92031	Mix	plastid	451	UbiA prenyltransferase family protein;Encodes a protein with chlorophyll synthase activity. This enzyme has been shown to perform the esterification of chlorophyllide (a and b), the last step of chlorophyll biosynthesis. Although it can use either geranylgeranyl pyrophosphate (GGPP) or phytyl pyrophosphate (PhyPP) as substrates, the esterification reaction was faster with GGPP than with PhyPP.
1171	AT5G02160	AT5G02160.1	| Symbols: | unknown protein; FUNCTIONS IN: molecular_function unknown; INVOLVED IN: biological_process unknown; LOCATED IN: chloroplast thylakoid membrane; EXPRESSED IN: 23 plant structures; EXPRESSED DURING: 13 growth stages; Has 121 Blast hits t	3	2	2	2	2	1	2	2	2	2	3	3	3	1	1	1	1					1	1	1	1	1.95345	1.93675	3	1.96016	0	1	6.8902	2.96016	Mix	plastid	452	;
1172	AT5G53580	AT5G53580.1	| Symbols: | NAD(P)-linked oxidoreductase superfamily protein | chr5:21765215-21766919 REVERSE LENGTH=365	4	3	3	3	3	2	2	2	2	2	2	2	2	1	1	1	1					1	1	1	1	2.93018	1.93675	2	1.96016	0	1	6.86692	2.96016	Mix	plastid	453	NAD(P)-linked oxidoreductase superfamily protein;
1173	AT4G29060	AT4G29060.1	| Symbols: emb2726 | elongation factor Ts family protein | chr4:14317744-14321315 FORWARD LENGTH=953	20	10	11	11	11	17	17	17	17	11	11	11	11	2	2	2	2	3	3	3	3	6	6	6	6	10.744	16.4624	11	3.92031	2.96783	6	38.2063	12.8881	Mix	plastid	454	elongation factor Ts family protein;
1174	AT4G10340	AT4G10340.1	| Symbols: LHCB5 | light harvesting complex of photosystem II 5 | chr4:6408200-6409496 FORWARD LENGTH=280	16	15	51	51	51	16	44	44	44	16	49	49	49	9	17	17	17	10	18	18	18	4	5	5	5	49.813	42.6084	49	33.3227	17.807	5	141.421	56.1297	Mix	plastid	455	light harvesting complex of photosystem II 5;photosystem II encoding the light-harvesting chlorophyll a/b binding protein CP26 of the antenna system of the photosynthetic apparatus
1175	AT1G71500	AT1G71500.1	| Symbols: | Rieske (2Fe-2S) domain-containing protein | chr1:26936084-26937331 FORWARD LENGTH=287	10	11	14	14	14	8	9	9	9	7	13	13	13	5	5	5	5	1	1	1	1	4	4	4	4	13.6742	8.71536	13	9.80078	0.989277	4	35.3895	14.7901	Mix	plastid	456	Rieske (2Fe-2S) domain-containing protein;
1176	AT3G52960	AT3G52960.1	| Symbols: | Thioredoxin superfamily protein | chr3:19639699-19640403 FORWARD LENGTH=234	10	10	19	19	19	9	19	19	19	11	20	20	20	4	5	5	5	3	4	4	4	5	7	7	7	18.5578	18.3991	20	9.80078	3.95711	7	56.9569	20.7579	Mix	plastid	457	Thioredoxin superfamily protein;
[truncated: 1,413 more rows]

## Sheet: data fig.2
	2480
		Plastid	Cytosol	ExtraC/ER/Golgi	Mitochondria	Nucleus	Plasma membrane	Peroxisome	Vacuole	Total
Envelope + crude cell extract		618	135	91	41	11	48	27	40	1011	40.7826
Envelope only		169	22	15	17	7	8	6	13	257	10.3671
[truncated: 6 more rows]

## Sheet: Graph Sup Table S4
	2479
[truncated: 15 more rows]
