# Supplementary material for: Unraveling Hidden Components of the Chloroplast Envelope Proteome: Opportunities and Limits of Better MS Sensitivity
Source: Mol Cell Proteomics. 2019 Apr 8;18(7):1285–306. doi: 10.1074/mcp.RA118.000988 (PMC6601204; doi:10.1074/mcp.RA118.000988)
Supplement: Supplemental table S5 [file 139688_2_supp_309963_ppp5qb.xlsx]

## Sheet: README
	Analysis of Proteins identified in the purified Envelope fraction (Env)
	TOTAL = 1269
Headers
Protein numbers	Original protein sort order
Subtitle location	Main location of the protein
SETs	SAFE or NEGATIVE sets (see Sup Fig 3)
Accession	TAIR Gene Id
TAIR AGI	TAIR protein Id (representative of the protein set identified in MS)
Sequence Specific
Norm_WSC_CCE1	Normalized Weighted Spectral Count (Suppl. Table 1)
Norm_WSC_CCE2	Normalized Weighted Spectral Count (Suppl. Table 1)
Norm_WSC_CCE3	Normalized Weighted Spectral Count (Suppl. Table 1)
Norm_WSC_Env1	Normalized Weighted Spectral Count (Suppl. Table 1)
Norm_WSC_Env2	Normalized Weighted Spectral Count (Suppl. Table 1)
Norm_WSC_Env3	Normalized Weighted Spectral Count (Suppl. Table 1)
SWSC_CCE	Sum over the 3 CCE replicates of the normalized SWC
SWSC_Env	Sum over the 3 Env replicates of the normalized SWC
imp_SWSC_CCE	imputated SWSC : has +1 when the protein is "Env_only"
imp_SWSC_Env	imputated SWSC : has +1 when the protein is "Env_only"
EF estimator	ratio imp_SWSC_Env / imp_SWSC_CCE as an estimator of the enrichment
Sample	"Env_only" (SWSC_CCE = 0) or "Mix" (identified in both Env & CCE)
description (TAIR)	Description from the fasta file
Protein number according to Sup Data AT_Chloro	Ferro et al., 2010
UNIPROT	UNIPROT Protein Id
MapManBin	(GoMapMan.org). Export creation 14 March 2017
Curated function (this work)
Curated description (this work)
Simplified location AT_CHLORO (Ferro et al., 2010)	Ferro et al., 2010
Simplified location This work
ENV % (AT_Chloro)	Ferro et al., 2010
STR % (AT_Chloro)	Ferro et al., 2010
THY % (AT_Chloro)	Ferro et al., 2010
TSC (Tomizioli et al., 2014)	Thylakoid sub-compartments
TargetP	TargetP prediction
cTP	ChloroP prediction
cTP (loc)	ChloroP prediction of clivage
Simm et al., 2014 Front. Plant Sci.
Experimental evidence MASCP Gator / SUBA3
Predicted MASCP Gator & SUBA
Location GFP (MASCP Gator & SUBA)
Location SUBAcon

## Sheet: This work
Protein numbers	subtitle location	SETS	Accession	Accession	TAIR AGI	Sequence Specific	Norm_WSC_CCE1	Norm_WSC_CCE2	Norm_WSC_CCE3	Norm_WSC_Env1	Norm_WSC_Env2	Norm_WSC_Env3	SWSC_CCE	SWSC_Env	imp_SWSC_CCE	imp_SWSC_Env	EFestimator	Sample	description (TAIR)	Protein number according to Sup Data 10 AT_Chloro (Ferro et al., 2010)	UNIPROT	MapManBin (GoMapMan.org). Export creation 14 Mar 2017	Curated function (this work)	Curated description (this work)	Simplified location AT_CHLORO (Ferro et al., 2010)	Simplified location This work	EFestimator	ENV % (AT_Chloro)	STR % (AT_Chloro)	THY % (AT_Chloro)	TSC (Tomizioli et al., 2014)	TargetP	cTP	cTP (loc)	Simm et al., 2014 Front. Plant Sci.	Experimental evidence MASCP Gator / SUBA3	Predicted MASCP Gator & SUBA	Location GFP (MASCP Gator & SUBA)	Location SUBAcon
1	Inner Envelope Membrane	SAFE	AT5G50920	At5g50920	AT5G50920.1	27	41.8917	46.3173	45	110.788	104.616	114.11	133.209	329.514	133.209	329.514	2.47366	Mix	| Symbols: CLPC, ATHSP93-V, HSP93-V, DCA1, CLPC1 | CLPC homologue 1 | chr5:20715710-20719800 REVERSE LENGTH=929	2	Q9FI56	20.2.1 stress.abiotic.heat 29.5.5 protein.degradation.serine protease	chaperone and protease, Clp	ClpC1 (HSP93-V, Hsp100, DCA1) ATP-dependent Clp protease ATP-binding subunit, chloroplast precursor /	ENV-STR	ENV-STR	2.47366	61.4735	33.2959	5.23057	TSC	C	Y	26	Ps IEM	plastid 18 mito 1 PM 1 vacuole 1 cyto 1 golgi 1	plastid 11 mito 6	Plastid immunolocalization (Shanklin et al., 1995)	plastid
2	Inner Envelope Membrane	SAFE	AT3G48870	At3g48870	AT3G48870.1	7	0	0	0	16.6221	14.948	17.56	0	49.1301	1	50.1301	50.1301	Env only	| Symbols: ATCLPC, ATHSP93-III, HSP93-III | Clp ATPase | chr3:18122363-18126008 REVERSE LENGTH=952	3	Q9SXJ7	20.2.1 stress.abiotic.heat 29.5.5 protein.degradation.serine protease	chaperone and protease, Clp	ClpC2 (Hsp93-III) ATP-dependent Clp protease ATP-binding subunit /	ENV-STR	ENV	50.1301	62.4483	32.6539	4.89782	TSC	C	-	-	At E	plastid 7 PM 2 mito 1	plastid 9 cyto 3 mito 3	plastid:cpeb-tanz	plastid
3	Inner Envelope Membrane	SAFE	AT5G51070	At5g51070	AT5G51070.1	5	2.06089	1.133	0	0	1.12778	3.33	3.19389	4.45778	3.19389	4.45778	1.39572	Mix	| Symbols: ERD1, CLPD, SAG15 | Clp ATPase | chr5:20764479-20768481 FORWARD LENGTH=945	377	P42762	20.2.1 stress.abiotic.heat 29.5.5 protein.degradation.serine protease	chaperone and protease, Clp	ClpD (Erd1, SAG15) Chaperone protein ClpD, chloroplast precursor /	STR-ENV	ENV-STR	1.39572	41.0074	52.1885	6.8041	TSC	C	Y	89	-	plastid 5	plastid 13 mito 2	plastid:9375397	plastid
4	Inner Envelope Membrane	SAFE	ATCG00670	AtCg00670	ATCG00670.1	3	0.976725	0.968374	2	3.92031	3.95711	5	3.9451	12.8774	3.9451	12.8774	3.26416	Mix	| Symbol: CLPP1 | Encodes the only ClpP (caseinolytic protease) encoded within the plastid genome.	378	P56772	1.1.1.2 PS.lightreaction.photosystem II.PSII polypeptide subunits 29.5.5 protein.degradation.serine protease	chaperone and protease, Clp	ClpP1 the only chloroplast encoded ClpP protease, chloroplast encoded (EC 3.4.21.92) /	STR-ENV	ENV-STR	3.26416	24.2264	75.7736	0	TSC	C*	-	-	-	plastid 8	cyto 4 plastid 2 mito 2 nucleus 2	plastid encoded	plastid
5	Inner Envelope Membrane	SAFE	AT1G66670	At1g66670	AT1G66670.1	3	0.976725	0.968374	3	1.96016	2.96783	3	4.9451	7.92799	4.9451	7.92799	1.6032	Mix	| Symbols: CLPP3, NCLPP3 | CLP protease proteolytic subunit 3 | chr1:24863995-24865646 REVERSE LENGTH=309	379	Q9SXJ6	29.5.5 protein.degradation.serine protease	chaperone and protease, Clp	ClpP3 (nClpP3) ATP-dependent Clp protease proteolytic subunit 3, chloroplast precursor /	STR-ENV	ENV-STR	1.6032	45.8944	54.1056	0	TSC	C	Y	71	-	plastid 10 golgi 1	plastid 15 mito 3	-	plastid
6	Inner Envelope Membrane	SAFE	AT5G45390	At5g45390	AT5G45390.1	5	3.9069	3.87349	5	7.84063	4.94639	5	12.7804	17.787	12.7804	17.787	1.39174	Mix	| Symbols: CLPP4, NCLPP4 | CLP protease P4 | chr5:18396351-18397586 FORWARD LENGTH=292	380	Q94B60	29.5.5 protein.degradation.serine protease	chaperone and protease, Clp	ClpP4 (nClpP4) ATP-dependent Clp protease proteolytic subunit 4, chloroplast precursor /	STR-ENV	ENV-STR	1.39174	45.7861	54.2139	0	TSC	C	Y	60	-	plastid 10	plastid 13 mito 3 cyto 2	plastid:cpeb-tanz	plastid
7	Inner Envelope Membrane	SAFE	AT1G02560	At1g02560	AT1G02560.1	7	4.88363	2.90512	4	7.84063	1.97855	6	11.7887	15.8192	11.7887	15.8192	1.34189	Mix	| Symbols: CLPP5, NCLPP5, NCLPP1 | nuclear encoded CLP protease 5 | chr1:538000-539805 FORWARD LENGTH=298	381	Q9S834	26.28 misc.GDSL-motif lipase 29.5.5 protein.degradation.serine protease	chaperone and protease, Clp	ClpP5 (nClpP1) ATP-dependent Clp protease proteolytic subunit 5, chloroplast precursor /	STR-ENV	ENV-STR	1.34189	42.2229	57.7771	0	TSC	C	Y	62	-	plastid 12 golgi 1 cyto 1	plastid 12 mito 2 cyto 2	-	plastid
8	Inner Envelope Membrane	SAFE	AT1G11750	At1g11750	AT1G11750.1	5	3.9069	0.968374	2	1.96016	2.96783	5	6.87527	9.92799	6.87527	9.92799	1.44401	Mix	| Symbols: CLPP6, NCLPP1, NCLPP6 | CLP protease proteolytic subunit 6 | chr1:3967609-3969535 FORWARD LENGTH=271	382	Q9SAA2	29.5.5 protein.degradation.serine protease	chaperone and protease, Clp	ClpP6 (nClpP6) ATP-dependent Clp protease proteolytic subunit, chloroplast precursor /	STR-ENV	ENV-STR	1.44401	34.4226	65.5774	0	TSC	C	Y	51	-	plastid 10 PM 1 golgi 1 vacuole 1	plastid 11 mito 4	-	plastid
9	Inner Envelope Membrane	SAFE	AT1G49970	At1g49970	AT1G49970.1	7	1.95345	2.90512	4	3.92031	3.95711	5	8.85857	12.8774	8.85857	12.8774	1.45367	Mix	| Symbols: CLPR1, NCLPP5, SVR2 | CLP protease proteolytic subunit 1 | chr1:18501936-18504462 REVERSE LENGTH=387	383	Q9XJ35	29.5.5 protein.degradation.serine protease	chaperone and protease, Clp	ClpR1 (nClpP5) ATP-dependent Clp protease proteolytic subunit, chloroplast precursor /	STR-ENV	ENV-STR	1.45367	37.7748	62.2252	0	TSC	C	Y	41	-	plastid 6	plastid 13 mito 2 nucleus 2	plastid:cpeb-tanz	plastid
10	Inner Envelope Membrane	SAFE	AT1G12410	At1g12410	AT1G12410.1	6	3.9069	2.90512	4	3.92031	8.9035	4	10.812	16.8238	10.812	16.8238	1.55603	Mix	| Symbols: CLPR2, NCLPP2, CLP2 | CLP protease proteolytic subunit 2 | chr1:4223099-4224954 FORWARD LENGTH=279	384	Q9XJ36	29.5.5 protein.degradation.serine protease	chaperone and protease, Clp	ClpR2 (nClpP2) ATP-dependent Clp protease proteolytic subunit, chloroplast precursor /	STR-ENV	ENV-STR	1.55603	41.0045	58.9955	0	TSC	C	Y	54	-	plastid 11 golgi 1 vacuole 1	plastid 15	-	plastid
11	Inner Envelope Membrane	SAFE	AT1G09130	At1g09130	AT1G09130.1	7	1.95345	2.90512	2	9.80078	3.95711	6	6.85857	19.7579	6.85857	19.7579	2.88076	Mix	| Symbol: None | ATP-dependent Clp protease proteolytic subunit, putative, similar to nClpP5 GI:536	4	Q8L770	29.5.5 protein.degradation.serine protease	chaperone and protease, Clp	ClpR3 (nClpP8) ATP-dependent Clp protease proteolytic subunit, chloroplast precursor /	ENV-STR	ENV-STR	2.88076	51.5911	48.4089	0	TSC	C	Y	43	-	plastid 9 mito 1	plastid 13 mito 2 nucleus 2	plastid:19036033	plastid
12	Inner Envelope Membrane	SAFE	AT4G17040	At4g17040	AT4G17040.1	4	2.93018	3.87349	1	3.92031	3.95711	2	7.80367	9.87742	7.80367	9.87742	1.26574	Mix	| Symbols: CLPR4 | CLP protease R subunit 4 | chr4:9586740-9589297 REVERSE LENGTH=305	385	Q8LB10	29.5.5 protein.degradation.serine protease	chaperone and protease, Clp	ClpR4 (nClpP9) ATP-dependent Clp protease proteolytic subunit-related protein 4, chloroplast precursor /	STR-ENV	ENV-STR	1.26574	41.7179	58.2821	0	TSC	C	Y	68	-	plastid 7	plastid 13 mito 4	plastid:cpeb-tanz	plastid
13	Inner Envelope Membrane	SAFE	AT4G12060	At4g12060	AT4G12060.1	5	1.95345	1.93675	3	5.88047	3.95711	6	6.8902	15.8376	6.8902	15.8376	2.29857	Mix	| Symbol: None | Clp amino terminal domain-containing protein, contains Pfam profile: PF02861 Clp a	5	Q8GW78	29.3.99 protein.targeting.unknown	chaperone and protease, Clp	ClpT2 (ClpS2) Clp amino terminal domain-containing protein, chloroplast precursor /	ENV-STR	ENV-STR	2.29857	56.1189	43.8811	0	TSC	C	Y	58	-	plastid 8	plastid 13 mito 2	plastid:cpeb-tanz	plastid
14	Inner Envelope Membrane	SAFE	AT4G25370	At4g25370	AT4G25370.1	5	1.95345	0	2	7.84063	2.96783	3	3.95345	13.8085	3.95345	13.8085	3.49276	Mix	| Symbol: None | Clp amino terminal domain-containing protein, contains Pfam profile: PF02861 Clp a	6	Q93WL3	29.3.99 protein.targeting.unknown	chaperone and protease, Clp	ClpT1 (ClpS1) Clp amino terminal domain-containing protein, chloroplast precursor /	ENV-STR	ENV-STR	3.49276	56.9519	43.0481	0	-	C	Y	63	-	plastid 10 PM 1	plastid 14 mito 2	plastid:cpeb-tanz	plastid
15	Inner Envelope Membrane	SAFE	AT2G44650	At2g44650	AT2G44650.1	4	1.95345	3.87349	1	0	0.989277	2	6.82694	2.98928	6.82694	2.98928	0.437865	Mix	| Symbol: None | chloroplast chaperonin 10 (cpn10), identical to chloroplast chaperonin 10 GI:14041	7	O80504	29.6 protein.folding	chaperone and protease	Cpn10-1 (CHL-CPN10) chloroplast chaperonin 10-1, chloroplast precursor /	ENV-STR	ENV-STR	0.437865	54.5238	45.4762	0	-	C	Y	39	-	plastid 6	plastid 14 mito 2 cyto 2	-	plastid
16	Inner Envelope Membrane	SAFE	AT5G20720	At5g20720	AT5G20720.1	13	14.6509	10.6521	8	17.6414	11.8713	12	33.303	41.5127	33.303	41.5127	1.24652	Mix	| Symbols: CPN20, CPN10, CHCPN10, ATCPN21, CPN21 | chaperonin 20 | chr5:7015015-7016354 FORWARD LENGTH=253	374	O65282	17.2.3 hormone metabolism.auxin.induced-regulated-responsive-activated 20.2.1 stress.abiotic.heat 29.6 protein.folding 35.20 not assigned.no ontology assigned	chaperone and protease	Cpn20 (Cpn21, CH10C, CH1C) chloroplast Cpn20 chaperonin, chloroplast precursor /	STR-ENV	ENV-STR	1.24652	41.4746	58.5254	0	TSC	C	Y	50	-	plastid 11 mito 2	plastid 16 mito 2	peroxisome:10737809;plastid:19036033	plastid
17	Inner Envelope Membrane	SAFE	AT3G62030	At3g62030	AT3G62030.1	8	19.5345	23.241	27	9.80078	4.94639	8	69.7755	22.7472	69.7755	22.7472	0.326005	Mix	| Symbols: ROC4 | rotamase CYP 4 | chr3:22973708-22975139 FORWARD LENGTH=260	386	P34791	31.3.1 cell.cycle.peptidylprolyl isomerase	chaperone and protease	CYP20-3 (CP20C, ROC4) peptidyl-prolyl cis-trans isomerase, chloroplast precursor (EC 5.2.1.8) /	STR-ENV	ENV-STR	0.326005	22.0034	77.9966	0	TSC	C	Y	77	-	plastid 12	plastid 14 mito 6	-	plastid
18	Inner Envelope Membrane	SAFE	AT2G47940	At2g47940	AT2G47940.1	8	4.88363	1.93675	3	7.84063	4.94639	3	9.82037	15.787	9.82037	15.787	1.60758	Mix	| Symbol: None | DegP2 protease (DEGP2), identical to DegP2 protease GI:13172275 from (Arabidopsis	387	O82261	21.1 redox.thioredoxin 29.5.5 protein.degradation.serine protease	chaperone and protease	DEGP2 (HhoA-like, DegQ) Protease Do-like 2, chloroplast precursor (EC 3.4.21.-) /	STR-ENV	ENV-STR	1.60758	24.2264	75.7736	0	TSC	C	Y	69	-	plastid 5	plastid 14 mito 2	plastid GFP MASCP Gator	plastid
19	Inner Envelope Membrane	SAFE	AT1G80030	At1g80030	AT1G80030.1	9	1.95345	0.968374	2	9.80078	10.8821	15	4.92182	35.6828	4.92182	35.6828	7.24992	Mix	| Symbol: None | DNAJ heat shock protein, putative, similar to SP:Q05646 Chaperone protein dnaJ {Er	9	Q0WN54	20.2.1 stress.abiotic.heat	chaperone and protease	Molecular chaperone Hsp40/DnaJ-like protein /	ENV	ENV	7.24992	100	0	0	TSC	C	Y	92	-	plastid 4 nucleus 1 golgi 1	plastid 12 mito 2	-	plastid
20	Inner Envelope Membrane	SAFE	AT3G17830	At3g17830	AT3G17830.1	7				0	5.93566	5	0	10.9357	1	11.9357	11.9357	Env only	| Symbol: None | DNAJ heat shock family protein, similar to SP:P35514 Chaperone protein dnaJ {Lacto	10	Q058J9	20.2.1 stress.abiotic.heat	chaperone and protease	DNAJ heat shock family protein /	ENV	ENV	11.9357	100	0	0	-	C	Y	57	-	plastid 1	plastid 11 mito 8 nucleus 2	-	plastid
21	Inner Envelope Membrane	SAFE	AT2G22360	At2g22360	AT2G22360.1	5	0.976725	0	1	0	2.37427	3.43	1.97673	5.80427	1.97673	5.80427	2.9363	Mix	| Symbol: None | DNAJ heat shock family protein, similar to SP:Q9S5A3 Chaperone protein dnaJ {Liste	11	Q9SJZ7	10.6.2 cell wall.degradation.mannan-xylose-arabinose-fucose 20.2.1 stress.abiotic.heat 28.1 DNA.synthesis/chromatin structure 29.2.2 protein.synthesis.ribosome biogenesis 30.2.16 signalling.receptor kinases.Catharanthus roseus-like RLK1 33.1 development.storage proteins	chaperone and protease	DNAJ heat shock family protein /	ENV	ENV-OTH	2.9363	89.5023	10.4977	0	TSC	C	Y	82	-	plastid 8 golgi 1 PM 1 nucleus 1 vacuole 1	plastid 12 mito 4	-	plastid
22	Inner Envelope Membrane	SAFE	AT4G39960	At4g39960	AT4G39960.1	5	0	0	1	1.96016	3.5614	4.57	1	10.0916	1	10.0916	10.0916	Mix	| Symbol: None | DNAJ heat shock family protein, similar to SP:Q9S5A3 Chaperone protein dnaJ {Liste	12	Q940V1	10.6.2 cell wall.degradation.mannan-xylose-arabinose-fucose 20.2.1 stress.abiotic.heat 28.1 DNA.synthesis/chromatin structure 29.2.2 protein.synthesis.ribosome biogenesis 30.2.16 signalling.receptor kinases.Catharanthus roseus-like RLK1 33.1 development.storage proteins	chaperone and protease	DNAJ heat shock family protein /	ENV	ENV	10.0916	89.262	10.738	0	TSC	M	Y	81	At E	plastid 6 golgi 1 nucleus 1	mito 7 plastid 6 ER,extraC,golgi 2	plastid:cpeb-tanz	mitochondrion
23	Inner Envelope Membrane	SAFE	AT5G21430	At5g21430	AT5G21430.1	6	5.86035	2.90512	6	3.92031	0	1	14.7655	4.92031	14.7655	4.92031	0.333231	Mix	| Symbol: None | DNAJ heat shock N-terminal domain-containing protein, contains Pfam profile: PF002	13	Q84VQ4	17.3.1.1.1 hormone metabolism.brassinosteroid.synthesis-degradation.BRs.DET2 20.2.1 stress.abiotic.heat	chaperone and protease	DNAJ heat shock family protein /	ENV-THY	ENV-THY	0.333231	50.9591	0	49.0409	TSC	C	Y	53	-	plastid 6	plastid 12 cyto 2	-	plastid
24	Inner Envelope Membrane	SAFE	AT4G23940	At4g23940	AT4G23940.1	31	0	0	1	13.7211	29.6783	36	1	79.3994	1	79.3994	79.3994	Mix	| Symbol: None | FtsH protease, putative, contains similarity to zinc dependent protease GI:7650138	16	O22993	29.5.7 protein.degradation.metalloprotease	chaperone and protease, FTSH	FTSHI1 Probable inactive ATP-dependent zinc metalloprotease FTSHI 1, chloroplast precursor /	ENV	ENV	79.3994	99.5954	0.404555	0	TSC	C	Y	53	-	plastid 4 PM 2	plastid 10 cyto 2	-	plastid
25	Inner Envelope Membrane	SAFE	AT3G16290	At3g16290	AT3G16290.1	22				9.80078	34.6247	33	0	77.4255	1	78.4255	78.4255	Env only	| Symbol: EMB2083 | FtsH protease, putative, contains similarity to cell division protein FtsH GI:1	14	A8MPR5	20.1.7 stress.biotic.PR-proteins 28.1 DNA.synthesis/chromatin structure 29.5.7 protein.degradation.metalloprotease	chaperone and protease, FTSH	FTSHI2 (EMB2083) Probable inactive ATP-dependent zinc metalloprotease FTSHI2, chloroplast precursor /	ENV	ENV	78.4255	100	0	0	TSC	C	-	-	-	plastid 4 PM 1	plastid 8 mito 3 nucleus 2 cyto 2	-	plastid
26	Inner Envelope Membrane	SAFE	AT3G02450	At3g02450	AT3G02450.1	9	0	0	0	0	8.9035	7.88	0	16.7835	1	17.7835	17.7835	Env only	| Symbol: None | cell division protein ftsH, putative, similar to SWISS-PROT:P46469 cell division p	18	Q9M895	29.5.7 protein.degradation.metalloprotease 31.2 cell.division	chaperone and protease, FTSH	FTSHI3 Probable inactive ATP-dependent zinc metalloprotease FTSHI 3, chloroplast precursor /	ENV	ENV	17.7835	87.9137	0	12.0863	-	C	Y	42	-	plastid 1	plastid 10 mito 2 nucleus 3	-	plastid
27	Inner Envelope Membrane	SAFE	AT5G64580	At5g64580	AT5G64580.1	29				7.84063	28.689	27	0	63.5297	1	64.5297	64.5297	Env only	| Symbols: | AAA-type ATPase family protein | chr5:25817391-25821465 REVERSE LENGTH=855	17	F4KF14	29.5.9 protein.degradation.AAA type	chaperone and protease, FTSH	FTSHI4 (EMB3144) Probable inactive ATP-dependent zinc metalloprotease FTSHI 4, chloroplast precursor /	ENV	ENV	64.5297	100	0	0	TSC	C	Y	78	Ps IEM	plastid 5	plastid 11 mito 2 cyto 2	-	plastid
28	Inner Envelope Membrane	SAFE	AT3G04340	At3g04340	AT3G04340.1	33				25.482	38.5818	40	0	104.064	1	105.064	105.064	Env only	| Symbols: emb2458 | FtsH extracellular protease family | chr3:1146943-1153341 REVERSE LENGTH=1320	15	F4J3N2	29.5.7 protein.degradation.metalloprotease	chaperone and protease, FTSH	FTSHI5 (EMB2458) Probable inactive ATP-dependent zinc metalloprotease FTSHI 5, chloroplast precursor /	ENV	ENV	105.064	100	0	0	-	C	Y	43	Ps IEM	plastid 4 golgi 1 cytoskeleton 1	plastid 11 mito 3 cyto 2	-	plastid
29	Inner Envelope Membrane	SAFE	AT3G47060	At3g47060	AT3G47060.1	5				0	4.59025	4.69	0	9.28025	1	10.2802	10.2802	Env only	| Symbols: ftsh7 | FTSH protease 7 | chr3:17332999-17336613 FORWARD LENGTH=802	19	Q9SD67	27.3.6 RNA.regulation of transcription.basic helix-loop-helix family (bHLH) 29.5.7 protein.degradation.metalloprotease	chaperone and protease, FTSH	FTSH7 ATP-dependent zinc metalloprotease FTSH 7, chloroplast precursor /	ENV	ENV	10.2802	100	0	0	-	C	Y	55	-	plastid 2	plastid 10 mito 3 cyto 2	-	plastid
30	Inner Envelope Membrane	SAFE	AT5G58870	At5g58870	AT5G58870.1	13				9.80078	12.2275	20.31	0	42.3383	1	43.3383	43.3383	Env only	| Symbols: ftsh9 | FTSH protease 9 | chr5:23770080-23773719 REVERSE LENGTH=806	20	Q9FIM2	27.3.6 RNA.regulation of transcription.basic helix-loop-helix family (bHLH) 29.5.7 protein.degradation.metalloprotease	chaperone and protease, FTSH	FTSH9 ATP-dependent zinc metalloprotease FTSH 9, chloroplast precursor /	ENV	ENV	43.3383	100	0	0	TSC	C	Y	62	-	plastid 3	plastid 10 cyto 3	-	plastid
31	Inner Envelope Membrane	SAFE	AT5G53170	At5g53170	AT5G53170.1	25	0.976725	0	0	19.6016	23.7427	31	0.976725	74.3442	0.976725	74.3442	76.1158	Mix	| Symbols: FTSH11 | FTSH protease 11 | chr5:21563023-21567922 REVERSE LENGTH=806	21	Q9FGM0	29.5.7 protein.degradation.metalloprotease	chaperone and protease, FTSH	FTSH11 ATP-dependent zinc metalloprotease FTSH 11, chloroplast/mitochondria /	ENV	ENV	76.1158	100	0	0	TSC	C	Y	63	Ps IEM	plastid 5 PM 2 mito 1	plastid 13 mito 3 cyto 2	-	mitochondrion,plastid
32	Inner Envelope Membrane	SAFE	AT1G79560	At1g79560	AT1G79560.1	39				25.482	51.4424	46	0	122.924	1	123.924	123.924	Env only	| Symbols: EMB156, EMB36, EMB1047, FTSH12 | FTSH protease 12 | chr1:29926976-29932308 FORWARD LENGTH=1008	22	Q9SAJ3	29.5.7 protein.degradation.metalloprotease	chaperone and protease, FTSH	FTSH12 (EMB156, EMB36, EMB1047) ATP-dependent zinc metalloprotease FTSH 12, chloroplast precursor /	ENV	ENV	123.924	100	0	0	TSC	C	Y	49	Ps IEM	plastid 6 PM 3 cytoskeleton 1	plastid 12 mito 3 cyto 3	-	plastid
33	Inner Envelope Membrane	NEG	AT1G67690	At1g67690	AT1G67690.1	13				1.96016	6.92494	15	0	23.8851	1	24.8851	24.8851	Env only	| Symbols: | Zincin-like metalloproteases family protein | chr1:25369086-25373730 FORWARD LENGTH=710	-	F4HTQ1	29.5 protein.degradation	chaperone and protease	MPRO1 Zincin-like metalloproteases family protein /	nd	ENV	24.8851	0	0	0	-	-	-	-	-	nd	cyto 5 mito 3 ER 2	-	cytosol
34	Inner Envelope Membrane	SAFE	AT2G38025	At2g38025	AT2G38025.1	2				0	0	2	0	2	1	3	3	Env only	| Symbol: None | expressed protein | chr2:15922038-15923801 REVERSE | Aliases: None	24	Q8GYW0	29.5.3 protein.degradation.cysteine protease	chaperone and protease	OTU-like cysteine protease family protein /	ENV	ENV	3	100	0	0	-	C	Y	61	-	plastid 1	plastid 11 nucleus 2	-	plastid
35	Inner Envelope Membrane	SAFE	AT5G56730	At5g56730	AT5G56730.1	17				1.96016	16.8177	16	0	34.7779	1	35.7779	35.7779	Env only	| Symbols: | Insulinase (Peptidase family M16) protein | chr5:22946906-22952576 REVERSE LENGTH=956	307	Q9FJT9	29.5.7 protein.degradation.met+J1345alloprotease	chaperone and protease	PQQL-like zinc peptidase, peptidase M16 family protein, insulinase family /	ENV	ENV	35.7779	100	0	0	-	-	-	-	-	plastid 2	mito 4 cyto 4 nucleus 2	-	cytosol
36	Inner Envelope Membrane	SAFE	AT1G25290	At1g25290	AT1G25290.1	2				0	1.97855	1	0	2.97855	1	3.97855	3.97855	Env only	| Symbol: None | rhomboid family protein, contains PFAM domain PF01694, Rhomboid family | chr1:8867	25	F4ICF4	29.5.5 protein.degradation.serine protease	chaperone and protease	RBL10 Rhomboid-like protein 10, chloroplast /	ENV	ENV	3.97855	100	0	0	-	C	-	-	-	plastid 1	plastid 9 mito 5	plastid:22416142;plastid:22738221	plastid
37	Inner Envelope Membrane	SAFE	AT5G25752	At5g25752	AT5G25752.1	1				1.96016	0.989277	2	0	4.94943	1	5.94943	5.94943	Env only	| Symbol: None | rhomboid family protein, contains Pfam profile PF01694: Rhomboid family | chr5:895	26	Q84MB5	29.5.5 protein.degradation.serine protease	chaperone and protease	RBL11 Rhomboid-like protein 11, chloroplast /	ENV	ENV	5.94943	96.2374	3.76256	0	-	M	Y	49	-	plastid 1	mito 10 plastid 3 PM 3	plastid:22738221;plastid:18543065	plastid
38	Inner Envelope Membrane	SAFE	AT1G73990	At1g73990	AT1G73990.1	18	2.93018	0.968374	2	7.84063	14.8392	12	5.89855	34.6798	5.89855	34.6798	5.87938	Mix	| Symbols: SPPA, SPPA1 | signal peptide peptidase | chr1:27824465-27828807 FORWARD LENGTH=677	27	Q9C9C0	29.5 protein.degradation	chaperone and protease	SppA signal peptide peptidase, light-dependent degradation of antenna and PSII, chloroplast /	ENV-THY	ENV	5.87938	82.382	0	17.618	TSC	C	Y	68	-	plastid 6 PM 2 mito 1 nucleus 1	mito 10 plastid 8 cyto 2	-	mitochondrion
39	Inner Envelope Membrane	SAFE	AT2G03140	At2g03140	AT2G03140.1	1				0	0.989277	1	0	1.98928	1	2.98928	2.98928	Env only	| Symbols: | alpha/beta-Hydrolases superfamily protein | chr2:942000-949337 FORWARD LENGTH=1797	-	F4IS90	20.1.2 stress.biotic.receptors	chaperone and protease ?	unknown protein with a CAAX amino terminal protease (IPR003675) domain /	nd	ENV	2.98928	0	0	0	-	C	Y	69	-	plastid 1	plastid 12 mito 3 nucleus 2	-	plastid
40	Inner Envelope Membrane	SAFE	AT3G47490	At3g47490	AT3G47490.1	2				0	1.97855	1	0	2.97855	1	3.97855	3.97855	Env only	| Symbol: None | HNH endonuclease domain-containing protein, contains Pfam domain PF01844: HNH endo	348	Q9SN88	28.1 DNA.synthesis/chromatin structure	DNA binding ?	Putative endonuclease (HNH endonuclease domain-containing protein) /	n/a	ENV	3.97855	n/a	n/a	n/a	TSC	-	-	-	-	plastid 2	plastid 5 nucleus 5 mito 3 cyto 2	-	nucleus
41	Inner Envelope Membrane	SAFE	AT1G74640	At1g74640	AT1G74640.1	3	0.976725	0.968374	0	1.96016	1.97855	4	1.9451	7.93871	1.9451	7.93871	4.08139	Mix	| Symbol: None | expressed protein, contains Pfam profile: PF00561 alpha/beta hydrolase fold | chr1	35	Q8L475	35.1 not assigned.no ontology	hydrolase ?	alpha/beta-Hydrolases superfamily protein /	ENV	ENV	4.08139	100	0	0	TSC	C	Y	39	-	plastid 5	plastid 13 mito 3	-	plastid
42	Inner Envelope Membrane	SAFE	AT5G19850	At5g19850	AT5G19850.1	3				1.96016	0.989277	3	0	5.94943	1	6.94943	6.94943	Env only	| Symbol: None | hydrolase, alpha/beta fold family protein, low similarity to hydrolase (Terrabacte	36	F4K2M9	19.3 tetrapyrrole synthesis.GSA 28.2 DNA.repair 29.5.11.4.2 protein.degradation.ubiquitin.E3.RING	hydrolase ?	alpha/beta-Hydrolases superfamily protein /	ENV	ENV	6.94943	100	0	0	TSC	C	Y	58	-	plastid 2	plastid 14 mito 2	-	plastid
43	Inner Envelope Membrane	SAFE	AT1G52510	At1g52510	AT1G52510.1	9	11.7207	7.74699	8	3.92031	4.94639	4	27.4677	12.8667	27.4677	12.8667	0.46843	Mix	| Symbol: None | hydrolase, alpha/beta fold family protein, low similarity to SP:P22643 Haloalkane	389	Q8VZ57	11.3 lipid metabolism.phospholipid synthesis 29.5.11.3 protein.degradation.ubiquitin.E2 35.20 not assigned.no ontology assigned	hydrolase ?	alpha/beta-Hydrolases superfamily protein /	STR-ENV	ENV-STR	0.46843	22.52	77.48	0	TSC	C	Y	39	-	plastid 11 golgi 1 cyto 1	plastid 15	-	plastid
44	Inner Envelope Membrane	SAFE	AT4G36530	At4g36530	AT4G36530.1	2				1.96016	0.989277	2	0	4.94943	1	5.94943	5.94943	Env only	| Symbol: None | hydrolase, alpha/beta fold family protein, low similarity to hydrolase (Sphingomon	310	O23227	28.2 DNA.repair 29.2.2 protein.synthesis.ribosome biogenesis	hydrolase ?	conserved plant and cyanobacterial, hydrolase, alpha/beta fold family protein, similar to Slr1235 protein [Synechocystis sp] /	ENV	ENV	5.94943	85.1083	0	14.8917	TSC	-	-	-	-	plastid 2	cyto 6 plastid 2 mito 2	-	cytosol
45	Inner Envelope Membrane	NEG	AT4G32900	At4g32900	AT4G32900.2	2				1.96016	0.989277	2	0	4.94943	1	5.94943	5.94943	Env only	| Symbols: | Peptidyl-tRNA hydrolase II (PTH2) family protein | chr4:15878944-15880979 REVERSE LENGTH=193	-	F4JV77	35.2 not assigned.unknown	hydrolase ?	Peptidyl-tRNA hydrolase II (PTH2) family protein / (Not detected in MASCP)	nd	ENV	5.94943	0	0	0	TSC	M	-	-	-	nd	mito 7 plastid 4 cyto 3 nucleus 3	-	mitochondrion
46	Inner Envelope Membrane	SAFE	AT5G50330	At5g50330	AT5G50330.1	2				0	1.97855	1.22	0	3.19855	1	4.19855	4.19855	Env only	| Symbols: | Protein kinase superfamily protein | chr5:20485406-20488563 REVERSE LENGTH=479	-	Q0WSU9	28.1 DNA.synthesis/chromatin structure 34.16 transport.ABC transporters and multidrug resistance systems	kinase	Protein kinase superfamily protein /	nd	ENV	4.19855	0	0	0	-	-	-	-	-	plastid 2	cyto 6 mito 5	-	cytosol
47	Inner Envelope Membrane	SAFE	AT4G24810	At4g24810	AT4G24810.2	14				5.88047	13.8499	9.78	0	29.5104	1	30.5104	30.5104	Env only	| Symbols: | Protein kinase superfamily protein | chr4:12786791-12789598 REVERSE LENGTH=481	-	Q67Y06	28.1 DNA.synthesis/chromatin structure 34.16 transport.ABC transporters and multidrug resistance systems 35.20 not assigned.no ontology assigned	kinase	ABC1-like Protein kinase family protein / thylakoid sub compartments in AT_Chloro	nd	ENV	30.5104	0	0	0	TSC	-	-	-	-	plastid 1	cyto 7 mito 3 nucleus 2	-	cytosol
48	Inner Envelope Membrane	SAFE	AT5G03900	At5g03900	AT5G03900.2	8	0.976725	3.87349	1	3.92031	9.89277	6	5.85022	19.8131	5.85022	19.8131	3.38673	Mix	| Symbols: | Iron-sulphur cluster biosynthesis family protein | chr5:1048338-1050999 FORWARD LENGTH=429	216	Q8GW20	29.2.2 protein.synthesis.ribosome biogenesis	Iron sulfur assembly	HP59b (IscA-like) contains HesB/YadR/YfhF (Iron sulfur assembly protein IscA) domain, conserved plant and cyanobacterial protein, similar to Slr1603 protein [Synechocystis sp], chloroplast precursor /	ENV	ENV-OTH	3.38673	88.6908	2.77401	8.53523	TSC	C	Y	62	Ps IEM	plastid 2 golgi 1	plastid 12 mito 2	-	plastid
49	Inner Envelope Membrane	SAFE	AT3G20390	At3g20390	AT3G20390.1	6	7.8138	7.74699	6	1.96016	2.96783	5	21.5608	9.92799	21.5608	9.92799	0.460465	Mix	| Symbol: None | endoribonuclease L-PSP family protein, contains Pfam domain PF01042: Endoribonucle	132	Q94JQ4	27.1.19 RNA.processing.ribonucleases	metabolism aa Ile	RIDA Reactive Intermediate Deaminase A (endoribonuclease L-PSP family protein), chloroplast /	ENV-STR	ENV-STR	0.460465	57.81	42.19	0	TSC	C	Y	58	-	plastid 11 mito 1	plastid 11 mito 7	-	plastid
50	Inner Envelope Membrane	SAFE	AT1G18500	At1g18500	AT1G18500.1	4				3.92031	3.95711	3	0	10.8774	1	11.8774	11.8774	Env only	| Symbols: MAML-4, IPMS1 | methylthioalkylmalate synthase-like 4 | chr1:6369347-6372861 FORWARD LENGTH=631	-	Q9LPR4	13.1.4.4.1 amino acid metabolism.synthesis.branched chain group.leucine specific.2-isopropylmalate synthase 27.4 RNA.RNA binding	metabolism aa Leu	IPMS1 (LEU11, MAML-4) 2-isopropylmalate synthase 1, chloroplast precursor /	STR	ENV	11.8774	0	100	0	TSC	C	Y		-	plastid 4	plastid 13 mito 3 cyto 2	-	plastid
51	Inner Envelope Membrane	NEG	AT5G39410	At5g39410	AT5G39410.1	13	2.93018	1.93675	5	7.84063	11.8713	15	9.86692	34.712	9.86692	34.712	3.51801	Mix	| Symbols: | Saccharopine dehydrogenase | chr5:15768415-15770274 REVERSE LENGTH=454	37	Q8LGI2	35.2 not assigned.unknown	metabolism aa Lys	SCPDH Probable mitochondrial saccharopine dehydrogenase family (EC 1.5.1.9) /	ENV	ENV-OTH	3.51801	100	0	0	TSC	-	Y	56	-	PM 5 plastid 3 mito 3 vacuole 3 golgi 1	cyto 4 plastid 3 nucleus 3 mito 2	-	cytosol
52	Inner Envelope Membrane	SAFE	AT4G27070	At4g27070	AT4G27070.1	1	0	0	0	0	0.989277	1	0	1.98928	1	2.98928	2.98928	Env only	| Symbol: TSB2 (TRYPTOPHAN SYNTHASE BETA-SUBUNIT); tryptophan synthase	390	P25269	13.1.6.5.5 amino acid metabolism.synthesis.aromatic aa.tryptophan.tryptophan synthase	metabolism aa Trp	TRBP2 (TSB2) Tryptophan synthase beta subunit 2, chloroplast precursor (EC 4.2.1.20) /	STR-ENV	ENV	2.98928	22.52	77.48	0	-	C	Y	50	-	plastid 2 mito 1	plastid 15 mito 2	-	plastid
53	Inner Envelope Membrane	SAFE	AT5G51690	At5g51690	AT5G51690.1	7				0	5.93566	8	0	13.9357	1	14.9357	14.9357	Env only	| Symbols: ACS12 | 1-amino-cyclopropane-1-carboxylate synthase 12 | chr5:20999015-21000957 REVERSE LENGTH=495	315	Q8GYY0	10.5.4 cell wall.cell wall proteins.HRGP 17.5.1.1 hormone metabolism.ethylene.synthesis-degradation.1-aminocyclopropane-1-carboxylate synthase	metabolism aa Asp Tyr Phe	ACS12 aromatic aa aminotransferase with no ACC synthase activity /	ENV	ENV	14.9357	100	0	0	-	M	-	-	-	plastid 1	mito 9 plastid 5	-	mitochondrion
54	Inner Envelope Membrane	SAFE	AT4G34240	At4g34240	AT4G34240.1	12	2.93018	1.93675	2	7.84063	15.8284	16	6.86692	39.6691	6.86692	39.6691	5.77683	Mix	| Symbols: ALDH3I1, ALDH3 | aldehyde dehydrogenase 3I1 | chr4:16389801-16392633 FORWARD LENGTH=550	38	Q8W033	5.1 fermentation.aldehyde dehydrogenase	metabolism carbon	ALDH3 (ALDH3I1) aldehyde dehydrogenase ( 3-chloroallyl aldehyde dehydrogenase), chloroplast precursor /	ENV	ENV	5.77683	95.4091	0	4.59089	TSC	-	Y	59	-	plastid 4	plastid 5 mito 4 cyto 4	plastid:17080931	cytosol,mitochondrion
55	Inner Envelope Membrane	SAFE	AT3G01500	At3g01500	AT3G01500.1	14	38.9811	36.5174	36	73.7411	51.5809	63.64	111.498	188.962	111.498	188.962	1.69475	Mix	| Symbols: CA1, ATBCA1, SABP3, ATSABP3 | carbonic anhydrase 1 | chr3:194853-196716 REVERSE LENGTH=270	39	P27140	8.3 TCA / org. transformation.carbonic anhydrases	metabolism carbon	BCA1 (CA1, CAHC, SABP3) beta carbonic anhydrase 1, truncated N-ter: At3g01500.2 = chloroplast precursor (EC 4.2.1.1) /	ENV-STR	ENV-STR	1.69475	58.7845	40.8517	0.363806	TSC	-	-	-	Ps mixEM	plastid 14 PM 1	cyto 7 plastid 2	plastid:26243620;plastid:17407539	cytosol
56	Inner Envelope Membrane	SAFE	AT5G14740	At5g14740	AT5G14740.2	12	27.4362	27.3953	30	10.5456	20.6363	11.36	84.8315	42.542	84.8315	42.542	0.501488	Mix	| Symbols: CA2, CA18, BETA CA2 | carbonic anhydrase 2 | chr5:4758257-4762382 FORWARD LENGTH=331	40	P42737	8.3 TCA / org. transformation.carbonic anhydrases	metabolism carbon	BCA2 (CA2, CA18, CAH2) beta carbonic anhydrase 2, chloroplast precursor (EC 4.2.1.1) /	ENV-STR	ENV-STR	0.501488	59.2225	40.4837	0.29378	TSC	-	Y	71	-	plastid 1	plastid 9 mito 3 cyto 3	cytosol:17407539	plastid
57	Inner Envelope Membrane	SAFE	AT3G47520	At3g47520	AT3G47520.1	16	8.41937	14.6805	10	39.2031	37.5925	38.92	33.0999	115.716	33.0999	115.716	3.49595	Mix	| Symbol: None | malate dehydrogenase (NAD), chloroplast (MDH), identical to chloroplast NAD-malate	41	Q9SN86	6.3 gluconeogenesis / glyoxylate cycle.malate dehydrogenase 8.1.9 TCA / organic transformation.TCA.malate DH 8.2.9 TCA / organic transformation.other organic acid transformations.cyt MDH	metabolism carbon	MDHP (MDH) malate dehydrogenase (NAD), chloroplast precursor (EC 1.1.1.37) /	ENV-STR	ENV-STR	3.49595	44.7727	43.6269	11.6004	TSC	C	Y	80	Ps IEM	plastid 10 mito 3 PM 1	plastid 17 mito 3	plastid:cpeb-tanz	plastid
58	Inner Envelope Membrane	SAFE	AT1G12230	At1g12230	AT1G12230.1	3	0.976725	0	0	0	3.95711	3	0.976725	6.95711	0.976725	6.95711	7.12289	Mix	| Symbol: None | transaldolase, putative, similar to Swiss-Prot:P30148 transaldolase B (EC 2.2.1.2)	42	Q9FWX0	7.2.2 OPP.non-reductive PP.transaldolase	metabolism carbon	ToTAL2 transaldolase-like protein, chloroplast precursor (EC 2.2.1.2) /	ENV-STR	ENV	7.12289	55.005	34.4081	10.5869	TSC	C	Y	49	-	plastid 5 golgi 1 vacuole 1	plastid 15 mito 3	-	plastid
59	Inner Envelope Membrane	SAFE	AT1G16880	At1g16880	AT1G16880.1	7	5.86035	2.90512	5	1.96016	0.989277	3	13.7655	5.94943	13.7655	5.94943	0.4322	Mix	| Symbol: None | uridylyltransferase-related, similar to (Protein-PII) uridylyltransferase (PII uri	391	Q9FZ47	13.1.3.6.1.4 amino acid metabolism.synthesis.aspartate family.misc.homoserine.homoserine kinase 27.3.35 RNA.regulation of transcription.bZIP transcription factor family	metabolism carbon / aa	ACR11 ACT domain-containing protein, Utase uridylyltransferase-related, similar to (Protein-PII) uridylyltransferase /	STR-ENV	ENV-STR	0.4322	25.6862	74.3138	0	TSC	C	Y	52	-	plastid 14 golgi 1 cyto 1 vacuole 1	plastid 11 cyto 3	-	plastid
60	Inner Envelope Membrane	SAFE	AT3G07670	At3g07670	AT3G07670.1	6				0	0.989277	5	0	5.98928	1	6.98928	6.98928	Env only	| Symbols: | Rubisco methyltransferase family protein | chr3:2451651-2454617 FORWARD LENGTH=504	-	Q9S7D2	20.1.2 stress.biotic.receptors	metabolism carbon	MLP3.12 Putative ribulose-1,5-bisphosphate carboxylase/oxygenase small subunit N-methyltransferase I /	nd	ENV	6.98928	0	0	0	TSC	M	Y	54	-	plastid 2 vacuole 1	plastid 8 mito 5 nucleus 2	-	plastid
61	Inner Envelope Membrane	SAFE	AT1G22410	At1g22410	AT1G22410.1	2		0	0	0	2.70073	0	0	2.70073	1	3.70073	3.70073	Env only	| Symbols: | Class-II DAHP synthetase family protein | chr1:7912120-7914742 FORWARD LENGTH=527	-	Q9SK84	13.1.6.1.1 amino acid metabolism.synthesis.aromatic aa.chorismate.3-deoxy-D-arabino-heptulosonate 7-phosphate synthase	metabolism chorismate ?	DAHPS-like Class-II DAHP synthetase-like protein (Putative phospho-2-dehydro-3-deoxyheptonate aldolase 1), chloroplast precursor /	nd	ENV	3.70073	0	0	0	TSC	C	Y	51	-	plastid 3 PM 1 vacuole 1 golgi 1	plastid 14 mito 5	-	plastid
62	Inner Envelope Membrane	SAFE	AT4G39980	At4g39980	AT4G39980.1	1				0	1.15745	1	0	2.15745	1	3.15745	3.15745	Env only	| Symbols: DHS1 | 3-deoxy-D-arabino-heptulosonate 7-phosphate synthase 1 | chr4:18539654-18541832 FORWARD LENGTH=525	-	P29976	13.1.6.1.1 amino acid metabolism.synthesis.aromatic aa.chorismate.3-deoxy-D-arabino-heptulosonate 7-phosphate synthase	metabolism chorismate	DHS1 (AROF, DAHP synthase) Phospho-2-dehydro-3-deoxyheptonate aldolase 1, chloroplast precursor (EC=2.5.1.54) /	nd	ENV	3.15745	0	0	0	TSC	C	Y	47	-	plastid 2 PM1 mito 1 vacuole 1 golgi 1	plastid 15 mito 3	-	plastid
63	Inner Envelope Membrane	NEG	AT1G62960	At1g62960	AT1G62960.1	6				1.96016	1.97855	7	0	10.9387	1	11.9387	11.9387	Env only	| Symbol: None | 1-aminocyclopropane-1-carboxylate synthase, putative / ACC synthase, putative, sim	44	Q9LQ10	10.5.4 cell wall.cell wall proteins.HRGP 17.5.1.1 hormone metabolism.ethylene.synthesis-degradation.1-aminocyclopropane-1-carboxylate synthase	metabolism hormone ethylene	ACS10 putative ACC (1-amino-cyclopropane-1-carboxylate) synthase 10 (EC 2.6.1.-) /	n/a	ENV	11.9387	n/a	n/a	n/a	-	-	Y	37	-	nd	plastid 7 cyto 3 mito 2 nucleus 2	-	cytosol
64	Inner Envelope Membrane	SAFE	AT3G25760	At3g25760	AT3G25760.1	3	1.78741	1.93675	3.5	0	1.31574	3.67	7.22415	4.98574	7.22415	4.98574	0.690148	Mix	| Symbols: AOC1, ERD12 | allene oxide cyclase 1 | chr3:9403972-9405105 FORWARD LENGTH=254	45	Q9LS03	17.7.1.3 hormone metabolism.jasmonate.synthesis-degradation.allene oxidase synthase	metabolism hormone jasmonate	AOC1 (ERD12-1) Allene oxide cyclase 1, chloroplast precursor (EC 5.3.99.6) /	ENV	ENV-OTH	0.690148	82.5637	8.60789	8.82843	TSC	C	Y	78	-	plastid 10 golgi 1	plastid 15 mito 3	-	plastid
65	Inner Envelope Membrane	SAFE	AT3G25770	At3g25770	AT3G25770.1	3	1.78741	0.968374	3.5	0	2.64137	0	6.25578	2.64137	6.25578	2.64137	0.422229	Mix	| Symbols: AOC2 | allene oxide cyclase 2 | chr3:9406975-9407839 FORWARD LENGTH=253	46	Q9LS02	17.7.1.4 hormone metabolism.jasmonate.synthesis-degradation.allene oxidase cyclase	metabolism hormone jasmonate	AOC2 (ERD12-2) Allene oxide cyclase 2, chloroplast precursor (EC 5.3.99.6) /	ENV-STR	ENV-STR	0.422229	70.3711	18.3418	11.287	TSC	C	Y	77	At E	plastid 12	plastid 14 mito 2	-	plastid
66	Inner Envelope Membrane	NEG	AT3G25780	At3g25780	AT3G25780.1	1	0			0	0.989277	1.33	0	2.31928	1	3.31928	3.31928	Env only	| Symbols: AOC3 | allene oxide cyclase 3 | chr3:9409362-9410409 FORWARD LENGTH=258	47	Q9LS01	17.7.1.4 hormone metabolism.jasmonate.synthesis-degradation.allene oxidase cyclase	metabolism hormone jasmonate	AOC3 (ERD12-3) Allene oxide cyclase 3, chloroplast precursor (EC 5.3.99.6) /	ENV	ENV	3.31928	100	0	0	-	C	Y	56	-	PM 3 plastid 1 cyto 1 vacuole 1	plastid 14 mito 3	-	plastid
67	Inner Envelope Membrane	SAFE	AT1G13280	At1g13280	AT1G13280.1	2	1.29904	0.968374	2	0	0.989277	0	4.26742	0.989277	4.26742	0.989277	0.231821	Mix	| Symbols: AOC4 | allene oxide cyclase 4 | chr1:4547624-4548552 FORWARD LENGTH=254	-	Q93ZC5	17.7.1.4 hormone metabolism.jasmonate.synthesis-degradation.allene oxidase cyclase	metabolism hormone jasmonate	AOC4 (ERD12-4) Allene oxide cyclase 4, chloroplast precursor (EC 5.3.99.6) /	ENV	ENV-OTH	0.231821	0	0	0	-	C	Y	52	-	plastid 2 PM 1 mito 1	plastid 15 mito 5	-	plastid
68	Inner Envelope Membrane	SAFE	AT5G42650	At5g42650	AT5G42650.1	36	28.325	30.0196	30	86.2469	82.11	74	88.3446	242.357	88.3446	242.357	2.74331	Mix	| Symbols: AOS, CYP74A, DDE2 | allene oxide synthase | chr5:17097803-17099359 REVERSE LENGTH=518	48	Q96242	17.7.1.3 hormone metabolism.jasmonate.synthesis-degradation.allene oxidase synthase	metabolism hormone jasmonate	AOS (P450 CYP74A, DDE2) Allene oxide synthase, chloroplast precursor (EC 4.2.1.92) /	ENV-THY	ENV-THY	2.74331	59.0867	0	40.9133	TSC	C	Y	32	At E	plastid 12 mito 1 PM 1	plastid 14 cyto 2	plastid:16414959	plastid
69	Inner Envelope Membrane	SAFE	AT4G13010	At4g13010	AT4G13010.1	11	0.976725	1.93675	0	3.92031	13.8499	16	2.91347	33.7702	2.91347	33.7702	11.591	Mix	| Symbol: None | oxidoreductase, zinc-binding dehydrogenase family protein, low similarity to proba	118	Q9SV68	26.7 misc.oxidases - copper, flavone etc.	metabolism hormone jasmonate	ceQORH (IE41) Oxoene Reductase, uncleaved chloroplast precursor /	ENV	ENV	11.591	93.9711	0	6.02892	TSC	-	-	-	-	plastid 6 PM 5 vacuole 1 golgi 1 cyto 1 cytoskeleton 1	cyto 7 mito 3	plastid:12368288	cytosol
70	Inner Envelope Membrane	SAFE	AT3G11945	At3g11945	AT3G11945.1	5				7.84063	3.95711	8	0	19.7977	1	20.7977	20.7977	Env only	| Symbols: PDS2, ATHST, HST | homogentisate prenyltransferase | chr3:3780041-3782880 REVERSE LENGTH=386	49	Q1ACB3	16.1.3 secondary metabolism.isoprenoids.tocopherol biosynthesis	metabolism vitamin and pigment plastoquinone-9	PDS2 (ATHST, HST) Homogentisate solanesyltransferase, chloroplast precursor (EC:2.5.1.117) /		ENV	20.7977	0	0	0	TSC	C	Y	69	-	plastid 2	plastid 8 mito 6 PM 2	-	plastid
71	Inner Envelope Membrane	SAFE	AT4G25050	At4g25050	AT4G25050.1	1	0	0.968374	1	0	0.989277	0	1.96837	0.989277	1.96837	0.989277	0.502586	Mix	| Symbol: None | acyl carrier family protein / ACP family protein, similar to Acyl carrier protein,	395	Q9SW21	1.1.1.1 PS.lightreaction.photosystem II.LHC-II 11.1.12 lipid metabolism.FA synthesis and FA elongation.ACP protein	metabolism lipid	ACP4 ACP-like acyl carrier protein 4, chloroplast precursor /	STR-ENV	ENV-STR	0.502586	32.9704	67.0296	0	-	C	Y	48	-	plastid 7	plastid 15 mito 2	-	plastid
72	Inner Envelope Membrane	SAFE	AT2G38040	At2g38040	AT2G38040.1	37	0.976725	2.90512	4	47.0438	66.2816	78	7.88185	191.325	7.88185	191.325	24.2742	Mix	| Symbols: CAC3 | acetyl Co-enzyme a carboxylase carboxyltransferase alpha subunit | chr2:15917612-15920749 FORWARD LENGTH=769	50	Q9LD43	11.1.1.2.1 lipid metabolism.FA synthesis and FA elongation.acetyl CoA carboxylation.heteromeric complex.alpha carboxyltransferase 16.99 secondary metabolism.unspecified 27.3.44 RNA.regulation of transcription.chromatin remodeling factors	metabolism lipid ACCase	ACCDa (HP88b, CAC3) Acetyl-CoA carboxylase alpha chain, chloroplast precursor /	ENV	ENV	24.2742	95.4589	2.0357	2.50543	TSC	C	Y	54	-	plastid 14 vacuole 2 PM 1 nucleus 1 golgi 1	plastid 13 cyto 2 mito 2 nucleus 2	-	plastid
73	Inner Envelope Membrane	SAFE	ATCG00500	AtCg00500	ATCG00500.1	21	2.93018	2.90512	3	33.3227	41.5497	45	8.8353	119.872	8.8353	119.872	13.5674	Mix	| Symbols: ACCD | acetyl-CoA carboxylase carboxyl transferase subunit beta | chrC:57075-58541 FORWARD LENGTH=488	51	P56765	11.1.1 lipid metabolism.FA synthesis and FA elongation.acetyl CoA carboxylation	metabolism lipid ACCase	ACCDb Acetyl-CoA carboxylase beta chain, chloroplast encoded (EC 6.4.1.2) /	ENV	ENV	13.5674	95.0481	3.57636	1.37549	TSC	C*	-	-	-	plastid 4 PM 1	nucleus 4 mito 3 cyto 3 plastid 2	plastid encoded	plastid
74	Inner Envelope Membrane	SAFE	AT5G16390	At5g16390	AT5G16390.1	3	0	0	2	3.92031	0.989277	2	2	6.90959	2	6.90959	3.4548	Mix	| Symbol: None | biotin carboxyl carrier protein 1 (BCCP1), identical to biotin carboxyl carrier pr	393	Q42533	11.1.1.2.3 lipid metabolism.FA synthesis and FA elongation.acetyl CoA carboxylation.heteromeric complex.biotin carboxyl carrier protein 18.6 Co-factor and vitamine metabolism.biotin	metabolism lipid ACCase	CAC1 (BCCP1) Biotin carboxyl carrier protein 1 of acetyl-CoA carboxylase, chloroplast precursor (EC 6.4.1.2) /	STR-ENV	ENV-STR	3.4548	31.3538	68.6462	0	-	C	Y	82	-	plastid 7 mito 1	plastid 16 mito 2 nucleus 2	-	plastid
75	Inner Envelope Membrane	SAFE	AT1G08640	At1g08640	AT1G08640.1	9	0.976725	1.93675	1	23.5219	21.7641	26	3.91347	71.286	3.91347	71.286	18.2155	Mix	| Symbols: CJD1 | Chloroplast J-like domain 1 | chr1:2748714-2751209 REVERSE LENGTH=294	8	Q93WG3	29.2.2 protein.synthesis.ribosome biogenesis	metabolism lipid regulation	CJD1 Chloroplast J-like domain 1-containing protein, ARC6 binding, influences fatty acid composition of chloroplast lipids, chloroplast /	ENV	ENV	18.2155	98.3105	0	1.68946	TSC	C	Y	58	Ps IEM	plastid 8 PM 1 mito 1 nucleus 1 golgi 1	plastid 14 mito 4	-	plastid
76	Inner Envelope Membrane	SAFE	AT3G60620	At3g60620	AT3G60620.1	6				3.92031	8.9035	11	0	23.8238	1	24.8238	24.8238	Env only	| Symbols: CDS5 | cytidinediphosphate diacylglycerol synthase 5 | chr3:22406537-22408239 FORWARD LENGTH=399	52	Q9M001	11.3.3 lipid metabolism.Phospholipid synthesis.phosphatidate cytidylyltransferase	metabolism lipid	CDS5 CDP-Diacylglycerol synthetase, chloroplast precursor /	ENV	ENV	24.8238	100	0	0	TSC	C	-	-	-	plastid 5	plastid 7 mito 5 PM 3	-	plastid
77	Inner Envelope Membrane	SAFE	AT3G15850	At3g15850	AT3G15850.1	2				1.96016	0.989277	2	0	4.94943	1	5.94943	5.94943	Env only	| Symbol: None | fatty acid desaturase family protein, similar to delta 9 acyl-lipid desaturase (AD	54	Q949X0	11.2.1 lipid metabolism.FA desaturation.desaturase	metabolism lipid desaturase	FAD5 (FADB, JB67, ADS3) Monogalactosyldiacylglycerol Desaturase, chloroplast precursor (EC 1.14.19.-) /	ENV	ENV	5.94943	100	0	0		C	Y	53	-	plastid 1	plastid 11 mito 4	-	plastid
78	Inner Envelope Membrane	SAFE	AT4G30950	At4g30950	AT4G30950.1	13				21.5617	23.7427	22	0	67.3044	1	68.3044	68.3044	Env only	| Symbols: FAD6, FADC, SFD4 | fatty acid desaturase 6 | chr4:15057278-15059673 REVERSE LENGTH=448	55	P46312	11.2.4 lipid metabolism.FA desaturation.omega 6 desaturase	metabolism lipid desaturase	FAD6 (FADC, SFD4) Omega-6 fatty acid desaturase, chloroplast precursor (EC 1.14.19.-) /	ENV	ENV	68.3044	100	0	0	TSC	C	Y	78	Ps IEM	plastid 5	plastid 14 mito 2	-	plastid
79	Inner Envelope Membrane	SAFE	AT3G11170	At3g11170	AT3G11170.1	6				15.6813	11.8713	14.67	0	42.2226	1	43.2226	43.2226	Env only	| Symbols: FAD7, FADD | fatty acid desaturase 7 | chr3:3499959-3502126 FORWARD LENGTH=446	53	P46310	11.2.3 lipid metabolism.FA desaturation.omega 3 desaturase	metabolism lipid desaturase	FAD7 (FAD3C, FADD, FAD8) Omega-3 fatty acid desaturase, chloroplast precursor (EC 1.14.19.-) /	ENV	ENV	43.2226	100	0	0	TSC	C	Y	81	-	plastid 6 PM 1 cyto 1	plastid 12 mito 4	-	plastid
80	Inner Envelope Membrane	SAFE	AT5G05580	At5g05580	AT5G05580.1	2				0	2.96783	1.33	0	4.29783	1	5.29783	5.29783	Env only	| Symbols: FAD8 | fatty acid desaturase 8 | chr5:1664331-1666345 FORWARD LENGTH=435	-	P48622	11.2.3 lipid metabolism.FA desaturation.omega 3 desaturase	metabolism lipid desaturase	FAD8 Temperature-sensitive sn-2 acyl-lipid omega-3 desaturase (ferredoxin), chloroplast /	nd	ENV	5.29783	0	0	0	-	C	Y	42	Ps IEM	plastid 1	plastid 10 mito 4	plastid:26079601	plastid
81	Inner Envelope Membrane	SAFE	AT4G14070	At4g14070	AT4G14070.1	22	1.95345	2.90512	6	37.243	62.0969	63	10.8586	162.34	10.8586	162.34	14.9504	Mix	| Symbols: AAE15 | acyl-activating enzyme 15 | chr4:8112122-8118039 REVERSE LENGTH=727	57	Q8W471	11.1.8 lipid metabolism.FA synthesis and FA elongation.acyl coa ligase	metabolism lipid	AAE15 (HP81) Long-Chain Acyl-CoA synthetase, chloroplast precursor /	ENV	ENV	14.9504	99.236	0	0.764005	TSC	C	Y	65	-	plastid 8 PM 1	plastid 11 mito 2	-	plastid
82	Inner Envelope Membrane	SAFE	AT3G23790	At3g23790	AT3G23790.1	1			0	0	1.21681	0	0	1.21681	1	2.21681	2.21681	Env only	| Symbols: AAE16 | AMP-dependent synthetase and ligase family protein | chr3:8575268-8581001 FORWARD LENGTH=722	58	Q9LK39	11.1.8 lipid metabolism.FA synthesis and FA elongation.acyl coa ligase	metabolism lipid	AAE16 HP81-like Long-Chain Acyl-CoA Synthetase, chloroplast precursor /	ENV	ENV	2.21681	100	0	0	-	C	Y	47	-	plastid 2	plastid 13 mito 2	-	plastid
83	Inner Envelope Membrane	SAFE	AT2G46090	At2g46090	AT2G46090.1	4	0	0.968374	0	0	3.95711	1	0.968374	4.95711	0.968374	4.95711	5.11901	Mix	| Symbols: | Diacylglycerol kinase family protein | chr2:18950919-18953079 FORWARD LENGTH=364	-	O82359	11.3 lipid metabolism.phospholipid synthesis	metabolism lipid	LCKB2 Sphingoid long-chain bases kinase 2 /	THY	ENV	5.11901	0	0	0	TSC	C	Y	47	-	plastid 1	plastid 9 mito 4 cytosol 3	mitochondrion:18643979	plastid
84	Inner Envelope Membrane	NEG	AT1G77420	At1g77420	AT1G77420.1	2				0	0.989277	1	0	1.98928	1	2.98928	2.98928	Env only	| Symbols: | alpha/beta-Hydrolases superfamily protein | chr1:29093641-29095442 FORWARD LENGTH=382	-	Q9FVW6	11.9.2.2 lipid metabolism.lipid degradation.lipases.acylglycerol lipase 11.9.3 lipid metabolism.lipid degradation.lysophospholipases	metabolism lipid lipase ?	AtMAGL5 monoacylglycerol lipase family of Arabidopsis thaliana, Lysophospholipase-like protein, alpha/beta-Hydrolases superfamily protein /	nd	ENV	2.98928	0	0	0	-	M	-	-	-	nd	mito 5 cyto 4 plastid 2	-	cytosol
85	Inner Envelope Membrane	NEG	AT3G07400	At3g07400	AT3G07400.1	4				0	2.96783	5	0	7.96783	1	8.96783	8.96783	Env only	| Symbols: | lipase class 3 family protein | chr3:2367456-2372238 FORWARD LENGTH=1003	-	Q9SRS6	11.9.2.1 lipid metabolism.lipid degradation.lipases.triacylglycerol lipase	metabolism lipid lipase ?	Lipase class 3 family protein /	nd	ENV	8.96783	0	0	0	-	M	-	-	-	nd	mito 5 nucleus 3 cyto 2	-	cytosol
86	Inner Envelope Membrane	SAFE	AT3G50790	At3g50790	AT3G50790.1	2				0	1.97855	1	0	2.97855	1	3.97855	3.97855	Env only	| Symbols: | esterase/lipase/thioesterase family protein | chr3:18880074-18881940 REVERSE LENGTH=408	-	Q9SVL9	26.28 misc.GDSL-motif lipase	metabolism lipid lipase ?	LEA-like esterase/lipase/thioesterase family protein, chloroplast precursor /	nd	ENV	3.97855	0	0	0	TSC	C	Y	27	-	plastid 1	plastid 11 mito 5	-	plastid
87	Inner Envelope Membrane	SAFE	AT4G30580	At4g30580	AT4G30580.1	5				7.84063	6.92494	8	0	22.7656	1	23.7656	23.7656	Env only	| Symbols: ATS2, EMB1995, LPAT1 | Phospholipid/glycerol acyltransferase family protein | chr4:14932515-14934489 REVERSE LENGTH=356	59	Q8GXU8	27.3.35 RNA.regulation of transcription.bZIP transcription factor family 33.99 development.unspecified 34.3 transport.amino acids	metabolism lipid CDP-diacylglycerol	LPAT1 (LPAAT, ACT2, ATS2, EMB1995) Lysophosphatidic 1-acylglycerol-Phosphate acyltransferase, chloroplast precursor (EC 2.3.1.51) /	ENV	ENV	23.7656	100	0	0	-	C	Y	56	-	plastid 3	plastid 12 mito 3 PM 2	plastid:15169931	plastid
88	Inner Envelope Membrane	SAFE	AT4G31780	At4g31780	AT4G31780.2	13				5.88047	13.8499	17	0	36.7304	1	37.7304	37.7304	Env only	| Symbols: MGD1, MGDA | monogalactosyl diacylglycerol synthase 1 | chr4:15374222-15376961 FORWARD LENGTH=533	62	O81770	11.10.1 lipid metabolism.glycolipid synthesis.MGDG synthase	metabolism lipid MGDG	MGD1 (MGDA) Monogalactosyldiacylglycerol synthase, chloroplast precursor /	ENV	ENV	37.7304	100	0	0	TSC	C	Y	64	Ps mixEM	plastid 2	plastid 10 mito 3	plastid:11553816	plastid
89	Inner Envelope Membrane	SAFE	AT3G10840	At3g10840	AT3G10840.1	14	0.976725	0.968374	1	9.80078	15.8284	18	2.9451	43.6292	2.9451	43.6292	14.8142	Mix	| Symbols: | alpha/beta-Hydrolases superfamily protein | chr3:3391207-3393281 REVERSE LENGTH=466	63	A4IJ41	27.1.19 RNA.processing.ribonucleases 34.15 transport.potassium	metabolism lipid	Lysophospholipase (EC 3.1.1.5), hydrolase, alpha/beta fold family protein /	ENV	ENV	14.8142	100	0	0	TSC	C	Y	52	Ps IEM	plastid 3	plastid 12 mito 4	-	plastid
90	Inner Envelope Membrane	SAFE	AT1G18360	At1g18360	AT1G18360.1	1				1.96016	0.989277	1	0	3.94943	1	4.94943	4.94943	Env only	| Symbol: None | hydrolase, alpha/beta fold family protein, similar to monoglyceride lipase from (H	64	Q8VYJ0	11.9.2 lipid metabolism.lipid degradation.lipases	metabolism lipid	Monoacylglycerol Lipase, chloroplast precursor (EC 3.1.1.23) /	ENV	ENV	4.94943	100	0	0	-	C	Y	39	-	plastid 1	plastid 8 mito 8	-	plastid
91	Inner Envelope Membrane	NEG	AT4G16700	At4g16700	AT4G16700.1	2				0	0.989277	2	0	2.98928	1	3.98928	3.98928	Env only	| Symbols: PSD1 | phosphatidylserine decarboxylase 1 | chr4:9395815-9398261 REVERSE LENGTH=453	-	Q84V22	11.3.8 lipid metabolism.phospholipid synthesis.phosphatidylserine decarboxylase	metabolism lipid	PDS1 Phosphatidylserine decarboxylase proenzyme 1, mitochondria /	nd	ENV	3.98928	0	0	0	-	M	Y	44	-	nd	mito 14 plastid 4 cyto 2	mitochondrion:17449644	mitochondrion
92	Inner Envelope Membrane	SAFE	AT5G17670	At5g17670	AT5G17670.1	5	1.95345	1.93675	0	3.92031	3.95711	2	3.8902	9.87742	3.8902	9.87742	2.53905	Mix	| Symbols: | alpha/beta-Hydrolases superfamily protein | chr5:5821082-5822600 FORWARD LENGTH=309	65	Q9FN84	35.2 not assigned.unknown	metabolism lipid / vesicular trafficking?	PGAP1-like conserved plant and cyanobacteria protein, lipase protein family /	ENV-THY	ENV-THY	2.53905	50.9591	0	49.0409	TSC	M	Y	16	-	plastid 5	plastid 8 mito 7	-	plastid
93	Inner Envelope Membrane	NEG	AT3G58830	At3g58830	AT3G58830.1	3				1.96016	0.989277	2	0	4.94943	1	5.94943	5.94943	Env only	| Symbols: | haloacid dehalogenase (HAD) superfamily protein | chr3:21755172-21756637 REVERSE LENGTH=343	-	Q84VV0	11.3 lipid metabolism.phospholipid synthesis	metabolism lipid	PGP phosphatidylglycerophosphate phosphatase, haloacid dehalogenase (HAD) superfamily protein, chloroplast precursor /	nd	ENV	5.94943	0	0	0	-	C	Y	53	-	nd	plastid 14 mito 3	-	plastid
94	Inner Envelope Membrane	SAFE	AT2G39290	At2g39290	AT2G39290.1	5				3.92031	8.9035	9	0	21.8238	1	22.8238	22.8238	Env only	| Symbols: PGPS1, PGP1, PGS1 | phosphatidylglycerolphosphate synthase 1 | chr2:16407274-16408840 FORWARD LENGTH=296	66	O80952	11.3.3 lipid metabolism.Phospholipid synthesis.phosphatidate cytidylyltransferase	metabolism lipid	PGPS1 (HP32c, PGP1, PGS1) Phosphatidylglycerolphosphate synthase 1, dual targeted /	ENV	ENV	22.8238	100	0	0	TSC	C	Y	39	-	plastid 3	mito 9 plastid 8	mitochondrion:12609031;plastid:12609031	mitochondrion,plastid
95	Inner Envelope Membrane	SAFE	AT5G01220	At5g01220	AT5G01220.1	22				11.7609	21.7641	30	0	63.525	1	64.525	64.525	Env only	| Symbols: SQD2 | sulfoquinovosyldiacylglycerol 2 | chr5:86907-89885 REVERSE LENGTH=510	68	Q8S4F6	11.10.4 lipid metabolism.glycolipid synthesis.sulfolipid synthase	metabolism lipid SQDG	SQD2 Sulfolipid synthase/UDP-sulfoquinovose:DAG sulfoquinovosyltransferase, chloroplast precursor /	ENV	ENV	64.525	94.6424	0	5.35764	TSC	C	Y	83	Ps IEM	plastid 6 PM 1 golgi 1	plastid 13 mito 2	-	plastid
96	Inner Envelope Membrane	SAFE	AT3G25860	At3g25860	AT3G25860.1	11	7.8138	2.90512	5	32.5778	22.1697	29.81	15.7189	84.5575	15.7189	84.5575	5.37935	Mix	| Symbols: LTA2, PLE2 | 2-oxoacid dehydrogenases acyltransferase family protein | chr3:9460632-9462585 FORWARD LENGTH=480	60	Q9SQI8	8.1.1.2 TCA / organic transformation.TCA.pyruvate DH.E2 11.1.31 lipid metabolism.FA synthesis and FA elongation.pyruvate DH	metabolism lipid, PDH	LTA2 (PLE2) Dihydrolipoamide acetyltransferase, pyruvate DH complex, chloroplast precursor /	Mix	ENV	5.37935	54.1856	20.983	24.8314	TSC	C	Y	47	At E	plastid 9 PM 3 vacuole 1 nucleus 1 golgi 1 cyto 1	plastid 13 mito 6	-	plastid
97	Inner Envelope Membrane	SAFE	AT1G34430	At1g34430	AT1G34430.1	4	0	1.93675	1	2.70502	6.51934	5.19	2.93675	14.4144	2.93675	14.4144	4.90827	Mix	| Symbols: EMB3003 | 2-oxoacid dehydrogenases acyltransferase family protein | chr1:12588027-12590084 REVERSE LENGTH=465	61	Q9C8P0	8.1.1.2 TCA / organic transformation.TCA.pyruvate DH.E2	metabolism lipid, PDH	LTA2-like (E2, EMB3003) Dihydrolipoamide acetyltransferase, pyruvate DH complex, chloroplast precursor /	Mix	ENV	4.90827	47.6651	18.9743	33.3607	TSC	C	Y	48	-	plastid 8 PM 3 nucleus 2 golgi 1 cyto 1	mito 9 plastid 8	-	plastid
98	Inner Envelope Membrane	SAFE	AT1G01090	At1g01090	AT1G01090.1	15	0.976725	0.968374	3	7.84063	14.8392	15	4.9451	37.6798	4.9451	37.6798	7.61962	Mix	| Symbols: PDH-E1 ALPHA | pyruvate dehydrogenase E1 alpha | chr1:47705-49166 REVERSE LENGTH=428	70	O24457	8.1.1.1 TCA / organic transformation.TCA.pyruvate DH.E1 11.1.31 lipid metabolism.FA synthesis and FA elongation.pyruvate DH	metabolism lipid, PDH	PDH-E1 ALPHA E1 alpha subunit, pyruvate DH complex, chloroplast precursor /	ENV-STR	ENV	7.61962	55.6852	40.1926	4.12224	TSC	C	Y	61	-	plastid 7 vacuole 1 golgi 1 cyto 1	plastid 11 mito 7	-	plastid
99	Inner Envelope Membrane	SAFE	AT1G30120	At1g30120	AT1G30120.1	2	1.95345	0	1	1.96016	1.97855	0	2.95345	3.93871	2.95345	3.93871	1.3336	Mix	| Symbols: PDH-E1 BETA | pyruvate dehydrogenase E1 beta | chr1:10584350-10586477 REVERSE LENGTH=406	71	Q9C6Z3	1.3.8 PS.calvin cycle.transketolase 8.1.1.1 TCA / organic transformation.TCA.pyruvate DH.E1 11.1.31 lipid metabolism.FA synthesis and FA elongation.pyruvate DH	metabolism lipid, PDH	PDH-E1 BETA (HP44b) E1 beta subunit, pyruvate DH complex, chloroplast precursor (EC 1.2.4.1) /	ENV-STR	ENV-STR	1.3336	51.5911	48.4089	0	-	C	Y	44	-	plastid 6	plastid 15 mito 3 PM 2	-	plastid
100	Inner Envelope Membrane	SAFE	AT3G16950	At3g16950	AT3G16950.1	5	0	0	0	6.15489	8.24068	9	0	23.3956	1	24.3956	24.3956	Env only	| Symbols: LPD1, ptlpd1 | lipoamide dehydrogenase 1 | chr3:5786761-5790383 REVERSE LENGTH=570	72	A8MS68	8.1.1.3 TCA / organic transformation.TCA.pyruvate DH.E3 11.1.31 lipid metabolism.FA synthesis and FA elongation.pyruvate DH 21.2.2 redox.ascorbate and glutathione.glutathione 34.12 transport.metal	metabolism lipid, PDH	ptLPD1 Dihydrolipoamide dehydrogenase 1, pyruvate DH complex, chloroplast precursor /	ENV-STR	ENV	24.3956	53.2434	41.6327	5.12392	TSC	C	Y	70	Ps IEM	plastid 5 PM 1 nucleus 1	plastid 12 cyto 3 mito 2	nucleus:15496452	plastid
101	Inner Envelope Membrane	SAFE	AT4G16155	At4g16155	AT4G16155.1	9	3.9069	5.81024	5	15.4068	16.4913	24	14.7171	55.8981	14.7171	55.8981	3.79816	Mix	| Symbols: | dihydrolipoyl dehydrogenases | chr4:9153570-9157322 REVERSE LENGTH=630	73	F4JLP5	8.1.1.3 TCA / organic transformation.TCA.pyruvate DH.E3 11.1.31 lipid metabolism.FA synthesis and FA elongation.pyruvate DH 21.2.2 redox.ascorbate and glutathione.glutathione 34.12 transport.metal	metabolism lipid, PDH	ptLPD2 (E3) Dihydrolipoamide dehydrogenase 2, pyruvate DH complex, chloroplast precursor /	ENV-STR	ENV-STR	3.79816	52.0993	40.7381	7.1626	TSC	C	Y	23	-	plastid 6 PM 2	cyto 6 mito 3 plastid 2	plastid:11575725	cytosol
102	Inner Envelope Membrane	SAFE	AT5G67030	At5g67030	AT5G67030.1	18	3.9069	4.84187	4	13.7211	11.8713	11	12.7488	36.5924	12.7488	36.5924	2.87027	Mix	| Symbols: ABA1, LOS6, NPQ2, ATABA1, ZEP, IBS3, ATZEP | zeaxanthin epoxidase (ZEP) (ABA1) | chr5:26753745-26757090 REVERSE LENGTH=667	74	Q9FGC7	17.1.1.1.1 hormone metabolism.abscisic acid.synthesis-degradation.synthesis.zeaxanthin epoxidase	metabolism vitamin and pigment	ABA1 (LOS6, ZEP, NPQ2, IBS3) Zeaxanthin epoxidase, chloroplast precursor /	ENV	ENV-OTH	2.87027	74.5356	13.9876	11.4768	TSC	C	Y	59	-	plastid 8 golgi 1	plastid 14 cyto 2	-	plastid
103	Inner Envelope Membrane	NEG	AT1G60600	At1g60600	AT1G60600.2	2				1.96016	0.989277	2	0	4.94943	1	5.94943	5.94943	Env only	| Symbols: ABC4 | UbiA prenyltransferase family protein | chr1:22324807-22326759 REVERSE LENGTH=382	-	Q0WUA3	16.1 secondary metabolism.isoprenoids 18.5.2.7 Co-factor and vitamine metabolism.folate and vitamine K.vitamine K.DHNA phytyltransferase 29.2.2 protein.synthesis.ribosome biogenesis	metabolism vitamin and pigment	ABC4 (MENA) 2-carboxy-1,4-naphthoquinone phytyltransferase /	nd	ENV	5.94943	0	0	0	TSC	-	-	-	-	nd	ExtraC 6 ER 6 golgi 5 PM 3 mito 2	-	plasma membrane
104	Inner Envelope Membrane	SAFE	AT3G56940	At3g56940	AT3G56940.1	18	3.9069	2.90512	3	25.482	27.6998	21	9.81202	74.1818	9.81202	74.1818	7.5603	Mix	| Symbols: CRD1, CHL27, ACSF | dicarboxylate diiron protein, putative (Crd1) | chr3:21076594-21078269 FORWARD LENGTH=409	75	Q9M591	19.12 tetrapyrrole synthesis.magnesium-protoporphyrin IX monomethyl ester (oxidative) cyclase	metabolism vitamin and pigment	CHL27 (CRD1, AT103, ACSF) Magnesium-protoporphyrin IX monomethylester [oxidative] cyclase /	ENV-THY	ENV	7.5603	63.8532	0	36.1468	TSC	C	Y	36	At E	plastid 9 golgi 2 vacuole 1 PM 1	plastid 12 mito 3 cyto 2	-	plastid
105	Inner Envelope Membrane	SAFE	AT1G08520	At1g08520	AT1G08520.1	10	1.95345	0.968374	1	5.88047	3.95711	7	3.92182	16.8376	3.92182	16.8376	4.2933	Mix	| Symbols: ALB1, ALB-1V, V157, PDE166, CHLD | ALBINA 1 | chr1:2696538-2700819 FORWARD LENGTH=760	-	Q9SJE1	19.10 tetrapyrrole synthesis.magnesium chelatase	metabolism vitamin and pigment	CHLD (PDE166) Magnesium-chelatase subunit ChlD (PIGMENT DEFECTIVE 166), chloroplast /	THY-STR	ENV-THY	4.2933	0	17	83	TSC	C	Y		-	plastid 4 PM 1	plastid 14 mito 3	-	plastid
106	Inner Envelope Membrane	SAFE	AT5G13630	At5g13630	AT5G13630.1	8				7.84063	0.989277	4	0	12.8299	1	13.8299	13.8299	Env only	| Symbols: GUN5, CCH, CHLH, CCH1, ABAR | magnesium-chelatase subunit chlH, chloroplast, putative / Mg-protoporphyrin IX chelatase, putative (CHLH) | chr5:4387567-4392082 REVERSE LENGTH=1381	396	Q9FNB0	16.2.1.10 secondary metabolism.phenylpropanoids.lignin biosynthesis.CAD 19.10 tetrapyrrole synthesis.magnesium chelatase	metabolism vitamin and pigment & hormone	CHLH (CCH1, GUN5, ABAR) magnesium-chelatase subunit chlH (and ABA receptor), chloroplast precursor /	STR-ENV	ENV	13.8299	44.9029	47.2403	7.85685	TSC	C	Y	86	-	plastid 3 mito 1	plastid 15 mito 3 cyto 2	plastid:20543028;plastid:19535472	plastid
107	Inner Envelope Membrane	SAFE	AT4G25080	At4g25080	AT4G25080.1	16	8.79053	10.6521	14	27.4422	11.8713	12	33.4426	51.3135	33.4426	51.3135	1.53437	Mix	| Symbols: CHLM | magnesium-protoporphyrin IX methyltransferase | chr4:12877015-12878128 FORWARD LENGTH=312	76	Q9SW18	19.11 tetrapyrrole synthesis.magnesium protoporphyrin IX methyltransferase	metabolism vitamin and pigment	CHLM Magnesium-protoporphyrin IX methyltransferase, chloroplast precursor (EC 2.1.1.1) /	ENV-THY	ENV-THY	1.53437	64.4322	1.11959	34.4482	TSC	C	Y	39	At E	plastid 5	plastid 15 mito 2	-	plastid
108	Inner Envelope Membrane	SAFE	AT5G38520	At5g38520	AT5G38520.1	7	0.976725	0	1	0	4.94639	4	1.97673	8.94639	1.97673	8.94639	4.52586	Mix	| Symbol: None | hydrolase, alpha/beta fold family protein, low similarity to hydrolase (Terrabacte	32	Q9FFW9	28.2 DNA.repair	metabolism vitamin and pigment	CLD1 Chlorophyll Dephytylase, chloroplast precursor/	ENV-THY	ENV-THY	4.52586	77.5971	0	22.4029	TSC	C	Y	37	-	plastid 4	plastid 11 mito 5	-	plastid
109	Inner Envelope Membrane	SAFE	AT1G57770	At1g57770	AT1G57770.1	2				1.96016	0	1	0	2.96016	1	3.96016	3.96016	Env only	| Symbol: None | amine oxidase family, contains similarity to carotenoid isomerase (Lycopersicon es	77	Q9FVR9	16.1.4 secondary metabolism.isoprenoids.carotenoids	metabolism vitamin and pigment ?	CrtH and PDH-like similarity to bacterial type Carotenoid isomerase and Phytoene dehydrogenase /	ENV	ENV	3.96016	100	0	0	TSC	C	Y	30	-	plastid 3	plastid 13 mito 3	-	plastid
110	Inner Envelope Membrane	SAFE	AT4G14210	At4g14210	AT4G14210.1	22	5.86035	4.84187	6	21.5617	31.6569	23	16.7022	76.2186	16.7022	76.2186	4.56338	Mix	| Symbols: PDS3, PDS, PDE226 | phytoene desaturase 3 | chr4:8190426-8194769 REVERSE LENGTH=566	78	Q07356	10.1.5 cell wall.precursor synthesis.UXS 16.1.4.2 secondary metabolism.isoprenoids.carotenoids.phytoene dehydrogenase 27.3.1 RNA.regulation of transcription.ABI3/VP1-related B3-domain-containing transcription factor family	metabolism vitamin and pigment	CRTI (PDS3, PDE226) Phytoene desaturase 3, chloroplast precursor (EC 1.14.99.-) /	ENV-THY	ENV-THY	4.56338	84.3833	0	15.6167	TSC	C	Y	75	Ps OEM	plastid 5	plastid 13 cyto 2	-	plastid
111	Inner Envelope Membrane	SAFE	AT1G06820	At1g06820	AT1G06820.1	5	0	0	1	0	2.96783	3	1	5.96783	1	5.96783	5.96783	Mix	| Symbols: CRTISO, CCR2 | carotenoid isomerase | chr1:2093145-2096220 REVERSE LENGTH=595	79	Q9M9Y8	16.1.4.8 secondary metabolism.isoprenoids.carotenoids.carotenoid isomerase	metabolism vitamin and pigment	CRTSO (CRTISO, CCR2) Carotenoid isomerase, chloroplast precursor (EC 5.-.-.-) /	ENV	ENV	5.96783	100	0	0	TSC	-	Y	62	-	plastid 1	plastid 5 cyto 5 mito 2	-	plastid
112	Inner Envelope Membrane	SAFE	AT4G15110	At4g15110	AT4G15110.1	11	2.93018	5.81024	2	9.80078	11.8713	14	10.7404	35.6721	10.7404	35.6721	3.3213	Mix	| Symbols: CYP97B3 | cytochrome P450, family 97, subfamily B, polypeptide 3 | chr4:8629922-8632993 REVERSE LENGTH=580	31	O23365	26.1 misc.cytochrome P450	metabolism vitamin and pigment	CYP97B3 (P450) cytochrome P450 family protein, required for carotenoid biosynthesis, chloroplast precursor/	ENV	ENV-OTH	3.3213	100	0	0	TSC	M	Y	52	-	plastid 5	plastid 8 cyto 4 mito 2	-	plastid
113	Inner Envelope Membrane	SAFE	AT5G18660	At5g18660	AT5G18660.1	6	0	1.93675	1	5.88047	3.95711	2	2.93675	11.8376	2.93675	11.8376	4.03085	Mix	| Symbols: PCB2 | NAD(P)-binding Rossmann-fold superfamily protein | chr5:6220872-6222125 REVERSE LENGTH=417	80	Q1H537	19.13 tetrapyrrole synthesis.divinyl chlorophyllide-a 8-vinyl-reductase	metabolism vitamin and pigment	DVR (PCB2) [3,8-divinyl]-chlorophyllide a 8-vinyl reductase, chloroplast precursor /	ENV-THY	ENV-THY	4.03085	74.5166	4.99431	20.4891	TSC	C	Y	49	-	plastid 5	plastid 15 mito 2	-	plastid
114	Inner Envelope Membrane	SAFE	AT1G04620	At1g04620	AT1G04620.1	7	0.976725	1.93675	1	3.92031	4.94639	4	3.91347	12.8667	3.91347	12.8667	3.2878	Mix	| Symbols: | coenzyme F420 hydrogenase family / dehydrogenase, beta subunit family | chr1:1282869-1286492 REVERSE LENGTH=462	449	Q8GS60	13.1.4.5 amino acid metabolism.synthesis.branched chain group.isoleucine specific 18 Co-factor and vitamine metabolism 28.1 DNA.synthesis/chromatin structure	metabolism vitamin and pigment	HCAR 7-hydroxymethyl chlorophyll a reductase, chloroplast precursor/	THY-ENV	ENV-THY	3.2878	43.7992	0	56.2008	TSC	C	Y	20	-	plastid 2 PM 1	plastid 8 mito 5 cyto 3	-	plastid
115	Inner Envelope Membrane	SAFE	AT3G09580	At3g09580	AT3G09580.1	23	2.93018	1.93675	4	19.6016	22.7534	23	8.86692	65.3549	8.86692	65.3549	7.37065	Mix	| Symbols: | FAD/NAD(P)-binding oxidoreductase family protein | chr3:2942614-2944047 REVERSE LENGTH=477	81	Q9SF45	16.1.4 secondary metabolism.isoprenoids.carotenoids	metabolism vitamin and pigment ?	HP52b (PDS-like) weak similarity to phytoene dehydrogenase, FAD/NAD(P)-binding oxidoreductase family protein /	ENV	ENV	7.37065	96.1448	0	3.85524	TSC	C	Y	34	-	plastid 5	plastid 10 mito 5	-	plastid
116	Inner Envelope Membrane	SAFE	AT3G53130	At3g53130	AT3G53130.1	16	0.976725	1.93675	2	5.88047	7.91422	11	4.91347	24.7947	4.91347	24.7947	5.04627	Mix	| Symbols: LUT1, CYP97C1 | Cytochrome P450 superfamily protein | chr3:19692812-19695278 FORWARD LENGTH=539	82	Q6TBX7	26.10 misc.cytochrome P450 27.3.99 RNA.regulation of transcription.unclassified AT3G53130 Cytochrome P450 superfamily protein	metabolism vitamin and pigment	LUT1 (P450 CYP91C1) Carotenoid epsilon-ring hydroxylase, Cytochrome P450-like, chloroplast precursor/	ENV	ENV	5.04627	100	0	0	TSC	C	Y	36	-	plastid 4	plastid 12 mito 2	-	plastid
117	Inner Envelope Membrane	NEG	AT5G57030	At5g57030	AT5G57030.1	3				3.92031	1.97855	3	0	8.89887	1	9.89887	9.89887	Env only	| Symbols: LUT2 | Lycopene beta/epsilon cyclase protein | chr5:23077398-23079818 FORWARD LENGTH=524	-	Q38932	16.1.4.4 secondary metabolism.isoprenoids.carotenoids.lycopene epsilon cyclase	metabolism vitamin and pigment	LUT2 (LCYE) Lycopene epsilon cyclase (EC 5.5.1.18), Protein LUTEIN DEFICIENT 2 LUT2, chloroplast precursor /	nd	ENV	9.89887	0	0	0	TSC	C	Y	45	-	nd	plastid 13 mito 3	-	plastid
118	Inner Envelope Membrane	SAFE	AT1G31800	At1g31800	AT1G31800.1	15	0.976725	0	0	19.6016	10.8821	19	0.976725	49.4836	0.976725	49.4836	50.6628	Mix	| Symbols: CYP97A3, LUT5 | cytochrome P450, family 97, subfamily A, polypeptide 3 | chr1:11396440-11399470 FORWARD LENGTH=595	30	Q93VK5	26.1 misc.cytochrome P450	metabolism vitamin and pigment	LUT5 (CYP97A3, P450) carotenoid hydroxylase, cytochrome P450 family protein, chloroplast precursor /	ENV	ENV	50.6628	100	0	0	TSC	C	Y	28	-	plastid 3	plastid 11 ER,extraC,golgi 2	-	plastid
119	Inner Envelope Membrane	SAFE	AT3G10230	At3g10230	AT3G10230.1	2				3.92031	0.989277	1	0	5.90959	1	6.90959	6.90959	Env only	| Symbols: LYC | lycopene cyclase | chr3:3164340-3165845 REVERSE LENGTH=501	83	Q38933	16.1.4.5 secondary metabolism.isoprenoids.carotenoids.lycopene beta cyclase	metabolism vitamin and pigment	LYCB (LYC1, LYC) Lycopene beta cyclase, chloroplast precursor (EC 1.14.-.-) /	ENV	ENV	6.90959	100	0	0	-	-	-	-	-	plastid 1	plastid 6 mito 3 cyto 3	-	plastid
120	Inner Envelope Membrane	SAFE	AT3G44880	At3g44880	AT3G44880.1	12	1.95345	1.93675	2	19.6016	17.807	16	5.8902	53.4086	5.8902	53.4086	9.06736	Mix	| Symbols: ACD1, LLS1, PAO | Pheophorbide a oxygenase family protein with Rieske [2Fe-2S] domain | chr3:16383858-16386204 FORWARD LENGTH=537	84	Q9FYC2	31.5.1 cell.cell death.plants 33.99 development.unspecified	metabolism vitamin and pigment	PAO (ACD1, LLS1) Pheophorbide a oxygenase, chloroplast precursor /	ENV-THY	ENV	9.06736	77.1539	0	22.8461	TSC	C	Y	49	-	plastid 4 PM 1	plastid 14 cyto 2	plastid:22366162	plastid
121	Inner Envelope Membrane	SAFE	AT4G27440	At4g27440	AT4G27440.1	15	8.92727	5.81024	3.43	27.0502	26.0081	33.77	18.1675	86.8283	18.1675	86.8283	4.77932	Mix	| Symbols: PORB | protochlorophyllide oxidoreductase B | chr4:13725648-13727107 FORWARD LENGTH=401	86	P21218	19.14 tetrapyrrole synthesis.protochlorophyllide reductase	metabolism vitamin and pigment	PORB Protochlorophyllide reductase B, chloroplast precursor /	ENV-THY	ENV-THY	4.77932	58.1416	6.92326	34.9351	TSC	C	Y	43	At E	plastid 9 PM 1	plastid 14 mito 3	plastid:14688290	plastid
122	Inner Envelope Membrane	SAFE	AT1G03630	At1g03630	AT1G03630.1	16	6.70034	4.84187	4.57	18.0334	19.4987	27.23	16.1122	64.7621	16.1122	64.7621	4.01944	Mix	| Symbols: POR C, PORC | protochlorophyllide oxidoreductase C | chr1:907699-909245 FORWARD LENGTH=401	87	O48741	19.14 tetrapyrrole synthesis.protochlorophyllide reductase	metabolism vitamin and pigment	PORC Protochlorophyllide reductase C, chloroplast precursor /	ENV-THY	ENV-THY	4.01944	66.8558	1.67896	31.4652	TSC	C	Y	66	-	plastid 7 PM 1	plastid 14	-	plastid
123	Inner Envelope Membrane	SAFE	AT4G01690	At4g01690	AT4G01690.1	18	3.9069	1.93675	4	17.6414	15.8284	15	9.84365	48.4698	9.84365	48.4698	4.92397	Mix	| Symbols: PPOX, HEMG1, PPO1 | Flavin containing amine oxidoreductase family | chr4:729929-732309 FORWARD LENGTH=537	88	P55826	19.9 tetrapyrrole synthesis.protoporphyrin IX oxidase	metabolism vitamin and pigment	PPO1 (PPOX, HEMG1, PPOC) Protoporphyrinogen oxidase, chloroplast precursor (EC 1.3.3.4) /	ENV-THY	ENV-THY	4.92397	62.7196	0	37.2804	TSC	M	Y	33	At E	plastid 5 PM 1	plastid 13 mito 6	-	plastid
124	Inner Envelope Membrane	SAFE	AT5G14220	At5g14220	AT5G14220.1	21	3.9069	1.93675	3	17.6414	32.6462	34	8.84365	84.2876	8.84365	84.2876	9.53086	Mix	| Symbols: HEMG2, MEE61, PPO2 | Flavin containing amine oxidoreductase family | chr5:4583506-4587369 REVERSE LENGTH=508	89	Q8S9J1	19.9 tetrapyrrole synthesis.protoporphyrin IX oxidase	metabolism vitamin and pigment	PPO2 (PPOX, HEMG2, MEE61) protoporphyrinogen IX oxidase /	ENV	ENV	9.53086	100	0	0	TSC	-	-	-	-	plastid 4 PM 2	mito 4 plastid 3 nucleus 3	-	mitochondrion,plastid
125	Inner Envelope Membrane	NEG	AT1G51560	At1g51560	AT1G51560.1	1				1.96016	0.989277	1	0	3.94943	1	4.94943	4.94943	Env only	| Symbols: | Pyridoxamine 5'-phosphate oxidase family protein | chr1:19119900-19121859 REVERSE LENGTH=392	-	Q9C8K8	29.4 protein.postranslational modification	metabolism vitamin and pigment vitamin b6 ?	PNP oxidase-like Pyridoxamine 5'-phosphate oxidase-like protein, chloroplast precursor /	nd	ENV	4.94943	0	0	0	TSC	C	Y	50	-	PM 1	plastid 10 mito 4 cyto 3	-	plastid
126	Inner Envelope Membrane	SAFE	AT2G21860	At2g21860	AT2G21860.1	2				0	0.989277	1	0	1.98928	1	2.98928	2.98928	Env only	| Symbols: | violaxanthin de-epoxidase-related | chr2:9318333-9319990 REVERSE LENGTH=522	-	Q9SJ13	16.1.4.21 secondary metabolism.isoprenoids.carotenoids.violaxanthin de-epoxidase	metabolism vitamin and pigment ?	VDE-like uncharacterized plant protein with low similarity with violaxanthin de-epoxidase, chloroplast precursor /	nd	ENV	2.98928	0	0	0	TSC	C	Y	57	-	plastid 1	plastid 9 cyto 3 mito 2 nucleus 2	-	plastid
127	Inner Envelope Membrane	SAFE	AT4G32770	At4g32770	AT4G32770.1	4	0.976725	2.90512	2	1.96016	3.95711	4	5.88185	9.91727	5.88185	9.91727	1.68608	Mix	| Symbols: VTE1, ATSDX1 | tocopherol cyclase, chloroplast / vitamin E deficient 1 (VTE1) / sucrose export defective 1 (SXD1) | chr4:15804981-15807790 FORWARD LENGTH=488	90	Q94FY7	16.1.3.4 secondary metabolism.isoprenoids.tocopherol biosynthesis.tocopherol cyclase	metabolism vitamin and pigment	VTE1 (TOCC, SXD1) Tocopherol cyclase, chloroplast precursor /	ENV-THY	ENV-THY	1.68608	70.7995	0	29.2005	TSC	C	Y	98	Ps IEM	plastid 7	plastid 15	plastid:16414959	plastid
128	Inner Envelope Membrane	SAFE	AT3G63410	At3g63410	AT3G63410.1	21	10.744	5.81024	6	47.0438	66.2816	70	22.5542	183.325	22.5542	183.325	8.12821	Mix	| Symbols: APG1, VTE3, IEP37, E37 | S-adenosyl-L-methionine-dependent methyltransferases superfamily protein | chr3:23415816-23417002 REVERSE LENGTH=338	91	Q9LY74	16.1.3.3 secondary metabolism.isoprenoids.tocopherol biosynthesis.MPBQ/MSBQ methyltransferase	metabolism vitamin and pigment	VTE3 (APG1, IEP37, E37) SAM-dependent methyl transferase involved in ubiquinone,menaquinone biosynthesis, chloroplast precursor /	ENV	ENV	8.12821	94.5849	0	5.41506	TSC	C	Y	51	Ps IEM	plastid 6 PM 1	plastid 15 mito 3	Plastid GFP (Motohashi et al., 2003)	plastid
129	Inner Envelope Membrane	SAFE	AT1G64970	At1g64970	AT1G64970.1	9	1.95345	0	1	1.96016	6.92494	8	2.95345	16.8851	2.95345	16.8851	5.71708	Mix	| Symbols: G-TMT, TMT1, VTE4 | gamma-tocopherol methyltransferase | chr1:24134337-24135993 REVERSE LENGTH=348	92	Q9ZSK1	11.3 lipid metabolism.phospholipid synthesis 16.1.3.5 secondary metabolism.isoprenoids.tocopherol biosynthesis.tocopherol methyltransferase 18 Co-factor and vitamine metabolism 35.20 not assigned.no ontology assigned	metabolism vitamin and pigment	VTE4 (GTOMC, G-TMT, TMT1) Tocopherol O-methyltransferase, chloroplast precursor (EC 2.1.1.95) /	ENV	ENV	5.71708	100	0	0	TSC	C	Y	50	-	plastid 2 PM 1	plastid 13 mito 5	-	plastid
130	Inner Envelope Membrane	SAFE	AT5G04490	At5g04490	AT5G04490.1	2				1.96016	0.989277	1	0	3.94943	1	4.94943	4.94943	Env only	| Symbols: VTE5 | vitamin E pathway gene 5 | chr5:1279867-1281587 FORWARD LENGTH=304	-	Q9LZ76	11.3.3 lipid metabolism.phospholipid synthesis.phosphatidate cytidylyltransferase	metabolism vitamin and pigment	VTE5 Phytol kinase 1, chloroplast precursor /	nd	ENV	4.94943	0	0	0	-	C	Y	59	-	plastid 1	plastid 13 mito 2	-	plastid
131	Inner Envelope Membrane	SAFE	AT1G78620	At1g78620	AT1G78620.1	4	0	1.93675	0	1.96016	2.96783	5	1.93675	9.92799	1.93675	9.92799	5.12612	Mix	| Symbols: | Protein of unknown function DUF92, transmembrane | chr1:29573862-29575758 REVERSE LENGTH=333	246	Q9SYM0	29.4.1.55 protein.postranslational modification.kinase.receptor like cytoplasmatic kinase V 30.2.15 signalling.receptor kinases.thaumatin like	metabolism vitamin and pigment	VTE6 (HP34) Phytyl-phosphate kinase catalyzing the conversion of phytyl-monophosphate to phytyl-diphosphate, chloroplast /	ENV	ENV-OTH	5.12612	100	0	0	TSC	C	Y	65	-	plastid 2	plastid 9 mito 5 PM 2	mitochondrion:19224954;plastid:19224954	plastid
132	Inner Envelope Membrane	SAFE	AT3G04870	At3g04870	AT3G04870.1	13	2.93018	0.968374	2	7.84063	4.94639	7	5.89855	19.787	5.89855	19.787	3.35456	Mix	| Symbols: ZDS, PDE181, SPC1 | zeta-carotene desaturase | chr3:1342842-1346189 FORWARD LENGTH=558	93	Q38893	16.1.4.3 secondary metabolism.isoprenoids.carotenoids.zeta-carotene desaturase	metabolism vitamin and pigment	ZDS1 (ZCD, PDE181, SPC1) Zeta-carotene desaturase, chloroplast precursor (EC 1.14.99.30) /	ENV	ENV-STR	3.35456	90.2922	9.70782	0	TSC	C	Y	34	-	plastid 5	plastid 15	-	plastid
133	Inner Envelope Membrane	NEG	AT5G59500	At5g59500	AT5G59500.1	1				1.96016	0.989277	1	0	3.94943	1	4.94943	4.94943	Env only	| Symbol: None | expressed protein | chr5:24003155-24004607 FORWARD | Aliases: F2O15.18, F2O15_18	368	Q9LTI0	27.3.39 RNA.regulation of transcription.AtSR transcription factor family	methyltransferase	conserved protein, contains isoprenylcysteine o-methyltransferase signature /	n/a	ENV	4.94943	n/a	n/a	n/a	-	-	-	-	-	nd	mito 5 plastid 4 PM 4	-	plastid
134	Inner Envelope Membrane	SAFE	AT3G23400	At3g23400	AT3G23400.1	12	16.6043	10.6521	19	25.482	13.8499	13	46.2564	52.3319	46.2564	52.3319	1.13134	Mix	| Symbols: FIB4 | Plastid-lipid associated protein PAP / fibrillin family protein | chr3:8376636-8378225 REVERSE LENGTH=284	442	Q9LW57	31.1 cell.organisation	PAP_fibrillin	FIB4 (PAP) fibrillin, plastid-lipid associated protein PAP, chloroplast precursor /	THY-ENV	ENV-THY	1.13134	37.0977	0	62.9023	TSC	C	Y	72	At E	plastid 14 PM 2 nucleus 1	plastid 15	plastid:16414959	plastid
135	Inner Envelope Membrane	SAFE	AT3G26080	At3g26080	AT3G26080.1	1	0	0	0	0	1.48392	0	0	1.48392	1	2.48392	2.48392	Env only	| Symbols: | plastid-lipid associated protein PAP / fibrillin family protein | chr3:9528998-9530404 FORWARD LENGTH=234	-	Q6DBN2	31.1 cell.organisation	PAP_fibrillin	PAP5 Probable plastid-lipid-associated protein 5, chloroplast / Thyalkoid sub compartments in AT_Chloro	nd	ENV	2.48392	0	0	0	TSC	C	Y	45	-	plastid 3	plastid 11 mito 2	-	plastid
136	Inner Envelope Membrane	SAFE	AT5G19940	At5g19940	AT5G19940.1	8	0	1.93675	2	9.80078	5.93566	9	3.93675	24.7364	3.93675	24.7364	6.28347	Mix	| Symbols: | Plastid-lipid associated protein PAP / fibrillin family protein | chr5:6739693-6740661 FORWARD LENGTH=239	94	Q941D3	29.5.11.4.2 protein.degradation.ubiquitin.E3.RING 31.1 cell.organisation	PAP_fibrillin	FIB6 (PAP) (HP26d) fibrillin-related, plastid-lipid associated protein PAP-related, chloroplast precursor /	ENV-THY	ENV	6.28347	70.6137	0	29.3863	TSC	C	Y	50	-	plastid 7 PM 1	plastid 15 mito 2	-	plastid
137	Inner Envelope Membrane	SAFE	AT1G51110	At1g51110	AT1G51110.1	7	3.9069	0.968374	1	3.92031	3.95711	4	5.87527	11.8774	5.87527	11.8774	2.02159	Mix	| Symbols: | Plastid-lipid associated protein PAP / fibrillin family protein | chr1:18935380-18937484 FORWARD LENGTH=409	443	Q8LAP6	2.2.1.4 major CHO metabolism.degradation.sucrose.hexokinase 31.1 cell.organisation	PAP_fibrillin	FIB10 (PAP12) fibrillin, plastid-lipid associated protein PAP, chloroplast precursor /	THY-ENV	ENV-THY	2.02159	46.4074	0	53.5926	TSC	C	Y	55	At E	plastid 6	plastid 11 mito 3	-	plastid
138	Inner Envelope Membrane	SAFE	AT5G42480	At5g42480	AT5G42480.1	26	1.95345	1.93675	3	21.5617	28.689	43	6.8902	93.2508	6.8902	93.2508	13.5338	Mix	| Symbols: ARC6 | Chaperone DnaJ-domain superfamily protein | chr5:16985295-16988332 FORWARD LENGTH=801	95	Q9FIG9	20.2.1 stress.abiotic.heat 26.27 misc.calcineurin-like phosphoesterase family protein	plastid division	ARC6 (DNAJ, FTN2) plastid division protein, chloroplast precursor /	ENV	ENV	13.5338	100	0	0	TSC	C	Y	67	-	plastid 3 PM 1	plastid 13	plastid:12897262	plastid
139	Inner Envelope Membrane	NEG	AT3G19180	At3g19180	AT3G19180.1	1				0	0.989277	1	0	1.98928	1	2.98928	2.98928	Env only	| Symbols: ARC6H, PARC6, ATCDP1, CDP1 | paralog of ARC6 | chr3:6632810-6636953 FORWARD LENGTH=819	-	Q8VY16	31.2 cell.division	plastid division	ARC6H (PARC6, ATCDP1, CDP1) Plastid division protein CDP1, paralog of ARC6, chloroplast /	nd	ENV	2.98928	0	0	0	-	C	Y	76	-	PM 1 plastid 1	plastid 9 cyto 3 mito 2	-	plastid
140	Inner Envelope Membrane	SAFE	AT2G21280	At2g21280	AT2G21280.1	9	3.9069	4.84187	5	7.84063	5.93566	6	13.7488	19.7763	13.7488	19.7763	1.4384	Mix	| Symbols: GC1, ATSULA, SULA | NAD(P)-binding Rossmann-fold superfamily protein | chr2:9110502-9112679 REVERSE LENGTH=347	96	Q9SJU9	29.5.15 protein.degradation.inhibitors 31.2.5 cell.division.plastid	plastid division	GC1 (SULA) plastid division protein (Giant Chloroplast 1), chloroplast precursor /	ENV	ENV-THY	1.4384	86.6568	0	13.3432	TSC	C	Y	37	-	plastid 5 PM 1	plastid 15 mito 2 cyto 2	plastid:15208387	plastid
141	Inner Envelope Membrane	SAFE	AT1G20830	At1g20830	AT1G20830.1	5				1.96016	2.96783	6	0	10.928	1	11.928	11.928	Env only	| Symbols: MCD1 | multiple chloroplast division site 1 | chr1:7242933-7244736 FORWARD LENGTH=349	255	Q8GWA7	31.1 cell.organisation	plastid division	MCD1 (HP40b) multiple chloroplast division site 1, chloroplast precursor /	ENV	ENV	11.928	100	0	0	-	C	Y	67	-	plastid 2	plastid 12 nucleus 3	-	plastid
142	Inner Envelope Membrane	SAFE	AT1G69390	At1g69390	AT1G69390.1	3				0	2.96783	2	0	4.96783	1	5.96783	5.96783	Env only	| Symbol: ATMINE1 | Encodes an Arabidopsis homologue of the bacterial MinE topological specificity	97	Q9C4Z7	31.2.5 cell.division.plastid	plastid division	MINE1 plastid division protein, homologue of the bacterial MinE, chloroplast precursor /	ENV	ENV	5.96783	100	0	0	-	C	Y	30	-	plastid 1	plastid 15 nucleus 3 mito 2	plastid:16401419;plastid:12029464	plastid
143	Inner Envelope Membrane	SAFE	AT5G24020	At5g24020	AT5G24020.1	5	0	0	1	0	3.95711	3	1	6.95711	1	6.95711	6.95711	Mix	| Symbols: MIND, ARC11, ATMIND1 | septum site-determining protein (MIND) | chr5:8116731-8117711 FORWARD LENGTH=326	98	Q9MBA2	31.2.5 cell.division.plastid	plastid division	MIND (ARC11) plastid division protein, septum site-determining protein, chloroplast precursor /	ENV-STR	ENV	6.95711	76.1746	23.8254	0	TSC	C	Y	62	-	plastid 3	plastid 12 mito 3	plastid:19584524;plastid:15126639	plastid
144	Inner Envelope Membrane	SAFE	AT4G25130	At4g25130	AT4G25130.1	3	2.93018	1.93675	4	1.96016	3.95711	2	8.86692	7.91727	8.86692	7.91727	0.892899	Mix	| Symbols: PMSR4 | peptide met sulfoxide reductase 4 | chr4:12898802-12899998 REVERSE LENGTH=258	397	P54150	28.1 DNA.synthesis/chromatin structure 29.4 protein.postranslational modification	protein modification	MSRA (PMSR4) Peptide methionine sulfoxide reductase 4 (EC 1.8.4.6) /	STR-ENV	ENV-STR	0.892899	41.0973	53.2527	5.65004	TSC	C	Y	68	-	plastid 5 mito 1	plastid 11 mito 3 nucleus 3	-	plastid
145	Inner Envelope Membrane	SAFE	AT2G45770	At2g45770	AT2G45770.1	10	0	2.90512	4	1.96016	4.94639	12	6.90512	18.9065	6.90512	18.9065	2.73805	Mix	| Symbols: CPFTSY, FRD4 | signal recognition particle receptor protein, chloroplast (FTSY) | chr2:18851248-18853402 FORWARD LENGTH=366	101	O80842	29.3.3 protein.targeting.chloroplast	protein targeting	cpFtsY (FRD4) signal recognition particle receptor protein, chloroplast precursor /	Mix	ENV-OTH	2.73805	34.4747	32.3483	33.177	TSC	C	Y	40	-	plastid 3	plastid 12 cyto 5	-	plastid
146	Inner Envelope Membrane	NEG	AT1G49880	At1g49880	AT1G49880.1	3				3.92031	0.989277	1	0	5.90959	1	6.90959	6.90959	Env only	| Symbols: Erv1 | Erv1/Alr family protein | chr1:18464081-18465914 FORWARD LENGTH=191	-	Q8GXX0	26.9 misc.glutathione S transferases 30.5 signalling.G-proteins	protein targeting ?	ERV1 FAD-linked sulfhydryl oxidase /	nd	ENV	6.90959	0	0	0	-	C	Y	57	-	nd	nucleus 6 plastid 5 cyto 3 mito 2	mitochondrion:14996837	nucleus
147	Inner Envelope Membrane	NEG	AT1G21650	At1g21650	AT1G21650.1	14				1.96016	11.8713	13	0	26.8315	1	27.8315	27.8315	Env only	| Symbols: SECA2 | Preprotein translocase SecA family protein | chr1:7592891-7600590 REVERSE LENGTH=1051	102	D8WUA4	29.3.3 protein.targeting.chloroplast	protein targeting ?	SecA2 SecA-type preprotein translocase family protein (truncated N-ter) /	ENV	ENV	27.8315	100	0	0	-	C	Y	58	-	plastid 1 PM 1 golgi 1 cytoskeleton 1	plastid 16 mito 2 cyto 2	-	plastid
148	Inner Envelope Membrane	NEG	AT2G31530	At2g31530	AT2G31530.1	3				1.96016	2.96783	2	0	6.92799	1	7.92799	7.92799	Env only	| Symbols: EMB2289, SCY2 | SecY protein transport family protein | chr2:13427060-13430308 FORWARD LENGTH=575	-	F4IQV7	29.3.3 protein.targeting.chloroplast	protein targeting ?	SCY2 (EMB2289) SecY-like Preprotein translocase subunit, chloroplast /	nd	ENV	7.92799	0	0	0	-	C	Y	34	-	PM 1	plastid 8 mito 3 PM 3	plastid:21051552	plastid
149	Inner Envelope Membrane	NEG	AT1G04940	At1g04940	AT1G04940.1	3				3.92031	2.96783	3	0	9.88815	1	10.8881	10.8881	Env only	| Symbols: TIC20 | translocon at the inner envelope membrane of chloroplasts 20 | chr1:1399588-1400616 FORWARD LENGTH=274	-	Q8GZ79	29.3.3 protein.targeting.chloroplast	protein targeting Tic	TIC 20-I, translocon subunit, specific for photosynthesis-related pre-proteins, chloroplast /	nd	ENV	10.8881	0	0	0	-	C	Y	65	-	nd	plastid 11 mito 7 PM 2	-	plastid
150	Inner Envelope Membrane	SAFE	AT2G47840	At2g47840	AT2G47840.1	5	0.976725	1.93675	2	9.80078	9.89277	15	4.91347	34.6936	4.91347	34.6936	7.0609	Mix	| Symbols: | Uncharacterised conserved protein ycf60 | chr2:19594331-19594957 REVERSE LENGTH=208	103	O82251	29.3.3 protein.targeting.chloroplast	protein targeting Tic	TIC20-II (IEP16, Tic20-like) low similarity to Tic20, YCF60-like, chloroplast precursor /	ENV	ENV	7.0609	94.7875	0	5.21254	TSC	C	Y	49	-	plastid 6 PM 1	plastid 10 mito 2 PM 2	plastid:19224954	plastid
151	Inner Envelope Membrane	SAFE	AT5G55710	At5g55710	AT5G55710.1	1	0.976725	0.968374	2	1.96016	0.989277	0	3.9451	2.94943	3.9451	2.94943	0.74762	Mix	| Symbol: None | expressed protein | chr5:22572104-22572876 REVERSE | Aliases: MDF20.15, MDF20_15	444	Q9FM67	29.3.3 protein.targeting.chloroplast	protein targeting Tic	Tic20-V (IEP16-like) conserved plant and cyanobacterial protein, similar to ycf60 protein [Synechocystis sp], chloroplast encoded in red algae /	n/a	ENV-OTH	0.74762	n/a	n/a	n/a	TSC	C	Y	49	-	plastid 2	plastid 6 PM 2 ExtraC 2	plastid:19224954	plastid
152	Inner Envelope Membrane	SAFE	AT2G15290	At2g15290	AT2G15290.1	1				1.96016	1.97855	1	0	4.93871	1	5.93871	5.93871	Env only	| Symbol: None | expressed protein | chr2:6649408-6651117 REVERSE | Aliases: F27O10.6, F27O10_6	104	Q9SHU7	35.2 not assigned.unknown	protein targeting Tic ? Transporter Iron ?	Tic21 (Cia5) or PIC1 translocon at the inner envelope membrane or Iron transporter, chloroplast precursor /	ENV	ENV	5.93871	92.1732	0	7.82679	TSC	C	Y	15	-	plastid 3 PM 1	plastid 13 mito 2	plastid:19224954	plastid
153	Inner Envelope Membrane	SAFE	AT4G33350	At4g33350	AT4G33350.1	11	1.95345	1.93675	2	27.4422	19.7855	24	5.8902	71.2277	5.8902	71.2277	12.0926	Mix	| Symbols: | Tic22-like family protein | chr4:16064638-16066715 REVERSE LENGTH=268	105	Q9SZB2	29.3.3 protein.targeting.chloroplast	protein targeting Tic	Tic22-IV (HP27) subunit of the translocon at the inner envelope membrane, chloroplast precursor /	ENV	ENV	12.0926	100	0	0	TSC	C	Y	59	Ps mixEM	plastid 5	plastid 13	-	plastid
154	Inner Envelope Membrane	SAFE	AT3G23710	At3g23710	AT3G23710.1	4				1.96016	3.95711	4	0	9.91727	1	10.9173	10.9173	Env only	| Symbol: None | chloroplast inner membrane import protein Tic22, putative, similar to Tic22 (Pisum	106	F4J469	29.3.3 protein.targeting.chloroplast	protein targeting Tic	Tic22-III subunit of the translocon at the inner envelope membrane, chloroplast precursor /	ENV-STR	ENV	10.9173	61.5178	38.4822	0	-	C	Y	96	-	plastid 1	nucleus 6 plastid 5 cyto 3 mito 2	-	plastid
155	Inner Envelope Membrane	NEG	AT5G62650	At5g62650	AT5G62650.1	2				0	1.97855	2	0	3.97855	1	4.97855	4.97855	Env only	| Symbol: None | expressed protein | chr5:25169851-25173154 REVERSE | Aliases: MRG21.7, MRG21_7	218	Q940R3	29.3.3 protein.targeting.chloroplast	protein targeting Tic ?	conserved plant protein, Tic22-like family protein /	n/a	ENV	4.97855	n/a	n/a	n/a	-	C	Y	77	-	nd	plastid 8 nucleus 4 mito 3	-	plastid
156	Inner Envelope Membrane	SAFE	AT4G23430	At4g23430	AT4G23430.1	10	0.976725	0	1	1.96016	6.92494	11	1.97673	19.8851	1.97673	19.8851	10.0596	Mix	| Symbols: | NAD(P)-binding Rossmann-fold superfamily protein | chr4:12229171-12231493 FORWARD LENGTH=320	107	A2RVM0	26.22 misc.short chain dehydrogenase/reductase (SDR)	protein targeting Tic	Tic32-IVa (HP32, SDR) short-chain dehydrogenase,reductase family protein, uncleaved chloroplast precursor /	ENV	ENV	10.0596	100	0	0	-	-	-	-	-	plastid 2 PM 1	plastid 5 mito 3 nucleus 2	-	peroxisome
157	Inner Envelope Membrane	SAFE	AT5G16620	At5g16620	AT5G16620.1	17	1.95345	1.93675	3	29.4024	35.614	55	6.8902	120.016	6.8902	120.016	17.4184	Mix	| Symbols: PDE120, TIC40, ATTIC40 | hydroxyproline-rich glycoprotein family protein | chr5:5450808-5454256 FORWARD LENGTH=447	108	Q9FMD5	27.3.99 RNA.regulation of transcription.unclassified 29.3.3 protein.targeting.chloroplast	protein targeting Tic	Tic40 (PDE120) translocon Tic40-like protein, chloroplast precursor /	ENV	ENV	17.4184	94.4625	0	5.53747	TSC	C	Y	42	Ps mixEM	plastid 6 PM 1	plastid 12 nucleus 4	-	plastid
158	Inner Envelope Membrane	SAFE	AT2G24820	At2g24820	AT2G24820.1	29	10.744	9.68374	6	70.5656	71.228	93	26.4277	234.794	26.4277	234.794	8.88437	Mix	| Symbols: TIC55-II | translocon at the inner envelope membrane of chloroplasts 55-II | chr2:10575038-10576829 FORWARD LENGTH=539	109	Q9SK50	29.3.3 protein.targeting.chloroplast 35.20 not assigned.no ontology assigned	protein targeting Tic	Tic55-II subunit of the translocon at the inner envelope membrane, Rieske (2Fe-2S) domain-containing protein, chloroplast precursor /	ENV	ENV	8.88437	100	0	0	TSC	C	Y	48	Ps IEM	plastid 6 PM 1	plastid 11 mito 3	-	plastid
159	Inner Envelope Membrane	SAFE	AT4G25650	At4g25650	AT4G25650.1	15	0.976725	0	0	21.5617	33.6354	37	0.976725	92.1972	0.976725	92.1972	94.3942	Mix	| Symbols: ACD1-LIKE, PTC52, TIC55-IV | ACD1-like | chr4:13081021-13083153 REVERSE LENGTH=536	110	Q8W496	26.30 misc.other Ferredoxins and Rieske domain	protein targeting Tic ?	Tic55-IV (PTC52, HP62, ACD1-Like) Rieske (2Fe-2S) protein domain-containing protein, chloroplast precursor /	ENV	ENV	94.3942	100	0	0	TSC	C	Y	55	Ps IEM	plastid 3 PM 1	plastid 12 mito 3 PM 2	-	plastid
160	Inner Envelope Membrane	SAFE	AT5G01590	At5g01590	AT5G01590.1	28	0.976725	0	1	29.4024	41.5497	40	1.97673	110.952	1.97673	110.952	56.1292	Mix	| Symbols: | unknown protein; FUNCTIONS IN: molecular_function unknown; INVOLVED IN: biological_process unknown; LOCATED IN: chloroplast, chloroplast envelope; EXPRESSED IN: 22 plant structures; EXPRESSED DURING: 13 growth stages; Has 60 Blast hits	262	Q7Y1W1	34.13 transport.peptides and oligopeptides	protein targeting Tic ?	Tic56 (HP65) subunit of an intermediate translocation complex at the IEM, chloroplast /	ENV	ENV	56.1292	100	0	0	TSC	C	Y	48	-	plastid 4	plastid 7 cyto 4 nucleus 2	-	plastid
161	Inner Envelope Membrane	SAFE	AT5G22640	At5g22640	AT5G22640.1	25				19.6016	34.6247	35	0	89.2263	1	90.2263	90.2263	Env only	| Symbols: emb1211 | MORN (Membrane Occupation and Recognition Nexus) repeat-containing protein | chr5:7529423-7533641 FORWARD LENGTH=871	346	Q8LPR8	11.9.3 lipid metabolism.lipid degradation.lysophospholipases 16.2.1.10 secondary metabolism.phenylpropanoids.lignin biosynthesis.CAD 19.4 tetrapyrrole synthesis.ALA dehydratase 33.99 development.unspecified	protein targeting Tic	Tic100 (EMB1211) MORN repeat-containing, glutamic acid-rich protein restricted to Arabidopsis, no similarity to other protein (even plant proteins) /	ENV	ENV	90.2263	100	0	0	TSC	-	-	-	Ps IEM	plastid 4	nucleus 5 cyto 3 mito 2	-	nucleus
162	Inner Envelope Membrane	SAFE	AT1G06950	At1g06950	AT1G06950.1	64	10.744	15.494	15	109.769	136.52	169	41.238	415.289	41.238	415.289	10.0706	Mix	| Symbols: ATTIC110, TIC110 | translocon at the inner envelope membrane of chloroplasts 110 | chr1:2130303-2135563 REVERSE LENGTH=1016	113	Q8LPR9	29.3.3 protein.targeting.chloroplast	protein targeting Tic	Tic110 (HP112) subunit of the translocon at the inner envelope membrane, chloroplast precursor /	ENV	ENV	10.0706	97.4566	0	2.54341	TSC	C	Y	50	Ps IEM	plastid 6 PM 2	plastid 14 mito 3 cyto 2	Plastid immunolocalization (Kovacheva et al., 2005)	plastid
163	Inner Envelope Membrane	SAFE	ATCG01130	AtCg01130	ATCG01130.1	72	2.93018	0.968374	2	49.0039	95.9599	102	5.89855	246.964	5.89855	246.964	41.8686	Mix	| Symbols: YCF1.2 | Ycf1 protein | chrC:123884-129244 REVERSE LENGTH=1786	111	P56785	29.8 protein assembly and cofactor ligation	protein targeting Tic ?	TIC214 (YCF1.2, YCF1-B) essential protein, chloroplast encoded /	ENV	ENV	41.8686	97.569	0	2.43097	-	C*	-	-	Ps IEM	plastid 3 PM 2	ER,extracellular,golgi 6 mito 3 plastid 2	plastid encoded	plastid
164	Inner Envelope Membrane	SAFE	AT2G34460	At2g34460	AT2G34460.1	11	6.83708	4.84187	4	19.6016	9.89277	13	15.6789	42.4943	15.6789	42.4943	2.71028	Mix	| Symbols: | NAD(P)-binding Rossmann-fold superfamily protein | chr2:14529635-14530732 FORWARD LENGTH=280	112	Q8H124	30.11 signalling.light	protein targeting Tic ?	Ycf39-like (HP26c) (Tic62-like) NAD-dependent epimerase,dehydratase family protein /	ENV-THY	ENV-THY	2.71028	84.1018	0	15.8982	TSC	C	Y	51	At E	plastid 10 PM 1	plastid 13 mito 5	-	plastid
165	Inner Envelope Membrane	SAFE	AT1G72640	At1g72640	AT1G72640.1	5	1.95345	2.90512	0	0	1.97855	2	4.85857	3.97855	4.85857	3.97855	0.818873	Mix	| Symbol: None | similar to expressed protein [Arabidopsis thaliana] (TAIR:At4g31530.1); similar to	447	Q6NMC1	35.2 not assigned.unknown	protein targeting Tic ?	Ycf39-like weak similarity with Ycf39, NAD-dependent epimerase,dehydratase family protein /	THY-ENV	ENV-THY	0.818873	34.1913	0	65.8087	TSC	C	Y	44	-	plastid 5	plastid 13 cyto 2	-	plastid
166	Inner Envelope Membrane	SAFE	AT5G62140	At5g62140	AT5G62140.1	4	0.976725	0	0	1.96016	3.95711	4	0.976725	9.91727	0.976725	9.91727	10.1536	Mix	| Symbols: | unknown protein; FUNCTIONS IN: molecular_function unknown; INVOLVED IN: biological_process unknown; LOCATED IN: chloroplast; EXPRESSED IN: 19 plant structures; EXPRESSED DURING: 13 growth stages; Has 60 Blast hits to 60 proteins in 24	114	Q9FIS4	34.16 transport.ABC transporters and multidrug resistance systems	protein targeting ?	Tim50-like conserved plant and cyanobacterial protein, similarity with mitochondrial TIM50, similar to Q46HZ5_PROMT protein [Prochlorococcus marinus] /	ENV	ENV	10.1536	100	0	0	TSC	C	-	-	-	plastid 3	plastid 10 mito 3 nucleus 2	-	plastid
167	Inner Envelope Membrane	SAFE	AT5G52440	At5g52440	AT5G52440.1	3	0.976725	1.93675	2	1.96016	2.96783	2	4.91347	6.92799	4.91347	6.92799	1.41	Mix	| Symbol: None | HCF106 protein, identical to HCF106 (Arabidopsis thaliana) GI:4894914; contains Pf	115	Q9XH75	27.3.44 RNA.regulation of transcription.chromatin remodeling factors 29.3.3 protein.targeting.chloroplast	protein targeting	HCF106 (TatB) mttA/Hcf106 family, identical to HCF106, chloroplast precursor /	ENV-THY	ENV-THY	1.41	74.4214	0	25.5786	TSC	C	Y	83	-	plastid 5	plastid 11 nucleus 6	-	plastid
168	Inner Envelope Membrane	SAFE	AT5G28750	At5g28750	AT5G28750.1	2				1.96016	0.989277	3	0	5.94943	1	6.94943	6.94943	Env only	| Symbol: None | thylakoid assembly protein, putative, similar to thylakoid assembly 4 (tha4) prote	116	Q9LKU2	35.1 not assigned.no ontology	protein targeting	HCF106-like (Tha4, mttA) Hcf106 family, similar to thylakoid assembly 4 protein, chloroplast precursor /	ENV	ENV	6.94943	100	0	0	-	C	Y	59	-	plastid 3	plastid 15 nucleus 2	-	plastid
169	Inner Envelope Membrane	SAFE	AT3G04890	At3g04890	AT3G04890.1	3	0	0.968374	0	1.96016	0.989277	1	0.968374	3.94943	0.968374	3.94943	4.07842	Mix	| Symbol: None | expressed protein | chr3:1347652-1349205 FORWARD | Aliases: T9J14.16, T9J14_16	234	Q94K63	9.5 mitochondrial electron transport / ATP synthesis.cytochrome c reductase 27.3.35 RNA.regulation of transcription.bZIP transcription factor family 30.5 signalling.G-proteins 34.13 transport.peptides and oligopeptides	unknown	HP24b conserved plant and cyanobacterial protein, similar to Sll0364 protein [Synechocystis sp.] /	ENV	ENV-OTH	4.07842	100	0	0	TSC	C	Y	24	-	plastid 1	plastid 13 mito 3	-	plastid
170	Inner Envelope Membrane	SAFE	AT2G46100	At2g46100	AT2G46100.1	3				0	1.97855	2	0	3.97855	1	4.97855	4.97855	Env only	| Symbol: None | expressed protein | chr2:18960353-18962069 FORWARD | Aliases: T3F17.25	235	Q6ID84	35.2 not assigned.unknown	protein trafficking ?	NTF2 (HP24b-like) nuclear transport factor 2 family protein /	ENV	ENV	4.97855	100	0	0	-	C	Y	40	-	plastid 1	plastid 11 cyto 4	-	plastid
171	Inner Envelope Membrane	SAFE	AT5G04830	At5g04830	AT5G04830.1	5				0	6.92494	2	0	8.92494	1	9.92494	9.92494	Env only	| Symbols: | Nuclear transport factor 2 (NTF2) family protein | chr5:1402294-1403671 REVERSE LENGTH=178	366	Q9FMC7	35.2 not assigned.unknown	protein trafficking ?	NTF2 Nuclear transport Factor 2 familly protein, conserved protein /	ENV	ENV	9.92494	100	0	0	-	-	-	-	-	plastid 1	cyto 6 mito 3 nucleus 2	-	cytosol
172	Inner Envelope Membrane	SAFE	AT1G71480	At1g71480	AT1G71480.1	3	0.976725	1.93675	1	0	1.97855	0	3.91347	1.97855	3.91347	1.97855	0.505575	Mix	| Symbols: | Nuclear transport factor 2 (NTF2) family protein | chr1:26932079-26933086 FORWARD LENGTH=216	-	Q9C9I5	29.3.1 protein.targeting.nucleus 35.20 not assigned.no ontology assigned	protein trafficking ?	NTF2-like Nuclear transport factor 2 like protein, chloroplast precursor /	nd	ENV-OTH	0.505575	0	0	0	TSC	C	Y	70	-	plastid 2	plastid 13 mito 2	-	nucleus
173	Inner Envelope Membrane	SAFE	AT2G34810	At2g34810	AT2G34810.1	1				1.96016	0.989277	2	0	4.94943	1	5.94943	5.94943	Env only	| Symbols: | FAD-binding Berberine family protein | chr2:14685292-14686914 FORWARD LENGTH=540	-	O64745	26.8 misc.nitrilases, *nitrile lyases, berberine bridge enzymes, reticuline oxidases, troponine reductases	redox ?	BBE16 FAD-binding Berberine family protein, electron carrier activity, oxidoreductase /	nd	ENV	5.94943	0	0	0	TSC	S	-	-	-	plastid 1	ER 5 ExtraC 5 golgi 5 mito 4 vacuole 3	-	extracellular
174	Inner Envelope Membrane	SAFE	AT3G59840	At3g59840	AT3G59840.1	6				1.96016	5.93566	6	0	13.8958	1	14.8958	14.8958	Env only	| Symbol: None | expressed protein | chr3:22116499-22117175 REVERSE | Aliases: F24G16.110	117	Q8VZ93	35.2 not assigned.unknown	redox ?	P1-like NADP-dependent oxidoreductase P1-like protein (EC 1.3.1.74) /	ENV	ENV	14.8958	100	0	0	-	C	-	-	-	plastid 4	plastid 5 cyto 3 ER,extracellular,golgi 2	-	cytosol
175	Inner Envelope Membrane	SAFE	AT4G28730	At4g28730	AT4G28730.1	1	0	0.968374	0	0	0.989277	1	0.968374	1.98928	0.968374	1.98928	2.05425	Mix	| Symbols: | Glutaredoxin family protein | chr4:14199174-14200712 FORWARD LENGTH=174	-	Q8GWS0	1.1.2.2 PS.lightreaction.photosystem I.PSI polypeptide subunits 21.4 redox.glutaredoxins	redox ?	GRXC5 Glutaredoxin-C5, chloroplast /	nd	ENV-OTH	2.05425	0	0	0	TSC	C	Y	92	-	plastid 2	plastid 12 mito 2	plastid:21632542	plastid
176	Inner Envelope Membrane	SAFE	AT1G06690	At1g06690	AT1G06690.1	8	4.88363	2.90512	3	1.96016	5.93566	9	10.7887	16.8958	10.7887	16.8958	1.56606	Mix	| Symbols: | NAD(P)-linked oxidoreductase superfamily protein | chr1:2049742-2052039 REVERSE LENGTH=377	119	Q94A68	3.5 minor CHO metabolism.others	redox ?	HP52 NAD(P)-linked oxidoreductase superfamily protein /	ENV	ENV-OTH	1.56606	100	0	0	TSC	C	Y	31	-	plastid 6	plastid 10 mito 3	-	plastid
177	Inner Envelope Membrane	SAFE	AT1G32550	At1g32550	AT1G32550.1	1	0.976725	0	0	0	0.989277	1	0.976725	1.98928	0.976725	1.98928	2.03668	Mix	| Symbol: None | ferredoxin family protein, similar to ferredoxin from Synechocystis sp. (GI:48019)	120	Q9C7Y4	1.1.5.2 PS.lightreaction.other electron carrier (ox/red).ferredoxin 26.30 misc.other Ferredoxins and Rieske domain	redox ?	FDC1 FDX-like conserved protein of the ferredoxin family /	ENV-STR	ENV-STR	2.03668	61.5178	38.4822	0	TSC	C	Y	44	-	plastid 1	plastid 12 mito 2 extraC 2	-	plastid
178	Inner Envelope Membrane	SAFE	AT3G53220	At3g53220	AT3G53220.1	3				1.96016	3.95711	2	0	7.91727	1	8.91727	8.91727	Env only	| Symbol: None | thioredoxin family protein, low similarity to SP:P29451 Thioredoxin (Rhesus macaqu	344	Q8LCH9	21.1 redox.thioredoxin	redox ?	Trx-like 3-3 thioredoxin family protein /	ENV	ENV	8.91727	100	0	0	-	-	-	-	-	plastid 1	cyto 5 nucleus 4	-	cytosol
179	Inner Envelope Membrane	SAFE	AT5G06430	At5g06430	AT5G06430.1	2				0	2.96783	1	0	3.96783	1	4.96783	4.96783	Env only	| Symbol: None | thioredoxin-related, contains weak similarity to Swiss-Prot:Q9SEU7 thioredoxin M-t	121	Q9FNG5	21.1 redox.thioredoxin	redox ?	TRX-M3-like weak similarity to thioredoxin M-type 3, chloroplast precursor (TRX-M3) /	ENV	ENV	4.96783	100	0	0	-	C	Y	92	-	plastid 1	plastid 8 nucleus 3 mito 2 cyto 2	-	plastid
180	Inner Envelope Membrane	SAFE	AT5G50100	At5g50100	AT5G50100.1	3				0	0	3	0	3	1	4	4	Env only	| Symbol: None | expressed protein, contains Pfam domain PF04134: Protein of unknown function, DUF3	122	Q8W485	27.3.39 RNA.regulation of transcription.AtSR transcription factor family 29.4 protein.postranslational modification	redox ?	conserved plant and cyanobacterial protein, similar to Slr0919 protein [Synechococcus sp], contains thiol-disulphide oxidoreductase DCC domain /	ENV	ENV	4	100	0	0	-	M	Y	48	-	plastid 1	mito 12 plastid 7	-	mitochondrion
181	Inner Envelope Membrane	SAFE	AT5G04900	At5g04900	AT5G04900.1	5	0	1.93675	0	0	1.97855	2	1.93675	3.97855	1.93675	3.97855	2.05425	Mix	| Symbols: NOL | NYC1-like | chr5:1434826-1437194 FORWARD LENGTH=348	123	Q8LEU3	26.22 misc.short chain dehydrogenase/reductase (SDR)	redox ?	NOL (NYC1-like, SDR-like) short-chain dehydrogenase,reductase family protein /	ENV	ENV-OTH	2.05425	100	0	0	TSC	C	Y	61	-	plastid 2	plastid 13 mito 4	-	plastid
182	Inner Envelope Membrane	NEG	AT2G37240	At2g37240	AT2G37240.1	2				0	0	2	0	2	1	3	3	Env only	| Symbols: | Thioredoxin superfamily protein | chr2:15640235-15641720 REVERSE LENGTH=248	-	Q9ZUU2	29.5.11.4.3.2 protein.degradation.ubiquitin.E3.SCF.FBOX 34.13 transport.peptides and oligopeptides	redox ?	AAED1 Thioredoxin-like protein, chloroplast /	nd	ENV	3	0	0	0	-	C	Y	50	-	plastid 1 PM 1	plastid 15 mito 2	-	plastid
183	Inner Envelope Membrane	SAFE	AT5G03880	At5g03880	AT5G03880.1	11	6.83708	9.68374	11	9.80078	18.7963	18	27.5208	46.5971	27.5208	46.5971	1.69316	Mix	| Symbols: | Thioredoxin family protein | chr5:1038674-1041453 REVERSE LENGTH=339	124	Q940I2	35.2 not assigned.unknown	redox ?	conserved protein with Thioredoxin-like and Glutaredoxin active site domains /	ENV-THY	ENV-THY	1.69316	58.8271	0	41.1729	TSC	C	Y	46	-	plastid 5	plastid 12 mito 3	-	plastid
184	Inner Envelope Membrane	SAFE	AT1G54500	At1g54500	AT1G54500.1	5	2.93018	3.87349	4	1.96016	0	1	10.8037	2.96016	10.8037	2.96016	0.273995	Mix	| Symbol: None | rubredoxin family protein, similar to SP:P00270 Rubredoxin (Rd) {Desulfovibrio gig	125	Q9SLI4	29.8 protein assembly and cofactor ligation	redox ?	Rub-like rubredoxin family protein /	ENV-THY	ENV-THY	0.273995	50.9591	0	49.0409	TSC	C	-	-	At E	plastid 6 PM 1	plastid 11	plastid:19224954	plastid
185	Inner Envelope Membrane	SAFE	AT3G52960	At3g52960	AT3G52960.1	10	18.5578	18.3991	20	9.80078	3.95711	7	56.9569	20.7579	56.9569	20.7579	0.364449	Mix	| Symbols: | Thioredoxin superfamily protein | chr3:19639699-19640403 FORWARD LENGTH=234	398	Q949U7	16.2.1.10 secondary metabolism.phenylpropanoids.lignin biosynthesis.CAD 21.5 redox.peroxiredoxin	redox	PrxIIE Peroxiredoxin-2E, chloroplast /	STR-ENV	ENV-STR	0.364449	39.8626	55.8749	4.26246	TSC	C	Y	70	-	plastid 11 mito 1	plastid 13 mito 4	-	plastid
186	Inner Envelope Membrane	SAFE	AT3G54900	At3g54900	AT3G54900.1	2	1.95345	0.968374	2	0	0	1	4.92182	1	4.92182	1	0.203177	Mix	| Symbol: None | CAX-interacting protein 1 (CAXIP1), identical to cDNA CAXIP1 protein (CAXIP1) GI:2	399	Q84Y95	18 Co-factor and vitamine metabolism 21.4 redox.glutaredoxins 34.21 transport.calcium	redox	GRXS14 (CXIP1, GRS14) Monothiol glutaredoxin-S14 (formerly CAX-interacting protein 1; CAXIP1), chloroplast /	STR-ENV	ENV-STR	0.203177	26.2126	73.7874	0	TSC	C	Y	63	-	plastid 3	plastid 11 mito 4 cyto 3	-	plastid
187	Inner Envelope Membrane	SAFE	AT2G04700	At2g04700	AT2G04700.1	2	0	0	1	0	0	1	1	1	1	1	1	Mix	| Symbol: None | ferredoxin thioredoxin reductase catalytic beta chain family protein, contains Pfa	400	Q9SJ89	21.1 redox.thioredoxin 29.5.11.1 protein.degradation.ubiquitin.ubiquitin	redox	FeThRed Ferredoxin-thioredoxin-reductase catalytic subunit B, chloroplast precursor /	STR-ENV	ENV-STR	1	19.7393	80.2607	0	-	C	Y	31	-	plastid 1	plastid 14 mito 3	-	plastid
188	Inner Envelope Membrane	SAFE	AT5G26742	At5g26742	AT5G26742.1	8	0.976725	1.93675	0	11.7609	2.96783	3	2.91347	17.7288	2.91347	17.7288	6.0851	Mix	| Symbol: EMB1138 | DEAD box RNA helicase (RH3), nearly identical to RNA helicase (Arabidopsis thal	401	Q8L7S8	27.1.2 RNA.processing.RNA helicase	RNA Binding	RH3 (EMB1138) DEAD box ATP-dependent RNA helicase (EC 3.6.1.-), chloroplast /	STR-ENV	ENV-STR	6.0851	41.0045	58.9955	0	TSC	C	Y	60	-	plastid 6 PM 1	plastid 9 nucleus 5 cyto 2	-	plastid
189	Inner Envelope Membrane	SAFE	AT3G63140	At3g63140	AT3G63140.1	18	17.5811	13.5572	17	11.7609	6.92494	10	48.1383	28.6859	48.1383	28.6859	0.595906	Mix	| Symbols: CSP41A | chloroplast stem-loop binding protein of 41 kDa | chr3:23327006-23328620 REVERSE LENGTH=406	402	Q9LYA9	27.3.99 RNA.regulation of transcription.unclassified 31.4 cell.vesicle transport 35.20 not assigned.no ontology assigned	RNA Binding	RAP41 (CSP41A) Chloroplast stem-loop binding protein a of 41 kDa, chloroplast /	Mix	ENV-STR	0.595906	20.9918	53.7563	25.252	TSC	C	Y	72	-	plastid 14	plastid 14 mito 4	-	plastid
190	Inner Envelope Membrane	NEG	AT3G07790	At3g07790	AT3G07790.1	1	0.976725	0	0	1.96016	0.989277	0	0.976725	2.94943	0.976725	2.94943	3.01972	Mix	| Symbols: | DGCR14-related | chr3:2487491-2489017 FORWARD LENGTH=508	-	Q9S7V6	35.1 not assigned.no ontology	RNA binding splicing ?	DGCR14-like protein, spliceosome component ? /	nd	ENV-OTH	3.01972	0	0	0	-	C	Y	26	-	nd	nucleus 8 plastid 7	-	nucleus
191	Inner Envelope Membrane	SAFE	AT5G20130	At5g20130	AT5G20130.1	1				1.96016	0.989277	1	0	3.94943	1	4.94943	4.94943	Env only	| Symbol: None | expressed protein | chr5:6797445-6798901 FORWARD | Aliases: F5O24.20, F5O24_20	127	Q8LAF9	10.1.5 cell wall.precursor synthesis.UXS 27.3.1 RNA.regulation of transcription.ABI3/VP1-related B3-domain-containing transcription factor family 29.2.2 protein.synthesis.ribosome biogenesis	RNA binding ?	glycine-rich protein, no similarity with any other protein (even plant proteins) /	ENV	ENV	4.94943	100	0	0	-	C	Y	61	-	plastid 1	plastid 11 mito 3 nucleus 2	-	plastid
192	Inner Envelope Membrane	SAFE	AT2G43630	At2g43630	AT2G43630.1	8				15.6813	16.8177	22	0	54.499	1	55.499	55.499	Env only	| Symbol: None | expressed protein | chr2:18102854-18104565 FORWARD | Aliases: F18O19.26	128	Q8VYY8	27.3.67 RNA.regulation of transcription.putative transcription regulator	RNA binding ?	conserved glycine-rich plant protein /	ENV	ENV	55.499	100	0	0	TSC	C	Y	67	-	plastid 4 nucleus 1	plastid 9 mito 5 cyto 2	-	plastid
193	Inner Envelope Membrane	SAFE	AT4G34830	At4g34830	AT4G34830.1	8				3.92031	3.95711	7	0	14.8774	1	15.8774	15.8774	Env only	| Symbols: MRL1 | Pentatricopeptide repeat (PPR) superfamily protein | chr4:16599976-16605994 REVERSE LENGTH=1089	355	Q0WLC6	27.3 RNA.regulation of transcription	RNA stabilization rbcL	MRL1 (PP349, PPR-like) conserved PPR protein, stabilization of rbcL mRNA, chloroplast precursor / envelope and thylakoid sub compartments in AT_Chloro	ENV	ENV	15.8774	0	0	0	TSC	C	Y	72	-	plastid 2 PM 1	plastid 13 mito 3 nucleus 3	-	plastid
194	Inner Envelope Membrane	SAFE	AT5G46580	At5g46580	AT5G46580.1	4				1.96016	0.989277	4	0	6.94943	1	7.94943	7.94943	Env only	| Symbol: None | pentatricopeptide (PPR) repeat-containing protein, contains similarity to 67kD chl	129	Q9LS25	26.13 misc.acid and other phosphatases 28.1 DNA.synthesis/chromatin structure 29.4 protein.postranslational modification 30.8 signalling.misc	RNA Binding ?	MRL1 P67.1-like pentatricopeptide (PPR) repeat-containing protein /	ENV-STR	ENV	7.94943	76.1746	23.8254	0	TSC	C	Y	43	-	plastid 3	plastid 11 cyto 4	-	plastid
195	Inner Envelope Membrane	NEG	AT3G09490	At3g09490	AT3G09490.1	4				0	3.95711	0	0	3.95711	1	4.95711	4.95711	Env only	| Symbols: | Tetratricopeptide repeat (TPR)-like superfamily protein | chr3:2915636-2916640 FORWARD LENGTH=334	-	Q9SF54	35.1 not assigned.no ontology	RNA Binding ?	Tetratricopeptide repeat (TPR)-like superfamily protein /	nd	ENV	4.95711	0	0	0	-	C	Y	36	-	PM 1	plastid 9 mito 4 nucleus 3	-	plastid
196	Inner Envelope Membrane	NEG	AT5G02590	At5g02590	AT5G02590.1	2				0	2.96783	2	0	4.96783	1	5.96783	5.96783	Env only	| Symbols: | Tetratricopeptide repeat (TPR)-like superfamily protein | chr5:583117-584097 FORWARD LENGTH=326	-	Q8LEV0	35.1 not assigned.no ontology	RNA Binding ?	Tetratricopeptide repeat (TPR)-like superfamily protein /	nd	ENV	5.96783	0	0	0	-	C	Y	83	-	PM 1	plastid 5 mito 4 nucleus 4 cyto 3	-	nucleus
197	Inner Envelope Membrane	SAFE	AT3G18420	At3g18420	AT3G18420.1	9				3.92031	9.89277	8	0	21.8131	1	22.8131	22.8131	Env only	| Symbols: | Protein prenylyltransferase superfamily protein | chr3:6324771-6325721 REVERSE LENGTH=316	252	Q9LS48	28.1.1.4 DNA.synthesis/chromatin structure.retrotransposon/transposase.hat-like transposase	RNA binding ?	HP35c tetratricopeptide repeat (TPR) containing protein, Protein prenylyltransferase superfamily protein /	ENV	ENV	22.8131	100	0	0	TSC	C	Y	39	-	plastid 4	plastid 11 mito 3 nucleus 2	-	plastid
198	Inner Envelope Membrane	SAFE	AT2G37400	At2g37400	AT2G37400.1	12				4.48876	10.2885	18.1	0	32.8772	1	33.8772	33.8772	Env only	| Symbols: | Tetratricopeptide repeat (TPR)-like superfamily protein | chr2:15696365-15697366 REVERSE LENGTH=333	253	Q9ZUS6	17.5.1.2 hormone metabolism.ethylene.synthesis-degradation.1-aminocyclopropane-1-carboxylate oxidase 21.2 redox.ascorbate and glutathione 26.10 misc.cytochrome P450	RNA binding ?	HP35c-like TPR repeat containing protein, weak similarity with the Slr1644 protein [Synechocystis sp] /	ENV	ENV	33.8772	100	0	0	TSC	C	Y	69	-	plastid 2	plastid 9 nucleus 3 mito 2 cyto 2	-	plastid
199	Inner Envelope Membrane	SAFE	AT3G53560	At3g53560	AT3G53560.1	14				11.1925	15.4327	14.9	0	41.5252	1	42.5252	42.5252	Env only	| Symbols: | Tetratricopeptide repeat (TPR)-like superfamily protein | chr3:19859954-19860976 REVERSE LENGTH=340	254	Q8L606	17.5.1.2 hormone metabolism.ethylene.synthesis-degradation.1-aminocyclopropane-1-carboxylate oxidase 21.2 redox.ascorbate and glutathione 26.10 misc.cytochrome P450	RNA binding ?	HP35c-like TPR repeat containing protein, weak similarity with the Slr1644 protein [Synechocystis sp] /	ENV	ENV	42.5252	92.7478	7.25224	0	-	C	Y	75	Ps mixEM	plastid 3	plastid 7 nucleus 4 mito 3 cyto 2	-	plastid
200	Inner Envelope Membrane	SAFE	AT1G10510	At1g10510	AT1G10510.1	22	0	1.93675	3	19.6016	27.6998	37	4.93675	84.3013	4.93675	84.3013	17.0763	Mix	| Symbols: emb2004 | RNI-like superfamily protein | chr1:3461771-3465590 FORWARD LENGTH=605	131	Q93ZV8	26.12 misc.peroxidases 33.99 development.unspecified	RNA metabolism?	HP73 (EMB2004) similar to ribonuclease inhibitor, contains Leucine Rich Repeat domains /	ENV	ENV	17.0763	100	0	0	TSC	C	Y	2	Ps IEM	plastid 5	plastid 14 cyto 2	-	plastid
201	Inner Envelope Membrane	SAFE	AT2G44870	At2g44870	AT2G44870.1	4				1.96016	4.94639	4	0	10.9065	1	11.9065	11.9065	Env only	| Symbols: | unknown protein; FUNCTIONS IN: molecular_function unknown; INVOLVED IN: biological_process unknown; LOCATED IN: chloroplast; EXPRESSED IN: 22 plant structures; EXPRESSED DURING: 15 growth stages; Has 39 Blast hits to 39 proteins in 18	133	O22164	29.5.11.4.2 protein.degradation.ubiquitin.E3.RING	RNA transcription ?	sigma3 and sigma4 domains-containing protein /	ENV	ENV	11.9065	100	0	0	TSC	M	Y	28	-	plastid 2	plastid 9 mito 5 cyto 2	-	plastid
202	Inner Envelope Membrane	SAFE	AT3G55250	At3g55250	AT3G55250.1	6	0.976725	0	0	5.88047	7.91422	5	0.976725	18.7947	0.976725	18.7947	19.2426	Mix	| Symbols: | unknown protein; FUNCTIONS IN: molecular_function unknown; INVOLVED IN: biological_process unknown; LOCATED IN: mitochondrion, chloroplast, nucleus; EXPRESSED IN: 23 plant structures; EXPRESSED DURING: 13 growth stages; Has 46 Blast hi	134	Q9M3C6	27.3.39 RNA.regulation of transcription.AtSR transcription factor family 29.4 protein.postranslational modification	signalling Calcium ?	CHoR1 (PDE329) putative calcium homeostasis regulator /	ENV-STR	ENV	19.2426	68.0661	31.9339	0	TSC	C	Y	45	-	plastid 3 nucleus 1 mito 1	plastid 14	-	plastid
203	Inner Envelope Membrane	SAFE	AT3G51140	At3g51140	AT3G51140.1	4	0	0.968374	1	5.88047	8.9035	10	1.96837	24.784	1.96837	24.784	12.5911	Mix	| Symbols: | Protein of unknown function (DUF3353) | chr3:18998182-18999437 FORWARD LENGTH=278	136	Q94C78	31.5.1 cell.cell death.plants 34.7 transport.phosphate	signalling ?	CDF1-like (HP28) cell growth defect factor, domain HSP DnaJ, similar to Slr1918 protein [Synechocystis sp] /	ENV	ENV	12.5911	96.1448	0	3.85524	TSC	C	Y	35	-	plastid 4 PM 1	plastid 10 mito 7	plastid:19224954	plastid
204	Inner Envelope Membrane	SAFE	AT5G23040	At5g23040	AT5G23040.1	9	0	1.93675	0	25.482	13.8499	16	1.93675	55.3319	1.93675	55.3319	28.5695	Mix	| Symbols: CDF1 | Protein of unknown function (DUF3353) | chr5:7729465-7730930 REVERSE LENGTH=258	137	Q9FN50	31.5.1 cell.cell death.plants	signalling / protein targeting	CDF1 (HP28-like) cell growth defect factor, domain HSP DnaJ, similar to Slr1918 protein [Synechocystis sp] /	ENV	ENV	28.5695	100	0	0	TSC	C	Y	47	Ps IEM	plastid 3	plastid 14 mito 2 PM 2	mitochondrion:16192270;plastid:24151298;plastid:24097264;plastid:19224954	plastid
205	Inner Envelope Membrane	NEG	AT2G33380	At2g33380	AT2G33380.1	3	0	0	1	0	1.97855	0	1	1.97855	1	1.97855	1.97855	Mix	| Symbols: RD20, CLO-3 | Caleosin-related family protein | chr2:14144984-14146374 REVERSE LENGTH=236	-	O22788	16.2.1.10 secondary metabolism.phenylpropanoids.lignin biosynthesis.CAD 21.2.2 redox.ascorbate and glutathione.glutathione 27.1.19 RNA.processing.ribonucleases 30.3 signalling.calcium 33.99 development.unspecified	stress drought + biotic	RD20 (PXG3, CLO-3) Caleosin-related family protein, Probable peroxygenase 3 / Clo-3 is present in microsomal and chloroplast envelope fractions and has a type I membrane orientation with about 2 kDa of the C terminal exposed to the cytosol	nd	ENV-OTH	1.97855	0	0	0	-	-	-	-	-	vacuole 1	cyto 6 mito 2	cytosol: 24214535	cytosol
206	Inner Envelope Membrane	SAFE	AT1G67700	At1g67700	AT1G67700.1	4	1.95345	2.90512	1	1.96016	0.989277	3	5.85857	5.94943	5.85857	5.94943	1.01551	Mix	| Symbol: None | expressed protein | chr1:25377902-25379691 FORWARD | Aliases: F12A21.32	356	Q8LDL0	26.1 misc.misc2 29.5 protein.degradation	stress high light	HHL1 HYPERSENSITIVE TO HIGH LIGHT1 metalloendopeptidase, chloroplast /	ENV-THY	ENV-THY	1.01551	59.7496	0	40.2504	TSC	M	-	-	-	plastid 5 golgi 1 vacuole 1 cyto 1	mito 7 plastid 4 cyto 3	-	mitochondrion
207	Inner Envelope Membrane	NEG	AT5G44000	At5g44000	AT5G44000.1	6	0	0.968374	1	3.92031	1.97855	6	1.96837	11.8989	1.96837	11.8989	6.04503	Mix	| Symbols: | Glutathione S-transferase family protein | chr5:17702231-17703934 REVERSE LENGTH=399	139	Q1H5B1	26.9 misc.glutathione S transferases	stress oxidative	conserved protein, contains glutathione S-transferase C-terminal domain /	n/a	ENV	6.04503	n/a	n/a	n/a	TSC	C	Y	78	-	nd	plastid 11 mito 3	-	plastid
208	Inner Envelope Membrane	SAFE	AT2G25080	At2g25080	AT2G25080.1	7	8.37054	8.29896	7.88	5.88047	5.93566	10.91	24.5495	22.7261	24.5495	22.7261	0.925727	Mix	| Symbols: ATGPX1, GPX1 | glutathione peroxidase 1 | chr2:10668134-10669828 FORWARD LENGTH=236	403	P52032	1.1.1.2 PS.lightreaction.photosystem II.PSII polypeptide subunits 19.3 tetrapyrrole synthesis.GSA 21.2.2 redox.ascorbate and glutathione.glutathione 29.5 protein.degradation	stress oxidative	GPX1 (GPX2, PHGPx) phospholipid hydroperoxide glutathione peroxidase 1, chloroplast precursor (EC 1.11.1.12) /	Mix	ENV-OTH	0.925727	33.7469	33.7764	32.4767	TSC	C	Y	72	-	plastid 9	plastid 15 mito 3	-	plastid
209	Inner Envelope Membrane	NEG	AT3G44380	At3g44380	AT3G44380.1	4				1.96016	4.94639	7	0	13.9065	1	14.9065	14.9065	Env only	| Symbol: None | expressed protein, predicted proteins, Arabidopsis thaliana | chr3:16047170-160478	350	Q9M287	33.2 development.late embryogenesis abundant	stress ?	LEA (Hin1-like) Late embryogenesis abundant (LEA) hydroxyproline-rich glycoprotein, containing Harpin-induced protein 1 domain /	n/a	ENV	14.9065	n/a	n/a	n/a	TSC	-	-	-	-	nd	mito 7 plastid 3 nucleus 2 extraC 2	-	mitochondrion
210	Inner Envelope Membrane	SAFE	AT3G45890	At3g45890	AT3G45890.1	14				5.88047	11.8713	15	0	32.7518	1	33.7518	33.7518	Env only	| Symbols: RUS1 | Protein of unknown function, DUF647 | chr3:16871697-16874100 FORWARD LENGTH=608	258	Q7X6P3	35.1 not assigned.no ontology	stress UV	RUS1 (HP48-like) ProteinProtein root UVB sensitive 1, conserved protein, restricted to eukaryotes, no similarity to characterized protein, chloroplast /	ENV	ENV	33.7518	100	0	0	-	C	Y	68	-	plastid 1	plastid 10 mito 2 nucleus 2	plastid:23580592	plastid
211	Inner Envelope Membrane	SAFE	AT2G31190	At2g31190	AT2G31190.1	12				3.92031	15.8284	18	0	37.7488	1	38.7488	38.7488	Env only	| Symbols: RUS2, WXR1 | Protein of unknown function, DUF647 | chr2:13291458-13293681 REVERSE LENGTH=433	257	Q9SJX7	35.2 not assigned.unknown	stress UV	RUS2 (HP48, EMB1879-like, WXR1) Protein root UVB sensitive 2, conserved plant protein, no similarity to characterized protein /	ENV	ENV	38.7488	100	0	0	-	-	Y	60	-	plastid 2	cyto 7 mito 3	plastid:20562234;unclear:19515790	cytosol
212	Inner Envelope Membrane	NEG	AT5G49820	At5g49820	AT5G49820.1	6				0	2.96783	4	0	6.96783	1	7.96783	7.96783	Env only	| Symbols: EMB1879, RUS6 | Protein of unknown function, DUF647 | chr5:20246753-20249432 REVERSE LENGTH=497	-	Q93YU2	29.2.2 protein.synthesis.ribosome biogenesis	stress UV	RUS6 (EMB1879) Protein root UVB sensitive 6 /	nd	ENV	7.96783	0	0	0	-	-	-	-	-	nd	plastid 6 mito 2 cyto 2 nucleus 2	-	cytosol
213	Inner Envelope Membrane	SAFE	AT3G63490	At3g63490	AT3G63490.1	10	7.8138	7.74699	5	13.7211	3.95711	3	20.5608	20.6782	20.5608	20.6782	1.00571	Mix	| Symbols: | Ribosomal protein L1p/L10e family | chr3:23444269-23446020 FORWARD LENGTH=346	404	Q9LY66	29.2.1.1.1.2.1 protein.synthesis.ribosomal protein.prokaryotic.chloroplast.50S subunit.L1 29.2.1.1.3 protein.synthesis.ribosomal protein.prokaryotic.unknown organellar	translation stroma	RPL1 50S ribosomal protein L1, chloroplast precursor /	STR-ENV	ENV-STR	1.00571	31.1191	60.5621	8.3188	TSC	C	Y	70	-	plastid 8 PM 1 nucleus 1	plastid 13 mito 3	-	plastid
214	Inner Envelope Membrane	SAFE	ATCG00830	AtCg00830	ATCG00830.1	7	0.976725	3.87349	2	1.96016	4.94639	3	6.85022	9.90654	6.85022	9.90654	1.44616	Mix	| Symbol: RPL2.1 | encodes a chloroplast ribosomal protein L2, a constituent of the large subunit o	405	P56791	29.2.1.1.1.2.2 protein.synthesis.ribosomal protein.prokaryotic.chloroplast.50S subunit.L2 1.1.1.2 PS.lightreaction.photosystem II.PSII polypeptide subunits	translation stroma	RPL2.1 50S ribosomal protein L2.1, chloroplast encoded /	STR-ENV	ENV-STR	1.44616	21.2126	78.7874	0	TSC	C*	-	-	-	plastid 3 PM 1	plastid 6 mito 6 cyto 3 nucleus 2	plastid encoded	plastid
215	Inner Envelope Membrane	SAFE	AT2G43030	At2g43030	AT2G43030.1	8	9.76725	7.74699	5	11.7609	3.95711	3	22.5142	18.7181	22.5142	18.7181	0.831387	Mix	| Symbols: | Ribosomal protein L3 family protein | chr2:17894898-17895713 FORWARD LENGTH=271	406	Q9SKX4	29.2.1.1 protein.synthesis.chloroplast/mito.plastid 29.2.1.1.1.2.3 protein.synthesis.ribosomal protein.prokaryotic.chloroplast.50S subunit.L3	translation stroma	RPL3A 50S ribosomal protein L3-1, chloroplast precursor /	STR-ENV	ENV-STR	0.831387	20.7545	77.2482	1.99733	TSC	C	Y	49	-	plastid 7 PM 1	plastid 14 mito 3	-	plastid
216	Inner Envelope Membrane	SAFE	AT1G05190	At1g05190	AT1G05190.1	12	7.8138	7.74699	8	27.4422	7.91422	6	23.5608	41.3564	23.5608	41.3564	1.75531	Mix	| Symbols: emb2394 | Ribosomal protein L6 family | chr1:1502515-1503738 REVERSE LENGTH=223	407	O23049	29.2.1.1 protein.synthesis.chloroplast/mito.plastid 29.2.1.1.1.2.6 protein.synthesis.ribosomal protein.prokaryotic.chloroplast.50S subunit.L6 29.2.1.1.3 protein.synthesis.ribosomal protein.prokaryotic.unknown organellar	translation stroma	RPL6 (EMB2394) 50S ribosomal protein L6, chloroplast precursor /	STR-ENV	ENV-STR	1.75531	28.7369	71.2631	0	TSC	C	Y	58	-	plastid 8	plastid 13 mito 3 cyto 2	-	plastid
217	Inner Envelope Membrane	SAFE	AT3G44890	At3g44890	AT3G44890.1	7	4.88363	6.77861	6	11.7609	1.97855	6	17.6622	19.7395	17.6622	19.7395	1.11761	Mix	| Symbols: RPL9 | ribosomal protein L9 | chr3:16386505-16387963 FORWARD LENGTH=197	408	P25864	29.2.1.1 protein.synthesis.chloroplast/mito.plastid 29.2.1.1.1.2.9 protein.synthesis.ribosomal protein.prokaryotic.chloroplast.50S subunit.L9	translation stroma	RPL9 50S ribosomal protein L9, chloroplast precursor /	STR-ENV	ENV-STR	1.11761	26.7871	60.3235	12.8894	TSC	C	Y	41	-	plastid 6	plastid 15	-	plastid
218	Inner Envelope Membrane	SAFE	AT5G13510	At5g13510	AT5G13510.1	6	1.95345	3.87349	7	5.88047	4.94639	4	12.8269	14.8269	12.8269	14.8269	1.15591	Mix	| Symbols: | Ribosomal protein L10 family protein | chr5:4341294-4341956 FORWARD LENGTH=220	409	Q9FY50	29.2.1.1 protein.synthesis.chloroplast/mito.plastid 29.2.1.1.1.2.10 protein.synthesis.ribosomal protein.prokaryotic.chloroplast.50S subunit.L10 29.2.1.1.3 protein.synthesis.ribosomal protein.prokaryotic.unknown organellar 35.20 not assigned.no ontology assigned	translation stroma	RPL10 50S ribosomal protein L10, chloroplast precursor /	STR-ENV	ENV-STR	1.15591	26.5815	63.1861	10.2324	TSC	C	Y	40	-	plastid 5 PM 1 cyto 1	plastid 13 mito 3	-	plastid
219	Inner Envelope Membrane	SAFE	AT1G32990	At1g32990	AT1G32990.1	7	8.79053	8.71536	7	19.6016	3.95711	5	24.5059	28.5587	24.5059	28.5587	1.16538	Mix	| Symbols: PRPL11 | plastid ribosomal protein l11 | chr1:11955827-11957139 FORWARD LENGTH=222	410	Q9MAP3	29.2.1.1 protein.synthesis.chloroplast/mito.plastid 29.2.1.1.1.2.11 protein.synthesis.ribosomal protein.prokaryotic.chloroplast.50S subunit.L11	translation stroma	RPL11 50S ribosomal protein L11, chloroplast precursor /	Mix	ENV-OTH	1.16538	25.2335	46.747	28.0196	TSC	C	Y	60	-	plastid 8 cyto 1	plastid 15 mito 3	-	plastid
220	Inner Envelope Membrane	SAFE	AT3G27830	At3g27830	AT3G27830.1	5	5.86035	8.71536	8	9.80078	9.89277	7	22.5757	26.6936	22.5757	26.6936	1.1824	Mix	| Symbols: RPL12-A, RPL12 | ribosomal protein L12-A | chr3:10318576-10319151 FORWARD LENGTH=191	411	P36210	29.2.1.1 protein.synthesis.chloroplast/mito.plastid 29.2.1.1.1.2.12 protein.synthesis.ribosomal protein.prokaryotic.chloroplast.50S subunit.L12 29.2.1.1.3 protein.synthesis.ribosomal protein.prokaryotic.unknown organellar	translation stroma	RPL12A 50S ribosomal protein L12-1, chloroplast precursor /	STR-ENV	ENV-STR	1.1824	37.7879	50.0902	12.1218	-	C	Y	58	-	plastid 8 PM 1	plastid 17 mito 3	-	plastid
221	Inner Envelope Membrane	SAFE	AT1G78630	At1g78630	AT1G78630.1	5	2.93018	0.968374	1	1.96016	0.989277	1	4.89855	3.94943	4.89855	3.94943	0.806246	Mix	| Symbol: EMB1473 | ribosomal protein L13 family protein, similar to ribosomal protein L13 GI:17013	412	Q9SYL9	29.2.1.1 protein.synthesis.chloroplast/mito.plastid 29.2.1.1.1.2.13 protein.synthesis.ribosomal protein.prokaryotic.chloroplast.50S subunit.L13 29.2.2 protein.synthesis.ribosome biogenesis	translation stroma	RPL13 (EMB1473) 50S ribosomal protein L13, chloroplast precursor /	STR-ENV	ENV-STR	0.806246	39.7497	53.8747	6.37558	TSC	C	Y	56	-	plastid 8 PM 1	plastid 17 mito 3	plastid:cpeb-tanz	plastid
222	Inner Envelope Membrane	SAFE	AT4G01310	At4g01310	AT4G01310.1	11	11.7207	11.6205	9	19.6016	3.95711	9	32.3412	32.5587	32.3412	32.5587	1.00672	Mix	| Symbols: | Ribosomal L5P family protein | chr4:544166-545480 REVERSE LENGTH=262	413	O04603	29.2.1.1 protein.synthesis.chloroplast/mito.plastid 29.2.1.1.1.2.5 protein.synthesis.ribosomal protein.prokaryotic.chloroplast.50S subunit.L5 29.2.2 protein.synthesis.ribosome biogenesis	translation stroma	RPL15 50S ribosomal protein L5, chloroplast precursor /	STR-ENV	ENV-STR	1.00672	26.7245	64.7026	8.57286	TSC	C	Y	39	-	plastid 8 PM 1 cyto 1	plastid 16 mito 2	-	plastid
223	Inner Envelope Membrane	SAFE	AT3G25920	At3g25920	AT3G25920.1	10	4.88363	5.81024	7	11.7609	0.989277	5	17.6939	17.7502	17.6939	17.7502	1.00318	Mix	| Symbols: RPL15 | ribosomal protein L15 | chr3:9491268-9492558 REVERSE LENGTH=277	414	P25873	29.2.1.1 protein.synthesis.chloroplast/mito.plastid 29.2.1.1.1.2.15 protein.synthesis.ribosomal protein.prokaryotic.chloroplast.50S subunit.L15 29.2.1.1.3 protein.synthesis.ribosomal protein.prokaryotic.unknown organellar	translation stroma	RPL15 50S ribosomal protein L15, chloroplast precursor /	STR-ENV	ENV-STR	1.00318	21.9029	78.0971	0	TSC	C	Y	65	-	plastid 7 PM 2	plastid 16	-	plastid
224	Inner Envelope Membrane	SAFE	ATCG00790	AtCg00790	ATCG00790.1	4	2.93018	4.84187	4	3.92031	4.94639	4	11.772	12.8667	11.772	12.8667	1.09299	Mix	| Symbol: RPL16 | chloroplast gene encoding a ribosomal protein L16, which is a constituent of 50S	415	P56793	29.2.1.1 protein.synthesis.chloroplast/mito.plastid 29.2.1.1.1.2.16 protein.synthesis.ribosomal protein.prokaryotic.chloroplast.50S subunit.L16	translation stroma	RPL16 50S ribosomal protein L16, chloroplast encoded /	STR-ENV	ENV-STR	1.09299	44.4229	55.5771	0	TSC	C*	-	-	-	plastid 4 PM 1	mito 13 plastid 4	plastid encoded	plastid
225	Inner Envelope Membrane	SAFE	AT3G54210	At3g54210	AT3G54210.1	3	0.976725	0.968374	0	5.88047	2.96783	3	1.9451	11.8483	1.9451	11.8483	6.09136	Mix	| Symbol: None | ribosomal protein L17 family protein, contains Pfam profile: PF01196 ribosomal pro	142	Q9M385	29.2.1.1 protein.synthesis.chloroplast/mito.plastid 29.2.1.1.1.2.17 protein.synthesis.ribosomal protein.prokaryotic.chloroplast.50S subunit.L17 29.2.1.1.3 protein.synthesis.ribosomal protein.prokaryotic.unknown organellar	translation stroma	RPL17 50S ribosomal protein L17, chloroplast precursor /	ENV-STR	ENV-STR	6.09136	53.0169	46.9831	0	TSC	C	Y	53	-	plastid 4	plastid 15 mito 2 nucleus 2	-	plastid
226	Inner Envelope Membrane	SAFE	AT4G17560	At4g17560	AT4G17560.1	2	1.46509	0	0	5.88047	0	1	1.46509	6.88047	1.46509	6.88047	4.69628	Mix	| Symbol: None | ribosomal protein L19 family protein, similar to plastid ribosomal protein L19 pre	416	Q8W463	29.2.1.1 protein.synthesis.chloroplast/mito.plastid 29.2.1.1.1.2.19 protein.synthesis.ribosomal protein.prokaryotic.chloroplast.50S subunit.L19	translation stroma	RPL19-1 50S ribosomal protein L19-1, chloroplast precursor /	STR-ENV	ENV-STR	4.69628	43.2218	56.7782	0	TSC	C	Y	71	-	plastid 5	plastid 14 mito 6	-	plastid
227	Inner Envelope Membrane	SAFE	AT5G47190	At5g47190	AT5G47190.1	4	1.46509	4.84187	4	11.7609	0.989277	2	10.307	14.7502	10.307	14.7502	1.43109	Mix	| Symbol: None | ribosomal protein L19 family protein, similar to plastid ribosomal protein L19 pre	143	Q8RXX5	29.2.1.1 protein.synthesis.chloroplast/mito.plastid 29.2.1.1.1.2.19 protein.synthesis.ribosomal protein.prokaryotic.chloroplast.50S subunit.L19	translation stroma	RPL19-2 50S ribosomal protein L19-2, chloroplast precursor /	ENV-STR	ENV-STR	1.43109	50.1206	49.8794	0	TSC	C	Y	71	-	plastid 6	plastid 15 mito 3	-	plastid
228	Inner Envelope Membrane	SAFE	ATCG00660	AtCg00660	ATCG00660.1	3	0.976725	1.93675	1	0	0	1	3.91347	1	3.91347	1	0.255528	Mix	| Symbol: RPL20 | encodes a chloroplast ribosomal protein L20, a constituent of the large subunit o	144	P56794	29.2.1.1 protein.synthesis.chloroplast/mito.plastid 29.2.1.1.1.1.18 protein.synthesis.ribosomal protein.prokaryotic.chloroplast.30S subunit.S18 29.2.1.1.1.2.20 protein.synthesis.ribosomal protein.prokaryotic.chloroplast.50S subunit.L20 29.5 protein.degradation 23.5.3 nucleotide metabolism.deoxynucleotide metabolism.cytosine deaminase 26.10 misc.cytochrome P450	translation stroma	RPL20 50S ribosomal protein L20, chloroplast encoded /	ENV-STR	ENV-STR	0.255528	57.81	42.19	0	TSC	C*	Y	41	-	plastid 4 PM 1	mito 13 plastid 5	plastid encoded	plastid
229	Inner Envelope Membrane	SAFE	AT1G35680	At1g35680	AT1G35680.1	3	0.976725	1.93675	3	3.92031	0.989277	0	5.91347	4.90959	5.91347	4.90959	0.830238	Mix	| Symbol: None | 50S ribosomal protein L21, chloroplast / CL21 (RPL21), identical to 50S ribosomal	417	P51412	29.2.1.1 protein.synthesis.chloroplast/mito.plastid 29.2.1.1.1.2.21 protein.synthesis.ribosomal protein.prokaryotic.chloroplast.50S subunit.L21 29.2.1.1.3 protein.synthesis.ribosomal protein.prokaryotic.unknown organellar	translation stroma	RPL21 50S ribosomal protein L21 chloroplast precursor /	STR-ENV	ENV-STR	0.830238	31.3538	68.6462	0	TSC	C	Y	83	-	plastid 13 nucleus 2 PM 1 golgi 1 cyto 1	plastid 16 mito 2	-	plastid
230	Inner Envelope Membrane	SAFE	ATCG00810	AtCg00810	ATCG00810.1	3	0.976725	1.93675	3	0	0	1	5.91347	1	5.91347	1	0.169105	Mix	| Symbol: RPL22 | encodes a chloroplast ribosomal protein L22, a constituent of the large subunit o	418	P56795	29.2.1.1 protein.synthesis.chloroplast/mito.plastid 29.2.1.1.1.2.22 protein.synthesis.ribosomal protein.prokaryotic.chloroplast.50S subunit.L22	translation stroma	RPL22 50S ribosomal protein L22, chloroplast encoded /	STR-ENV	ENV-STR	0.169105	24.1982	71.1443	4.65747	TSC	C*	-	-	-	plastid 4 PM 1	mito 8 plastid 3 nucleus 3	plastid encoded	plastid
231	Inner Envelope Membrane	SAFE	ATCG00840	AtCg00840	ATCG00840.1	1	0.976725	2.90512	2	9.80078	0.989277	0	5.88185	10.7901	5.88185	10.7901	1.83447	Mix	| Symbol: RPL23.1 | One of Eo chloroplast genes that encode chloroplast ribosomal protein L23, a c	419	P61845	29.2.1.1 protein.synthesis.chloroplast/mito.plastid 29.2.1.1.1.2.23 protein.synthesis.ribosomal protein.prokaryotic.chloroplast.50S subunit.L23	translation stroma	RPL23.1 50S ribosomal protein L23.1, chloroplast encoded /	STR-ENV	ENV-STR	1.83447	21.0381	78.9619	0	TSC	C*	-	-	-	plastid 3 PM 1	mito 5 cyto 4 plastid 3	plastid encoded	plastid
232	Inner Envelope Membrane	SAFE	AT5G54600	At5g54600	AT5G54600.1	2	0	0.968374	1	1.96016	0.989277	0	1.96837	2.94943	1.96837	2.94943	1.49841	Mix	| Symbol: None | 50S ribosomal protein L24, chloroplast (CL24), identical to SP:P92959 50S ribosom	145	P92959	29.2.1.1 protein.synthesis.chloroplast/mito.plastid 29.2.1.1.1.2.24 protein.synthesis.ribosomal protein.prokaryotic.chloroplast.50S subunit.L24 29.2.1.1.3 protein.synthesis.ribosomal protein.prokaryotic.unknown organellar	translation stroma	RPL24 50S ribosomal protein L24, chloroplast precursor /	ENV-STR	ENV-STR	1.49841	54.7461	45.2539	0	TSC	C	Y	49	-	plastid 5	plastid 16 mito 2	-	plastid
233	Inner Envelope Membrane	SAFE	AT5G40950	At5g40950	AT5G40950.1	2	0.976725	0	2	1.96016	0.989277	1	2.97673	3.94943	2.97673	3.94943	1.32677	Mix	| Symbol: None | 50S ribosomal protein L27, chloroplast, putative (RPL27), identical to SP:Q9FLN4 r	146	Q9FLN4	29.2.1.1 protein.synthesis.chloroplast/mito.plastid 29.2.1.1.1.2.27 protein.synthesis.ribosomal protein.prokaryotic.chloroplast.50S subunit.L27 1.3.2 PS.calvin cycle.rubisco small subunit 26.8 misc.nitrilases, nitrile lyases, berberine bridge enzymes, reticuline oxidases, troponine reductases	translation stroma	RPL27 50S ribosomal protein L27, chloroplast precursor /	ENV-STR	ENV-STR	1.32677	59.2382	40.7618	0	TSC	C	Y	19	-	plastid 8 PM 1	plastid 13 mito 3	-	plastid
234	Inner Envelope Membrane	SAFE	AT2G33450	At2g33450	AT2G33450.1	2				1.96016	0.989277	0	0	2.94943	1	3.94943	3.94943	Env only	| Symbol: None | 50S ribosomal protein L28, chloroplast (CL28) | chr2:14180655-14181609 FORWARD | A	420	O22795	29.2.1.1 protein.synthesis.chloroplast/mito.plastid 29.2.1.1.1.2.28 protein.synthesis.ribosomal protein.prokaryotic.chloroplast.50S subunit.L28 29.2.1.1.3 protein.synthesis.ribosomal protein.prokaryotic.unknown organellar	translation stroma	RPL28 50S ribosomal protein L28, chloroplast precursor /	STR-ENV	ENV	3.94943	26.2126	73.7874	0	TSC	C	Y	97	-	plastid 3 PM 1	plastid 12 mito 7	-	plastid
235	Inner Envelope Membrane	SAFE	AT5G65220	At5g65220	AT5G65220.1	5	0.976725	0.968374	4	7.84063	0.989277	2	5.9451	10.8299	5.9451	10.8299	1.82165	Mix	| Symbol: None | ribosomal protein L29 family protein, contains Pfam profile PF00831: ribosomal pro	421	Q9FJP3	29.2.1.1 protein.synthesis.chloroplast/mito.plastid 29.2.1.1.1.2.29 protein.synthesis.ribosomal protein.prokaryotic.chloroplast.50S subunit.L29	translation stroma	RPL29 50S ribosomal protein L29, chloroplast precursor /	STR-ENV	ENV-STR	1.82165	43.5503	45.972	10.4777	TSC	C	Y	58	-	plastid 7 PM 1	plastid 13 mito 4	-	plastid
236	Inner Envelope Membrane	SAFE	ATCG00760	AtCg00760	ATCG00760.1	1	0.976725	0.968374	1	1.96016	0	0	2.9451	1.96016	2.9451	1.96016	0.665566	Mix	| Symbol: RPL36 | encodes a chloroplast ribosomal protein L36, a constituent of the large subunit o	423	P62117	29.2.1.1 protein.synthesis.chloroplast/mito.plastid 29.2.1.1.1.2.36 protein.synthesis.ribosomal protein.prokaryotic.chloroplast.50S subunit.L36	translation stroma	RPL36 50S ribosomal protein L36, chloroplast encoded /	STR-ENV	ENV-STR	0.665566	39.0036	60.9964	0	TSC	C*	-	-	-	plastid 2 PM 1	mito 8 plastid 3 cyto 3	plastid encoded	plastid
237	Inner Envelope Membrane	SAFE	ATCG00770	AtCg00770	ATCG00770.1	6	2.93018	5.81024	5	13.7211	3.95711	6	13.7404	23.6782	13.7404	23.6782	1.72325	Mix	| Symbol: RPS8 | chloroplast 30S ribosomal protein S8 | chrC:80068-80472 REVERSE | Aliases: RPS8	424	P56801	29.2.1.1 protein.synthesis.chloroplast/mito.plastid 29.2.1.1.1.1.8 protein.synthesis.ribosomal protein.prokaryotic.chloroplast.30S subunit.S8 29.2.1.1.1.2.14 protein.synthesis.ribosomal protein.prokaryotic.chloroplast.50S subunit.L14 29.2.1.1.3 protein.synthesis.ribosomal protein.prokaryotic.unknown organellar	translation stroma	RPS8 30S ribosomal protein S8, chloroplast encoded /	Mix	ENV-OTH	1.72325	20.0109	63.4826	16.5065	TSC	C*	-	-	-	plastid 4 PM 1	plastid 4 mito 4 cyto 4	plastid encoded	plastid
238	Inner Envelope Membrane	SAFE	AT1G74970	At1g74970	AT1G74970.1	4	2.93018	3.87349	4	3.92031	0.989277	3	10.8037	7.90959	10.8037	7.90959	0.732121	Mix	| Symbol: None | ribosomal protein S9 (RPS9), identical to ribosomal protein S9 (Arabidopsis thalia	425	Q9XJ27	29.2.1.1 protein.synthesis.chloroplast/mito.plastid 29.2.2 protein.synthesis.ribosome biogenesis 29.2.1.1.1.1.9 protein.synthesis.ribosomal protein.prokaryotic.chloroplast.30S subunit.S9	translation stroma	RPS9 30S ribosomal protein S9, chloroplast precursor /	STR-ENV	ENV-STR	0.732121	32.6339	67.3661	0	TSC	C	Y	55	-	plastid 9 golgi 1 cyto 1 PM 1 nucleus 1	plastid 16	-	plastid
239	Inner Envelope Membrane	SAFE	ATCG00330	AtCg00330	ATCG00330.1	2	0	0.968374	1	0	0	2	1.96837	2	1.96837	2	1.01607	Mix	| Symbol: RPS14 | 30S chloroplast ribosomal protein S14 | chrC:36938-37240 REVERSE | Aliases: RPS14	426	P56804	29.2.1.1 protein.synthesis.chloroplast/mito.plastid 29.2.1.1.1.1.14 protein.synthesis.ribosomal protein.prokaryotic.chloroplast.30S subunit.S14	translation stroma	RPS14 30S ribosomal protein S14, chloroplast encoded /	STR-ENV	ENV-STR	1.01607	28.5536	71.4464	0	TSC	C*	-	-	-	plastid 4 PM 1	mito 5 plastid 4 nucleus 3 cyto 2	plastid encoded	plastid
240	Inner Envelope Membrane	SAFE	ATCG01120	AtCg01120	ATCG01120.1	5	3.9069	5.81024	4	5.88047	1.97855	2	13.7171	9.85903	13.7171	9.85903	0.718738	Mix	| Symbol: RPS15 | encodes a chloroplast ribosomal protein S15, a constituent of the small subunit o	427	P56805	29.2.1.1 protein.synthesis.chloroplast/mito.plastid 29.2.1.1.1.1.15 protein.synthesis.ribosomal protein.prokaryotic.chloroplast.30S subunit.S15	translation stroma	RPS15 30S ribosomal protein S15, chloroplast encoded /	STR-ENV	ENV-STR	0.718738	38.2852	47.8983	13.8165	TSC	C*	-	-	-	plastid 6 PM 1	plastid 3 mito 3 cyto 3 nucleus 3	plastid encoded	plastid
241	Inner Envelope Membrane	SAFE	AT4G34620	At4g34620	AT4G34620.1	4	3.9069	0.968374	0	5.88047	3.95711	5	4.87527	14.8376	4.87527	14.8376	3.04343	Mix	| Symbols: SSR16 | small subunit ribosomal protein 16 | chr4:16535084-16536092 REVERSE LENGTH=113	428	O65686	29.2.1.1 protein.synthesis.chloroplast/mito.plastid 29.2.1.1.3.1.16 protein.synthesis.ribosomal protein.prokaryotic.unknown organellar.30S subunit.S16	translation stroma	RPS16 30S ribosomal protein S16, chloroplast precursor /	STR-ENV	ENV-STR	3.04343	40.6691	45.0988	14.2321	TSC	M	-	-	-	plastid 5	mito 10 cyto 3 plastid 2	plastid:cpeb-tanz;plastid:18453549	plastid
242	Inner Envelope Membrane	SAFE	AT1G79850	At1g79850	AT1G79850.1	3	2.93018	3.87349	1	3.92031	2.96783	2	7.80367	8.88815	7.80367	8.88815	1.13897	Mix	| Symbol: None | 30S ribosomal protein S17, chloroplast / CS17 (RPS17), identical to 30S ribosomal	429	P16180	9.1.2 mitochondrial electron transport / ATP synthesis.NADH-DH (type I).localisation not clear 29.2.1.1 protein.synthesis.chloroplast/mito.plastid 29.2.1.1.1.1.17 protein.synthesis.ribosomal protein.prokaryotic.chloroplast.30S subunit.S17 29.2.1.1.3 protein.synthesis.ribosomal protein.prokaryotic.unknown organellar 29.3.1 protein.targeting.nucleus 35.20 not assigned.no ontology assigned	translation stroma	RPS17 30S ribosomal protein S17, chloroplast precursor /	Mix	ENV-OTH	1.13897	20.6549	49.5289	29.8161	TSC	C	Y	48	-	plastid 10 golgi 1 cyto 1 vacuole 1 nucleus 1	plastid 15 mito 3	-	plastid
243	Inner Envelope Membrane	SAFE	ATCG00650	AtCg00650	ATCG00650.1	1	0	0.968374	0	1.96016	0	0	0.968374	1.96016	0.968374	1.96016	2.02417	Mix	| Symbol: RPS18 | chloroplast-encoded ribosomal protein S18 | chrC:67917-68222 FORWARD | Aliases: R	141	P56807	23.5.3 nucleotide metabolism.deoxynucleotide metabolism.cytosine deaminase 26.10 misc.cytochrome P450 29.2.1.1 protein.synthesis.chloroplast/mito.plastid 29.2.1.1.1.1.18 protein.synthesis.ribosomal protein.prokaryotic.chloroplast.30S subunit.S18 29.5 protein.degradation	translation stroma	RPS18 30S ribosomal protein S18, chloroplast-encoded /	ENV-STR	ENV-STR	2.02417	51.4493	37.5479	11.0028	TSC	C*	-	-	-	plastid 4 PM 1	mito 10 plastid 4 nucleus 2	plastid encoded	plastid
244	Inner Envelope Membrane	SAFE	ATCG00820	AtCg00820	ATCG00820.1	2	0.976725	0	2	1.96016	0.989277	2	2.97673	4.94943	2.97673	4.94943	1.66271	Mix	| Symbol: RPS19 | Encodes a 6.8-kDa protein of the small ribosomal subunit. | chrC:84005-84283 REVE	430	P56808	29.2.1.1 protein.synthesis.chloroplast/mito.plastid 29.2.1.1.1.1.19 protein.synthesis.ribosomal protein.prokaryotic.chloroplast.30S subunit.S19 29.2.1.1.3 protein.synthesis.ribosomal protein.prokaryotic.unknown organellar	translation stroma	RPS19 30S ribosomal protein S19, chloroplast-encoded /	STR-ENV	ENV-STR	1.66271	32.9704	67.0296	0	TSC	C*	-	-	-	plastid 6	mito 7 plastid 3 cyto 2	plastid encoded	plastid
245	Inner Envelope Membrane	SAFE	AT3G15190	At3g15190	AT3G15190.1	4	1.95345	2.90512	3	0	0	1	7.85857	1	7.85857	1	0.12725	Mix	| Symbol: None | chloroplast 30S ribosomal protein S20, putative, contains Pfam profile: PF01649 ri	431	Q9ASV6	29.2.1.1 protein.synthesis.chloroplast/mito.plastid 29.2.1.1.1.1.20 protein.synthesis.ribosomal protein.prokaryotic.chloroplast.30S subunit.S20 35.20 not assigned.no ontology assigned	translation stroma	RPS20 30S ribosomal protein S20, chloroplast precursor /	STR-ENV	ENV-STR	0.12725	46.8647	53.1353	0	TSC	C	Y	77	-	plastid 10 golgi 1 vacuole 1 nucleus 1	plastid 13 mito 2 nucleus 2	-	plastid
246	Inner Envelope Membrane	SAFE	AT2G38140	At2g38140	AT2G38140.1	1				3.92031	0.989277	1	0	5.90959	1	6.90959	6.90959	Env only	| Symbol: None | chloroplast 30S ribosomal protein S31 (PSRP4) | chr2:15987961-15988676 FORWARD | A	432	O80439	29.2.1.1 protein.synthesis.chloroplast/mito.plastid 29.2.1.1.1.1.31 protein.synthesis.ribosomal protein.prokaryotic.chloroplast.30S subunit.S31	translation stroma	RPS31 (PSRP4) 30S ribosomal protein S31, plastid-specific ribosomal protein 4, chloroplast precursor /	STR-ENV	ENV	6.90959	26.2126	73.7874	0	TSC	C	Y	54	-	plastid 4	plastid 14 nucleus 2	nucleus:10737809	plastid
247	Inner Envelope Membrane	SAFE	AT2G42770	At2g42770	AT2G42770.1	6	0.976725	0.968374	1	5.88047	7.91422	9	2.9451	22.7947	2.9451	22.7947	7.73987	Mix	| Symbol: None | peroxisomal membrane 22 kDa family protein, contains Mpv17 / PMP22 family domain,	147	Q9SJH9	35.1 not assigned.no ontology	transporter ?	HP25 PMP22-like peroxisomal membrane 22 kDa family protein /	ENV	ENV	7.73987	100	0	0	TSC	-	Y	46	-	plastid 6 PM 1	mito 5 nucleus 3 perox 2 cyto 2	-	peroxisome
248	Inner Envelope Membrane	SAFE	AT5G19750	At5g19750	AT5G19750.1	1				3.92031	3.95711	3	0	10.8774	1	11.8774	11.8774	Env only	| Symbol: None | peroxisomal membrane 22 kDa family protein, similar to SP:P42925 22 kDa peroxisoma	148	F4K2L8	29.3.5 protein.targeting.peroxisomes	transporter ?	HP25-like (HP30c) PMP22-like peroxisomal membrane 22 kDa family protein /	ENV	ENV	11.8774	100	0	0	TSC	C	Y	74	-	plastid 3	plastid 11 mito 4 PM 2	plastid:17666025	plastid
249	Inner Envelope Membrane	SAFE	AT5G62720	At5g62720	AT5G62720.1	3				5.88047	12.8606	13	0	31.7411	1	32.7411	32.7411	Env only	| Symbol: None | integral membrane HPP family protein, contains Pfam domain, PF04982: HPP family |	149	Q8GZ51	35.1 not assigned.no ontology	transporter ?	IEP18 integral membrane HPP family protein, weak similarity to various transporter families /	ENV	ENV	32.7411	85.925	0	14.075	TSC	C	Y	65	-	plastid 4	plastid 7 mito 6 nucleus 2	-	plastid
250	Inner Envelope Membrane	SAFE	AT5G52540	At5g52540	AT5G52540.1	4	0	0	1	11.7609	12.8606	12	1	36.6215	1	36.6215	36.6215	Mix	| Symbols: | Protein of unknown function (DUF819) | chr5:21321672-21323702 REVERSE LENGTH=461	150	Q9LTG3	35.2 not assigned.unknown	transporter ?	HP47 conserved membrane protein family, weak similarity to various transporter families /	ENV	ENV	36.6215	96.6772	0	3.32279	TSC	C	Y	73	-	plastid 4	plastid 12 mito 4 PM 3	-	plastid
251	Inner Envelope Membrane	SAFE	AT4G24460	At4g24460	AT4G24460.1	2				3.92031	1.97855	2	0	7.89887	1	8.89887	8.89887	Env only	| Symbols: CLT2 | CRT (chloroquine-resistance transporter)-like transporter 2 | chr4:12642888-12645310 FORWARD LENGTH=431	151	A1L4X0	35.2 not assigned.unknown	transporter ?	CLT2 (CRT-like transporter 2) CRT (chloroquine-resistance transporter)-like transporter 2, weak similarity to various transporter families /	ENV	ENV	8.89887	100	0	0	-	C	Y	79	-	plastid 2	plastid 12 mito 2 PM 2	-	plastid
252	Inner Envelope Membrane	SAFE	AT1G32080	At1g32080	AT1G32080.1	5	0	1.93675	3	11.7609	14.8392	12	4.93675	38.6001	4.93675	38.6001	7.81893	Mix	| Symbols: | membrane protein, putative | chr1:11537572-11539756 REVERSE LENGTH=512	152	Q9FVQ4	26.9 misc.glutathione S transferases	transporter ?	HP45 LrgB-like family protein, conserved membrane protein /	ENV	ENV	7.81893	98.8259	0	1.17415	TSC	C	Y	13	Ps IEM	plastid 8 PM 1	plastid 13 mito 3 PM 2	-	plastid
253	Inner Envelope Membrane	SAFE	AT4G00370	At4g00370	AT4G00370.1	8				3.92031	5.93566	9	0	18.856	1	19.856	19.856	Env only	| Symbols: ANTR2, PHT4;4 | Major facilitator superfamily protein | chr4:163153-166111 REVERSE LENGTH=541	206	Q8GX78	34.2 transport.sugars 34.7 transport.phosphate 35.20 not assigned.no ontology assigned	transporter Ascorbate	PHt4-4 (P56-4, ANTR2) ascorbate transporter, chloroplast precursor /	ENV	ENV	19.856	100	0	0	TSC	C	-	-	-	plastid 2	mito 7 plastid 4 PM 3	plastid:18086223;plastid:14564522	mitochondrion
254	Inner Envelope Membrane	SAFE	AT5G06220	At5g06220	AT5G06220.1	12				1.96016	8.211	11.73	0	21.9012	1	22.9012	22.9012	Env only	| Symbol: None | expressed protein | chr5:1880193-1885638 FORWARD | Aliases: MBL20.10, MBL20_10	153	F4K2D7	35.2 not assigned.unknown	transporter K+/H+?	conserved plant protein, LETM1-like inner mitochondrial membrane proteins (K+ and H+ exchange) /	ENV	ENV	22.9012	100	0	0	TSC	-	-	-	-	plastid 2 golgi 1	mito 5 nucleus 3 plastid 2	-	cytosol
255	Inner Envelope Membrane	SAFE	AT3G11560	At3g11560	AT3G11560.2	22				7.84063	19.4888	20.27	0	47.5994	1	48.5994	48.5994	Env only	| Symbols: | LETM1-like protein | chr3:3639553-3645506 FORWARD LENGTH=872	154	Q8H0W4	35.2 not assigned.unknown 35.20 not assigned.no ontology assigned	transporter K+/H+?	conserved plant protein, LETM1-like inner mitochondrial membrane proteins (K+ and H+ exchange) /	ENV	ENV	48.5994	100	0	0	TSC	C	Y	31	-	plastid 2	mito 7 plastid 6 cyto 2 nucleus 2	-	mitochondrion
256	Inner Envelope Membrane	SAFE	AT3G60590	At3g60590	AT3G60590.2	3				0	0.989277	5	0	5.98928	1	6.98928	6.98928	Env only	| Symbol: None | expressed protein | chr3:22409348-22410878 FORWARD | Aliases: T4C21.1	155	Q9M201	35.2 not assigned.unknown	transporter aa ?	HP36b weak similarity to branched-chain amino acid transport system II carrier protein /	ENV	ENV	6.98928	100	0	0	TSC	M	Y	61	-	plastid 4	mito 5 plastid 4 PM 3 ER,extracellular,golgi 3 extraC 3	-	plastid
257	Inner Envelope Membrane	SAFE	AT4G28210	At4g28210	AT4G28210.1	5				5.88047	5.93566	5	0	16.8161	1	17.8161	17.8161	Env only	| Symbol: EMB1923 | expressed protein | chr4:13990626-13992084 FORWARD | Aliases: F26K10.90, F26K10	156	Q9M0I6	35.2 not assigned.unknown	transporter aa ?	EMB1923 weak similarity to aroP1 and Amino acid ABC transporter /	ENV	ENV	17.8161	100	0	0	TSC	C	Y	72	-	plastid 2	plastid 12 mito 3	-	plastid
258	Inner Envelope Membrane	SAFE	AT1G70610	At1g70610	AT1G70610.1	13				9.80078	12.8606	20	0	42.6614	1	43.6614	43.6614	Env only	| Symbols: ATTAP1, TAP1 | transporter associated with antigen processing protein 1 | chr1:26622086-26626331 FORWARD LENGTH=700	157	Q8RY46	17.2.2 hormone metabolism.auxin.signal transduction 34.16 transport.ABC transporters and multidrug resistance systems	transporter ABC	TAP1 ABC transporter family protein /	ENV	ENV	43.6614	100	0	0	-	C	Y	59	-	plastid 2	plastid 8 mito 6 PM 2	-	plastid
259	Inner Envelope Membrane	SAFE	AT3G21580	At3g21580	AT3G21580.1	6				5.88047	3.95711	6	0	15.8376	1	16.8376	16.8376	Env only	| Symbols: | cobalt ion transmembrane transporters | chr3:7602009-7603720 REVERSE LENGTH=391	158	Q944H2	12.2.2 N-metabolism.ammonia metabolism.glutamine synthetase 20.2.99 stress.abiotic.unspecified 27.3.69 RNA.regulation of transcription.SET-domain transcriptional regulator family 34.12 transport.metal	transporter ABC Co ?	ABCI12 (CbiQ-like) ATP-binding Cassette Superfamily, cobalt transport family protein /	ENV	ENV	16.8376	100	0	0	-	C	Y	62	-	plastid 2	plastid 11 PM 4 mito 3	-	plastid
260	Inner Envelope Membrane	SAFE	AT1G28530	At1g28530	AT1G28530.2	8				0	4.94639	5	0	9.94639	1	10.9464	10.9464	Env only	| Symbols: | unknown protein; INVOLVED IN: biological_process unknown; LOCATED IN: chloroplast; EXPRESSED IN: 19 plant structures; EXPRESSED DURING: 10 growth stages; Has 20 Blast hits to 20 proteins in 6 species: Archae - 0; Bacteria - 0; Metazoa	161	Q9SHP4	29.5.11.4.2 protein.degradation.ubiquitin.E3.RING	transporter ABC ?	ABC-like conserved plant protein, ABC1 family protein /	ENV	ENV	10.9464	100	0	0	-	C	Y	37	-	plastid 1	plastid 13 mito 2 nucleus 2	-	plastid
261	Inner Envelope Membrane	SAFE	AT5G03910	At5g03910	AT5G03910.1	18				19.6016	22.7534	20	0	62.3549	1	63.3549	63.3549	Env only	| Symbols: ATATH12, ATH12 | ABC2 homolog 12 | chr5:1054313-1057105 REVERSE LENGTH=634	162	Q9LZB8	20.1.2 stress.biotic.receptors 34.16 transport.ABC transporters and multidrug resistance systems	transporter ABC	ABC (ATH12) ABC-2 homologe 12, similar to sll1276 protein [Synechocystis sp] /	ENV	ENV	63.3549	100	0	0	TSC	C	Y	51	-	plastid 4	plastid 10 mito 3 vacuole 2	-	plastid
262	Inner Envelope Membrane	SAFE	AT5G64940	At5g64940	AT5G64940.1	7				3.92031	6.92494	3	0	13.8453	1	14.8453	14.8453	Env only	| Symbols: ATATH13, ATH13, ATOSA1, OSA1 | ABC2 homolog 13 | chr5:25949116-25953326 FORWARD LENGTH=761	-	Q93Y08	20.2 stress.abiotic	transporter ABC	ATH13 (ABC1K8, OSA1) Putative ABC transporter, ABC2 homolog 13 (ATH13) /	THY	ENV	14.8453	0	0	100	TSC	C	-	-	Ms E	plastid 4 PM 1	plastid 11 mito 4 cyto 2	-	plastid
263	Inner Envelope Membrane	SAFE	AT4G25450	At4g25450	AT4G25450.1	20	1.95345	4.84187	1	35.2828	34.6247	40	7.79532	109.908	7.79532	109.908	14.0992	Mix	| Symbols: ATNAP8, NAP8 | non-intrinsic ABC protein 8 | chr4:13009845-13013912 REVERSE LENGTH=714	163	Q8LPQ6	34.16 transport.ABC transporters and multidrug resistance systems	transporter ABC	NAP8 (HP77) Non-intrinsic ABC protein 8, chloroplast precursor /	ENV	ENV	14.0992	99.4058	0	0.594186	TSC	M	Y	24	Ps IEM	plastid 5 PM 1 cyto 1	mito 10 plastid 8	-	plastid
264	Inner Envelope Membrane	SAFE	AT4G33460	At4g33460	AT4G33460.1	7				1.96016	3.95711	5	0	10.9173	1	11.9173	11.9173	Env only	| Symbols: ATNAP13, EMB2751 | ABC transporter family protein | chr4:16098325-16100113 REVERSE LENGTH=271	164	Q8H1R4	20.2.5 stress.abiotic.light 29.5.15 protein.degradation.inhibitors 34.16 transport.ABC transporters and multidrug resistance systems	transporter ABC	NAP13 (EMB2751) Non-intrinsic ABC protein 13, chloroplast precursor /	ENV	ENV	11.9173	100	0	0	TSC	C	Y	48	-	plastid 3	plastid 14	-	plastid
265	Inner Envelope Membrane	NEG	AT5G58270	At5g58270	AT5G58270.1	21				15.6813	26.7105	23	0	65.3917	1	66.3917	66.3917	Env only	| Symbols: STA1, ATATM3, ATM3 | ABC transporter of the mitochondrion 3 | chr5:23562168-23567040 FORWARD LENGTH=728	159	Q9LVM1	34.16 transport.ABC transporters and multidrug resistance systems	transporter ABC GSSG	ABCB25 (ATM3, STA1, STARIK 1) mitochondrial half-ABC transporter, glutathione polysulfide transporter for iron-sulfur cluster assembly in the cytosol /	ENV	ENV	66.3917	100	0	0	TSC	M	Y	17	-	plastid 2 mito 2 PM 2	mito 12 plastid 5 PM 2	mitochondrion:17517886;mitochondrion:11158531	mitochondrion
266	Inner Envelope Membrane	SAFE	AT5G14100	At5g14100	AT5G14100.1	5				1.96016	2.96783	6	0	10.928	1	11.928	11.928	Env only	| Symbols: ATNAP14, NAP14 | non-intrinsic ABC protein 14 | chr5:4549706-4551632 REVERSE LENGTH=278	168	Q8LEF6	34.16 transport.ABC transporters and multidrug resistance systems	transporter ABC Co ?	NAP14 (TSC1) Non-intrinsic ABC protein 14, similar to cobalt import ATP-binding protein cbiO 1, chloroplast precursor /	ENV	ENV	11.928	100	0	0	TSC	C	Y	49	Ps IEM	plastid 2	plastid 14 cyto 2	-	plastid
267	Inner Envelope Membrane	SAFE	AT1G80300	At1g80300	AT1G80300.1	8	3.9069	1.93675	4	23.5219	28.9759	19.46	9.84365	71.9578	9.84365	71.9578	7.31008	Mix	| Symbols: NTT1, ATNTT1 | nucleotide transporter 1 | chr1:30191954-30194280 FORWARD LENGTH=624	169	Q39002	34.8 transport.metabolite transporters at the envelope membrane 34.9 transport.metabolite transporters at the mitochondrial membrane	transporter ATP/ADP	TLC1 (AATP1, NTT1) chloroplast ADP, ATP carrier protein 1, chloroplast precursor /	ENV	ENV	7.31008	100	0	0	TSC	C	Y	21	Ps IEM	plastid 5 PM 1	plastid 8 mito 7 PM 2	-	plastid
268	Inner Envelope Membrane	NEG	AT1G15500	At1g15500	AT1G15500.1	4	0	0	0	0	7.62733	3.54	0	11.1673	1	12.1673	12.1673	Env only	| Symbols: ATNTT2 | TLC ATP/ADP transporter | chr1:5326426-5328688 FORWARD LENGTH=618	170	P92935	34.8 transport.metabolite transporters at the envelope membrane 34.9 transport.metabolite transporters at the mitochondrial membrane	transporter ATP/ADP	TLC2 (AATP2, NTT2) chloroplast ADP,ATP carrier protein 2, chloroplast precursor /	ENV	ENV	12.1673	100	0	0	TSC	M	Y	43	-	plastid 2 PM 2	mito 8 plastid 5 PM 2	unclear:15610358	mitochondrion
269	Inner Envelope Membrane	SAFE	AT4G37270	At4g37270	AT4G37270.1	17				5.88047	13.8499	14	0	33.7304	1	34.7304	34.7304	Env only	| Symbols: HMA1, ATHMA1 | heavy metal atpase 1 | chr4:17541987-17546352 REVERSE LENGTH=819	171	Q9M3H5	20.2.3 stress.abiotic.drought/salt 34.12 transport.metal	transporter ATPase Cu	HMA1 (AHM1) Cu-transporting P-type ATPase, chloroplast precursor /	ENV	ENV	34.7304	100	0	0	TSC	M	Y	60	-	plastid 6	mito 7 plastid 5 PM 2 cyto 2	plastid envelope, GFP Seigneurin-Berny	plastid
270	Inner Envelope Membrane	SAFE	AT4G33520	At4g33520	AT4G33520.2	17	0.976725	0	0	3.92031	10.8821	21	0.976725	35.8024	0.976725	35.8024	36.6555	Mix	| Symbols: PAA1, HMA6 | P-type ATP-ase 1 | chr4:16118993-16125849 FORWARD LENGTH=949	172	Q9SZC9	34.12 transport.metal	transporter ATPase Cu	HMA6 (AHM6, PAA1) Cu I+-transporting P-type ATPase, chloroplast precursor (EC 3.6.3.4) /	ENV	ENV	36.6555	100	0	0	-	C	Y	14	-	plastid 2	plastid 12 mito 3	plastid:15772282	plastid
271	Inner Envelope Membrane	SAFE	AT4G13590	At4g13590	AT4G13590.1	7				1.96016	11.8713	10	0	23.8315	1	24.8315	24.8315	Env only	| Symbols: | Uncharacterized protein family (UPF0016) | chr4:7901369-7903792 REVERSE LENGTH=359	241	Q9T0H9	29.2.2 protein.synthesis.ribosome biogenesis	transporter Mn2+	CMT1 (PAM71-like, CCHA1-like, HP28b), chloroplast manganese transporter 1, similar to sll0615 protein) /	ENV	ENV	24.8315	100	0	0	TSC	C	Y	72	Ps IEM	plastid 3	plastid 11 mito 2	plastid:29734002	plastid
272	Inner Envelope Membrane	SAFE	AT5G59250	At5g59250	AT5G59250.1	4	1.95345	0.968374	1	7.84063	6.92494	8	3.92182	22.7656	3.92182	22.7656	5.80484	Mix	| Symbols: | Major facilitator superfamily protein | chr5:23903958-23906853 FORWARD LENGTH=558	173	Q0WWW9	34.2 transporter.sugars	transporter D-xylose-H+ ?	HP59 sugar-proton symporter-like, chloroplast /	ENV	ENV-OTH	5.80484	100	0	0	TSC	C	Y	31	Ps IEM	plastid 8	plastid 9 PM 3 mito 3	-	plastid
273	Inner Envelope Membrane	SAFE	AT5G16150	At5g16150	AT5G16150.1	6				7.84063	7.91422	8	0	23.7548	1	24.7548	24.7548	Env only	| Symbols: GLT1, PGLCT | plastidic GLC translocator | chr5:5272904-5275678 FORWARD LENGTH=546	174	Q56ZZ7	2.2.2.6 major CHO metabolism.degradation.starch.transporter 34.2 transport.sugars	transporter glucose ?	IEP62 (GLT1, PGLCT) plastid glucose transporter, chloroplast precursor /	ENV	ENV	24.7548	100	0	0	TSC	C	Y	85	-	plastid 5	plastid 7 mito 7 PM 2	-	plastid
274	Inner Envelope Membrane	SAFE	AT5G12170	At5g12170	AT5G12170.2	2				0	0.989277	2	0	2.98928	1	3.98928	3.98928	Env only	| Symbols: CLT3 | CRT (chloroquine-resistance transporter)-like transporter 3 | chr5:3931649-3934961 FORWARD LENGTH=452	-	Q8RWL5	29.5.11.4.2 protein.degradation.ubiquitin.E3.RING	transporter glutathione ?	CLT3 CRT (chloroquine-resistance transporter)-like transporter 3, transports probably both glutathione (GSH) and its precursor from the plastid to the cytosol, Chloroplast precursor /	nd	ENV	3.98928	0	0	0	-	C	Y	34	-	plastid 3	plastid 17	no data	no data
275	Inner Envelope Membrane	SAFE	AT5G10490	At5g10490	AT5G10490.1	2				1.96016	1.97855	1	0	4.93871	1	5.93871	5.93871	Env only	| Symbols: MSL2 | MSCS-like 2 | chr5:3300376-3304005 REVERSE LENGTH=673	175	Q56X46	26.2 misc.UDP glucosyl and glucoronyl transferases 27.3.28 RNA.regulation of transcription.squamosa promoter binding protein family (SBP) 31.2.5 cell.division.plastid	transporter ion channel	MscS (MsL2) mechanosensitive ion channel domain-containing protein /	ENV	ENV	5.93871	100	0	0	-	C	Y	75	-	plastid 2	mito 10 plastid 7	-	plastid
276	Inner Envelope Membrane	SAFE	AT4G00290	At4g00290	AT4G00290.1	12				1.96016	12.8606	12	0	26.8208	1	27.8208	27.8208	Env only	| Symbols: | Mechanosensitive ion channel protein | chr4:123097-125300 REVERSE LENGTH=497	176	Q8VZL4	26.2 misc.UDP glucosyl and glucoronyl transferases 27.3.28 RNA.regulation of transcription.squamosa promoter binding protein family (SBP) 35.1 not assigned.no ontology	transporter ion channel	MscS (MsL1) mechanosensitive ion channel domain-containing protein, mito GFP /	ENV	ENV	27.8208	100	0	0	-	M	Y	34	-	plastid 3 mito 2	mito 12 plastid 4	-	mitochondrion
277	Inner Envelope Membrane	SAFE	AT1G48460	At1g48460	AT1G48460.1	4	0	0.968374	0	5.88047	6.92494	6	0.968374	18.8054	0.968374	18.8054	19.4196	Mix	| Symbols: | unknown protein; FUNCTIONS IN: molecular_function unknown; INVOLVED IN: biological_process unknown; LOCATED IN: chloroplast envelope; EXPRESSED IN: 21 plant structures; EXPRESSED DURING: 13 growth stages; BEST Arabidopsis thaliana prot	178	Q5PNY9	35.2 not assigned.unknown	transporter ion channel ?	weak similarity to MscS Mechanosensitive ion channel /	ENV	ENV	19.4196	100	0	0	TSC	C	Y	82	-	plastid 4 PM 1	plastid 9 mito 6 PM 2	-	plastid
278	Inner Envelope Membrane	SAFE	AT5G43745	At5g43745	AT5G43745.1	15	0	0	1.5	6.99776	23.5547	19.37	1.5	49.9225	1.5	49.9225	33.2816	Mix	| Symbols: | Protein of unknown function (DUF1012) | chr5:17569435-17574954 REVERSE LENGTH=817	179	Q940Y9	35.1 not assigned.no ontology	transporter ion channel ?	HP88-like Ion channel DMI1-like, castor/pollux family /	ENV	ENV	33.2816	98.8114	0	1.18865	TSC	C	Y	55	-	plastid 5 PM 1 nucleus 1	plastid 7 mito 4 PM 3	-	plastid
279	Inner Envelope Membrane	SAFE	AT5G02940	At5g02940	AT5G02940.1	33	6.83708	9.68374	4.5	42.0062	75.373	78.63	21.0208	196.009	21.0208	196.009	9.32453	Mix	| Symbols: | Protein of unknown function (DUF1012) | chr5:684671-689674 REVERSE LENGTH=813	180	Q8VZM7	35.1 not assigned.no ontology	transporter ion channel ?	HP88 ion channel DMI1-like, castor/pollux family /	ENV	ENV	9.32453	98.4907	0	1.50929	TSC	M	Y	42	-	plastid 7 PM 1 golgi 1 cyto 1	plastid 5 mito 5 PM 2 cyto 2	-	mitochondrion
280	Inner Envelope Membrane	SAFE	AT1G19800	At1g19800	AT1G19800.1	6				1.96016	10.8821	8	0	20.8422	1	21.8422	21.8422	Env only	| Symbols: TGD1 | trigalactosyldiacylglycerol 1 | chr1:6846812-6847954 FORWARD LENGTH=350	165	Q8L4R0	27.3.39 RNA.regulation of transcription.AtSR transcription factor family 34.13 transport.peptides and oligopeptides	transporter lipids	TDG1 permease subunit of the chloroplast lipid transporter /	ENV	ENV	21.8422	100	0	0	TSC	-	-	-	-	plastid 4	mito 5 plastid 4 PM 3	-	plastid
281	Inner Envelope Membrane	SAFE	AT3G20320	At3g20320	AT3G20320.1	20	4.88363	2.90512	5	17.6414	41.5497	40	12.7887	99.1911	12.7887	99.1911	7.75612	Mix	| Symbols: TGD2 | trigalactosyldiacylglycerol2 | chr3:7087657-7089640 REVERSE LENGTH=381	166	Q9LTR2	29.3.3 protein.targeting.chloroplast	transporter lipids	TGD2 (ABCI15, HP41b) phosphatidic acid-binding protein, chloroplast precursor /	ENV	ENV	7.75612	94.5411	0	5.45894	TSC	C	Y	45	Ps IEM	plastid 7 PM 1 golgi 1 cyto 1	plastid 14	Plastid GFP (Awai et al., 2006)	plastid
282	Inner Envelope Membrane	SAFE	AT1G65410	At1g65410	AT1G65410.1	10	0.976725	0	0	3.92031	11.8713	12	0.976725	27.7916	0.976725	27.7916	28.4539	Mix	| Symbols: ATNAP11, TGD3, NAP11 | non-intrinsic ABC protein 11 | chr1:24295362-24297332 FORWARD LENGTH=345	167	Q9AT00	34.16 transport.ABC transporters and multidrug resistance systems	transporter lipids ABC	TDG3 (ABCI13, NAP11) Non-intrinsic ABC protein 11, ATPase subunit of the chloroplast lipid transporter, chloroplast precursor /	ENV	ENV	28.4539	100	0	0	TSC	C	Y	46	-	plastid 2	plastid 16 mito 2	plastid:17938172	plastid
283	Inner Envelope Membrane	NEG	AT1G27695	At1g27695	AT1G27695.1	2				0	0.989277	2	0	2.98928	1	3.98928	3.98928	Env only	| Symbols: | glycine-rich protein | chr1:9639214-9640002 FORWARD LENGTH=91	-	Q8VY77	35.1.40 not assigned.no ontology.glycine rich proteins	transporter lipids	TGD5 Protein TRIGALACTOSYLDIACYLGLYCEROL 5, chloroplast /	nd	ENV	3.98928	0	0	0	-	-	-	-	-	nd	ExtraC 6 ER 4 golgi 4 cyto 3 PM 3 plastid 2	-	plasma membrane
284	Inner Envelope Membrane	SAFE	AT3G57280	At3g57280	AT3G57280.1	4	1.95345	0.968374	1	5.88047	3.95711	7	3.92182	16.8376	3.92182	16.8376	4.2933	Mix	| Symbols: | Transmembrane proteins 14C | chr3:21193960-21195547 FORWARD LENGTH=226	237	Q93V66	35.2 not assigned.unknown	transporter lipid FA	FAX1 (HP26b-like conserved 14c-like transmembrane protein), Protein FATTY ACID EXPORT 1, chloroplast /	ENV	ENV-OTH	4.2933	100	0	0	TSC	C	Y	33	-	plastid 6 PM 1	plastid 14 mito 4	-	plastid
285	Inner Envelope Membrane	SAFE	AT2G38550	At2g38550	AT2G38550.1	11	2.93018	1.93675	2	11.7609	15.8284	18	6.86692	45.5894	6.86692	45.5894	6.63898	Mix	| Symbols: | Transmembrane proteins 14C | chr2:16132178-16134229 FORWARD LENGTH=335	238	Q9ZVH7	27.3.67 RNA.regulation of transcription.putative transcription regulator 30.5 signalling.G-proteins 34.13 transport.peptides and oligopeptides	transporter lipid FA	FAX3 (HP26b-like conserved 14c-like transmembrane protein), Protein FATTY ACID EXPORT 3, chloroplast /	ENV	ENV	6.63898	100	0	0	TSC	C	Y	72	Ps IEM	plastid 5 PM 1 mito 1	plastid 15 mito 5	-	plastid
286	Inner Envelope Membrane	SAFE	AT1G01790	At1g01790	AT1G01790.1	34	6.28034	7.2628	7	65.2732	53.5694	75.83	20.5431	194.673	20.5431	194.673	9.47628	Mix	| Symbols: KEA1, ATKEA1 | K+ efflux antiporter 1 | chr1:284781-290869 FORWARD LENGTH=1193	181	Q9ZTZ7	34.15 transport.potassium	transporter K	KEA1 (HP64) K+ efflux antiporter, chloroplast precursor /	ENV	ENV	9.47628	100	0	0	TSC	-	Y	49	-	plastid 5 PM 2	plastid 3 mito 3 PM 2 cyto 2 nucleus 2	unclear:24278440	plasma membrane
287	Inner Envelope Membrane	SAFE	AT4G00630	At4g00630	AT4G00630.1	20	2.51018	2.42093	0	20.9737	33.487	32.17	4.93112	86.6307	4.93112	86.6307	17.5682	Mix	| Symbols: KEA2, ATKEA2 | K+ efflux antiporter 2 | chr4:261655-267789 REVERSE LENGTH=1174	182	O65272	34.15 transport.potassium	transporter K	KEA2 (HP64-like) K+ efflux antiporter, chloroplast /	ENV	ENV	17.5682	100	0	0	TSC	-	-	-	Ps IEM	plastid 5 PM 2	mito 4 PM 2 nucleus 2	unclear:24278440	plasma membrane,peroxisome
288	Inner Envelope Membrane	SAFE	AT3G56290	At3g56290	AT3G56290.1	2				0	0	2	0	2	1	3	3	Env only	| Symbols: | unknown protein; Has 39 Blast hits to 39 proteins in 15 species: Archae - 0; Bacteria - 0; Metazoa - 0; Fungi - 0; Plants - 39; Viruses - 0; Other Eukaryotes - 0 (source: NCBI BLink). | chr3:20878743-20879541 REVERSE LENGTH=173	-	Q9LYL4	34.15 transport.potassium	transporter K ?	Potassium transporter ? /	nd	ENV	3	0	0	0	-	C	Y	37	-	plastid 1	plastid 8 mito 5 nucleus 3	-	plastid
289	Inner Envelope Membrane	SAFE	AT5G17520	At5g17520	AT5G17520.1	6				1.96016	5.93566	6	0	13.8958	1	14.8958	14.8958	Env only	| Symbols: RCP1, MEX1 | root cap 1 (RCP1) | chr5:5772796-5775231 REVERSE LENGTH=415	184	Q9LF50	2.2.2.6 major CHO metabolism.degradation.starch.transporter 34.8 transport.metabolite transporters at the envelope membrane	transporter maltose	MEX1 (RCP1) maltose transporter (root cap 1), chloroplast precursor /	ENV	ENV	14.8958	100	0	0	TSC	C	Y	47	Ps IEM	plastid 2 vacuole 1	plastid 10 mito 2 PM 2	plastid:14704427	plastid
290	Inner Envelope Membrane	SAFE	AT4G32400	At4g32400	AT4G32400.1	11				7.84063	5.93566	14	0	27.7763	1	28.7763	28.7763	Env only	| Symbols: EMB104, SHS1, EMB42, ATBT1 | Mitochondrial substrate carrier family protein | chr4:15638686-15640238 FORWARD LENGTH=392	185	Q9SUV1	2.1.2.5 major CHO metabolism.synthesis.starch.transporter	transporter MCF ATP/ADP ?	MCF (SHS1, BT1, EMB42, EMB104) Brittle-1 adenylate translocator-like protein /	ENV	ENV	28.7763	100	0	0	TSC	-	Y	88	-	plastid 2 PM 1	mito 7 cyto 2	mitochondrion:21330298;plastid:21330298	mitochondrion,plastid
291	Inner Envelope Membrane	SAFE	AT5G01500	At5g01500	AT5G01500.1	12				13.7211	13.563	8.8	0	36.0841	1	37.0841	37.0841	Env only	| Symbols: TAAC | thylakoid ATP/ADP carrier | chr5:199017-201329 FORWARD LENGTH=415	186	Q9M024	34.9 transport.metabolite transporters at the mitochondrial membrane 34.17 transport.peroxisomes 34.21 transport.calcium	transporter MCF ATP/ADP ?	TAAC (MCF, HP45b) thylakoid ATP/ADP Carrier /	ENV	ENV	37.0841	94.9249	0	5.0751	TSC	C	Y	61	-	plastid 4	plastid 6 mito 4 cyto 2	plastid:23085732;plastid:17261580	plastid
292	Inner Envelope Membrane	NEG	AT1G78180	At1g78180	AT1G78180.1	9				1.96016	8.9035	9	0	19.8637	1	20.8637	20.8637	Env only	| Symbols: | Mitochondrial substrate carrier family protein | chr1:29416919-29418525 FORWARD LENGTH=418	187	Q9C9R4	11.1.13 lipid metabolism.FA synthesis and FA elongation.acyl-CoA binding protein 29.5.11.4.2 protein.degradation.ubiquitin.E3.RING 34.9 transport.metabolite transporters at the mitochondrial membrane	transporter MCF	MCF mitochondrial substrate carrier family protein /	ENV	ENV	20.8637	100	0	0	TSC	-	Y	82	-	plastid 1 PM 1	plastid 5 mito 4 perox 2 nucleus 2	-	peroxisome
293	Inner Envelope Membrane	SAFE	AT5G42130	At5g42130	AT5G42130.1	12				7.84063	13.8499	16	0	37.6905	1	38.6905	38.6905	Env only	| Symbols: | Mitochondrial substrate carrier family protein | chr5:16835572-16836810 REVERSE LENGTH=412	188	Q9FHX2	34.9 transport.metabolite transporters at the mitochondrial membrane	transporter MCF	MCF (Mfl1) mitochondrial substrate carrier family protein /	ENV	ENV	38.6905	98.6584	1.34164	0	TSC	-	Y	92	-	plastid 2	plastid 7 mito 4 cyto 2	-	plastid
294	Inner Envelope Membrane	SAFE	AT2G35800	At2g35800	AT2G35800.1	20				17.6414	33.6354	30	0	81.2768	1	82.2768	82.2768	Env only	| Symbols: | mitochondrial substrate carrier family protein | chr2:15044437-15048352 FORWARD LENGTH=823	189	Q8VZP7	29.2.2 protein.synthesis.ribosome biogenesis 34.9 transport.metabolite transporters at the mitochondrial membrane	transporter MCF	MCF (HP90) mitochondrial substrate carrier family protein /	ENV	ENV	82.2768	100	0	0	TSC	-	-	-	Ps IEM	plastid 2	cyto 5 mito 3 plastid 2	-	cytosol
295	Inner Envelope Membrane	SAFE	AT3G51870	At3g51870	AT3G51870.1	3				0	2.26545	2.2	0	4.46545	1	5.46545	5.46545	Env only	| Symbols: | Mitochondrial substrate carrier family protein | chr3:19243978-19246611 FORWARD LENGTH=381	190	O65023	34.9 transport.metabolite transporters at the mitochondrial membrane 34.17 transport.peroxisomes 34.21 transport.calcium	transporter MCF Ca/X ? ATP/ADP?	MCF (EAAC, HP42) mitochondrial substrate carrier family protein, similar to peroxisomal Ca-dependent solute carrier /	ENV	ENV	5.46545	100	0	0	-	C	Y	26	-	plastid 3	mito 7 plastid 5	-	mitochondrion
296	Inner Envelope Membrane	SAFE	AT4G39460	At4g39460	AT4G39460.1	5	0.976725	1.93675	1	7.84063	14.8392	10	3.91347	32.6798	3.91347	32.6798	8.35059	Mix	| Symbols: SAMC1, SAMT1 | S-adenosylmethionine carrier 1 | chr4:18356093-18358596 REVERSE LENGTH=325	191	Q94AG6	34.9 transport.metabolite transporters at the mitochondrial membrane	transporter MCF SAM	MCF (SAMC1/SAMT1, HP35) S-Adenosylmethionine transporter, dual targeted (chloroplast, mitochondria) /	ENV	ENV	8.35059	91.2212	0	8.77875	TSC	C	Y	23	Ms E	plastid 3 PM 1 mito 1	plastid 7 mito 5 cyto 2	plastid:17098813; mitochondrion:16950860	plastid
297	Inner Envelope Membrane	NEG	AT1G34065	At1g34065	AT1G34065.1	1				0	1.97855	2	0	3.97855	1	4.97855	4.97855	Env only	| Symbols: SAMC2 | S-adenosylmethionine carrier 2 | chr1:12398717-12401036 REVERSE LENGTH=345	-	F4HT41	34.9 transport.metabolite transporters at the mitochondrial membrane	transporter MCF SAM	MCF SAMC2 Probable S-adenosylmethionine carrier 2, chloroplast /	nd	ENV	4.97855	0	0	0	-	C	-	-	-	nd	plastid 7 mito 7	-	plastid
298	Inner Envelope Membrane	SAFE	AT2G26360	At2g26360	AT2G26360.1	2				0	0	2	0	2	1	3	3	Env only	| Symbols: | Mitochondrial substrate carrier family protein | chr2:11221603-11223160 REVERSE LENGTH=387	-	F4IUJ2	34.9 transport.metabolite transporters at the mitochondrial membrane	transporter MCF SAM ?	MCF Mitochondrial substrate carrier family protein, chloroplast precursor /	nd	ENV	3	0	0	0	-	C	Y	16	-	plastid 1	mito 10 plastid 5	-	mitochondrion
299	Inner Envelope Membrane	SAFE	AT5G22830	At5g22830	AT5G22830.1	14				7.84063	19.7855	12	0	39.6262	1	40.6262	40.6262	Env only	| Symbols: ATMGT10, GMN10, MGT10, MRS2-11 | magnesium (Mg) transporter 10 | chr5:7627676-7630633 FORWARD LENGTH=459	192	Q058N4	26.7 misc.oxidases - copper, flavone etc 29.4 protein.postranslational modification 34.14 transport.unspecified cations	transporter Mg	MRS2-11 (GMN10, MGT10) magnesium transporter 10, CorA-like family protein /	ENV	ENV	40.6262	92.5757	0	7.42425	TSC	C	Y	62	-	plastid 4 PM 1	plastid 11 nucleus 2 cyto 2	-	plastid
300	Inner Envelope Membrane	NEG	AT3G13070	At3g13070	AT3G13070.1	8				0	10.3874	8.73	0	19.1174	1	20.1174	20.1174	Env only	| Symbols: | CBS domain-containing protein / transporter associated domain-containing protein | chr3:4191511-4195112 REVERSE LENGTH=661	193	Q9LK65	2.2.1.4 major CHO metabolism.degradation.sucrose.hexokinase	transporter Mg & Co ?	CorC-like similarity to magnesium and cobalt efflux protein CorC /	ENV	ENV	20.1174	100	0	0	TSC	C	Y	71	-	plastid 1 PM 1	plastid 7 mito 5 PM 2 cyto 2	-	plastid
301	Inner Envelope Membrane	SAFE	AT1G55930	At1g55930	AT1G55930.1	5				5.88047	7.41958	7.27	0	20.5701	1	21.5701	21.5701	Env only	| Symbols: | CBS domain-containing protein / transporter associated domain-containing protein | chr1:20918895-20922133 FORWARD LENGTH=653	194	Q84R21	2.2.1.4 major CHO metabolism.degradation.sucrose.hexokinase	transporter Mg & Co ?	CorC-like similarity to magnesium and cobalt efflux protein CorC /	ENV	ENV	21.5701	100	0	0	TSC	C	Y	72	-	plastid 1	plastid 8 mito 5 cyto 2 PM 2	-	plastid
302	Inner Envelope Membrane	SAFE	AT2G02590	At2g02590	AT2G02590.1	3				0	1.97855	3	0	4.97855	1	5.97855	5.97855	Env only	| Symbols: | FUNCTIONS IN: molecular_function unknown; INVOLVED IN: biological_process unknown; LOCATED IN: chloroplast; EXPRESSED IN: 21 plant structures; EXPRESSED DURING: 13 growth stages; CONTAINS InterPro DOMAIN/s: Putative small multi-drug ex	195	O64717	35.2 not assigned.unknown	transporter multidrug ?	putative small multi-drug export protein /	ENV	ENV	5.97855	100	0	0	-	C	Y	78	-	plastid 2	plastid 13 mito 3 PM 2	-	plastid
303	Inner Envelope Membrane	SAFE	AT2G21340	At2g21340	AT2G21340.1	3	0	0.968374	0	1.96016	5.93566	3	0.968374	10.8958	0.968374	10.8958	11.2517	Mix	| Symbols: | MATE efflux family protein | chr2:9132629-9136236 FORWARD LENGTH=559	196	Q8W4G3	20.1.3 stress.biotic.signalling	transporter multidrug ?	EDS5-like (Sid1) multidrug,oligosaccharidyllipid,polysaccharide flippase superfamily /	ENV	ENV	11.2517	100	0	0	TSC	C	Y	56	-	plastid 2	plastid 12 mito 3 PM 2	-	plastid
304	Inner Envelope Membrane	SAFE	AT2G26900	At2g26900	AT2G26900.1	10	0	0	1	19.6016	17.807	13	1	50.4086	1	50.4086	50.4086	Mix	| Symbols: | Sodium Bile acid symporter family | chr2:11475156-11477870 REVERSE LENGTH=409	197	Q1EBV7	34.14 transport.unspecified cations	transporter Na/Pyruvate	BASS2 (IEP36) sodium/pyruvate cotransporter, chloroplast /	ENV-THY	ENV	50.4086	71.8354	0	28.1646	TSC	C	Y	74	-	plastid 2 PM 1	plastid 10 mito 5 PM 2	-	plastid
305	Inner Envelope Membrane	SAFE	AT3G56160	At3g56160	AT3G56160.1	5				9.80078	3.95711	7	0	20.7579	1	21.7579	21.7579	Env only	| Symbols: | Sodium Bile acid symporter family | chr3:20837733-20841541 REVERSE LENGTH=436	198	F4IZC4	35.2 not assigned.unknown	transporter Na/X ?	BASS4 (IEP36-like) Probable sodium/metabolite cotransporter, chloroplast /	ENV	ENV	21.7579	100	0	0	TSC	C	Y	47	-	plastid 3	plastid 12 PM 2 mito 2	-	plastid
306	Inner Envelope Membrane	SAFE	AT1G78560	At1g78560	AT1G78560.1	1	0	0.968374	0	1.96016	0.989277	1	0.968374	3.94943	0.968374	3.94943	4.07842	Mix	| Symbol: None | bile acid:sodium symporter family protein, low similarity to SP:Q12908 Ileal sodiu	199	Q93YR2	34.14 transport.unspecified cations	transporter Na/X ?	BASS1 (IEP36-like) Probable sodium/metabolite cotransporter, chloroplast /	ENV	ENV-OTH	4.07842	100	0	0	TSC	C	Y	70	-	plastid 2	plastid 12 mito 4 PM 2	-	plastid
307	Inner Envelope Membrane	NEG	AT2G16800	At2g16800	AT2G16800.1	1				1.96016	0	1	0	2.96016	1	3.96016	3.96016	Env only	| Symbol: None | high-affinity nickel-transport family protein, contains Pfam domain, PF03824: High	200	Q9SLD9	26.2 misc.UDP glucosyl and glucoronyl transferases 27.3.44 RNA.regulation of transcription.chromatin remodeling factors 30.2.16 signalling.receptor kinases.Catharanthus roseus-like RLK1 34.12 transport.metal	transporter Ni ?	NiTP high-affinity nickel-transport family protein /	n/a	ENV	3.96016	n/a	n/a	n/a	-	C	Y	78	-	nd	plastid 12 PM 2	-	plastid
308	Inner Envelope Membrane	SAFE	AT5G64290	At5g64290	AT5G64290.1	5	1.95345	4.84187	2	17.1514	14.4632	8.8	8.79532	40.4146	8.79532	40.4146	4.59501	Mix	| Symbols: DCT, DIT2.1 | dicarboxylate transport 2.1 | chr5:25714495-25716642 REVERSE LENGTH=563	201	Q9FMF7	34.8 transport.metabolite transporters at the envelope membrane 34.9 transport.metabolite transporters at the mitochondrial membrane	transporter oxoglut/mal	DiT2-1 (DCT1) glutamate/malate translocator, chloroplast precursor /	ENV-THY	ENV-THY	4.59501	76.1144	0	23.8856	TSC	C	Y	68	Ps IEM	plastid 6 PM 1	plastid 13 mito 3	-	plastid
309	Inner Envelope Membrane	SAFE	AT5G64280	At5g64280	AT5G64280.1	2	0.976725	0	1	2.4502	3.34376	2.2	1.97673	7.99395	1.97673	7.99395	4.04404	Mix	| Symbols: DiT2.2 | dicarboxylate transporter 2.2 | chr5:25711330-25713411 REVERSE LENGTH=549	202	Q9FMF8	34.8 transport.metabolite transporters at the envelope membrane 34.9 transport.metabolite transporters at the mitochondrial membrane	transporter glutamate/mal	DiT2-2 glutamate/malate translocator, chloroplast precursor /	ENV	ENV-OTH	4.04404	100	0	0	TSC	C	Y	54	-	plastid 1	plastid 12 mito 4	-	plastid
310	Inner Envelope Membrane	SAFE	AT5G12860	At5g12860	AT5G12860.1	5	1.95345	1.93675	2	7.84063	13.8499	14	5.8902	35.6905	5.8902	35.6905	6.05931	Mix	| Symbols: DiT1 | dicarboxylate transporter 1 | chr5:4059927-4061919 REVERSE LENGTH=557	203	Q9LXV3	29.2.2 protein.synthesis.ribosome biogenesis 34.9 transport.metabolite transporters at the mitochondrial membrane	transporter oxoglut/mal	DiT1 (IEP45, OMT) 2-oxoglutarate/malate translocator, chloroplast precursor /	ENV-THY	ENV	6.05931	81.7558	0	18.2442	TSC	C	Y	70	Ps IEM	plastid 6 PM 1	plastid 14 PM 2	-	plastid
311	Inner Envelope Membrane	SAFE	AT3G26570	At3g26570	AT3G26570.1	6				11.7609	13.8499	8	0	33.6108	1	34.6108	34.6108	Env only	| Symbols: PHT2;1, ORF02 | phosphate transporter 2;1 | chr3:9756261-9758413 FORWARD LENGTH=613	204	Q38954	34.7 transport.phosphate	transporter Pi	PHt2-1 (IEP60, ORF02) phosphate transporter, chloroplast precursor /	ENV	ENV	34.6108	100	0	0	TSC	-	Y	71	-	plastid 3	plastid 6 mito 4	plastid:12172020	mitochondrion
312	Inner Envelope Membrane	SAFE	AT2G29650	At2g29650	AT2G29650.1	4				1.96016	1.97855	4	0	7.93871	1	8.93871	8.93871	Env only	| Symbols: ANTR1, PHT4;1 | phosphate transporter 4;1 | chr2:12673685-12676003 REVERSE LENGTH=512	205	O82390	34.2 transport.sugars 34.7 transport.phosphate	transporter Pi ? Ascorbate	PHt4-1 (P56-2, ANTR1) thylakoid sodium-dependent inorganic phosphate or ascorbate transporter, chloroplast precursor /	ENV	ENV	8.93871	100	0	0	TSC	C	Y	59	-	plastid 1	plastid 8 mito 5 PM 2	plastid:18086223;plastid:14564522	plastid
313	Inner Envelope Membrane	SAFE	AT3G46980	At3g46980	AT3G46980.1	5				5.88047	5.93566	7	0	18.8161	1	19.8161	19.8161	Env only	| Symbols: PHT4;3 | phosphate transporter 4;3 | chr3:17307294-17309899 REVERSE LENGTH=533	207	Q66GI9	34.7 transport.phosphate	transporter Pi ?	PHt4-3 (ANTR4) putative inorganic phosphate transporter, chloroplast precursor /	ENV	ENV	19.8161	100	0	0	-	-	Y	52	-	plastid 1	plastid 7 mito 3 PM 3	unclear:18086223	plastid
314	Inner Envelope Membrane	NEG	AT5G17630	At5g17630	AT5G17630.1	1				0	0.989277	1	0	1.98928	1	2.98928	2.98928	Env only	| Symbol: None | glucose-6-phosphate/phosphate translocator, putative, similar to glucose-6-phospha	208	Q9LF61	2.1.2.5 major CHO metabolism.synthesis.starch.transporter 34.8 transport.metabolite transporters at the envelope membrane 35.20 not assigned.no ontology assigned	transporter Pi/G6P	G6PTP (RPT) glucose-6-phosphate/phosphate translocator, chloroplast precursor /	ENV	ENV	2.98928	100	0	0	-	C	Y	55	-	plastid 1 PM 1	plastid 11 mito 5 PM 2	-	plastid
315	Inner Envelope Membrane	NEG	AT5G54800	At5g54800	AT5G54800.1	2				0	1.97855	1	0	2.97855	1	3.97855	3.97855	Env only	| Symbols: GPT1, ATGPT1 | glucose 6-phosphate/phosphate translocator 1 | chr5:22261408-22263562 FORWARD LENGTH=388	-	Q9M5A9	34.8 transport.metabolite transporters at the envelope membrane	transporter Pi/G6P	GPT1 Glucose-6-phosphate/phosphate translocator 1, chloroplast /	nd	ENV	3.97855	0	0	0	-	C	Y	64	-	nd	plastid 11 mito 4	-	plastid
316	Inner Envelope Membrane	SAFE	AT5G33320	At5g33320	AT5G33320.1	4				1.96016	4.94639	3	0	9.90654	1	10.9065	10.9065	Env only	| Symbol: None | triose phosphate/phosphate translocator, putative, similar to SWISS-PROT:P52178 tr	209	Q8RXN3	34.8 transport.metabolite transporters at the envelope membrane	transporter Pi/PEP	PPT (IEP33, CUE1) phosphate/phosphoenolpyruvate translocator, chloroplast precursor /	ENV	ENV	10.9065	100	0	0	TSC	C	Y	30	-	plastid 5 PM 1	plastid 13 mito 4 PM 2	-	plastid
317	Inner Envelope Membrane	NEG	AT3G01550	At3g01550	AT3G01550.1	2				0	1.97855	1	0	2.97855	1	3.97855	3.97855	Env only	| Symbols: ATPPT2, PPT2 | phosphoenolpyruvate (pep)/phosphate translocator 2 | chr3:216947-218856 REVERSE LENGTH=383	-	Q8H0T6	34.8 transport.metabolite transporters at the envelope membrane	transporter Pi/PEP	PPT2 Phosphoenolpyruvate/phosphate translocator 2, chloroplast /	nd	ENV	3.97855	0	0	0	-	C	Y	55	-	nd	plastid 10 mito 4 PM 2	-	plastid
318	Inner Envelope Membrane	SAFE	AT5G46110	At5g46110	AT5G46110.1	9	5.86035	2.90512	5	43.1234	43.5282	50	13.7655	136.652	13.7655	136.652	9.92713	Mix	| Symbols: APE2, TPT | Glucose-6-phosphate/phosphate translocator-related | chr5:18697606-18700212 FORWARD LENGTH=410	210	Q9ZSR7	2.2.2.6 major CHO metabolism.degradation.starch.transporter 27.3.35 RNA.regulation of transcription.bZIP transcription factor family 34.8 transport.metabolite transporters at the envelope membrane	transporter Pi/TP	TPT (IEP30, APE2) phosphate/triose-phosphate translocator, chloroplast precursor /	ENV-THY	ENV	9.92713	78.098	0	21.902	TSC	M	Y	34	-	plastid 6 PM 2	mito 10 plastid 5 PM 2	-	mitochondrion
319	Inner Envelope Membrane	SAFE	AT4G38380	At4g38380	AT4G38380.1	1				0	0.989277	1	0	1.98928	1	2.98928	2.98928	Env only	| Symbols: | MATE efflux family protein | chr4:17971855-17974787 REVERSE LENGTH=560	-	Q9SVE7	17.3.1.1.1 hormone metabolism.brassinosteroid.synthesis-degradation.BRs.DET2 34.16 transport.ABC transporters and multidrug resistance systems	transporter multidrug ?	DTX45 Protein DETOXIFICATION 45, chloroplast /	ENV	ENV	2.98928	0	0	0	-	C	Y	75	-	plastid 1	plastid 8 mito 5 PM 3	-	plastid
320	Inner Envelope Membrane	NEG	AT4G39030	At4g39030	AT4G39030.1	4				0	3.95711	3	0	6.95711	1	7.95711	7.95711	Env only	| Symbols: EDS5, SID1 | MATE efflux family protein | chr4:18185740-18188898 FORWARD LENGTH=543	-	Q945F0	20.1 stress.biotic	transporter salicylic acid	DTX47 (EDS5, SID1 ) Protein DETOXIFICATION 47, chloroplast /	nd	ENV	7.95711	0	0	0	-	M	Y	30	-	nd	mito 12 plastid 6 PM 2	plastid:23757404	mitochondrion
321	Inner Envelope Membrane	SAFE	AT1G31410	At1g31410	AT1G31410.1	11				3.92031	7.91422	14	0	25.8345	1	26.8345	26.8345	Env only	| Symbol: None | putrescine-binding periplasmic protein-related, similar to Chain A, Putrescine Rec	212	Q66GJ0	1.1.1.2 PS.lightreaction.photosystem II.PSII polypeptide subunits 27.2 RNA.transcription	transporter solute binding ?	PotD-like conserved plant and cyanobacterial protein, domain Periplasmic binding protein of ABC transporter, similar to P74431_SYNY3 [Synechocystis sp] /	ENV	ENV	26.8345	100	0	0	-	C	Y	32	-	plastid 1	plastid 10 mito 3	-	plastid
322	Inner Envelope Membrane	SAFE	AT1G67080	At1g67080	AT1G67080.1	2	0	0	1	1.96016	1.97855	4	1	7.93871	1	7.93871	7.93871	Mix	| Symbols: ABA4 | abscisic acid (aba)-deficient 4 | chr1:25045405-25046681 REVERSE LENGTH=220	233	Q8LFP9	11.9.2.2 lipid metabolism.lipid degradation.lipases.acylglycerol lipase 27.3.21 RNA.regulation of transcription.GRAS transcription factor family 29.1 protein.aa activation 33.99 development.unspecified	unknown	ABA4 (HP23) Protein ABA DEFICIENT 4, conserved protein, similar to Sll0354 protein [Synechocystis sp], chloroplast /	ENV	ENV	7.93871	100	0	0	-	C	Y	37	-	plastid 2	plastid 12 PM 3 mito 2	-	plastid
323	Inner Envelope Membrane	SAFE	AT2G24020	At2g24020	AT2G24020.1	6	3.9069	5.81024	4	1.96016	2.96783	5	13.7171	9.92799	13.7171	9.92799	0.723765	Mix	| Symbols: | Uncharacterised BCR, YbaB family COG0718 | chr2:10217869-10219269 REVERSE LENGTH=182	434	O82230	35.2 not assigned.unknown	unknown	BCR nucleoid-associated protein, conserved plant and cyanobacterial protein (YbaB family), similarity with protein slr1847 [Synechocystis sp] /	STR-ENV	ENV-STR	0.723765	21.6486	78.3514	0	TSC	C	Y	48	-	plastid 7	plastid 8 mito 6 nucleus 2 cyto 2	-	plastid
324	Inner Envelope Membrane	SAFE	AT5G14910	At5g14910	AT5G14910.1	2	0	0.968374	1	1.96016	0.989277	0	1.96837	2.94943	1.96837	2.94943	1.49841	Mix	| Symbol: None | heavy-metal-associated domain-containing protein, Pfam profile PF00403: Heavy-met	435	Q93VK7	35.1 not assigned.no ontology	unknown	HMA-like conserved plant protein with heavy-metal-associated (HMA) domain, chloroplast precursor /	STR-ENV	ENV-STR	1.49841	24.2264	75.7736	0	TSC	C	Y	38	-	plastid 7	plastid 14	-	plastid
325	Inner Envelope Membrane	SAFE	AT1G71240	At1g71240	AT1G71240.1	12				0	9.89277	6	0	15.8928	1	16.8928	16.8928	Env only	| Symbols: | Plant protein of unknown function (DUF639) | chr1:26855489-26859599 FORWARD LENGTH=824	217	Q9FVV0	35.2 not assigned.unknown	unknown	conserved plant and cyanobacterial protein, weak similarity with Q0I9T2_9SYNE protein [Synechococcus sp] /	ENV	ENV	16.8928	100	0	0	TSC	M	Y	52	-	plastid 1	mito 9 plastid 4 PM 2	-	mitochondrion
326	Inner Envelope Membrane	NEG	AT2G38695	At2g38695	AT2G38695.1	3				3.92031	0.989277	2	0	6.90959	1	7.90959	7.90959	Env only	| Symbol: None | similar to OSJNBa0083N12.10 [Oryza sativa (japonica cultivar-group)] (GB:XP_473756	219	Q6DSR9	35.2 not assigned.unknown	unknown	conserved plant protein, no similarity to characterized protein /	n/a	ENV	7.90959	n/a	n/a	n/a	-	C	Y	61	-	nd	plastid 9 mito 6 PM 3	-	plastid
327	Inner Envelope Membrane	SAFE	AT5G63040	At5g63040	AT5G63040.1	7				7.84063	8.9035	8	0	24.7441	1	25.7441	25.7441	Env only	| Symbols: | unknown protein; FUNCTIONS IN: molecular_function unknown; INVOLVED IN: biological_process unknown; LOCATED IN: chloroplast; EXPRESSED IN: 25 plant structures; EXPRESSED DURING: 15 growth stages; BEST Arabidopsis thaliana protein match	221	Q9FM48	26.27 misc.calcineurin-like phosphoesterase family protein	unknown	conserved plant protein, no similarity to characterized protein /	ENV	ENV	25.7441	100	0	0	TSC	C	Y	30	-	plastid 2	plastid 11 mito 3 PM 2	-	plastid
328	Inner Envelope Membrane	SAFE	AT2G36835	At2g36835	AT2G36835.1	6				3.92031	11.8713	9	0	24.7916	1	25.7916	25.7916	Env only	| Symbols: | unknown protein; FUNCTIONS IN: molecular_function unknown; INVOLVED IN: biological_process unknown; LOCATED IN: chloroplast envelope; EXPRESSED IN: 22 plant structures; EXPRESSED DURING: 13 growth stages; Has 26 Blast hits to 26 protei	223	Q8W455	35.2 not assigned.unknown	unknown	conserved plant protein, no similarity to characterized protein /	ENV	ENV	25.7916	100	0	0	-	C	Y	63	-	plastid 2	mito 4 cyto 4 plastid 3 nucleus 3	-	cytosol
329	Inner Envelope Membrane	NEG	AT1G25375	At1g25375	AT1G25375.1	7				1.96016	6.92494	7	0	15.8851	1	16.8851	16.8851	Env only	| Symbols: | Metallo-hydrolase/oxidoreductase superfamily protein | chr1:8900279-8903220 REVERSE LENGTH=524	309	Q682P6	35.1 not assigned.no ontology	unknown	conserved plant protein, Metallo-hydrolase/oxidoreductase superfamily protein /	ENV	ENV	16.8851	100	0	0	-	-	-	-	-	plastid 1 mito 1	cyto 6 mito 3 nucleus 2	-	cytosol
330	Inner Envelope Membrane	NEG	AT1G55450	At1g55450	AT1G55450.1	8	3.9069	0	0	1.96016	8.9035	3	3.9069	13.8637	3.9069	13.8637	3.5485	Mix	| Symbols: | S-adenosyl-L-methionine-dependent methyltransferases superfamily protein | chr1:20705274-20706825 REVERSE LENGTH=311	365	Q9ZVU4	33.99 development.unspecified	unknown	conserved protein, SAM-dependent methyltransferase signature /	ENV	ENV-OTH	3.5485	100	0	0	-	-	-	-	-	plastid 1 PM 1	cyto 7 mito 3	-	cytosol
331	Inner Envelope Membrane	SAFE	AT1G11320	At1g11320	AT1G11320.1	5				0	1.97855	5	0	6.97855	1	7.97855	7.97855	Env only	| Symbols: | unknown protein; FUNCTIONS IN: molecular_function unknown; INVOLVED IN: biological_process unknown; LOCATED IN: mitochondrion, plastid; EXPRESSED IN: 7 plant structures; EXPRESSED DURING: C globular stage, F mature embryo stage, petal	358	Q9SXB7	35.1 not assigned.no ontology	unknown	conserved plant protein, no similarity to characterized protein /	ENV	ENV	7.97855	100	0	0	-	-	-	-	-	plastid 1	nucleus 4 cyto 3 plastid 2	-	cytosol
332	Inner Envelope Membrane	SAFE	AT5G63050	At5g63050	AT5G63050.1	5				1.96016	5.93566	4	0	11.8958	1	12.8958	12.8958	Env only	| Symbol: EMB2759 | expressed protein | chr5:25309661-25312221 FORWARD | Aliases: MDC12.1, MDC12_1,	359	Q6NM17	35.2 not assigned.unknown 35.20 not assigned.no ontology assigned	unknown	conserved plant protein (EMB2759), no similarity to characterized protein /	ENV	ENV	12.8958	100	0	0	-	M	-	-	-	plastid 1	mito 11 plastid 4	-	mitochondrion
333	Inner Envelope Membrane	SAFE	AT4G17540	At4g17540	AT4G17540.1	2				1.96016	1.97855	4	0	7.93871	1	8.93871	8.93871	Env only	| Symbol: None | expressed protein | chr4:9775868-9777827 FORWARD | Aliases: DL4805W, FCAALL.37	360	Q8RWF2	35.2 not assigned.unknown	unknown	conserved plant protein, no similarity to characterized protein /	ENV	ENV	8.93871	100	0	0	-	-	-	-	-	plastid 1	nucleus 5 cyto 3 mito 2	-	cytosol
334	Inner Envelope Membrane	SAFE	AT3G63390	At3g63390	AT3G63390.1	2				0	0.989277	1	0	1.98928	1	2.98928	2.98928	Env only	| Symbols: | unknown protein; Has 30201 Blast hits to 17322 proteins in 780 species: Archae - 12; Bacteria - 1396; Metazoa - 17338; Fungi - 3422; Plants - 5037; Viruses - 0; Other Eukaryotes - 2996 (source: NCBI BLink). | chr3:23411416-23411943 REV	361	Q1H5D6	27.1 RNA.processing	unknown	conserved plant protein, no similarity to characterized protein, Protozoan pheromone proteins domain /	ENV	ENV	2.98928	100	0	0	-	-	-	-	-	plastid 1	nucleus 4 cyto 3 ExtraC 3 mito 2	-	nucleus
335	Inner Envelope Membrane	SAFE	AT5G22210	At5g22210	AT5G22210.1	1				0	1.97855	2	0	3.97855	1	4.97855	4.97855	Env only	| Symbol: None | expressed protein | chr5:7358832-7359951 FORWARD | Aliases: None	363	Q9C567	27.3.39 RNA.regulation of transcription.AtSR transcription factor family	unknown	conserved plant protein, no similarity to characterized protein /	ENV	ENV	4.97855	100	0	0	-	-	-	-	-	plastid 1	cyto 5 mito 3 nucleus 3	-	cytosol
336	Inner Envelope Membrane	NEG	AT5G65250	At5g65250	AT5G65250.1	6				0	9.89277	10	0	19.8928	1	20.8928	20.8928	Env only	| Symbols: | unknown protein; FUNCTIONS IN: molecular_function unknown; INVOLVED IN: biological_process unknown; LOCATED IN: chloroplast; EXPRESSED IN: 22 plant structures; EXPRESSED DURING: 13 growth stages; Has 30201 Blast hits to 17322 proteins	225	Q9FJP0	29.4.1.55 protein.postranslational modification.kinase.receptor like cytoplasmatic kinase V	unknown	conserved plant transmembrane protein, no similarity to characterized protein /	ENV	ENV	20.8928	96.5584	0	3.44162	TSC	C	Y	31	-	plastid 1 PM 1	plastid 9 mito 6 nucleus 2	-	plastid
337	Inner Envelope Membrane	SAFE	AT1G33810	At1g33810	AT1G33810.1	6	1.95345	0.968374	3	7.84063	8.9035	12	5.92182	28.7441	5.92182	28.7441	4.85393	Mix	| Symbols: | unknown protein; FUNCTIONS IN: molecular_function unknown; INVOLVED IN: biological_process unknown; LOCATED IN: chloroplast thylakoid membrane, chloroplast, chloroplast envelope; EXPRESSED IN: 22 plant structures; EXPRESSED DURING: 13	321	Q8L9M8	29.2.2 protein.synthesis.ribosome biogenesis	unknown	conserved plant protein, no similarity to characterized protein /	ENV	ENV-OTH	4.85393	89.5536	0	10.4464	TSC	-	-	-	Ps IEM	plastid 5	nucleus 7 mito 3	-	nucleus
338	Inner Envelope Membrane	SAFE	AT3G61770	At3g61770	AT3G61770.1	2				1.96016	1.97855	3	0	6.93871	1	7.93871	7.93871	Env only	| Symbols: | Acid phosphatase/vanadium-dependent haloperoxidase-related protein | chr3:22864635-22866248 FORWARD LENGTH=284	228	Q8RXV2	35.2 not assigned.unknown	unknown	conserved transmembrane protein, contains Acid phosphatase/vanadium-dependent haloperoxidase domain /	ENV	ENV	7.93871	100	0	0	-	C	Y	80	-	plastid 1	plastid 14 mito 3 nucleus 2	-	plastid
339	Inner Envelope Membrane	SAFE	AT1G44920	At1g44920	AT1G44920.1	2	0.976725	0	0	3.92031	1.97855	1	0.976725	6.89887	0.976725	6.89887	7.06326	Mix	| Symbol: None | expressed protein | chr1:16985344-16986849 REVERSE | Aliases: T12C22.21, T12C22_21	229	Q9LPD7	29.2.2 protein.synthesis.ribosome biogenesis	unknown	conserved transmembrane protein, no predictable function or domain /	ENV	ENV	7.06326	100	0	0	TSC	C	Y	65	-	plastid 2	plastid 8 mito 7 PM 2	-	plastid
340	Inner Envelope Membrane	NEG	AT2G43540	At2g43540	AT2G43540.1	2				0	0.989277	2	0	2.98928	1	3.98928	3.98928	Env only	| Symbols: | unknown protein; FUNCTIONS IN: molecular_function unknown; INVOLVED IN: N-terminal protein myristoylation; LOCATED IN: cellular_component unknown; EXPRESSED IN: 22 plant structures; EXPRESSED DURING: 13 growth stages; Has 27 Blast hits	357	O22868	35.2 not assigned.unknown	unknown	conserved plant transmembrane protein, no similarity to characterized protein /	n/a	ENV	3.98928	n/a	n/a	n/a	-	-	-	-	-	nd	plastid 3 mito 2 nucleus 2	-	cytosol
341	Inner Envelope Membrane	NEG	AT1G06510	At1g06510	AT1G06510.1	4				0	0.989277	4	0	4.98928	1	5.98928	5.98928	Env only	| Symbols: | unknown protein; FUNCTIONS IN: molecular_function unknown; INVOLVED IN: biological_process unknown; LOCATED IN: chloroplast; EXPRESSED IN: 21 plant structures; EXPRESSED DURING: 13 growth stages; Has 376 Blast hits to 369 proteins in 1	-	Q84K72	2.2.1.3.1 major CHO metabolism.degradation.sucrose.invertases.neutral 27.3.39 RNA.regulation of transcription.AtSR transcription factor family	unknown	conserved plant protein, no similarity to characterized protein /	nd	ENV	5.98928	0	0	0	-	C	Y	50	-	nd	plastid 7 mito 4 nucleus 4	-	plastid
342	Inner Envelope Membrane	SAFE	AT2G35660	At2g35660	AT2G35660.1	2	0	0	1	0	1.97855	0	1	1.97855	1	1.97855	1.97855	Mix	| Symbols: CTF2A | FAD/NAD(P)-binding oxidoreductase family protein | chr2:14988499-14990320 FORWARD LENGTH=439	-	Q9ZQN9	26.7 misc.oxidases - copper, flavone etc.	unknown	CTF2A like oxidoreductase (Putative monooxygenase), FAD/NAD(P)-binding oxidoreductase /	nd	ENV-OTH	1.97855	0	0	0	TSC	M	-	-	-	plastid 2	mito 9 plastid 5	-	cytosol
343	Inner Envelope Membrane	SAFE	AT1G49510	At1g49510	AT1G49510.1	2				1.96016	1.97855	2	0	5.93871	1	6.93871	6.93871	Env only	| Symbol: EMB1273 | expressed protein | chr1:18330586-18332229 FORWARD | Aliases: F13F21.5, F13F21_	270	Q9XIB8	33.99 development.unspecified	unknown	EMB1273 protein restricted to Arabidopsis, no similarity to any other protein (even plant proteins) /	ENV	ENV	6.93871	100	0	0	TSC	C	Y	55	-	plastid 3 PM 1	plastid 13 mito 4 PM 2	-	plastid
344	Inner Envelope Membrane	SAFE	AT1G56200	At1g56200	AT1G56200.1	2				1.96016	8.9035	8	0	18.8637	1	19.8637	19.8637	Env only	| Symbol: EMB1303 | expressed protein | chr1:21034480-21035721 FORWARD | Aliases: F14G9.26, F14G9_2	227	Q9C7J5	33.99 development.unspecified	unknown	EMB1303 conserved protein, local similarity to human WASP-interacting protein /	ENV	ENV	19.8637	100	0	0	-	C	Y	68	-	plastid 1	plastid 13 nucleus 3	plastid:15141064	plastid
345	Inner Envelope Membrane	SAFE	AT4G15820	At4g15820	AT4G15820.1	4				0	3.95711	4	0	7.95711	1	8.95711	8.95711	Env only	| Symbols: | BEST Arabidopsis thaliana protein match is: embryo defective 1703 (TAIR:AT3G61780.1); Has 524 Blast hits to 443 proteins in 102 species: Archae - 0; Bacteria - 13; Metazoa - 196; Fungi - 37; Plants - 43; Viruses - 3; Other Eukaryotes -	266	F4JKW8	20.2.4 stress.abiotic.touch/wounding	unknown	EMB1703-like protein restricted to Arabidopsis, glutamic acid-rich protein, no similarity to characterized protein /	ENV	ENV	8.95711	100	0	0	-	M	Y	48	-	plastid 1	plastid 6 mito 5 nucleus 4	-	plastid
346	Inner Envelope Membrane	SAFE	AT5G53860	At5g53860	AT5G53860.2	11				5.88047	8.9035	11	0	25.784	1	26.784	26.784	Env only	| Symbols: emb2737 | embryo defective 2737 | chr5:21865353-21868576 FORWARD LENGTH=422	327	Q93W26	35.2 not assigned.unknown	unknown	EMB2737 unknown protein /	ENV	ENV	26.784	100	0	0	TSC	M	-	-	Ps IEM	plastid 3 PM 1	Mito 8 plastid 3 cyto 3	-	mitochondrion
347	Inner Envelope Membrane	SAFE	AT1G24040	At1g24040	AT1G24040.1	2	0	0.968374	0	0	0.989277	2	0.968374	2.98928	0.968374	2.98928	3.08691	Mix	| Symbol: None | GCN5-related N-acetyltransferase (GNAT) family protein, contains Pfam profile PF00	100	Q9LR91	26.24 misc.GCN5-related N-acetyltransferase	unknown	GCN5-related Acyl-CoA N-acyltransferases (NAT) superfamily protein /	ENV	ENV-OTH	3.08691	100	0	0	TSC	C	Y	55	-	plastid 1 PM 1	plastid 13 mito 2	-	plastid
348	Inner Envelope Membrane	SAFE	AT1G66820	At1g66820	AT1G66820.1	1				1.96016	0.989277	2	0	4.94943	1	5.94943	5.94943	Env only	| Symbol: None | glycine-rich protein | chr1:24933703-24934214 FORWARD | Aliases: F4N21.5, F4N21_5	371	Q9C9N4	35.1.40 not assigned.no ontology.glycine rich proteins	unknown	glycine-rich protein /	ENV	ENV	5.94943	100	0	0	-	-	-	-	-	plastid 1	mito 5 cytosol 4 ExtraC 3 nucleus 2	-	cytosol
349	Inner Envelope Membrane	SAFE	AT1G42960	At1g42960	AT1G42960.1	4				5.88047	6.92494	7	0	19.8054	1	20.8054	20.8054	Env only	| Symbol: None | expressed protein localized to the inner membrane of the chloroplast. | chr1:16128	230	Q9C7S3	26.27 misc.calcineurin-like phosphoesterase family protein	unknown	HP17 conserved protein, similar to Ssl2009 protein [Synechocystis sp], no similarity to characterized protein /	ENV	ENV	20.8054	91.417	0	8.58301	TSC	C	Y	59	Ps IEM	plastid 7 PM 2	plastid 13 nucleus 2	-	plastid
350	Inner Envelope Membrane	SAFE	AT3G02900	At3g02900	AT3G02900.1	3				3.92031	2.96783	5	0	11.8881	1	12.8881	12.8881	Env only	| Symbols: | unknown protein; FUNCTIONS IN: molecular_function unknown; INVOLVED IN: biological_process unknown; LOCATED IN: chloroplast; EXPRESSED IN: 22 plant structures; EXPRESSED DURING: 13 growth stages; BEST Arabidopsis thaliana protein match	231	Q9M8T2	35.2 not assigned.unknown	unknown	HP17-like conserved protein, similar to Ssl2009 protein [Synechocystis sp], no similarity to characterized protein /	ENV	ENV	12.8881	93.3458	0	6.65423	TSC	C	Y	85	Ps IEM	plastid 2	plastid 15 mito 2	-	plastid
351	Inner Envelope Membrane	SAFE	AT5G16660	At5g16660	AT5G16660.1	4	0	0.968374	1	3.92031	4.94639	12	1.96837	20.8667	1.96837	20.8667	10.601	Mix	| Symbols: | unknown protein; FUNCTIONS IN: molecular_function unknown; INVOLVED IN: biological_process unknown; LOCATED IN: chloroplast thylakoid membrane, chloroplast, membrane, chloroplast envelope; EXPRESSED IN: 23 plant structures; EXPRESSED D	232	Q8H0X5	35.2 not assigned.unknown	unknown	HP17-like conserved protein, similar to Ssl2009 protein [Synechocystis sp], no similarity to characterized protein /	ENV	ENV	10.601	87.2744	0	12.7256	TSC	C	Y	56	Ms E	plastid 5 PM 1	plastid 13 nucleus 2	-	plastid
352	Inner Envelope Membrane	SAFE	AT5G42070	At5g42070	AT5G42070.1	1	0.976725	0.968374	1	0	0.989277	1	2.9451	1.98928	2.9451	1.98928	0.675454	Mix	| Symbols: | unknown protein; FUNCTIONS IN: molecular_function unknown; INVOLVED IN: biological_process unknown; LOCATED IN: chloroplast thylakoid membrane, chloroplast; EXPRESSED IN: 21 plant structures; EXPRESSED DURING: 13 growth stages; Has 302	222	Q8RWR9	35.2 not assigned.unknown	unknown	HP17b conserved plant protein, no similarity to characterized protein, chloroplast precursor /	ENV-THY	ENV-THY	0.675454	80.6068	0	19.3932	TSC	C	Y	72	-	plastid 4	plastid 12 cyto 3 mito 2	-	plastid
353	Inner Envelope Membrane	SAFE	AT3G12345	At3g12345	AT3G12345.1	2	0	0.968374	1	3.92031	0.989277	1	1.96837	5.90959	1.96837	5.90959	3.00227	Mix	| Symbols: | unknown protein; LOCATED IN: chloroplast; Has 35333 Blast hits to 34131 proteins in 2444 species: Archae - 798; Bacteria - 22429; Metazoa - 974; Fungi - 991; Plants - 531; Viruses - 0; Other Eukaryotes - 9610 (source: NCBI BLink). | ch	-	Q9LHH3	29.6 protein.folding	unknown	HP20 FKBP-type peptidyl-prolyl cis-trans isomerase, putative (Stress-enhanced protein 4) /	nd	ENV-OTH	3.00227	0	0	0	TSC	M	-	-	-	plastid 4	plastid 6 mito 5 cyto 3	-	plastid
354	Inner Envelope Membrane	SAFE	AT4G27700	At4g27700	AT4G27700.1	4	2.93018	1.93675	4	9.80078	2.96783	3	8.86692	15.7686	8.86692	15.7686	1.77836	Mix	| Symbols: | Rhodanese/Cell cycle control phosphatase superfamily protein | chr4:13826541-13827673 REVERSE LENGTH=224	236	Q94A65	26.23 misc.rhodanese	unknown	HP25d Str14 rhodanese-like domain-containing protein /	ENV-THY	ENV-THY	1.77836	70.042	0	29.958	TSC	C	Y	34	-	plastid 5 PM 1	plastid 15 mito 3	plastid:15181206	plastid
355	Inner Envelope Membrane	SAFE	AT1G18060	At1g18060	AT1G18060.1	4	0.976725	0	2	5.88047	2.96783	4	2.97673	12.8483	2.97673	12.8483	4.31625	Mix	| Symbols: | unknown protein; INVOLVED IN: biological_process unknown; LOCATED IN: chloroplast; EXPRESSED IN: 22 plant structures; EXPRESSED DURING: 13 growth stages; Has 74 Blast hits to 74 proteins in 29 species: Archae - 0; Bacteria - 19; Metazo	-	Q9LM40	35.2 not assigned.unknown	unknown	HP25f conserved plant and cyanobacteria protein, no similarity to characterized protein, chloroplast precursor /	nd	ENV-OTH	4.31625	n/a	n/a	n/a	TSC	C	Y	29	-	plastid 5	plastid 12 mito 5	-	plastid
356	Inner Envelope Membrane	SAFE	AT3G32930	At3g32930	AT3G32930.1	4	0.976725	0	1	0	3.95711	8	1.97673	11.9571	1.97673	11.9571	6.04895	Mix	| Symbol: None | expressed protein | chr3:13493231-13494548 FORWARD | Aliases: T13O13.1	240	Q9LHC4	11.1.30 lipid metabolism.FA synthesis and FA elongation.pyruvate kinase 27.3.35 RNA.regulation of transcription.bZIP transcription factor family	unknown	HP27b conserved plant protein, no similarity to characterized protein /	ENV	ENV	6.04895	100	0	0	TSC	C	Y	61	Ps IEM	plastid 2	plastid 14 mito 3 cyto 2	-	plastid
357	Inner Envelope Membrane	SAFE	AT5G09995	At5g09995	AT5G09995.2	3				0	2.96783	3	0	5.96783	1	6.96783	6.96783	Env only	| Symbol: None | expressed protein | chr5:3125078-3126377 REVERSE | Aliases: None	242	Q8GW90	35.2 not assigned.unknown 35.20 not assigned.no ontology assigned	unknown	HP28c conserved plant and cyanobacterial protein, similar to Sll0269 protein [Synechocystis sp] /	ENV	ENV	6.96783	100	0	0	TSC	C	Y	55	-	plastid 1	plastid 12 mito 3 nucleus 3	-	plastid
358	Inner Envelope Membrane	SAFE	AT1G08530	At1g08530	AT1G08530.1	5				1.96016	3.95711	6	0	11.9173	1	12.9173	12.9173	Env only	| Symbols: | unknown protein; FUNCTIONS IN: molecular_function unknown; INVOLVED IN: biological_process unknown; LOCATED IN: chloroplast; BEST Arabidopsis thaliana protein match is: unknown protein (TAIR:AT5G09995.2); Has 140 Blast hits to 140 prot	243	Q0WNC2	35.2 not assigned.unknown	unknown	HP28c-like conserved plant and cyanobacterial protein, similar to Sll0269 protein [Synechocystis sp] /	ENV	ENV	12.9173	100	0	0	TSC	C	Y	34	-	plastid 1	plastid 9 mito 4 ExtraC 3	-	plastid
359	Inner Envelope Membrane	SAFE	AT1G64680	At1g64680	AT1G64680.1	4				1.96016	2.96783	4	0	8.92799	1	9.92799	9.92799	Env only	| Symbols: | unknown protein; BEST Arabidopsis thaliana protein match is: unknown protein (TAIR:AT1G03055.1); Has 146 Blast hits to 146 proteins in 26 species: Archae - 0; Bacteria - 6; Metazoa - 0; Fungi - 0; Plants - 125; Viruses - 0; Other Eukar	213	Q9SGU7	35.1 not assigned.no ontology	unknown	HP28e conserved plant and cyanobacteria protein, similar to Tll1942 protein [Synechococcus elongatus] /	ENV-THY	ENV	9.92799	72.8377	3.79694	23.3653	TSC	M	Y	20	-	plastid 1	mito 7 plastid 5 cyto 3	-	mitochondrion
360	Inner Envelope Membrane	SAFE	AT5G13720	At5g13720	AT5G13720.1	8	0.976725	0.968374	2	9.80078	10.8821	12	3.9451	32.6828	3.9451	32.6828	8.28441	Mix	| Symbols: | Uncharacterised protein family (UPF0114) | chr5:4427960-4429029 FORWARD LENGTH=262	244	Q9FNA1	29.2.1.99.99 protein.synthesis.ribosomal protein.unknown.unknown	unknown	HP29c conserved plant protein, contains InterPro domain IPR000218 Ribosomal protein L14b/L23e /	ENV	ENV	8.28441	99.5614	0.438593	0	TSC	C	Y	60	-	plastid 4	plastid 9 PM 4 mito 3	-	plastid
361	Inner Envelope Membrane	SAFE	AT4G19390	At4g19390	AT4G19390.1	2				1.96016	4.94639	2	0	8.90654	1	9.90654	9.90654	Env only	| Symbol: None | expressed protein | chr4:10574779-10576439 REVERSE | Aliases: T5K18.170, T5K18_170	245	Q94JM4	17.3.1.1.1 hormone metabolism.brassinosteroid.synthesis-degradation.BRs.DET2 29.2.1.99.99 protein.synthesis.ribosomal protein.unknown.unknown	unknown	HP29c-like conserved plant and bacterial protein, similar to Q0I9I7_9SYNE Hypothetical protein [Synechococcus sp] /	ENV	ENV	9.90654	100	0	0	-	C	Y	9	-	plastid 1	plastid 12 PM 3	-	plastid
362	Inner Envelope Membrane	SAFE	AT3G08640	At3g08640	AT3G08640.1	8	0.976725	0	1	15.6813	17.807	14	1.97673	47.4882	1.97673	47.4882	24.0237	Mix	| Symbols: | Protein of unknown function (DUF3411) | chr3:2622992-2624005 FORWARD LENGTH=337	247	Q9C9Z2	33.99 development.unspecified	unknown	RER3 (HP35b, LCD1-like) Protein RETICULATA-RELATED 3, conserved plant protein, chloroplast /	ENV	ENV	24.0237	100	0	0	TSC	C	Y	59	-	plastid 2 PM 1	plastid 11 mito 5 PM 2	plastid:23596191	plastid
363	Inner Envelope Membrane	SAFE	AT5G12470	At5g12470	AT5G12470.1	20	10.744	8.71536	11	52.9242	45.5068	52	30.4593	150.431	30.4593	150.431	4.93875	Mix	| Symbols: | Protein of unknown function (DUF3411) | chr5:4044950-4047290 REVERSE LENGTH=386	248	Q94CJ5	27.3.39 RNA.regulation of transcription.AtSR transcription factor family 28.1 DNA.synthesis/chromatin structure 33.99 development.unspecified 34.13 transport.peptides and oligopeptides	unknown	RER4 (HP35b-like, HP40, LCD1-like) Protein RETICULATA-RELATED 4, conserved plant protein, chloroplast /	ENV	ENV-OTH	4.93875	93.8494	0	6.1506	TSC	C	Y	61	Ps IEM	plastid 6 PM 1	plastid 14	-	plastid
364	Inner Envelope Membrane	SAFE	AT5G24690	At5g24690	AT5G24690.1	22	0.976725	0	0	41.1633	46.496	40	0.976725	127.659	0.976725	127.659	130.701	Mix	| Symbols: | Protein of unknown function (DUF3411) | chr5:8455783-8458513 REVERSE LENGTH=521	250	Q93W02	33.99 development.unspecified	unknown	HP35b-like (HP56b, LCD1-like) conserved plant protein, no similarity to characterized protein /	ENV	ENV	130.701	96.858	0	3.14198	TSC	C	Y	41	-	plastid 6	plastid 12 mito 3 cyto 2	-	plastid
365	Inner Envelope Membrane	SAFE	AT2G37860	At2g37860	AT2G37860.3	11	0	0.968374	1	13.7211	19.0139	18.55	1.96837	51.285	1.96837	51.285	26.0545	Mix	| Symbols: LCD1 | Protein of unknown function (DUF3411) | chr2:15856952-15858793 FORWARD LENGTH=432	251	B9DFK5	33.99 development.unspecified	unknown	RE (HP35b-like, LCD1) Protein RETICULATA, conserved plant protein, chloroplast /	ENV	ENV	26.0545	100	0	0	TSC	C	Y	47	Ps IEM	plastid 1	plastid 11 cyto 4	-	plastid
366	Inner Envelope Membrane	SAFE	AT1G29700	At1g29700	AT1G29700.1	2	0	0.968374	1	0	1.97855	2	1.96837	3.97855	1.96837	3.97855	2.02124	Mix	| Symbol: None | expressed protein | chr1:10384967-10387427 REVERSE | Aliases: F15D2.25	214	Q9C535	35.2 not assigned.unknown	unknown	HP38b conserved plant and cyanobacterial protein, Metallo-beta-lactamase domain-containing protein, similar to Zn-dependent hydrolases, similar to Sll0157 protein [Synechocystis sp] /	ENV-STR	ENV-STR	2.02124	76.1746	23.8254	0	TSC	C	Y	65	-	plastid 3	plastid 13 mito 3	plastid:19224954	plastid
367	Inner Envelope Membrane	SAFE	AT1G54520	At1g54520	AT1G54520.1	6	0.976725	0.968374	1	7.84063	1.97855	3	2.9451	12.8192	2.9451	12.8192	4.35272	Mix	| Symbols: | unknown protein; FUNCTIONS IN: molecular_function unknown; INVOLVED IN: biological_process unknown; LOCATED IN: chloroplast; EXPRESSED IN: 24 plant structures; EXPRESSED DURING: 15 growth stages; CONTAINS InterPro DOMAIN/s: Protein of	215	Q8RWI0	35.2 not assigned.unknown	unknown	HP42b conserved plant and cyanobacterial protein, similar to Slr0404 protein [Synechocystis sp], chloroplast precursor /	ENV	ENV-OTH	4.35272	100	0	0	TSC	C	Y	48	-	plastid 4	plastid 10 mito 4 nucleus 3	-	plastid
368	Inner Envelope Membrane	SAFE	AT5G20140	At5g20140	AT5G20140.1	6	0.976725	0.968374	1	1.96016	5.93566	4	2.9451	11.8958	2.9451	11.8958	4.03919	Mix	| Symbols: | SOUL heme-binding family protein | chr5:6799047-6800892 REVERSE LENGTH=378	256	Q8VZ90	21.3 redox.heme	unknown	HP43 SOUL heme-binding protein-like /	ENV-THY	ENV-THY	4.03919	62.4425	0	37.5575	TSC	C	Y	52	-	plastid 5 PM 1	plastid 7 mito 4 cyto 4	-	plastid
369	Inner Envelope Membrane	NEG	AT2G43235	At2g43235	AT2G43235.1	11				1.96016	9.89277	10	0	21.8529	1	22.8529	22.8529	Env only	| Symbols: | unknown protein; FUNCTIONS IN: molecular_function unknown; INVOLVED IN: biological_process unknown; LOCATED IN: chloroplast; EXPRESSED IN: 22 plant structures; EXPRESSED DURING: 13 growth stages; Has 41 Blast hits to 41 proteins in 16	-	Q56Y19	34.2 transport.sugars 35.20 not assigned.no ontology assigned	unknown	HP49 unknown membrane protein /	ENV	ENV	22.8529	0	0	0	-	C	Y	43	-	nd	plastid 13 mito 3 nucleus 2	-	plastid
370	Inner Envelope Membrane	SAFE	AT5G08540	At5g08540	AT5G08540.1	19	6.83708	3.87349	1	35.2828	44.5175	44	11.7106	123.8	11.7106	123.8	10.5717	Mix	| Symbols: | unknown protein; FUNCTIONS IN: molecular_function unknown; INVOLVED IN: biological_process unknown; LOCATED IN: chloroplast thylakoid membrane, chloroplast, chloroplast envelope; EXPRESSED IN: 24 plant structures; EXPRESSED DURING: 13	261	Q93VT6	35.2 not assigned.unknown	unknown	HP53 conserved plant protein, no similarity to characterized protein /	ENV	ENV	10.5717	97.2863	0	2.71375	TSC	C	Y	48	Ps IEM	plastid 5	plastid 9 cyto 2 nucleus 2	-	plastid
371	Inner Envelope Membrane	SAFE	AT5G23890	At5g23890	AT5G23890.1	24	1.95345	2.90512	3	19.6016	28.689	27	7.85857	75.2906	7.85857	75.2906	9.5807	Mix	| Symbols: | LOCATED IN: mitochondrion, chloroplast thylakoid membrane, chloroplast, plastid, chloroplast envelope; EXPRESSED IN: 24 plant structures; EXPRESSED DURING: 14 growth stages; CONTAINS InterPro DOMAIN/s: S-layer homology domain (InterPro	263	Q9FF91	35.1 not assigned.no ontology	unknown	HP103 conserved S-layer domain-containing protein, similar to slr2000 protein [Synechocystis sp] /	ENV	ENV	9.5807	100	0	0	TSC	C	Y	47	-	plastid 7 PM 2	plastid 10 nucleus 5 mito 3	-	plastid
372	Inner Envelope Membrane	NEG	AT5G52410	At5g52410	AT5G52410.2	16	0	0.968374	0	9.80078	16.8177	16	0.968374	42.6185	0.968374	42.6185	44.0104	Mix	| Symbols: | INVOLVED IN: biological_process unknown; LOCATED IN: chloroplast; EXPRESSED IN: 13 plant structures; EXPRESSED DURING: 6 growth stages; CONTAINS InterPro DOMAIN/s: S-layer homology domain (InterPro:IPR001119); BEST Arabidopsis thaliana	264	F4KG64	35.1 not assigned.no ontology	unknown	HP103-like protein, conserved S-layer domain-containing protein, similar to Slr2000 protein [Synechocystis sp] /	ENV	ENV	44.0104	100	0	0	TSC	-	-	-	-	plastid 1 PM 1	cyto 5 mito 3 nucleus 3	-	cytosol
373	Inner Envelope Membrane	SAFE	AT3G25680	At3g25680	AT3G25680.1	16	0.976725	0	0	9.80078	11.8713	17	0.976725	38.6721	0.976725	38.6721	39.5936	Mix	| Symbols: | FUNCTIONS IN: molecular_function unknown; INVOLVED IN: biological_process unknown; LOCATED IN: chloroplast; EXPRESSED IN: 21 plant structures; EXPRESSED DURING: 13 growth stages; CONTAINS InterPro DOMAIN/s: S-layer homology domain (Int	265	F4JA39	21.2.2 redox.ascorbate and glutathione.glutathione	unknown	HP103-like protein, conserved S-layer domain-containing protein, similar to Slr2000 protein [Synechocystis sp] /	ENV	ENV	39.5936	100	0	0	TSC	C	Y	45	-	plastid 3 PM 1	plastid 7 mito 5 nucleus 3	-	plastid
374	Inner Envelope Membrane	SAFE	AT4G13150	At4g13150	AT4G13150.1	5	0	0	1	0	4.94639	4	1	8.94639	1	8.94639	8.94639	Mix	| Symbols: | unknown protein; Has 83 Blast hits to 82 proteins in 37 species: Archae - 0; Bacteria - 51; Metazoa - 0; Fungi - 0; Plants - 30; Viruses - 0; Other Eukaryotes - 2 (source: NCBI BLink). | chr4:7650326-7652237 REVERSE LENGTH=347	373	F4JS93	11.1.9 lipid metabolism.FA synthesis and FA elongation.long chain fatty acid CoA ligase 34.14 transport.unspecified cations	unknown	protein restricted to Arabidopsis, no similarity to any other protein (even plant proteins) /	ENV	ENV	8.94639	100	0	0	-	S	Y	51	-	plastid 1	plastid 8 PM 3 ExtraC 3 mito 2 ER 2 golgi 2	-	plastid
375	Inner Envelope Membrane	SAFE	AT4G13670	At4g13670	AT4G13670.1	8	0.976725	0.968374	0	21.5617	6.92494	10	1.9451	38.4867	1.9451	38.4867	19.7865	Mix	| Symbols: PTAC5 | plastid transcriptionally active 5 | chr4:7948644-7950779 FORWARD LENGTH=387	267	A1A6M1	21.2.2 redox.ascorbate and glutathione.glutathione	unknown	PTAC5 DnaJ domain-containing protein, similar to Alr2745 protein [Anabaena sp] /	ENV-THY	ENV	19.7865	83.153	0	16.847	TSC	C	Y	40	-	plastid 7	plastid 13 nucleus 3	-	plastid
376	Inner Envelope Membrane	SAFE	AT5G22790	At5g22790	AT5G22790.1	5				0	6.7073	5.45	0	12.1573	1	13.1573	13.1573	Env only	| Symbols: RER1 | reticulata-related 1 | chr5:7599395-7601573 REVERSE LENGTH=433	249	Q9FGP9	33.99 development.unspecified	unknown	RER1 (HP35b-like, HP46, LCD1-like) conserved plant protein, reticulata-related 1 (RER1) protein /	ENV	ENV	13.1573	100	0	0	-	C	Y	25	-	plastid 2	plastid 12 cyto 2	-	plastid
377	Inner Envelope Membrane	SAFE	AT3G08920	At3g08920	AT3G08920.1	6	2.93018	1.93675	4	11.7609	4.94639	2	8.86692	18.7073	8.86692	18.7073	2.10979	Mix	| Symbols: | Rhodanese/Cell cycle control phosphatase superfamily protein | chr3:2712274-2713117 FORWARD LENGTH=214	458	Q9SR92	26.23 misc.rhodanese	unknown	STR10 (HP25d-like) Rhodanese-like domain-containing protein 10 /	THY-ENV	ENV-THY	2.10979	44.6964	0	55.3036	TSC	M	-	-	At E	plastid 4	mito 10 plastid 4 cyto 2	-	mitochondrion
378	Inner Envelope Membrane	SAFE	AT5G12130	At5g12130	AT5G12130.1	1				1.96016	0.989277	1	0	3.94943	1	4.94943	4.94943	Env only	| Symbols: PDE149, ATTERC | integral membrane TerC family protein | chr5:3919613-3922154 FORWARD LENGTH=384	-	F4JZG9	29.4 protein.postranslational modification 33.99 development.unspecified	unknown	TERC (PDE149) Thylakoid membrane protein TERC, PDE149 Protein pigment defective 149, Integral membrane protein TerC family, chloroplast precursor /	nd	ENV	4.94943	0	0	0	TSC	C	Y	48	-	plastid 1	plastid 10 cyto 2 PM 2	plastid : 18429937	plastid
379	Inner Envelope Membrane	NEG	AT2G18245	At2g18245	AT2G18245.1	9				1.96016	3.95711	14	0	19.9173	1	20.9173	20.9173	Env only	| Symbol: None | expressed protein | chr2:7944369-7946680 FORWARD | Aliases: None	271	Q8S8G6	35.2 not assigned.unknown	unknown	uncharacterised eukaryotic protein family, no similarity to characterized protein /	n/a	ENV	20.9173	n/a	n/a	n/a	-	C	Y	84	-	nd	plastid 12 mito 4	-	plastid
380	Inner Envelope Membrane	NEG	AT1G73470	At1g73470	AT1G73470.1	1				0	0.989277	1	0	1.98928	1	2.98928	2.98928	Env only	| Symbols: | unknown protein; FUNCTIONS IN: molecular_function unknown; INVOLVED IN: biological_process unknown; LOCATED IN: chloroplast; EXPRESSED IN: 22 plant structures; EXPRESSED DURING: 13 growth stages; Has 72 Blast hits to 72 proteins in 35	-	Q8LAD8	30.3 signalling.calcium	unknown	uncharacterized protein /	nd	ENV	2.98928	0	0	0	-	C	Y	44	-	nd	plastid 12 mito 2 cyto 2	-	plastid
381	Inner Envelope Membrane	SAFE	AT1G16790	At1g16790	AT1G16790.1	5				1.96016	3.95711	7	0	12.9173	1	13.9173	13.9173	Env only	| Symbol: None | ribosomal protein-related, similar to Chloroplast 30S ribosomal protein S8 (SP:P21	268	Q6NQG3	29.2.1.1.3 protein.synthesis.ribosomal protein.prokaryotic.unknown organellar	unknown	unknown protein, low similarity to RR8 ribosomal protein /	ENV	ENV	13.9173	100	0	0	TSC	-	-	-	-	plastid 8 nucleus 1	cyto 4 mito 3 nucleus 3	-	cytosol
382	Inner Envelope Membrane	SAFE	ATCG00860	AtCg00860	ATCG00860.1	63	0	0	0	25.482	67.1818	71.96	0	164.624	1	165.624	165.624	Env only	| Symbols: YCF2.1 | Chloroplast Ycf2;ATPase, AAA type, core | chrC:86474-93358 FORWARD LENGTH=2294	272	P56786	29.8 protein assembly and cofactor ligation	unknown	YCF2.1 (YCF2-A) essential protein, ATPase, AAA type, chloroplast encoded /	ENV	ENV	165.624	98.0738	0	1.92617	-	C*	-	-	-	plastid 3 PM 1	mito 4 plastid 3	plastid encoded, plastid 3 PM 1	plastid
383	Inner Envelope Membrane	SAFE	AT1G65260	At1g65260	AT1G65260.1	13	6.83708	4.84187	8	21.5617	19.7855	23	19.6789	64.3473	19.6789	64.3473	3.26985	Mix	| Symbols: PTAC4, VIPP1 | plastid transcriptionally active 4 | chr1:24236329-24240428 FORWARD LENGTH=330	273	O80796	10.1.5 cell wall.precursor synthesis.UXS 27.3.1 RNA.regulation of transcription.ABI3/VP1-related B3-domain-containing transcription factor family	vesicle formation	Vipp1 (IM30, PspA, HCF155, PTAC4) vesicle-inducing protein in plastids 1 /	ENV	ENV-OTH	3.26985	80.4506	14.0192	5.53016	TSC	C	Y	64	Ps IEM	plastid 10 PM 1	plastid 13 mito 3 nucleus 3	plastid:15210715	plastid
384	Outer Envelope Membrane Integral or Associated Proteins	NEG	AT4G27680	At4g27680	AT4G27680.1	1	0	0	0	3.92031	0	1.5	0	5.42031	1	6.42031	6.42031	Env only	| Symbols: | P-loop containing nucleoside triphosphate hydrolases superfamily protein | chr4:13821263-13823083 FORWARD LENGTH=398	-	Q9T090	29.5.11.20 protein.degradation.ubiquitin.proteasom	chaperone and protease	RPT6-like 26S proteasome regulatory particle chain RPT6-like protein /	nd	ENV-OTH	6.42031	0	0	0	-	S	-	-	Ps OEM	vacuole 1	ER 6 ExtraC 5 golgi 5 cyto 4 plastid 2 nucleus 2	-	plasma membrane
385	Outer Envelope Membrane Integral or Associated Proteins	NEG	AT1G70480	At1g70480	AT1G70480.1	7				1.96016	4.94639	6	0	12.9065	1	13.9065	13.9065	Env only	| Symbols: | Domain of unknown function (DUF220) | chr1:26562304-26563608 FORWARD LENGTH=320	-	Q9CAL6	2.2.1.4 major CHO metabolism.degradation.sucrose.hexokinase	kinase	CPK29 unknown protein /	nd	ENV	13.9065	0	0	0	-	-	-	-	Ps OEM	nd	nucleus 6 cyto 3 mito 2	-	nucleus
386	Outer Envelope Membrane Integral or Associated Proteins	SAFE	AT4G32250	At4g32250	AT4G32250.1	18	0	0.968374	0	11.7609	21.7641	20	0.968374	53.525	0.968374	53.525	55.2731	Mix	| Symbols: | Protein kinase superfamily protein | chr4:15570285-15572528 REVERSE LENGTH=611	343	Q8RWX4	28.99 DNA.unspecified 29.4 protein.postranslational modification	kinase / TOC regulation of protein targeting	KOC1 protein kinase family protein, regulates Toc translocon /	ENV	ENV	55.2731	100	0	0	TSC	-	-	-	Ps OEM	plastid 2, PM 1	cytosol 7 nucleus 3 mito 2	-	cytosol
387	Outer Envelope Membrane Integral or Associated Proteins	SAFE	AT2G32290	At2g32290	AT2G32290.1	9				5.88047	5.93566	5	0	16.8161	1	17.8161	17.8161	Env only	| Symbols: BMY5, BAM6 | beta-amylase 6 | chr2:13714643-13716906 REVERSE LENGTH=577	312	Q8L762	2.2.2.1.2 major CHO metabolism.degradation.starch.starch cleavage.beta amylase 3.5 minor CHO metabolism.others 27.3.3 RNA.regulation of transcription.AP2/EREBP, APETALA2/ethylene-responsive element binding protein family 29.4.1.55 protein.postranslational modification.kinase.receptor like cytoplasmatic kinase V	metabolism carbon	BAM6 (BMY5) plastid targeted beta-amylase 6, 1,4-alpha-D-glucan maltohydrolase (EC 3.2.1.2) /	ENV	ENV	17.8161	100	0	0	TSC	-	-	-	-	plastid 2	cyto 6 plastid 5 mito 3	-	cytosol
388	Outer Envelope Membrane Integral or Associated Proteins	NEG	AT4G29130	At4g29130	AT4G29130.1	12	5.86035	5.16143	7	9.80078	15.2843	15.23	18.0218	40.3151	18.0218	40.3151	2.23702	Mix	| Symbols: ATHXK1, GIN2, HXK1 | hexokinase 1 | chr4:14352338-14354865 REVERSE LENGTH=496	274	Q42525	2.2.1.4 major CHO metabolism.degradation.sucrose.hexokinase	metabolism carbon	HXK1 (GIN2) hexokinase-1 (EC 1 2.7.1.1), glucose-responsive sensor kinase /	ENV	ENV-OTH	2.23702	100	0	0	TSC	S	-	-	Ps OEM	mito 3 plastid 2 PM 2	plastid 4 mito 4 ER,extraC,golgi 4 cyto 4	mitochondrion:23257241;mitochondrion:17530285;unclear:18931141	plasma membrane,golgi
389	Outer Envelope Membrane Integral or Associated Proteins	SAFE	AT2G27490	At2g27490	AT2G27490.1	3				0	2.96783	1	0	3.96783	1	4.96783	4.96783	Env only	| Symbol: None | dephospho-CoA kinase family, similar to Dephospho-CoA kinase (EC 2.7.1.24) (Dephos	308	Q9ZQH0	1.1.2.2 PS.lightreaction.photosystem I.PSI polypeptide subunits 18.4.9 Co-factor and vitamine metabolism.pantothenate.dephospho-CoA kinase (DPCK)	metabolism coenzyme A	COAE-like similar to bacterial Dephospho-CoA kinase (EC 2.7.1.24) /	ENV	ENV	4.96783	100	0	0	-	-	-	-	Ps OEM	plastid 2 perox 1 vacuole 1	mito 5 plastid 4 cyto 3 nucleus 2	peroxisome:19329564	cytosol
390	Outer Envelope Membrane Integral or Associated Proteins	SAFE	AT3G63170	At3g63170	AT3G63170.1	14	0.976725	0.968374	2	5.88047	13.8499	20	3.9451	39.7304	3.9451	39.7304	10.0708	Mix	| Symbols: | Chalcone-flavanone isomerase family protein | chr3:23334675-23335993 FORWARD LENGTH=279	43	Q9M1X2	16.8.2 secondary metabolism.flavonoids.chalcones 22.1.2 polyamine metabolism.synthesis.SAM decarboxylase 29.5.11.4.5.2 protein.degradation.ubiquitin.E3.BTB/POZ Cullin3.BTB/POZ 30.5 signalling.G-proteins 31.4 cell.vesicle transport	metabolism flavonoids ?	weak similarity to Chalcone isomerase /	ENV	ENV	10.0708	91.6401	8.3599	0	TSC	C	Y	73	Ps OEM	plastid 5	plastid 11 mito 4	-	plastid
391	Outer Envelope Membrane Integral or Associated Proteins	NEG	AT3G63520	At3g63520	AT3G63520.1	15	5.86035	5.81024	8	3.92031	11.8713	7	19.6706	22.7916	19.6706	22.7916	1.15867	Mix	| Symbols: CCD1, ATCCD1, ATNCED1, NCED1 | carotenoid cleavage dioxygenase 1 | chr3:23452940-23455896 FORWARD LENGTH=538	314	O65572	16.1.4.10 secondary metabolism.isoprenoids.carotenoids.carotenoid cleavage dioxygenase	metabolism hormone ABA	CCD1 (NCED1) Neoxanthin cleavage enzyme, 9-cis-epoxycarotenoid dioxygenase, OEM binding ? /	ENV	ENV-OTH	1.15867	100	0	0	-	-	-	-	-	PM 5, vacuole 1 plastid 1 golgi 1	cyto 8 plastid 2	vacuole:17151019	cytosol
392	Outer Envelope Membrane Integral or Associated Proteins	SAFE	AT4G15440	At4g15440	AT4G15440.1	12	3.9069	9.68374	5	5.88047	10.8821	4	18.5906	20.7625	18.5906	20.7625	1.11683	Mix	| Symbols: HPL1, CYP74B2 | hydroperoxide lyase 1 | chr4:8835869-8838462 FORWARD LENGTH=384	-	B3LF83	17.7.1.3 hormone metabolism.jasmonate.synthesis-degradation.allene oxidase synthase	metabolism hormone jasmonate	HPL1 (CYP74B2) Linolenate hydroperoxide lyase 1 / Required for the synthesis of the green leaf volatiles (GLVs) hexanal and trans-2-hexenal (PubMed:16258015)	nd	ENV-OTH	1.11683	0	0	0	-	-	-	-	Ps IEM	plastid 1	cyto 6 mito 2	-	cytosol
393	Outer Envelope Membrane Integral or Associated Proteins	NEG	AT1G26340	At1g26340	AT1G26340.1	5				1.96016	2.96783	5	0	9.92799	1	10.928	10.928	Env only	| Symbol: None | cytochrome b5, putative, similar to cytochrome b5 GB:BAA74839 GI:4240120 from (Ara	319	Q9FDW8	12.1.1 N-metabolism.nitrate metabolism.NR 21.2 redox.ascorbate and glutathione	metabolism lipid	CYB5-D (CB5-A) Tail-Anchored Membrane Protein Cytochrome b5-D, chloroplast envelope /	ENV	ENV	10.928	100	0	0	-	-	-	-	-	plastid 1 mito 1 PM 1 perox 1	cyto 3 nucleus 3	cytosol:24130194;plastid:17322552	plastid
394	Outer Envelope Membrane Integral or Associated Proteins	NEG	AT2G40690	At2g40690	AT2G40690.1	6				1.96016	2.96783	5	0	9.92799	1	10.928	10.928	Env only	| Symbols: GLY1, SFD1 | NAD-dependent glycerol-3-phosphate dehydrogenase family protein | chr2:16974107-16976241 FORWARD LENGTH=420	320	Q949Q0	11.5.2 lipid metabolism.glyceral metabolism.Glycerol-3-phosphate dehydrogenase (NAD+)	metabolism lipid	GLY1 (SFD1, GPDA2, GPDH) Glycerol-3-phosphate dehydrogenase [NAD(+)] 2, chloroplast /	ENV	ENV	10.928	100	0	0	TSC	-	-	-	-	nd	plastid 5 cyto 4 mito 2	plastid:22645576	cytosol
395	Outer Envelope Membrane Integral or Associated Proteins	SAFE	AT1G77590	At1g77590	AT1G77590.1	34	5.86035	2.90512	5	45.0836	61.2857	75	13.7655	181.369	13.7655	181.369	13.1757	Mix	| Symbols: LACS9 | long chain acyl-CoA synthetase 9 | chr1:29148501-29151776 REVERSE LENGTH=691		Q9CAP8	2.2.1.3.1 major CHO metabolism.degradation.sucrose.invertases.neutral 11.1.9 lipid metabolism.FA synthesis and FA elongation.long chain fatty acid CoA ligase	metabolism lipid	LACS9 (HP76) Long-chain-fatty-acid-CoA ligase (acyl-CoA synthetase) family protein, chloroplast precursor /	ENV	ENV	13.1757	99.3984	0	0.601615	TSC	C	-	-	Ps mixEM	plastid 6 PM 2	ER,extracellular,golgi 5 plastid 3 cyto 3 perox 3	endoplasmic reticulum:21515817;plastid:21515817;plastid:12177483	plastid
396	Outer Envelope Membrane Integral or Associated Proteins	SAFE	AT5G16010	At5g16010	AT5G16010.1	2	0	0	1	1.96016	1.97855	1	1	4.93871	1	4.93871	4.93871	Mix	| Symbol: None | 3-oxo-5-alpha-steroid 4-dehydrogenase family protein / steroid 5-alpha-reductase f	316	Q9LFS3	17.3.1.1.1 hormone metabolism.brassinosteroid.synthesis-degradation.BRs.DET2	metabolism lipid	3-oxo-5-alpha-steroid 4-dehydrogenase (steroid 5-alpha-reductase) family protein /	ENV	ENV-OTH	4.93871	96.5584	0	3.44162	TSC	-	-	-	-	plastid 4	plastid 4 PM 4 ER 3 ExtraC 3 golgi 3	-	plasma membrane
397	Outer Envelope Membrane Integral or Associated Proteins	SAFE	AT4G13550	At4g13550	AT4G13550.1	6	1.95345	0	1	0	1.97855	4	2.95345	5.97855	2.95345	5.97855	2.02426	Mix	| Symbols: | triglyceride lipases;triglyceride lipases | chr4:7871251-7876160 REVERSE LENGTH=715	-	F4JT30	11.9.2.1 lipid metabolism.lipid degradation.lipases.triacylglycerol lipase	metabolism lipid / heat stress	Hil1 Heat-stress triacylglycerol lipase 1 /	nd	ENV-OTH	2.02426	0	0	0	TSC	-	-	-	-	plastid 2	cyto 6 mito 4 plastid 2 nucleus 2	plastid:29967047	plastid
398	Outer Envelope Membrane Integral or Associated Proteins	NEG	AT3G19720	At3g19720	AT3G19720.1	14				0	10.8821	10	0	20.8821	1	21.8821	21.8821	Env only	| Symbols: ARC5, DRP5B | P-loop containing nucleoside triphosphate hydrolases superfamily protein | chr3:6850591-6855389 REVERSE LENGTH=777	-	Q84N64	26.17 misc.dynamin	plastid division	ARC5 (DRP5B) Dynamin-like protein ARC5, GTPase component of both plastid and peroxisme division machinery /	ENV	ENV	21.8821	0	0	0	TSC	S	-	-	-	PM 1	cyto 6 nucleus 3 mito 2	plastid:12642673	plastid
399	Outer Envelope Membrane Integral or Associated Proteins	SAFE	AT5G51020	At5g51020	AT5G51020.1	2				1.96016	0.989277	1	0	3.94943	1	4.94943	4.94943	Env only	| Symbols: CRL | crumpled leaf | chr5:20745560-20747165 REVERSE LENGTH=269	276	Q9FI46	29.5.11 protein.degradation.ubiquitin	plastid division	CRL plant and cyanobacterial conserved CRUMPLED LEAF protein /	ENV	ENV	4.94943	100	0	0	-	C	-	-	Ps OEM	plastid 1	nucleus 7 plastid 3 cyto 3	plastid:15086805;mitochondrion:21515817;plastid:22014227;	nucleus
400	Outer Envelope Membrane Integral or Associated Proteins	SAFE	AT3G57090	At3g57090	AT3G57090.1	8	0	0	1	5.88047	10.8821	11	1	27.7625	1	27.7625	27.7625	Mix	| Symbols: BIGYIN, FIS1A | Tetratricopeptide repeat (TPR)-like superfamily protein | chr3:21128627-21129981 FORWARD LENGTH=170	347	Q9M1J1	29.2.2 protein.synthesis.ribosome biogenesis 31.2 cell.division	plastid division ?	FIS1A (BIGYIN) Mitochondrial fission 1 protein A, Tetratricopeptide repeat (TPR)-like superfamily protein /	ENV	ENV	27.7625	100	0	0	TSC	-	-	-	-	plastid 2	cyto 6 nucleus 3 mito 2	plastid:16545471;mitochondrion:16545471;peroxisome:16545471;	mitochondrion,plastid,peroxisome
401	Outer Envelope Membrane Integral or Associated Proteins	SAFE	AT2G16070	At2g16070	AT2G16070.2	7				5.88047	8.9035	9	0	23.784	1	24.784	24.784	Env only	| Symbols: PDV2 | plastid division2 | chr2:6984072-6985356 REVERSE LENGTH=307	275	Q9XII1	17.6.1 hormone metabolism.gibberelin.synthesis-degradation 29.4 protein.postranslational modification	plastid division	PDV2 component of the plastid division machinery /	ENV	ENV	24.784	100	0	0	TSC	M	-	-	Ps OEM	plastid 1	cyto 5 mito 5 nucleus 2	-	cytosol
402	Outer Envelope Membrane Integral or Associated Proteins	SAFE	AT4G27990	At4g27990	AT4G27990.1	1	0	0		2.94024	3.29429	1.6	0	7.83453	1	8.83453	8.83453	Env only	| Symbols: YLMG1-2, ATYLMG1-2 | YGGT family protein | chr4:13923991-13924647 REVERSE LENGTH=218	28	Q9SUE0	33.99 development.unspecified	plastid division ?	YLMG1-2 (HP24, YGGT-B, Ycf19-like) YlmG homolog protein 1-2, chloroplast / YGGT family protein, conserved plant and cyanobacterial protein (chloroplast encoded in algae), similarity to ssr2142 protein [Synechocystis sp] /	ENV	ENV	8.83453	96.6415	3.35854	0	TSC	C	Y	83	Ps OEM	plastid 3 PM 1	plastid 11 mito 5 PM 2	plastid:19224954	plastid
403	Outer Envelope Membrane Integral or Associated Proteins	SAFE	AT3G07430	At3g07430	AT3G07430.1	1	0	0		2.94024	1.65209	6.4	0	10.9923	1	11.9923	11.9923	Env only	| Symbol: EMB1990 | YGGT family protein, contains Pfam profile PF02325: YGGT family (unknown functi	29	Q9SRS3	33.99 development.unspecified	plastid division ?	YLMG1-1 (HP24-like, YGGT-C, Ycf19-like) YlmG homolog protein 1-1, chloroplast / YGGT family protein, conserved plant and cyanobacterial protein, similar to Ycf19 protein [Synechocystis sp] /	ENV	ENV	11.9923	100	0	0	TSC	C	Y	16	-	plastid 3 PM 1	plastid 11 mito 3 PM 2	plastid:19224954	plastid
404	Outer Envelope Membrane Integral or Associated Proteins	SAFE	AT3G25690	At3g25690	AT3G25690.1	13	2.93018	2.90512	1	9.80078	3.95711	11	6.8353	24.7579	6.8353	24.7579	3.62207	Mix	| Symbols: CHUP1 | Hydroxyproline-rich glycoprotein family protein | chr3:9354061-9357757 FORWARD LENGTH=1004	277	Q9LI74	29.5.1 protein.degradation.subtilases 31.1 cell.organisation	plastid positioning	CHUP1 Chloroplast Unusual Positioning 1, actin binding protein essential for chloroplast anchorage to the plasma membrane and chloroplast movement /	ENV	ENV-OTH	3.62207	100	0	0	TSC	S	-	-	-	plastid 2	ER,extraC,golgi 5 mito 4 nucleus 4	plastid:21515817;plastid:18715957;plastid:14615600	plastid
405	Outer Envelope Membrane Integral or Associated Proteins	SAFE	AT2G28900	At2g28900	AT2G28900.1	9	8.79053	8.71536	7	29.4024	35.614	73	24.5059	138.016	24.5059	138.016	5.63197	Mix	| Symbols: OEP16, ATOEP16-L, ATOEP16-1, OEP16-1 | outer plastid envelope protein 16-1 | chr2:12414423-12415459 REVERSE LENGTH=148	278	Q9ZV24	29.3.2 protein.targeting.mitochondria	protein targeting / aa channel	OEP16-1 (HP15) mitochondrial import inner membrane translocase subunit Tim17/Tim22/Tim23 family protein /	ENV	ENV	5.63197	90.499	0	9.501	TSC	-	-	-	Ps mixEM	plastid 5	plastid 6 mito 2 cyto 2	plastid:17098851	plastid
406	Outer Envelope Membrane Integral or Associated Proteins	SAFE	AT5G55510	At5g55510	AT5G55510.1	3				0	3.95711	3	0	6.95711	1	7.95711	7.95711	Env only	| Symbols: | Mitochondrial import inner membrane translocase subunit Tim17/Tim22/Tim23 family protein | chr5:22486525-22487916 REVERSE LENGTH=214	280	Q6NKU9	29.3.2 protein.targeting.mitochondria	protein targeting / aa channel	OEP16-like (HP22) mitochondrial import inner membrane translocase subunit Tim17/Tim22/Tim23 family protein /	ENV	ENV	7.95711	100	0	0	-	-	-	-	-	plastid 2	nucleus 4 plastid 2 mito 2	plastid:17098851	plastid
407	Outer Envelope Membrane Integral or Associated Proteins	SAFE	AT3G49560	At3g49560	AT3G49560.1	12	0.976725	0.968374	1	27.4422	31.6569	34.57	2.9451	93.6691	2.9451	93.6691	31.8051	Mix	| Symbols: | Mitochondrial import inner membrane translocase subunit Tim17/Tim22/Tim23 family protein | chr3:18370644-18371821 FORWARD LENGTH=261	281	Q9SCK3	29.3.2 protein.targeting.mitochondria	protein targeting / aa channel	OEP16-like (HP30) mitochondrial import inner membrane translocase subunit Tim17/Tim22/Tim23 family protein, dual targeted ? /	ENV	ENV	31.8051	100	0	0	TSC	-	-	-	-	plastid 5	cyto 6 mito 4 nucleus 2	plastid:17098851	plastid
408	Outer Envelope Membrane Integral or Associated Proteins	SAFE	AT5G24650	At5g24650	AT5G24650.1	10	0.976725	0	1	21.5617	26.7105	26.43	1.97673	74.7022	1.97673	74.7022	37.7909	Mix	| Symbols: | Mitochondrial import inner membrane translocase subunit Tim17/Tim22/Tim23 family protein | chr5:8437123-8438859 FORWARD LENGTH=259	282	Q9FLT9	29.3.2 protein.targeting.mitochondria	protein targeting / aa channel	OEP16-like (HP30-2) mitochondrial import inner membrane translocase subunit Tim17/Tim22/Tim23 family protein, dual targeted /	ENV	ENV	37.7909	100	0	0	TSC	-	-	-	Ps IEM	plastid 5 PM 2 vacuole 2	cyto 5 mito 3 nucleus 2	mitochondrion:17098851	plastid
409	Outer Envelope Membrane Integral or Associated Proteins	SAFE	AT4G26670	At4g26670	AT4G26670.1	3				3.92031	7.91422	6	0	17.8345	1	18.8345	18.8345	Env only	| Symbol: None | mitochondrial import inner membrane translocase subunit Tim17/Tim22/Tim23 family p	283	Q94EH2	29.3.2 protein.targeting.mitochondria	protein targeting / aa channel	OEP16-like (HP20) mitochondrial import inner membrane translocase subunit Tim17/Tim22/Tim23 family protein /	ENV	ENV	18.8345	100	0	0	TSC	-	-	-	-	plastid 2	cyto 4 mito 3 nucleus 3	unclear:17098851	plastid
410	Outer Envelope Membrane Integral or Associated Proteins	SAFE	AT1G02280	At1g02280	AT1G02280.1	17	1.95345	0.968374	2	23.5219	29.6783	28	4.92182	81.2002	4.92182	81.2002	16.498	Mix	| Symbols: TOC33, ATTOC33, PPI1 | translocon at the outer envelope membrane of chloroplasts 33 | chr1:448665-450246 REVERSE LENGTH=297	284	O23680	29.3.3 protein.targeting.chloroplast 30.5 signalling.G-proteins	protein targeting Toc	Toc33 (PPI1, HP32b) GTP-binding protein, chloroplast outer envelope translocon subunit (EC 3.6.5.-) /	ENV	ENV	16.498	91.8183	0	8.18168	TSC	-	-	-	-	plastid 3 PM 1	mito 4 cyto 4 plastid 2	-	plastid
411	Outer Envelope Membrane Integral or Associated Proteins	SAFE	AT5G05000	At5g05000	AT5G05000.1	12	0	0.968374	2	23.5219	18.7963	25	2.96837	67.3182	2.96837	67.3182	22.6785	Mix	| Symbols: TOC34, ATTOC34, OEP34 | translocon at the outer envelope membrane of chloroplasts 34 | chr5:1474262-1475772 REVERSE LENGTH=313	285	Q38906	29.3.3 protein.targeting.chloroplast 30.5 signalling.G-proteins	protein targeting Toc	Toc34 (OEP34) GTP-binding protein, chloroplast outer envelope translocon subunit (EC 3.6.5.-) /	ENV	ENV	22.6785	98.5628	0	1.43716	TSC	-	-	-	Ps mixEM	plastid 6	mito 6 cyto 5 plastid 3	-	plastid
412	Outer Envelope Membrane Integral or Associated Proteins	SAFE	AT3G17970	At3g17970	AT3G17970.1	19	2.93018	2.90512	2	27.4422	40.5604	46	7.8353	114.003	7.8353	114.003	14.5499	Mix	| Symbols: atToc64-III, TOC64-III | translocon at the outer membrane of chloroplasts 64-III | chr3:6148030-6151794 FORWARD LENGTH=589	286	Q9LVH5	29.3.3 protein.targeting.chloroplast 29.4 protein.postranslational modification	protein targeting Toc	Toc64-III (HP64b) chloroplast outer envelope translocon subunit /	ENV	ENV	14.5499	100	0	0	TSC	S	-	-	Ps OEM	plastid 3 PM 2	ER,extraC,golgi 8 mito 3 ER 2 nucleus 2	plastid:21515817;plastid:14741350;mitochondrion:12954611;	plastid
413	Outer Envelope Membrane Integral or Associated Proteins	SAFE	AT3G46740	At3g46740	AT3G46740.1	36	9.76725	7.74699	7	62.725	86.0671	85	24.5142	233.792	24.5142	233.792	9.53699	Mix	| Symbols: TOC75-III, MAR1 | translocon at the outer envelope membrane of chloroplasts 75-III | chr3:17216104-17219296 REVERSE LENGTH=818	287	Q9STE8	29.3.3 protein.targeting.chloroplast	protein targeting Toc	Toc75-III (OEP75-3, MAR1) chloroplast outer envelope import-associated channel, chloroplast precursor /	ENV	ENV	9.53699	96.2137	0	3.78629	TSC	C	Y	79	Ps mixEM	plastid 7 PM 2	plastid 14 mito 2	-	plastid
414	Outer Envelope Membrane Integral or Associated Proteins	SAFE	AT5G19620	At5g19620	AT5G19620.1	28	0.976725	0.968374	5	27.4422	47.4853	42	6.9451	116.928	6.9451	116.928	16.836	Mix	| Symbols: EMB213, OEP80, ATOEP80, TOC75 | outer envelope protein of 80 kDa | chr5:6623323-6627641 FORWARD LENGTH=732	288	Q9C5J8	29.3.3 protein.targeting.chloroplast	protein targeting Toc	Toc75-V (OEP85, OEP80, IAP75, EMB213) chloroplast outer envelope import-associated channel, chloroplast precursor /	ENV	ENV	16.836	100	0	0	TSC	C	Y	93	Ms E	plastid 3 PM 2	plastid 9 nucleus 2	-	plastid
415	Outer Envelope Membrane Integral or Associated Proteins	NEG	AT5G20300	At5g20300	AT5G20300.1	5				0	2.96783	5	0	7.96783	1	8.96783	8.96783	Env only	| Symbols: | Avirulence induced gene (AIG1) family protein | chr5:6853544-6856332 REVERSE LENGTH=793	-	Q6S5G3	29.3.3 protein.targeting.chloroplast	protein targeting Toc	Toc90 (AIG1) Translocase of chloroplast 90, chloroplast, plastid GFP /	nd	ENV	8.96783	0	0	0	-	-	-	-	-	nd	cyto 4 mito 3 nucleus 3 plastid 2	plastid:15284497	cytosol
416	Outer Envelope Membrane Integral or Associated Proteins	NEG	AT3G16620	At3g16620	AT3G16620.1	1				0	1.31574	2.91	0	4.22574	1	5.22574	5.22574	Env only	| Symbols: ATTOC120, TOC120 | translocon outer complex protein 120 | chr3:5658469-5661738 REVERSE LENGTH=1089	-	Q9LUS2	29.3.3 protein.targeting.chloroplast	protein targeting Toc	Toc120 chloroplast outer envelope import-associated channel, chloroplast precursor /	nd	ENV	5.22574	0	0	0	-	-	-	-	Ps OEM	nd	nucleus 5 cyto 3 mito 2	-	cytosol
417	Outer Envelope Membrane Integral or Associated Proteins	NEG	AT2G16640	At2g16640	AT2G16640.1	10				9.80078	14.5127	13.09	0	37.4035	1	38.4035	38.4035	Env only	| Symbols: ATTOC132, TOC132 | multimeric translocon complex in the outer envelope membrane 132 | chr2:7211489-7215109 REVERSE LENGTH=1206	289	Q9SLF3	29.3.3 protein.targeting.chloroplast	protein targeting Toc /arsenate resistance	Toc132 (Toc159-like, OEP86, AIC1) chloroplast outer envelope protein import component /	ENV	ENV	38.4035	100	0	0	-	-	-	-	Ps OEM	PM 2 plastid 1	nucleus 7 cyto 3 mito 2	-	nucleus
418	Outer Envelope Membrane Integral or Associated Proteins	SAFE	AT4G02510	At4g02510	AT4G02510.1	43	5.86035	3.87349	4	47.0438	46.496	64	13.7338	157.54	13.7338	157.54	11.4709	Mix	| Symbols: TOC159, TOC86, PPI2, TOC160, ATTOC159 | translocon at the outer envelope membrane of chloroplasts 159 | chr4:1104766-1109360 FORWARD LENGTH=1503	290	O81283	29.3.3 protein.targeting.chloroplast	protein targeting Toc	Toc159 (PPI2, TOC86, TOC160, OEP86) chloroplast outer envelope protein import component /	ENV	ENV	11.4709	98.7463	0	1.25369	TSC	-	-	-	Ps mixEM	plastid 6 PM 2	nucleus 7 plastid 4 mito 2 cyto 2	plastid:12853455;cytosol:12853455;	plastid
419	Outer Envelope Membrane Integral or Associated Proteins	NEG	AT1G63900	At1g63900	AT1G63900.1	5				0	1.97855	5	0	6.97855	1	7.97855	7.97855	Env only	| Symbols: DAL1 | E3 Ubiquitin ligase family protein | chr1:23717056-23719086 FORWARD LENGTH=343	-	Q8L7N4	29.5.11.4.2 protein.degradation.ubiquitin.E3.RING	protein targeting regulation	SP1 (DAL1) E3 ubiquitin-protein ligase, TOC binding, OEM /	nd	ENV	7.97855	0	0	0	-	S	-	-	-	nd	ER 7 golgi 7 ExtraC 6 cyto 3 plastid 2	plastid:23118188	plasma membrane
420	Outer Envelope Membrane Integral or Associated Proteins	NEG	AT2G25660	At2g25660	AT2G25660.1	10				0	5.93566	9	0	14.9357	1	15.9357	15.9357	Env only	| Symbols: emb2410 | embryo defective 2410 | chr2:10916456-10927390 REVERSE LENGTH=2166	-	F4ISL7	33.99 development.unspecified	protein targeting regulation	Tic236 (EMB2410) embryo defective 2410, translocation and assembly TamB module containing protein /	nd	ENV	15.9357	0	0	0	-	C	-	-	-	nd	mito 8 plastid 6 cyto 2	plastid:19224954	mitochondrion
421	Outer Envelope Membrane Integral or Associated Proteins	SAFE	AT3G06510	At3g06510	AT3G06510.1	29	4.88363	4.84187	7	27.4422	49.4639	51	16.7255	127.906	16.7255	127.906	7.64737	Mix	| Symbols: SFR2, ATSFR2 | Glycosyl hydrolase superfamily protein | chr3:2016450-2019533 FORWARD LENGTH=622	291	Q93Y07	26.3 misc.gluco-, galacto- and mannosidases	stress freezing	SFR2 (GH1, HP70) glycosyl hydrolase family 1 protein, similar to beta-galactosidase /	ENV	ENV	7.64737	100	0	0	TSC	S	-	-	Ps OEM	plastid 5 PM 1	golgi 6 ER 5 ExtraC 5 plastid 3 mito 2 cyto 2	plastid:18466306	vacuole
422	Outer Envelope Membrane Integral or Associated Proteins	SAFE	AT2G01320	At2g01320	AT2G01320.1	13				11.7609	11.8713	15	0	38.6323	1	39.6323	39.6323	Env only	| Symbols: | ABC-2 type transporter family protein | chr2:154669-158063 REVERSE LENGTH=725	160	Q9ZU35	34.16 transport.ABC transporters and multidrug resistance systems	transporter ABC	ABC (WBC7) White-brown complex homolog protein 7 /	ENV	ENV	39.6323	100	0	0	TSC	-	-	-	Ps OEM	plastid 2 PM 1	plastid 2 mito 2 cyto 2 nucleus 2 ER ExtraC 2 golgi 2	-	plasma membrane
423	Outer Envelope Membrane Integral or Associated Proteins	NEG	AT1G76405	At1g76405	AT1G76405.2	9				5.88047	12.178	12.65	0	30.7085	1	31.7085	31.7085	Env only	| Symbols: | unknown protein; FUNCTIONS IN: molecular_function unknown; INVOLVED IN: biological_process unknown; LOCATED IN: chloroplast envelope; EXPRESSED IN: 21 plant structures; EXPRESSED DURING: 13 growth stages; BEST Arabidopsis thaliana prot	292	Q9FPG2	35.2 not assigned.unknown	transporter ion channel	OEP21-1 ATP-regulated anion-selective solute channel /	ENV	ENV	31.7085	100	0	0	TSC	-	-	-	Ms E	nd	mito 4 nucleus 4 cyto 3	-	cytosol
424	Outer Envelope Membrane Integral or Associated Proteins	SAFE	AT1G20816	At1g20816	AT1G20816.1	6				0	3.65043	10.35	0	14.0004	1	15.0004	15.0004	Env only	| Symbols: | unknown protein; BEST Arabidopsis thaliana protein match is: unknown protein (TAIR:AT1G76405.2); Has 52 Blast hits to 52 proteins in 19 species: Archae - 0; Bacteria - 0; Metazoa - 0; Fungi - 0; Plants - 50; Viruses - 0; Other Eukaryot	293	Q6ID99	35.2 not assigned.unknown	transporter ion channel	OEP21-like ATP-regulated anion-selective solute channel /	ENV	ENV	15.0004	100	0	0	TSC	-	-	-	Ps mixEM	plastid 1	mito 7 cyto 4 plastid 2	-	mitochondrion
425	Outer Envelope Membrane Integral or Associated Proteins	SAFE	AT2G17695	At2g17695	AT2G17695.1	7				3.92031	3.95711	9	0	16.8774	1	17.8774	17.8774	Env only	| Symbols: | FUNCTIONS IN: molecular_function unknown; INVOLVED IN: biological_process unknown; LOCATED IN: chloroplast; CONTAINS InterPro DOMAIN/s: Domain of unknown function DUF1990 (InterPro:IPR018960); Has 259 Blast hits to 259 proteins in 120	294	Q8GXB1	35.2 not assigned.unknown	transporter ion channel	OEP23 Ion channel of the outer envelope membrane /	ENV	ENV	17.8774	100	0	0	TSC	M	-	-	-	plastid 2	mito 7 plastid 4 cyto 3 nucleus 2	-	plastid
426	Outer Envelope Membrane Integral or Associated Proteins	NEG	AT1G45170	At1g45170	AT1G45170.1	2	0	0	1	0	0.989277	1	1	1.98928	1	1.98928	1.98928	Mix	| Symbols: | unknown protein; BEST Arabidopsis thaliana protein match is: unknown protein (TAIR:AT5G42960.1); Has 62 Blast hits to 62 proteins in 18 species: Archae - 0; Bacteria - 0; Metazoa - 0; Fungi - 0; Plants - 62; Viruses - 0; Other Eukaryot	-	Q1H5C9	30.3 signalling.calcium	transporter ion channel	OEP24A Outer envelope pore protein 24A, chloroplast /	nd	ENV-OTH	1.98928	0	0	0	-	-	Y	31	Ps mixEM	nd	mito 5 plastid 3 cytosol 2	-	mitochondrion
427	Outer Envelope Membrane Integral or Associated Proteins	SAFE	AT3G52230	At3g52230	AT3G52230.1	5	1.95345	2.90512	6	17.6414	14.8392	12	10.8586	44.4806	10.8586	44.4806	4.09636	Mix	| Symbols: | unknown protein; FUNCTIONS IN: molecular_function unknown; INVOLVED IN: biological_process unknown; LOCATED IN: chloroplast outer membrane, chloroplast thylakoid membrane, chloroplast, chloroplast envelope; EXPRESSED IN: 24 plant struc	295	Q9SUY2	13.1.6.1.7 amino acid metabolism.synthesis.aromatic aa.chorismate.chorismate synthase	transporter ion channel	OEP24 (OMP24, E24) chloroplast outer envelope high-conductance solute channel /	ENV	ENV-OTH	4.09636	93.7761	0	6.22388	TSC	-	-	-	Ps OEM	plastid 6 mito 1	nucleus 6 cyto 4 mito 2	-	plastid
428	Outer Envelope Membrane Integral or Associated Proteins	SAFE	AT5G42960	At5g42960	AT5G42960.1	10	1.95345	1.93675	0	13.7211	13.8499	17	3.8902	44.571	3.8902	44.571	11.4573	Mix	| Symbols: | unknown protein; FUNCTIONS IN: molecular_function unknown; INVOLVED IN: biological_process unknown; LOCATED IN: mitochondrion, chloroplast, plastid, chloroplast envelope; EXPRESSED IN: 24 plant structures; EXPRESSED DURING: 13 growth s	296	Q8H0Y1	10.1.2 cell wall.precursor synthesis.UGE 27.2 RNA.transcription 29.2.2 protein.synthesis.ribosome biogenesis 30.3 signalling.calcium	transporter ion channel	OEP24-II chloroplast outer envelope high-conductance solute channel /	ENV	ENV	11.4573	100	0	0	TSC	-	-	-	-	plastid 4 PM 1	ExtraC 4 cyto 3 ER 2 golgi 2 mito 2	-	extracellular
429	Outer Envelope Membrane Integral or Associated Proteins	SAFE	AT2G43950	At2g43950	AT2G43950.1	14	0.976725	0	0	17.6414	22.7534	23	0.976725	63.3948	0.976725	63.3948	64.9054	Mix	| Symbols: OEP37, ATOEP37 | chloroplast outer envelope protein 37 | chr2:18200553-18202644 REVERSE LENGTH=343	297	O80565	35.2 not assigned.unknown	transporter ion channel	OEP37 (HP44) chloroplast outer envelope ion channel /	ENV	ENV	64.9054	95.6181	0	4.38185	TSC	C	Y	73	Ps mixEM	plastid 2 PM 1 vacuole 1	plastid 10 nucleus 4	-	plastid
430	Outer Envelope Membrane Integral or Associated Proteins	SAFE	AT2G44640	At2g44640	AT2G44640.1	27	6.83708	5.81024	5	49.0039	56.3888	61	17.6473	166.393	17.6473	166.393	9.42878	Mix	| Symbols: | FUNCTIONS IN: molecular_function unknown; INVOLVED IN: biological_process unknown; LOCATED IN: mitochondrion, chloroplast, plasma membrane, plastid, chloroplast envelope; EXPRESSED IN: 23 plant structures; EXPRESSED DURING: 13 growth s	259	O80503	10.1.5 cell wall.precursor synthesis.UXS 27.3.1 RNA.regulation of transcription.ABI3/VP1-related B3-domain-containing transcription factor family	transporter lipid ER to chloro ?	LPTD1 (TGD4, LPTD, HP50, PDE320-like) conserved plant protein, no similarity to characterized protein /	ENV	ENV	9.42878	90.7129	0	9.28706	TSC	C	-	-	Ps mixEM	plastid 5 PM1 mito 1 vacuole 1	cyto 5 plastid 3 nucleus 3	-	cytosol
431	Outer Envelope Membrane Integral or Associated Proteins	SAFE	AT3G06960	At3g06960	AT3G06960.1	12	1.95345	0.968374	2	1.96016	16.8177	14	4.92182	32.7779	4.92182	32.7779	6.6597	Mix	| Symbols: PDE320, TGD4 | pigment defective 320 | chr3:2194379-2196504 REVERSE LENGTH=479	260	Q9M903	10.1.5 cell wall.precursor synthesis.UXS 27.3.1 RNA.regulation of transcription.ABI3/VP1-related B3-domain-containing transcription factor 35.20 not assigned.no ontology assigned	transporter lipid ER to chloro ?	TGD4-like (HP50-like, PDE320-like) conserved plant protein, pigment defective 320 protein /	ENV	ENV	6.6597	100	0	0	TSC	-	-	-	-	plastid 2	cyto 6 nucleus 3 mito 2	-	cytosol
432	Outer Envelope Membrane Integral or Associated Proteins	SAFE	AT3G63160	At3g63160	AT3G63160.1	4	7.8138	7.74699	8	35.2828	26.7105	31	23.5608	92.9933	23.5608	92.9933	3.94695	Mix	| Symbols: | FUNCTIONS IN: molecular_function unknown; INVOLVED IN: biological_process unknown; LOCATED IN: chloroplast outer membrane, thylakoid, chloroplast thylakoid membrane, chloroplast, chloroplast envelope; EXPRESSED IN: 21 plant structures;	298	Q9M1X3	35.2 not assigned.unknown	unknown	OEP6 (E10, E6) chloroplast outer envelope membrane protein, no similarity to characterized protein /	ENV	ENV-OTH	3.94695	87.5722	0	12.4278	TSC	-	-	-	-	plastid 9 PM 1	cyto 3 ER,extraC,golgi 2 plastid 2 mito 2 nucleus 2	-	plasma membrane
433	Outer Envelope Membrane Integral or Associated Proteins	NEG	AT2G34585	At2g34585	AT2G34585.1	1	0	0	1	0	0.989277	0	1	0.989277	1	0.989277	0.989277	Mix	| Symbol: None | expressed protein | chr2:14575126-14575716 REVERSE | Aliases: None	299	Q8S8R9	35.2 not assigned.unknown	unknown	OM14 (OEP7) conserved protein, similar to Outer envelope membrane protein [Pisum sativum], no similarity to characterized protein /	ENV	ENV-OTH	0.989277	100	0	0	-	S	-	-	-	PM 3 vacuole 2 plastid 1	ExtraC 9 ER 8 golgi 7 nucleus 2	-	extracellular
434	Outer Envelope Membrane Integral or Associated Proteins	SAFE	AT5G64816	At5g64816	AT5G64816.1	4	0.976725	0.968374	0	3.92031	3.95711	8	1.9451	15.8774	1.9451	15.8774	8.16278	Mix	| Symbol: None | expressed protein | chr5:25930254-25931229 FORWARD | Aliases: None	224	Q8L8Q8	9.7 mitochondrial electron transport / ATP synthesis.cytochrome c oxidase 29.5.11.4.3.2 protein.degradation.ubiquitin.E3.SCF.FBOX 35.20 not assigned.no ontology assigned	unknown	conserved plant protein, no similarity to characterized protein /	ENV	ENV	8.16278	100	0	0	TSC	C	Y	98	Ps OEM	plastid 1	ExtraC 6 ER 5 plastid 4 golgi 4 nucleus 2	-	extracellular
435	Outer Envelope Membrane Integral or Associated Proteins	NEG	AT3G03870	At3g03870	AT3G03870.2	2				0	1.97855	1	0	2.97855	1	3.97855	3.97855	Env only	| Symbols: | unknown protein; BEST Arabidopsis thaliana protein match is: unknown protein (TAIR:AT5G18130.1); Has 47 Blast hits to 47 proteins in 13 species: Archae - 0; Bacteria - 0; Metazoa - 2; Fungi - 0; Plants - 45; Viruses - 0; Other Eukaryot	-	Q9SRW4	35.2 not assigned.unknown	unknown	uncharacterized transmembrane protein /	nd	ENV	3.97855	0	0	0	-	-	-	-	Ps OEM	nd	nucleus 5 cyto 4 mito 2	-	cytosol
436	Envelope candidates	NEG	AT1G11660	At1g11660	AT1G11660.1	4				0	0.989277	3	0	3.98928	1	4.98928	4.98928	Env only	| Symbols: | heat shock protein 70 (Hsp 70) family protein | chr1:3921056-3924347 FORWARD LENGTH=763	-	Q9SAB1	20.2.1 stress.abiotic.heat	chaperone and protease	HSP70-16 Heat shock 70 kDa protein 16 /	nd	ENV?	4.98928	0	0	0	-	-	-	-	-	PM 1 cytoskeleton 1	nucleus 5 cyto 3 mito 2	-	cytosol
437	Envelope candidates	SAFE	AT3G28220	At3g28220	AT3G28220.1	11	6.83708	9.68374	6	7.84063	12.8606	3	22.5208	23.7012	22.5208	23.7012	1.05241	Mix	| Symbol: None | meprin and TRAF homology domain-containing protein / MATH domain-containing protei	306	Q9LHA6	35.1 not assigned.no ontology	chaperone and protease ?	meprin and TRAF (MATH) homology domain-containing protein /	ENV	ENV?	1.05241	100	0	0	TSC	-	-	-	-	plastid 2 vacuole 1	cyto 3 nucleus 3 mito 2	-	extracellular,plasma membrane
438	Envelope candidates	NEG	AT2G36810	At2g36810	AT2G36810.1	2				0	0.989277	1	0	1.98928	1	2.98928	2.98928	Env only	| Symbols: | ARM repeat superfamily protein | chr2:15425739-15439462 REVERSE LENGTH=1716	-	F4IP13	17.5.1.2 hormone metabolism.ethylene.synthesis-degradation.1-aminocyclopropane-1-carboxylate oxidase	gravitopism amyloplasts	SGR6 Protein SHOOT GRAVITROPISM 6 /	nd	ENV?	2.98928	0	0	0	-	C	-	-	-	vacuole 1 PM 1 golgi 1	plastid 5 nucleus 4 cyto 2	vacuole: 24486761	nucleus
439	Envelope candidates	NEG	AT1G52030	At1g52030	AT1G52030.1	1	0	0	0	0	1.27617	0	0	1.27617	1	2.27617	2.27617	Env only	| Symbols: MBP2, MBP1.2, F-ATMBP | myrosinase-binding protein 2 | chr1:19346090-19348282 REVERSE LENGTH=642	-	Q9SAV1	16.5.1.3.1 secondary metabolism.sulfur-containing.glucosinolates.degradation.myrosinase 17.7.3 hormone metabolism.jasmonate.induced-regulated-responsive-activated 26.16 misc.myrosinases-lectin-jacalin	lectin	MBP2 (MBP1.2, F-ATMBP) myrosinase-binding protein 2 /	nd	ENV?	2.27617	0	0	0	-	-	-	-	-	nd	cyto 6 nucleus 3 mito 2	-	cytosol
440	Envelope candidates	NEG	AT2G39310	At2g39310	AT2G39310.1	1				0	1.12778	0	0	1.12778	1	2.12778	2.12778	Env only	| Symbols: JAL22 | jacalin-related lectin 22 | chr2:16414262-16416323 REVERSE LENGTH=458	-	O80950	16.5.1.3.1 secondary metabolism.sulfur-containing.glucosinolates.degradation.myrosinase 17.7.3 hormone metabolism.jasmonate.induced-regulated-responsive-activated 26.16 misc.myrosinases-lectin-jacalin	lectin	JAL22 jacalin-related lectin 22, Myrosinase-binding protein-like /	nd	ENV?	2.12778	0	0	0	-	-	-	-	-	PM 1	cyto 7 mito 3 nucleus 2	-	cytosol
441	Envelope candidates	NEG	AT2G39330	At2g39330	AT2G39330.1	5				0	6.78644	0	0	6.78644	1	7.78644	7.78644	Env only	| Symbols: JAL23 | jacalin-related lectin 23 | chr2:16419787-16421573 REVERSE LENGTH=459	-	O80948	16.5.1.3.1 secondary metabolism.sulfur-containing.glucosinolates.degradation.myrosinase 17.7.3 hormone metabolism.jasmonate.induced-regulated-responsive-activated 26.16 misc.myrosinases-lectin-jacalin	lectin	JAL23 jacalin-related lectin 23 /	nd	ENV?	7.78644	0	0	0	-	-	-	-	-	vacuole 1	cyto 7 mito 3	-	cytosol
442	Envelope candidates	NEG	AT1G16540	At1g16540	AT1G16540.1	1	0.976725	0	0	0	0	1	0.976725	1	0.976725	1	1.02383	Mix	| Symbols: SIR3, LOS5, ABA3, ATABA3, ACI2 | molybdenum cofactor sulfurase (LOS5) (ABA3) | chr1:5659465-5665201 FORWARD LENGTH=819	-	Q9C5X8	17.1.1 hormone metabolism.abscisic acid.synthesis-degradation 30.3 signalling.calcium	metabolism hormone ABA	ABA3 (SIR3, LOS5, ATABA3, ACI2) molybdenum cofactor sulfurase (LOS5) (ABA3) /	nd	ENV?	1.02383	0	0	0	-	-	-	-	-	nd	nucleus 4 cyto 3 perox 2	-	cytosol
443	Envelope candidates	NEG	AT3G51420	At3g51420	AT3G51420.1	6	1.95345	2.90512	1	1.96016	2.96783	2	5.85857	6.92799	5.85857	6.92799	1.18254	Mix	| Symbols: SSL4, ATSSL4 | strictosidine synthase-like 4 | chr3:19084082-19085451 FORWARD LENGTH=370	-	Q9SD07	16.4.1 secondary metabolism.N misc.alkaloid-like	metabolism alkaloids strictosine	SSL4 (ATSSL4) strictosidine synthase-like 4 /	nd	ENV?	1.18254	0	0	0	-	S	-	-	-	nd	ExtraC 9 golgi 9 ER 8 vacuole 2	-	vacuole
444	Envelope candidates	SAFE	AT3G14210	At3g14210	AT3G14210.1	6	2.93018	4.84187	4	7.84063	6.92494	5	11.772	19.7656	11.772	19.7656	1.67903	Mix	| Symbols: ESM1 | epithiospecifier modifier 1 | chr3:4729886-4731562 FORWARD LENGTH=392	-	Q9LJG3	16.5.1.3.1 secondary metabolism.sulfur-containing.glucosinolates.degradation.myrosinase 26.16 misc.myrosinases-lectin-jacalin	metabolism lipid lipase ?	ESM1 GDSL esterase/lipase epithiospecifier modifier 1 /	nd	ENV?	1.67903	0	0	0	TSC	S	-	-	-	plastid 4 PM 3 perox 1	ExtraC 12 golgi 9 ER 8	-	extracellular
445	Envelope candidates	SAFE	AT5G10050	At5g10050	AT5G10050.1	2				0	0	2	0	2	1	3	3	Env only	| Symbols: | NAD(P)-binding Rossmann-fold superfamily protein | chr5:3144254-3145643 FORWARD LENGTH=279	-	Q147P9	26.22 misc.short chain dehydrogenase/reductase (SDR)	oxidoreductase	SDR-like NAD(P)-binding Rossmann-fold superfamily protein /	nd	ENV?	3	0	0	0	TSC	-	-	-	-	plastid 1	cyto 4 mito 3	-	cytosol
446	Envelope candidates	NEG	AT1G17720	At1g17720	AT1G17720.1	2				0	1.97855	1	0	2.97855	1	3.97855	3.97855	Env only	| Symbols: ATB BETA | Protein phosphatase 2A, regulatory subunit PR55 | chr1:6093949-6098065 REVERSE LENGTH=501	-	Q39247	29.4 protein.postranslational modification	phosphatase	PP2AB2 Serine/threonine protein phosphatase 2A 55 kDa regulatory subunit B beta isoform	nd	ENV?	3.97855	0	0	0	-	-	-	-	-	cyto 1	nucleus 6 cyto 3 mito 2	-	nucleus
447	Envelope candidates	NEG	AT4G16580	At4g16580	AT4G16580.1	3				0	0.989277	3	0	3.98928	1	4.98928	4.98928	Env only	| Symbols: | Protein phosphatase 2C family protein | chr4:9341152-9342555 REVERSE LENGTH=467	-	Q9SUK9	26.13 misc.acid and other phosphatases	phosphatase	P2C55 Probable protein phosphatase 2C 55 /	nd	ENV?	4.98928	0	0	0	-	M	-	-	-	nd	mito 6 plastid 4 nucleus 2	-	mitochondrion
448	Envelope candidates	NEG	AT1G64900	At1g64900	AT1G64900.1	1	0	0.968374	0	0	0.989277	0	0.968374	0.989277	0.968374	0.989277	1.02159	Mix	| Symbols: CYP89A2, CYP89 | cytochrome P450, family 89, subfamily A, polypeptide 2 | chr1:24113283-24114803 FORWARD LENGTH=506	-	Q42602	26.10 misc.cytochrome P450	redox ?	CYP89A2 cytochrome P450, family 89, subfamily A, polypeptide 2 /	nd	ENV?	1.02159	0	0	0	-	M	-	-	-	nd	ER 6 ExtraC 5 mito 4 golgi 4	-	endoplasmic reticulum
449	Envelope candidates	NEG	AT5G63030	At5g63030	AT5G63030.1	2				0	0	2	0	2	1	3	3	Env only	| Symbols: | Thioredoxin superfamily protein | chr5:25286352-25287517 FORWARD LENGTH=125	-	Q8L8T2	21.4 redox.glutaredoxins	redox ?	GRXC1 Glutaredoxin-C1 /	nd	ENV?	3	0	0	0	-	-	-	-	-	PM 1	cyto 4 nucleus 3 plastid 2	-	cytosol
450	Envelope candidates	NEG	AT1G35720	At1g35720	AT1G35720.1	16	16.6043	14.5256	11	0	6.92494	2	42.1299	8.92494	42.1299	8.92494	0.211843	Mix	| Symbols: ANNAT1, OXY5, ATOXY5 | annexin 1 | chr1:13225304-13226939 FORWARD LENGTH=317	-	Q9SYT0	20.2.1 stress.abiotic.heat 26.7 misc.oxidases - copper, flavone etc 27.3.39 RNA.regulation of transcription.AtSR transcription factor family 31.1 cell.organisation 34.3 transport.amino acids	signalling Ca ?	ANNAT1 (OXY5, ATOXY5) annexin 1 /	STR	ENV?	0.211843	0	100	0	-	-	-	-	-	plastid 6 PM 6 vacuole 2 perox 2 cyto 2 nucleus 1	cyto 6 mito 2 nucleus 2	-	cytosol
451	Envelope candidates	NEG	AT1G64850	At1g64850	AT1G64850.1	2				0	0.989277	1	0	1.98928	1	2.98928	2.98928	Env only	| Symbol: None | calcium-binding EF hand family protein, contains INTERPRO:IPR002048 calcium-bindin	342	Q9XIR0	30.3 signalling.calcium	signalling calcium ? / EF-HAND 2	calcium-binding EF hand family protein /	ENV	ENV?	2.98928	100	0	0	-	-	-	-	-	plastid 1 perox 1	mito 5 cyto 4 plastid 3	-	cytosol
452	Envelope candidates	NEG	AT5G53540	At5g53540	AT5G53540.1	1	0	0	0	0	2.96783	1.5	0	4.46783	1	5.46783	5.46783	Env only	| Symbols: | P-loop containing nucleoside triphosphate hydrolases superfamily protein | chr5:21749561-21751099 REVERSE LENGTH=403	-	Q9FJC9	21.2.1 redox.ascorbate and glutathione.ascorbate 27.3.99 RNA.regulation of transcription.unclassified 29.5.9 protein.degradation.AAA type 29.5.11.20 protein.degradation.ubiquitin.proteasom	signalling ROS	APP1 P-loop containing nucleoside triphosphate hydrolase, mitochondria ? /	nd	ENV?	5.46783	0	0	0	-	S	-	-	-	nd	ER 6 ExtraC 5 golgi 5 plastid 3 mito 3 nucleus 2	-	cytosol, nucleus
453	Envelope candidates	NEG	AT5G64970	At5g64970	AT5G64970.1	2				0	1.97855	0	0	1.97855	1	2.97855	2.97855	Env only	| Symbols: | Mitochondrial substrate carrier family protein | chr5:25958806-25960443 REVERSE LENGTH=428	-	Q9LV81	11.1.13 lipid metabolism.FA synthesis and FA elongation.acyl-CoA binding protein 29.5.11.4.2 protein.degradation.ubiquitin.E3.RING 34.9 transport.metabolite transporters at the mitochondrial membrane	transporter ATP ?	BTL3 Probable mitochondrial adenine nucleotide transporter /	nd	ENV?	2.97855	0	0	0	-	-	-	-	-	nd	mito 4 cyto 3 plastid 2	-	cytosol
454	Envelope candidates	NEG	AT3G20240	At3g20240	AT3G20240.1	2				0	1.97855	1	0	2.97855	1	3.97855	3.97855	Env only	| Symbols: | Mitochondrial substrate carrier family protein | chr3:7057192-7058716 FORWARD LENGTH=348	-	Q9LJX5	34.9 transport.metabolite transporters at the mitochondrial membrane	transporter ATP ?	BRTL1 Probable mitochondrial adenine nucleotide transporter BTL1 /	nd	ENV?	3.97855	0	0	0	-	-	-	-	-	nd	mito 4 cyto 3 plastid 2	-	peroxisome
455	Envelope candidates	NEG	AT5G64500	At5g64500	AT5G64500.1	1				0	1.97855	0	0	1.97855	1	2.97855	2.97855	Env only	| Symbols: | Major facilitator superfamily protein | chr5:25780511-25783474 FORWARD LENGTH=484	-	Q9FLG8	17.2.2 hormone metabolism.auxin.signal transduction 26.2 misc.UDP glucosyl and glucoronyl transferases 29.5 protein.degradation 31.1 cell.organisation 34.2 transport.sugars	transporter lipid ?	SPNS2 Probable sphingolipid transporter spinster homolog 2 /	nd	ENV?	2.97855	0	0	0	-	-	-	-	-	vacuole 1	PM 4 ExtraC 3 cyto 2 nucleus 2 ER 2	-	plasma membrane
456	Envelope candidates	NEG	AT1G13820	At1g13820	AT1G13820.1	2				0	0.989277	2	0	2.98928	1	3.98928	3.98928	Env only	| Symbols: | alpha/beta-Hydrolases superfamily protein | chr1:4735622-4737617 FORWARD LENGTH=339	-	Q6NL07	35.1 not assigned.no ontology	unknown	Alpha/beta-Hydrolases superfamily protein /	nd	ENV?	3.98928	0	0	0	-	-	-	-	-	nd	mito 5 plastid 2 cyto 2 perox 2	-	peroxisome
457	Envelope candidates	NEG	AT5G40050	At5g40050	AT5G40050.1	1	0.976725	0.968374	0	1.96016	0.989277	1	1.9451	3.94943	1.9451	3.94943	2.03045	Mix	| Symbols: | F-box/FBD-like domains containing protein | chr5:16032083-16033551 REVERSE LENGTH=415	-	Q9LUK1	20.2.4 stress.abiotic.touch/wounding 27.3.67 RNA.regulation of transcription.putative transcription regulator 29.5.11.4.3.2 protein.degradation.ubiquitin.E3.SCF.FBOX	unknown	F-box/FBD-like and leucine-rich repeat (LRR) domains containing protein /	nd	ENV?	2.03045	0	0	0	-	C	-	-	-	nd	nucleus 5 plastid 4 cyto 3	-	nucleus
458	Envelope candidates	NEG	AT2G06010	At2g06010	AT2G06010.1	3				1.96016	2.96783	0	0	4.92799	1	5.92799	5.92799	Env only	| Symbols: ORG4 | OBP3-responsive gene 4 | chr2:2336841-2338391 FORWARD LENGTH=188	-	Q8VY85	35.2 not assigned.unknown	unknown	ORG4 OBP3-responsive gene 4 /	nd	ENV?	5.92799	0	0	0	-	-	-	-	-	nd	cyto 4 mito 3 nucleus 3	-	cytosol
459	Envelope candidates	NEG	AT3G01660	At3g01660	AT3G01660.1	1				0	0.989277	1	0	1.98928	1	2.98928	2.98928	Env only	| Symbols: | S-adenosyl-L-methionine-dependent methyltransferases superfamily protein | chr3:245532-246432 FORWARD LENGTH=273	-	Q9SS89	35.1 not assigned.no ontology	unknown	S-adenosyl-L-methionine-dependent methyltransferases superfamily protein /	nd	ENV?	2.98928	0	0	0	TSC	M	-	-	-	nd	mito 9 cyto 3 plastid 2	-	mito
460	Envelope candidates	NEG	AT4G28000	At4g28000	AT4G28000.1	1				0	0	2	0	2	1	3	3	Env only	| Symbols: | P-loop containing nucleoside triphosphate hydrolases superfamily protein | chr4:13925456-13929280 FORWARD LENGTH=830	-	F4JKF8	27.5.2.1 RNA.silencing.RISC formation.RNA helicase 29.5.9 protein.degradation.AAA type	unknown	P-loop containing nucleoside triphosphate hydrolases superfamily protein;	nd	ENV?	3	0	0	0	-	-	-	-	-	nd	ER 6 ExtraC 5 golgi 5 cyto 4 nucleus 4 mito 2	-	plasma membrane
461	Envelope candidates	NEG	AT2G29700	At2g29700	AT2G29700.1	1	0.976725	0	1	0	0.989277	1	1.97673	1.98928	1.97673	1.98928	1.00635	Mix	| Symbols: ATPH1, PH1 | pleckstrin homologue 1 | chr2:12697571-12698008 FORWARD LENGTH=145	-	Q9ST43	30.4 signalling.phosphinositides	unknown	PH1 pleckstrin homologue 1 /	nd	ENV?	1.00635	0	0	0	-	-	-	-	-	nd	cyto 5 nucleus 3 mito 2	-	cytosol
462	Envelope candidates	NEG	AT5G56850	At5g56850	AT5G56850.1	2				0	0	3	0	3	1	4	4	Env only	| Symbols: | unknown protein; EXPRESSED IN: 21 plant structures; EXPRESSED DURING: 13 growth stages; Has 35333 Blast hits to 34131 proteins in 2444 species: Archae - 798; Bacteria - 22429; Metazoa - 974; Fungi - 991; Plants - 531; Viruses - 0; Othe	-	Q9FJS8	35.2 not assigned.unknown	unknown	uncharacterized protein /	nd	ENV?	4	0	0	0	-	C	-	-	-	nd	nucleus 6 plastid 4 cyto 3	-	nucleus
463	ER/Golgi/Vesicular trafficking	NEG	AT5G62390	At5g62390	AT5G62390.1	4	0.976725	0	4	0	0	1	4.97673	1	4.97673	1	0.200935	Mix	| Symbols: ATBAG7, BAG7 | BCL-2-associated athanogene 7 | chr5:25052377-25054170 REVERSE LENGTH=446	-	Q9LVA0	30.3 signalling.calcium	chaperone and protease	BAG7 BAG family molecular chaperone regulator 7, BCL-2-associated athanogene 7 /	nd	OTH-ERGV?	0.200935	0	0	0	-	-	-	-	-	PM 6 ER 2 golgi 1 cyto 1 vacuole 1	nucleus 6 cyto 3 mito 2	-	endoplasmic reticulum
464	ER/Golgi/Vesicular trafficking	NEG	AT5G28540	At5g28540	AT5G28540.1	1	8.30216	16.2203	10.26	5.88047	4.71885	7.5	34.7824	18.0993	34.7824	18.0993	0.520358	Mix	| Symbols: BIP1 | heat shock protein 70 (Hsp 70) family protein | chr5:10540665-10543274 REVERSE LENGTH=669	300	Q9LKR3	10.3 cell wall.hemicellulose synthesis 20.2.1 stress.abiotic.heat 26.10 misc.cytochrome P450 29.6 protein.folding 34.99 transport.misc	chaperone and protease	BIP1 Luminal-binding protein 1 precursor of the HSP70 family /	ENV-STR	OTH-ERGV	0.520358	73.6673	26.3327	0	-	S	-	-	-	PM 3 plastid 2 cyto 2 golgi 1 vacuole 1 nucleus 1extraC 1	ER 13 ExtraC 7 golgi 7 cyto 2	endoplasmic reticulum:23624714;endoplasmic reticulum:18931141	endoplasmic reticulum
465	ER/Golgi/Vesicular trafficking	NEG	AT5G42020	At5g42020	AT5G42020.1	1	4.15108	0	0	0	4.71885	0	4.15108	4.71885	4.15108	4.71885	1.13678	Mix	| Symbols: BIP, BIP2 | Heat shock protein 70 (Hsp 70) family protein | chr5:16807697-16810480 REVERSE LENGTH=668	-	Q39043	10.3 cell wall.hemicellulose synthesis 20.2.1 stress.abiotic.heat 26.10 misc.cytochrome P450 29.6 protein.folding 34.99 transport.misc	chaperone and protease	MED37F Mediator of RNA polymerase II transcription subunit 37f /	nd	OTH-ERGV	1.13678	0	0	0	-	S	-	-	-	PM 5 nucleus 3 ER 1 mito 1 cyto 1 vacuole 1	ER 13 ExtraC 7 golgi 7 cyto 2	endoplasmic reticulum:11226186;endoplasmic reticulum:18931141	endoplasmic reticulum
466	ER/Golgi/Vesicular trafficking	NEG	AT5G61790	At5g61790	AT5G61790.1	8	2.93018	0.968374	3	0	4.94639	2	6.89855	6.94639	6.89855	6.94639	1.00693	Mix	| Symbols: CNX1, ATCNX1 | calnexin 1 | chr5:24827394-24829642 REVERSE LENGTH=530	325	P29402	30.3 signalling.calcium	chaperone and protease	CALX1 (CNX1) Calnexin homolog 1 /	ENV	OTH-ERGV	1.00693	100	0	0	-	S	-	-	-	PM 5 plastid 2 ER 2 mito 2 vacuole 2	ER 13 ExtraC 8 golgi 8	endoplasmic reticulum:18931141	endoplasmic reticulum
467	ER/Golgi/Vesicular trafficking	NEG	AT1G08450	At1g08450	AT1G08450.1	4	1.95345	3.87349	3	0	2.96783	2	8.82694	4.96783	8.82694	4.96783	0.562803	Mix	| Symbols: CRT3, PSL1, EBS2, AtCRT3 | calreticulin 3 | chr1:2668008-2671800 REVERSE LENGTH=424	-	O04153	30.3 signalling.calcium 34.3 transport.amino acids	chaperone and protease	CRT3, PSL1, EBS2, AtCRT3 | calreticulin 3 /	nd	OTH-ERGV	0.562803	0	0	0	-	S	-	-	-	PM 2 ER 2 ExtraC 1 nucleus 1	ER 12 ExtraC 9 golgi 8 nucleus 2	endoplasmic reticulum:18931141	endoplasmic reticulum
468	ER/Golgi/Vesicular trafficking	NEG	AT4G24190	At4g24190	AT4G24190.1	14	13.2346	11.6205	5	0	8.9035	1	29.8551	9.9035	29.8551	9.9035	0.331719	Mix	| Symbols: SHD, HSP90.7, AtHsp90.7, AtHsp90-7 | Chaperone protein htpG family protein | chr4:12551902-12555851 REVERSE LENGTH=823	-	Q9STX5	10.5.2 cell wall.cell wall proteins.proline rich proteins 20.2.1 stress.abiotic.heat	chaperone and protease	HSP90.7 (SHD, AtHsp90.7, AtHsp90-7) Endoplasmin homolog, Chaperone protein htpG family protein /	nd	OTH-ERGV	0.331719	0	0	0	-	S	-	-	-	PM 4 plastid 2 ER 1 mito 1 vacuole 1 nucleus 1	ER 13 ExtraC 7 golgi 7 mito 2	endoplasmic reticulum:18931141	endoplasmic reticulum
469	ER/Golgi/Vesicular trafficking	NEG	AT3G44330	At3g44330	AT3G44330.1	4	1.95345	2.90512	2	0	2.96783	0	6.85857	2.96783	6.85857	2.96783	0.432719	Mix	| Symbols: | INVOLVED IN: protein processing; LOCATED IN: mitochondrion, endoplasmic reticulum, plasma membrane, vacuole; EXPRESSED IN: 25 plant structures; EXPRESSED DURING: 13 growth stages; CONTAINS InterPro DOMAIN/s: Nicalin (InterPro:IPR016574	-	Q9M292	35.2 not assigned.unknown	chaperone and protease	Nicalin, incolved in protein processing /	nd	OTH-ERGV?	0.432719	0	0	0	-	S	-	-	-	PM 4 ER 2 golgi 2 vacuole 2 mito 1 cyto 1	golgi 5 ER 4 ExtraC 4 mito 2 cyto 2 nucleus 2 PM 2	-	plasma membrane
470	ER/Golgi/Vesicular trafficking	SAFE	AT2G25110	At2g25110	AT2G25110.1	1				0	0.989277	1	0	1.98928	1	2.98928	2.98928	Env only	| Symbols: SDF2, ATSDL, AtSDF2 | stromal cell-derived factor 2-like protein precursor | chr2:10684428-10685838 FORWARD LENGTH=218	-	Q93ZE8	35.1 not assigned.no ontology	chaperone and protease	SDF2 (ATSDL, AtSDF2) stromal cell-derived factor 2-like protein precursor /	nd	OTH-ERGV	2.98928	0	0	0	-	-	-	-	-	ER 2	ExtraC 10 ER 9 golgi 8	-	endoplasmic reticulum
471	ER/Golgi/Vesicular trafficking	SAFE	AT5G20520	At5g20520	AT5G20520.1	2				0	0.989277	2	0	2.98928	1	3.98928	3.98928	Env only	| Symbols: WAV2 | alpha/beta-Hydrolases superfamily protein | chr5:6943536-6946315 REVERSE LENGTH=308	-	Q8RXP6	21.6 redox.dismutases and catalases 33.99 development.unspecified	chaperone and protease	WAV2 alpha/beta-Hydrolases superfamily protein /	nd	OTH-ERGV	3.98928	0	0	0	-	S	-	-	-	ER 3	ER 9 golgi 9 ExtraC 8	plasma membrane : 15659627; unclear : 15659627	endoplasmic reticulum
472	ER/Golgi/Vesicular trafficking	NEG	AT1G65020	At1g65020	AT1G65020.1	3				0	0.989277	3	0	3.98928	1	4.98928	4.98928	Env only	| Symbol: None | expressed protein | chr1:24158033-24160239 REVERSE | Aliases: F13O11.31	349	Q5XF12	35.2 not assigned.unknown	DNA processing ?	conserved plant protein, contains nuclease-related domain (NERD) /	n/a	OTH-ERGV?	4.98928	n/a	n/a	n/a	-	-	-	-	-	PM 2 ER 1	nucleus 4 ExtraC 3 plastid 2 mito 2 ER 2 golgi 2	-	extracellular
473	ER/Golgi/Vesicular trafficking	NEG	AT5G66680	At5g66680	AT5G66680.1	9	4.88363	3.87349	3	1.96016	1.97855	1	11.7571	4.93871	11.7571	4.93871	0.420061	Mix	| Symbols: DGL1 | dolichyl-diphosphooligosaccharide-protein glycosyltransferase 48kDa subunit family protein | chr5:26617840-26620581 REVERSE LENGTH=437	-	Q944K2	26.1 misc.misc2 29.7 protein.glycosylation	glycosyltransferase	DGL1 (OST48) Dolichyl-diphosphooligosaccharide--protein glycosyltransferase 48 kDa subunit /	nd	OTH-ERGV?	0.420061	0	0	0	-	S	Y	24	-	PM 4 ER 2 golgi 2 vacuole 2 nucleus 2 ExtraC 1 cyto 1	ER 10 ExtraC 8 golgi 7 plastid 2	-	endoplasmic reticulum
474	ER/Golgi/Vesicular trafficking	NEG	AT2G44490	At2g44490	AT2G44490.1	4	4.77619	1.22983	2.43	0	1.2267	2	8.43602	3.2267	8.43602	3.2267	0.382491	Mix	| Symbols: PEN2, BGLU26 | Glycosyl hydrolase superfamily protein | chr2:18364872-18367515 FORWARD LENGTH=560	-	O64883	16.5.1.3.1 secondary metabolism.sulfur-containing.glucosinolates.degradation.myrosinase 20.1 stress.biotic 26.3 misc.gluco-, galacto- and mannosidases	glycosylhydrolase stress biotic	BGLU26 (BGL26, PEN2) Beta-glucosidase 26, PENETRATION 2, peroxisomal, mitochondrial, ER surface /	nd	OTH-ERGV?	0.382491	0	0	0	-	M	-	-	-	plastid 1 golgi 1	plastid 3 mito 3 cyto 3 nucleus 2	mitochondria, peroxisome, ER: 26721862	peroxisome
475	ER/Golgi/Vesicular trafficking	NEG	AT1G52400	At1g52400	AT1G52400.1	13	16.7118	17.1693	14.57	13.7211	24.4945	6	48.451	44.2156	48.451	44.2156	0.912583	Mix	| Symbols: BGL1, BGLU18, ATBG1 | beta glucosidase 18 | chr1:19515250-19517930 FORWARD LENGTH=528	318	Q9SE50	16.5.1.3.1 secondary metabolism.sulfur-containing.glucosinolates.degradation.myrosinase 20.1 stress.biotic 26.3 misc.gluco-, galacto- and mannosidases	metabolism ABA	BGL1 (BGLU18, ATBG1) Beta-D-glucopyranosyl abscisate beta-glucosidase /	ENV	OTH-ERGV?	0.912583	100	0	0	-	S	-	-	-	plastid 2 PM 2 perox 2 vacuole 1 nucleus 1	ER 11 ExtraC 8 golgi 8 vacuole 2 cyto 2	-	endoplasmic reticulum
476	ER/Golgi/Vesicular trafficking	SAFE	AT3G57030	At3g57030	AT3G57030.1	4	0.976725	2.90512	1	1.96016	1.97855	1	4.88185	4.93871	4.88185	4.93871	1.01165	Mix	| Symbols: | Calcium-dependent phosphotriesterase superfamily protein | chr3:21101653-21103204 REVERSE LENGTH=374	-	Q4V3D9	9.9 mitochondrial electron transport / ATP synthesis.F1-ATPase 16.4.1 secondary metabolism.N misc.alkaloid-like 28.1 DNA.synthesis/chromatin structure	metabolism alkaloids strictosine ?	SSL10 Protein STRICTOSIDINE SYNTHASE-LIKE 10 /	nd	OTH-ERGV	1.01165	0	0	0	-	S	-	-	-	ER 2 extraC 1 PM 1 vacuole 1	ER 8 ExtraC 8 golgi 8 cyto 2	-	vacuole,plasma membrane
477	ER/Golgi/Vesicular trafficking	NEG	AT4G31500	At4g31500	AT4G31500.1	4				0	3.95711	0	0	3.95711	1	4.95711	4.95711	Env only	| Symbols: CYP83B1, SUR2, RNT1, RED1, ATR4 | cytochrome P450, family 83, subfamily B, polypeptide 1 | chr4:15273677-15275271 REVERSE LENGTH=499	-	O65782	16.5.1.1.1.7 secondary metabolism.sulfur-containing.glucosinolates.synthesis.aliphatic.CYP83A1 phenylacetaldoxime monooxygenase 16.5.1.1.4.1 secondary metabolism.sulfur-containing.glucosinolates.synthesis.shared.CYP83B1 phenylacetaldoxime monooxygenase 26.10 misc.cytochrome P450	metabolism auxin glucosinolate	CYP83B1 (SUR2, RNT1, RED1, ATR4) cytochrome P450, family 83, subfamily B, polypeptide 1 /	nd	OTH-ERGV	4.95711	0	0	0	-	-	-	-	Ps IEM	PM 3 ER 1 mito 1	ER 8 ExtraC 5 golgi 5 mito 4 plastid 2 cyto 2	endoplasmic reticulum:21515817	endoplasmic reticulum
478	ER/Golgi/Vesicular trafficking	NEG	AT3G19820	At3g19820	AT3G19820.1	11	0.976725	0.968374	2	1.96016	10.8821	6	3.9451	18.8422	3.9451	18.8422	4.77611	Mix	| Symbols: DWF1, DIM, EVE1, DIM1, CBB1 | cell elongation protein / DWARF1 / DIMINUTO (DIM) | chr3:6879835-6881616 REVERSE LENGTH=561	678	Q39085	17.3.1.2.8 hormone metabolism.brassinosteroid.synthesis-degradation.sterols.DWF1	metabolism brassinosteroid	Dwarf1 (DWF1, DIM, EVE1, CBB1) Cell elongation protein DIMINUTO, Cell elongation protein Dwarf1 /	ENV	OTH-ERGV	4.77611	100	0	0	-	M	-	-	-	PM 4 vacuole 2 plastid 1	cyto 6 golgi 3 plastid 2 mito 2 ER 2 ExtraC 2	endoplasmic reticulum:23409184; endoplasmic reticulum:9761794; plasma membrane:23409184	cytosol,plasma membrane
479	ER/Golgi/Vesicular trafficking	SAFE	AT5G57655	At5g57655	AT5G57655.2	8	5.86035	3.87349	2	0	0.989277	2	11.7338	2.98928	11.7338	2.98928	0.254757	Mix	| Symbols: | xylose isomerase family protein | chr5:23347030-23349805 FORWARD LENGTH=477	-	Q9FKK7	3.5.1 minor CHO metabolism.others.xylose isomerase	metabolism carbohydrate	XYLA xylose isomerase family protein /	nd	OTH-ERGV	0.254757	0	0	0	-	S	-	-	-	ER 2 PM 1 vacuole 1 cyto 1	ExtraC 10 ER 9 golgi 8 cyto 2	-	extracellular
480	ER/Golgi/Vesicular trafficking	NEG	AT4G13770	At4g13770	AT4G13770.1	2	0	0.968374	1	0	1.97855	1	1.96837	2.97855	1.96837	2.97855	1.51321	Mix	| Symbols: CYP83A1, REF2 | cytochrome P450, family 83, subfamily A, polypeptide 1 | chr4:7990682-7992282 REVERSE LENGTH=502	-	P48421	16.5.1.1.1.7 secondary metabolism.sulfur-containing.glucosinolates.synthesis.aliphatic.CYP83A1 phenylacetaldoxime monooxygenase 16.5.1.1.4.1 secondary metabolism.sulfur-containing.glucosinolates.synthesis.shared.CYP83B1 phenylacetaldoxime monooxygenase 26.10 misc.cytochrome P450	metabolism glucosinolate	CYP83A1 cytochrome P450, catalyzes initial conversion of aldoximes to thiohydroximates in the synthesis of glucosinolates not derived from tryptophan /	nd	OTH-ERGV	1.51321	0	0	0	-	S	-	-	-	PM 1 cyto 1 golgi 1 vacuole 1	ER 9 golgi 8 ExtraC 7 cyto 2	endoplasmic reticulum : 23782494; endoplasmic reticulum : 21515817	endoplasmic reticulum
481	ER/Golgi/Vesicular trafficking	SAFE	AT5G63840	At5g63840	AT5G63840.1	4	0.976725	1.93675	1	0	0.989277	0	3.91347	0.989277	3.91347	0.989277	0.252788	Mix	| Symbols: RSW3, PSL5 | Glycosyl hydrolases family 31 protein | chr5:25545056-25548922 FORWARD LENGTH=921	-	Q9FN05	2.2.2.1 major CHO metabolism.degradation.starch.starch cleavage 26.3.1 misc.gluco-, galacto- and mannosidases.alpha-galactosidase	metabolism N-glycan	RSW3 (PSL5) Probable glucan 1,3-alpha-glucosidase, Glycosyl hydrolases family 31 protein /	nd	OTH-ERGV	0.252788	0	0	0	-	S	-	-	-	ER 2 PM 1 plastid 1	ExtraC 8 ER 8 golgi 7 cyto 2	endoplasmic reticulum: in house	extracellular
482	ER/Golgi/Vesicular trafficking	NEG	AT5G48810	At5g48810	AT5G48810.1	4	2.93018	2.90512	0	0	0.989277	0	5.8353	0.989277	5.8353	0.989277	0.169533	Mix	| Symbols: ATB5-B, B5 #3, ATCB5-D, CB5-D | cytochrome B5 isoform D | chr5:19789249-19790180 REVERSE LENGTH=140	-	Q9ZWT2	12.1.1 N-metabolism.nitrate metabolism.NR 21.2 redox.ascorbate and glutathione 35.20 not assigned.no ontology assigned	metabolism lipid FA desaturation ?	CYTB5-D cytochrome B5 isoform D /	nd	OTH-ERGV	0.169533	0	0	0	-	-	-		-	PM 2 ER 1 golgi 1 cyto 1 vacuole 1	cyto 4 ExtraC 3 ER 2 nucleus 2	endoplasmic reticulum : 17322552	endoplasmic reticulum
483	ER/Golgi/Vesicular trafficking	SAFE	AT1G67730	At1g67730	AT1G67730.1	4	1.95345	1.93675	2	0	0.989277	0	5.8902	0.989277	5.8902	0.989277	0.167953	Mix	| Symbols: YBR159, KCR1, ATKCR1 | beta-ketoacyl reductase 1 | chr1:25391676-25393365 FORWARD LENGTH=318	-	Q8L9C4	16.7 secondary metabolism.wax 26.22 misc.short chain dehydrogenase/reductase (SDR)	metabolism lipid FA	KCR1 (YBR159, ATKCR1) Very-long-chain 3-oxoacyl-CoA reductase 1 /	nd	OTH-ERGV	0.167953	0	0	0	-	-	-	-	-	ER 3 golgi 1 PM 1 vacuole 1 cyto 1	golgi 6 mito 5 ER 5 ExtraC 5 plastid 3	endoplasmic reticulum : 19439572	plasma membrane,golgi
484	ER/Golgi/Vesicular trafficking	NEG	AT4G23850	At4g23850	AT4G23850.1	9	4.88363	1.93675	3	0	5.93566	2	9.82037	7.93566	9.82037	7.93566	0.808082	Mix	| Symbols: LACS4 | AMP-dependent synthetase and ligase family protein | chr4:12403720-12408263 REVERSE LENGTH=666	-	Q9T0A0	11.1.8 lipid metabolism.FA synthesis and FA elongation.acyl CoA ligase 11.1.9 lipid metabolism.FA synthesis and FA elongation.long chain fatty acid CoA ligase	metabolism lipid FA	LACS4 Long chain acyl-CoA synthetase 4 /	nd	OTH-ERGV?	0.808082	0	0	0	-	-	-	-	-	PM 5 golgi 2 vacuole 1 cyto 1	cyto 5 perox 3 mito 2	-	peroxisome
485	ER/Golgi/Vesicular trafficking	NEG	AT2G04350	At2g04350	AT2G04350.1	7	0.976725	2.90512	5	0	1.03874	0	8.88185	1.03874	8.88185	1.03874	0.116951	Mix	| Symbol: None | long-chain-fatty-acid--CoA ligase family protein / long-chain acyl-CoA synthetase	322	Q9SJD4	2.2.1.3.1 major CHO metabolism.degradation.sucrose.invertases.neutral 11.1.9 lipid metabolism.FA synthesis and FA elongation.long chain fatty acid CoA ligase	metabolism lipid FA	LACS8 Long-chain acyl-coenzyme a synthetase /	ENV	OTH-ERGV?	0.116951	100	0	0	-	-	-	-	-	PM 2 ER 1 golgi 1 plastid 1	cyto 5 perox 3 ER 2	-	endoplasmic reticulum
486	ER/Golgi/Vesicular trafficking	SAFE	AT5G13640	At5g13640	AT5G13640.1	3	1.95345	0.968374	2	0	0.989277	1	4.92182	1.98928	4.92182	1.98928	0.404175	Mix	| Symbols: ATPDAT, PDAT, PDAT1 | phospholipid:diacylglycerol acyltransferase | chr5:4393529-4397213 FORWARD LENGTH=671	-	Q9FNA9	11.8.10 lipid metabolism.exotics (steroids, squalene etc).phosphatidylcholine-sterol O-acyltransferase 27.3.44 RNA.regulation of transcription.chromatin remodeling factors 31.1 cell.organisation	metabolism lipid glycerolipid triacylglycerol	PDAT1 phospholipid:diacylglycerol acyltransferase 1 /	nd	OTH-ERGV	0.404175	0	0	0	-	-	-	-	-	ER 2 PM 1	cyto 7 plastid 2 mito 2 ER 2 ExtraC 2 golgi 2	-	cytosol
487	ER/Golgi/Vesicular trafficking	NEG	AT5G17770	At5g17770	AT5G17770.1	5	0	0	1	0	2.96783	3	1	5.96783	1	5.96783	5.96783	Mix	| Symbols: ATCBR, CBR1, CBR | NADH:cytochrome B5 reductase 1 | chr5:5864543-5866495 REVERSE LENGTH=281	-	Q9ZNT1	1.1.1.2 PS.lightreaction.photosystem II.PSII polypeptide subunits 12.1.1 N-metabolism.nitrate metabolism.NR 21.99 redox.misc	metabolism lipid desaturation ?	CBR1 (NB5R1) NADH--cytochrome b5 reductase 1 /	nd	OTH-ERGV	5.96783	0	0	0	-	S	-	-	Ps OEM	PM 3 ER 3 golgi 1 ExtraC 1 cyto 1	Mito 6 ER,extraC,golgi 4 cyto 3	endoplasmic reticulum:21515817	mitochondrion
488	ER/Golgi/Vesicular trafficking	SAFE	AT1G50430	At1g50430	AT1G50430.1	1	0	0.968374	0	0	0.989277	0	0.968374	0.989277	0.968374	0.989277	1.02159	Mix	| Symbols: DWF5, PA, LE, ST7R, 7RED | Ergosterol biosynthesis ERG4/ERG24 family | chr1:18682175-18685555 REVERSE LENGTH=432	-	Q9LDU6	17.3.1.2.7 hormone metabolism.brassinosteroid.synthesis-degradation.sterols.DWF5	metabolism lipid brassinosteroid	DWF5 7-dehydrocholesterol reductase /	nd	OTH-ERGV	1.02159	0	0	0	-	S	-	-	-	golgi 2 PM 1	ER 9 ExtraC 9 golgi 8 PM 4	endoplasmic reticulum : 23409184; plasma membrane : 23409184	plasma membrane
489	ER/Golgi/Vesicular trafficking	NEG	AT1G20050	At1g20050	AT1G20050.1	1	0	0.968374	0	0	0.989277	0	0.968374	0.989277	0.968374	0.989277	1.02159	Mix	| Symbols: HYD1 | C-8,7 sterol isomerase | chr1:6949160-6950135 FORWARD LENGTH=223	-	O48962	1.3.8 PS.calvin cycle.transketolase 7.2.1 OPP.non-reductive PP.transketolase 17.3.1.2.5 hormone metabolism.brassinosteroid.synthesis-degradation.sterols.HYD1	metabolism lipid sterol	HYD1 EBP Probable 3-beta-hydroxysteroid-Delta(8),Delta(7)-isomerase /	nd	OTH-ERGV?	1.02159	0	0	0	-	-	-	-	-	PM 2	ER 4 ExtraC 3 PM 2 golgi 2	-	endoplasmic reticulum
490	ER/Golgi/Vesicular trafficking	NEG	AT2G30490	At2g30490	AT2G30490.1	2				0	1.97855	0	0	1.97855	1	2.97855	2.97855	Env only	| Symbols: ATC4H, C4H, CYP73A5, REF3 | cinnamate-4-hydroxylase | chr2:12993861-12995683 REVERSE LENGTH=505	-	P92994	16.2.1.2 secondary metabolism.phenylpropanoids.lignin biosynthesis.C4H 26.10 misc.cytochrome P450 27.1 RNA.processing	metabolism phenylpropanoid	CYP73A5 Trans-cinnamate 4-monooxygenase, ER /	nd	OTH-ERGV	2.97855	0	0	0	-	S	-	-	-	PM 6 ER 3 golgi 2 vacuole 2 ExtraC 1 cyto 1	ER 9 golgi 8 ExtraC 7 mito 2	endoplasmic reticulum : 25157028; endoplasmic reticulum : 23175744; endoplasmic reticulum : 21515817	endoplasmic reticulum
491	ER/Golgi/Vesicular trafficking	SAFE	AT4G36220	At4g36220	AT4G36220.1	2	1.95345	0.968374	0	0	0.989277	0	2.92182	0.989277	2.92182	0.989277	0.338582	Mix	| Symbols: FAH1, CYP84A1 | ferulic acid 5-hydroxylase 1 | chr4:17137584-17139619 REVERSE LENGTH=520	-	Q42600	16.2.1.8 secondary metabolism.phenylpropanoids.lignin biosynthesis.F5H 26.10 misc.cytochrome P450	metabolism phenylpropanoid	FAH1 (CYP84A1) ferulic acid 5-hydroxylase 1, Cytochrome P450 84A1 /	nd	OTH-ERGV	0.338582	0	0	0	-	C	Y	64	-	ER 2 PM 1 vacuole 1 cyto 1	plastid 8 mito 3	endoplasmic reticulum:21515817	plastid
492	ER/Golgi/Vesicular trafficking	NEG	AT5G12200	At5g12200	AT5G12200.1	2	0	0.968374	0	0	0.989277	0	0.968374	0.989277	0.968374	0.989277	1.02159	Mix	| Symbols: PYD2 | pyrimidine 2 | chr5:3941700-3944727 REVERSE LENGTH=531	-	Q9FMP3	23.2.1.4 nucleotide metabolism.degradation.pyrimidine.dihydropyrimidinase	metabolism uracyl	PYD2 (DPYS) Dihydropyrimidinase /	nd	OTH-ERGV	1.02159	0	0	0	-	S	Y	20	-	ER 1 golgi 1 PM 1	ER 6 ExtraC 6 golgi 6 plastid 5 cyto 4	endoplasmic reticulum : 19413687	plasma membrane
493	ER/Golgi/Vesicular trafficking	SAFE	AT1G04430	At1g04430	AT1G04430.1	2	0	0.968374	0	0	0.989277	0	0.968374	0.989277	0.968374	0.989277	1.02159	Mix	| Symbols: | S-adenosyl-L-methionine-dependent methyltransferases superfamily protein | chr1:1198860-1201301 FORWARD LENGTH=623	-	Q940J9	20.2.3 stress.abiotic.drought/salt 30.2.20 signalling.receptor kinases.wheat LRK10 like	protein methylation	PMT8 Probable methyltransferase /	nd	OTH-ERGV	1.02159	0	0	0	-	S	-	-	-	golgi 5 PM 2 vacuole 1 nucleus 1	golgi 6 plastid 4 ExtraC 4 ER 4 mito 3	-	plasma membrane,golgi
494	ER/Golgi/Vesicular trafficking	NEG	AT3G04830	At3g04830	AT3G04830.1	2				0	1.97855	0	0	1.97855	1	2.97855	2.97855	Env only	| Symbols: | Protein prenylyltransferase superfamily protein | chr3:1326289-1329132 FORWARD LENGTH=303	-	Q9CAU9	27.3.39 RNA.regulation of transcription.AtSR transcription factor family	protein prenylation	Protein prenylyltransferase superfamily protein /	nd	OTH-ERGV?	2.97855	0	0	0	-	-	-	-	-	PM 2 golgi 2 ER 1 vacuole 1 cyto 1	cyto 6 nucleus 3 mito 2	-	cytosol
495	ER/Golgi/Vesicular trafficking	NEG	AT4G24920	At4g24920	AT4G24920.1	1	0	0.968374	0	1.96016	0	0	0.968374	1.96016	0.968374	1.96016	2.02417	Mix	| Symbols: | secE/sec61-gamma protein transport protein | chr4:12820257-12820665 REVERSE LENGTH=69	-	P0DI74	11.9.4.3 lipid metabolism.lipid degradation.beta-oxidation.enoyl CoA hydratase 29.3.4.99 protein.targeting.secretory pathway.unspecified	protein targeting ER	SEC61G1 Protein transport protein Sec61 subunit gamma-1	nd	OTH-ERGV?	2.02417	0	0	0	-	-	-	-	-	nd	cyto 4 mito 4	-	cytosol
496	ER/Golgi/Vesicular trafficking	NEG	AT5G14030	At5g14030	AT5G14030.1	3	0.976725	0.968374	2	0	0.989277	0	3.9451	0.989277	3.9451	0.989277	0.250761	Mix	| Symbols: | translocon-associated protein beta (TRAPB) family protein | chr5:4526878-4528253 FORWARD LENGTH=195	-	Q94BY3	35.1 not assigned.no ontology	protein targeting ER ?	TRAPB translocon-associated protein beta (TRAPB) family protein /	nd	OTH-ERGV?	0.250761	0	0	0	-	S	Y	20	-	PM 2 golgi 2 ER 1 vacuole 1 cyto 1	ER 10 ExtraC 8 golgi 8 plastid 4 mito 2	-	plasma membrane,endoplasmic reticulum
497	ER/Golgi/Vesicular trafficking	NEG	AT1G48440	At1g48440	AT1G48440.1	1	0	0	1	1.96016	0.989277	0	1	2.94943	1	2.94943	2.94943	Mix	| Symbols: | B-cell receptor-associated 31-like | chr1:17907075-17908327 FORWARD LENGTH=129	-	Q8LDS7	35.1 not assigned.no ontology	protein targeting ER ?	B-cell receptor-associated 31-like /	nd	OTH-ERGV?	2.94943	0	0	0	-	S	-	-	-	PM 1 ER 1	ER 8 ExtraC 8 golgi 7 cyto 2	-	plasma membrane
498	ER/Golgi/Vesicular trafficking	NEG	AT5G42570	At5g42570	AT5G42570.1	3	0.976725	1.93675	2	0	0.989277	0	4.91347	0.989277	4.91347	0.989277	0.20134	Mix	| Symbols: | B-cell receptor-associated 31-like | chr5:17021459-17022497 REVERSE LENGTH=218	-	Q93XZ7	26.27 misc.calcineurin-like phosphoesterase family protein 27.3.1 RNA.regulation of transcription.ABI3/VP1-related B3-domain-containing transcription factor family 29.2.2 protein.synthesis.ribosome biogenesis	protein targeting ER ?	B-cell receptor-associated 31-like /	nd	OTH-ERGV?	0.20134	0	0	0	-	S	-	-	-	PM 2 ER 2 golgi 1 cyto 1 vacuole 1	ER 6 golgi 6 ExtraC 5 mito 3 plastid 2 cyto 2	-	plasma membrane
499	ER/Golgi/Vesicular trafficking	NEG	AT3G17780	At3g17780	AT3G17780.1	1	0.976725	0.968374	0	0	0.989277	0	1.9451	0.989277	1.9451	0.989277	0.5086	Mix	| Symbols: | FUNCTIONS IN: molecular_function unknown; INVOLVED IN: intracellular protein transport; LOCATED IN: endomembrane system, integral to membrane, endoplasmic reticulum; EXPRESSED IN: 23 plant structures; EXPRESSED DURING: 13 growth stages	-	Q9LSH0	35.1 not assigned.no ontology	protein targeting ER ?	B-cell receptor-associated-like protein /	nd	OTH-ERGV?	0.5086	0	0	0	-	S	-	-	-	PM 1	ER 7 ExtraC 7 golgi 6 cyto 2 nucleus 2	-	plasma membrane
500	ER/Golgi/Vesicular trafficking	NEG	AT1G29310	At1g29310	AT1G29310.1	4	2.93018	0.968374	2	0	0.989277	0	5.89855	0.989277	5.89855	0.989277	0.167715	Mix	| Symbols: | SecY protein transport family protein | chr1:10252662-10254526 FORWARD LENGTH=475	-	Q8RWJ5	29.3.4.99 protein.targeting.secretory pathway.unspecified 34.99 transport.misc	protein secretion, protein transport	SecY protein transport family protein;	nd	OTH-ERGV?	0.167715	0	0	0	-	M	-	-	-	PM 3 golgi 2 mito 1 cyto 1 vacuole 1	ER 6 ExtraC 5 golgi 5 mito 3 PM 2	-	endoplasmic reticulum
501	ER/Golgi/Vesicular trafficking	SAFE	AT4G12300	At4g12300	AT4G12300.1	1	0.976725	0.968374	0	0	0.989277	0	1.9451	0.989277	1.9451	0.989277	0.5086	Mix	| Symbols: CYP706A4 | cytochrome P450, family 706, subfamily A, polypeptide 4 | chr4:7308016-7309692 REVERSE LENGTH=516	-	Q9STI1	16.8.3 secondary metabolism.flavonoids.dihydroflavonols 26.10 misc.cytochrome P450	redox	CYP706A-family cytochrome P450, family 706, subfamily A, polypeptide 4 /	nd	OTH-ERGV	0.5086	0	0	0	-	-	-	-	-	golgi 1	ER 6 plastid 3 ExtraC 3 golgi 3 mito 2	-	endoplasmic reticulum
502	ER/Golgi/Vesicular trafficking	NEG	AT1G21750	At1g21750	AT1G21750.1	6	3.66272	6.77861	4	0	2.64137	3	14.4413	5.64137	14.4413	5.64137	0.390641	Mix	| Symbols: ATPDIL1-1, ATPDI5, PDI5, PDIL1-1 | PDI-like 1-1 | chr1:7645767-7648514 FORWARD LENGTH=501	-	Q9XI01	21.1 redox.thioredoxin 26.22 misc.short chain dehydrogenase/reductase (SDR)	redox / vesicular trafficking ?	PDIL1-1 (PDI5) Protein disulfide isomerase-like 1-1 / /	nd	OTH-ERGV	0.390641	0	0	0	-	S	-	-	-	PM 3 plastid 2 ER 1	ER 12 ExtraC 8 golgi 8 plastid 2	endoplasmic reticulum:18931141	endoplasmic reticulum
503	ER/Golgi/Vesicular trafficking	NEG	AT1G77510	At1g77510	AT1G77510.1	2	1.22091	0	0	0	1.31574	0	1.22091	1.31574	1.22091	1.31574	1.07767	Mix	| Symbols: ATPDIL1-2, PDI6, ATPDI6, PDIL1-2 | PDI-like 1-2 | chr1:29126742-29129433 FORWARD LENGTH=508	-	Q9SRG3	21.1 redox.thioredoxin 26.22 misc.short chain dehydrogenase/reductase (SDR)	redox photoinhibition	PDIL1-2 (PDI6, ATPDI6) Protein disulfide isomerase-like 1-2, ER and stroma /	nd	OTH-ERGV?	1.07767	0	0	0	-	S	-	-	-	PM 3 ER 3 plastid 2 golgi 1 ExtraC 1 vacuole 1 cyto 1	ER 13 ExtraC 8 golgi 8	-	endoplasmic reticulum
504	ER/Golgi/Vesicular trafficking	NEG	AT3G54960	At3g54960	AT3G54960.1	5	0.976725	2.90512	1	0	1.97855	0	4.88185	1.97855	4.88185	1.97855	0.405288	Mix	| Symbols: ATPDIL1-3, PDI1, ATPDI1, PDIL1-3 | PDI-like 1-3 | chr3:20363514-20366822 REVERSE LENGTH=579	-	Q8VX13	21.1 redox.thioredoxin	redox thioredoxin	PDIL1-3 protein disulfide isomerase-like (PDIL) /	nd	OTH-ERGV	0.405288	0	0	0	-	S	-	-	-	PM 2 ER 2 plastid 1 vacuole 1	ER 9 ExtraC 7 golgi 7 cyto 3 plastid 2	endoplasmic reticulum : 12837943	endoplasmic reticulum
505	ER/Golgi/Vesicular trafficking	NEG	AT5G60640	At5g60640	AT5G60640.1	7	3.9069	3.87349	4	0	1.97855	0	11.7804	1.97855	11.7804	1.97855	0.167953	Mix	| Symbols: ATPDIL1-4, PDI2, ATPDI2, PDIL1-4 | PDI-like 1-4 | chr5:24371141-24373993 REVERSE LENGTH=597	-	Q9FF55	21.1 redox.thioredoxin	redox thioredoxin	PDIL1-4 Protein disulfide isomerase-like 1-4 /	nd	OTH-ERGV	0.167953	0	0	0	-	-	-	-	-	PM 3 ER 2 mito 2 plastid 1 vacuole 1 cyto 1	ER 10 ExtraC 9 golgi 7 plastid 2	endoplasmic reticulum : 18931141	endoplasmic reticulum
506	ER/Golgi/Vesicular trafficking	NEG	AT2G47470	At2g47470	AT2G47470.1	4	2.93018	0	3	0	0.989277	1	5.93018	1.98928	5.93018	1.98928	0.33545	Mix	| Symbols: ATPDIL2-1, UNE5, MEE30, PDI11, ATPDI11 | thioredoxin family protein | chr2:19481503-19483683 FORWARD LENGTH=361	-	O22263	21.1 redox.thioredoxin 29.2.2 protein.synthesis.ribosome biogenesis	redox thioredoxin	PDIL2-1 (UNE5, MEE30, PDI11, ATPDI11) Protein disulfide-isomerase like 2-1 /	nd	OTH-ERGV	0.33545	0	0	0	-	-	-	-	-	PM 2 vacuole 2 ER 2 golgi 1 ExtraC 1 cyto 1 nucleus 1	ER 12 ExtraC 10 golgi 8	endoplasmic reticulum : 19050167; endoplasmic reticulum : 18931141	endoplasmic reticulum
507	ER/Golgi/Vesicular trafficking	NEG	AT1G35620	At1g35620	AT1G35620.1	2	0	0	2	0	0.989277	0	2	0.989277	2	0.989277	0.494639	Mix	| Symbols: ATPDIL5-2, ATPDI8, PDI8, PDIL5-2 | PDI-like 5-2 | chr1:13156504-13158280 FORWARD LENGTH=440	-	Q94F09	21.1 redox.thioredoxin 29.2.2 protein.synthesis.ribosome biogenesis	redox thioredoxin	PDIL5-2 protein disulfide isomerase-like (PDIL) /	nd	OTH-ERGV?	0.494639	0	0	0	-	S	-	-	-	PM 3 ER 2 vacuole 1 extraC 1 cyto 1	ER 10 ExtraC 7 golgi 7 plastid 2 cyto 2	-	endoplasmic reticulum
508	ER/Golgi/Vesicular trafficking	NEG	AT4G21150	At4g21150	AT4G21150.1	10	3.9069	4.84187	4	0	2.96783	3	12.7488	5.96783	12.7488	5.96783	0.46811	Mix	| Symbols: HAP6 | ribophorin II (RPN2) family protein | chr4:11278646-11283599 FORWARD LENGTH=691	-	Q93Z16	33.99 development.unspecified	Ribophorin	RPN2 (HAP6) HAPLESS 6, Ribophorin II, Dolichyl-diphosphooligosaccharide--protein glycosyltransferase subunit 2 /	nd	OTH-ERGV	0.46811	0	0	0	-	S	-	-	-	PM 4 ER 1 golgi 1 vacuole 1 mito 1 ExtraC 1	ER 8 ExtraC 8 golgi 7 PM 4	endoplasmic reticulum:23782494	plasma membrane
509	ER/Golgi/Vesicular trafficking	NEG	AT3G51830	At3g51830	AT3G51830.1	2				0	0.989277	1	0	1.98928	1	2.98928	2.98928	Env only	| Symbols: ATG5, SAC8 | SAC domain-containing protein 8 | chr3:19220237-19225092 FORWARD LENGTH=588	-	Q96328	30.4 signalling.phosphinositides	signalling ?	SAC8 Phosphoinositide phosphatase that hydrolyzes PtdIns3P and PtdIns4P /	nd	OTH-ERGV	2.98928	0	0	0	-	-	-	-	-	nd	cyto 5 nucleus 2	endoplasmic reticulum:12713536	cytosol
510	ER/Golgi/Vesicular trafficking	NEG	AT5G39590	At5g39590	AT5G39590.1	4	0	0	1	0	2.96783	1	1	3.96783	1	3.96783	3.96783	Mix	| Symbols: | TLD-domain containing nucleolar protein | chr5:15851483-15853768 FORWARD LENGTH=542	-	Q9FKA3	27.3.39 RNA.regulation of transcription.AtSR transcription factor family	signalling ?	TLD domain containing protein (GTPase activator of Rab-like small GTPases) /	nd	OTH-ERGV?	3.96783	0	0	0	-	-	-	-	-	PM 1	nucleus 5 cyto 3 plastid 2	-	nucleus
511	ER/Golgi/Vesicular trafficking	NEG	AT1G26120	At1g26120	AT1G26120.1	1				0	0.989277	1	0	1.98928	1	2.98928	2.98928	Env only	| Symbols: ICME-LIKE1 | alpha/beta-Hydrolases superfamily protein | chr1:9028656-9031402 REVERSE LENGTH=476	-	Q8VYP9	35.1 not assigned.no ontology	signaling ABA ?	ICMEL1 Probable isoprenylcysteine alpha-carbonyl methylesterase /	nd	OTH-ERGV?	2.98928	0	0	0	-	-	Y	20	-	nd	plastid 7 nucleus 3	-	plastid
512	ER/Golgi/Vesicular trafficking	NEG	AT3G59920	At3g59920	AT3G59920.1	4	3.2525	6.45905	1.5	0	1.97855	0	11.2115	1.97855	11.2115	1.97855	0.176475	Mix	| Symbols: ATGDI2, GDI2 | RAB GDP dissociation inhibitor 2 | chr3:22135157-22138221 FORWARD LENGTH=444	-	O24653	30.5 signalling.G-proteins	signalling / SNARE effector	GDI2 Guanosine nucleotide diphosphate dissociation inhibitor 2 /	nd	OTH-ERGV	0.176475	0	0	0	-	-	-	-	-	golgi 1 PM 1 cyto 1	cyto 7 nucleus 2 ER 2 ExtraC 2 golgi 2	extracellular: 21798375	cytosol,extracellular
513	ER/Golgi/Vesicular trafficking	NEG	AT1G56330	At1g56330	AT1G56330.1	5	4.88363	2.90512	6	1.96016	0.989277	1	13.7887	3.94943	13.7887	3.94943	0.286424	Mix	| Symbols: SAR1, ATSAR1, ATSARA1B, ATSAR1B, SAR1B | secretion-associated RAS 1B | chr1:21086845-21088478 REVERSE LENGTH=193	-	Q01474	30.5 signalling.G-proteins	signalling / SNARE effector ER to cis-Golgi transport	SAR1B GTP-binding protein, secretion-associated RAS 1B /	nd	OTH-ERGV?	0.286424	0	0	0	-	-	-	-	-	PM 3 cyto 1 golgi 1	ER 7 ExtraC 5 golgi 4 cyto 5 mito 2	-	cytosol,endoplasmic reticulum
514	ER/Golgi/Vesicular trafficking	NEG	AT3G46830	At3g46830	AT3G46830.1	1	0.976725	0.968374	1	0	0.989277	1.2	2.9451	2.18928	2.9451	2.18928	0.743363	Mix	| Symbols: ATRAB11A, ATRABA2C, ATRAB-A2C, RAB-A2C, RABA2c | RAB GTPase homolog A2C | chr3:17246699-17248362 REVERSE LENGTH=217	-	Q96283	30.5 signalling.G-proteins	signalling / SNARE effector / RAB GTPase	RABA2c RAB GTPase homolog A2C /	nd	OTH-ERGV?	0.743363	0	0	0	-	-	-	-	-	golgi 2 PM 2 cyto 1 vacuole 1	cyto 6 mito 2 nucleus 2	-	cytosol
515	ER/Golgi/Vesicular trafficking	SAFE	AT4G09720	At4g09720	AT4G09720.1	5	2.93018	0	1.5	0	5.76749	0	4.43018	5.76749	4.43018	5.76749	1.30186	Mix	| Symbols: ATRABG3A, RABG3A | RAB GTPase homolog G3A | chr4:6133101-6134959 FORWARD LENGTH=206	-	Q948K8	10.1.5 cell wall.precursor synthesis.UXS 27.3.1 RNA.regulation of transcription.ABI3/VP1-related B3-domain-containing transcription factor family 29.2.2 protein.synthesis.ribosome biogenesis 30.5 signalling.G-proteins	signalling / SNARE effector / RAB GTPase	RABG3A RAB GTPase homolog G3A /	nd	OTH-ERGV	1.30186	0	0	0	-	M	-	-	-	golgi 2 PM 1 vacuole 1	mito 10 cyto 2 nucleus 2 vacuole 2	-	mitochondrion
516	ER/Golgi/Vesicular trafficking	NEG	AT5G46860	At5g46860	AT5G46860.1	3	1.95345	0	1	0	1.97855	0	2.95345	1.97855	2.95345	1.97855	0.669913	Mix	| Symbols: VAM3, ATVAM3, SYP22, ATSYP22, SGR3 | Syntaxin/t-SNARE family protein | chr5:19012342-19013795 REVERSE LENGTH=268	-	P93654	19.14 tetrapyrrole synthesis.protochlorophyllide reductase 31.4 cell.vesicle transport	signalling / SNARE effector vacuolar assembly	SYP22 Syntaxin 22, Syntaxin/t-SNARE family protein /	nd	OTH-ERGV?	0.669913	0	0	0	-	M	-	-	-	vacuole 2 golgi 1 cyto 1 PM 1	cyto 5 mito 3 vacuole 2 nucleus 2	vacuole : 24556575; vacuole : 17602189; vacuole : 17259264; vacuole : 16672254; vacuole : 16262709; vacuole : 15342965; vacuole : 12354913; vacuole : 12081650; endoplasmic reticulum : 15546360	vacuole
517	ER/Golgi/Vesicular trafficking	NEG	AT5G65270	At5g65270	AT5G65270.1	3	0	0.968374	2	0	0.989277	1	2.96837	1.98928	2.96837	1.98928	0.670157	Mix	| Symbols: AtRABA4a, RABA4a | RAB GTPase homolog A4A | chr5:26083437-26084550 FORWARD LENGTH=226	-	Q9FJN8	13.1.3.5.5 amino acid metabolism.synthesis.aspartate family.lysine.diaminopimelate decarboxylase 20.1.2 stress.biotic.receptors 26.8 misc.nitrilases, nitrile lyases, berberine bridge enzymes, reticuline oxidases, troponine reductases 27.3.99 RNA.regulation of transcription.unclassified 30.5 signalling.G-proteins 34.7 transport.phosphate	signalling / SNARE effector / RAB GTPase	RABA4A RAB GTPase homolog A4A /	nd	OTH-ERGV?	0.670157	0	0	0	-	-	-	-	-	PM 4 golgi 2 vacuole 1	cyto 6 nucleus 2	-	cytosol
518	ER/Golgi/Vesicular trafficking	NEG	AT1G43890	At1g43890	AT1G43890.1	4	2.93018	2.90512	2	3.92031	1.97855	0	7.8353	5.89887	7.8353	5.89887	0.752858	Mix	| Symbols: ATRAB18, ATRABC1, RAB18-1, RABC1, ATRAB-C1, RAB18 | RAB GTPASE HOMOLOG B18 | chr1:16646934-16648395 FORWARD LENGTH=212	-	O23657	30.5 signalling.G-proteins	signalling / SNARE effector / RAB GTPase	RABC1 RAB GTPASE HOMOLOG B18, ras-related small GTPase /	nd	OTH-ERGV?	0.752858	0	0	0	-	S	-	-	-	PM 3 golgi 1 vacuole 1	cyto 5 ExtraC 3 ER 2 golgi 2	-	cytosol
519	ER/Golgi/Vesicular trafficking	NEG	AT1G06400	At1g06400	AT1G06400.1	1				0	0.989277	1.2	0	2.18928	1	3.18928	3.18928	Env only	| Symbols: ARA2, ATRABA1A, ATRAB11E, ARA-2 | Ras-related small GTP-binding family protein | chr1:1951089-1952686 REVERSE LENGTH=216	-	P28185	30.5 signalling.G-proteins	signalling / SNARE effector / RAB GTPase	RABA1A (ARA-2, RAB11E) Ras-related protein RABA1a (Ras-related protein Ara-2) (Ras-related protein Rab11E) /	nd	OTH-ERGV?	3.18928	0	0	0	TSC	-	-	-	-	nd	cyto 6 mito 3 nucleus 3	cytosol:22974509	cytosol
520	ER/Golgi/Vesicular trafficking	NEG	AT3G46060	At3g46060	AT3G46060.1	1	0	0	0	2.94024	0	0	0	2.94024	1	3.94024	3.94024	Env only	| Symbols: ARA3, ARA-3, ATRABE1C, ATRAB8A, RAB8A | RAB GTPase homolog 8A | chr3:16917908-16919740 FORWARD LENGTH=216	335	P28186	29.2.2 protein.synthesis.ribosome biogenesis 30.5 signalling.G-proteins	signalling / SNARE effector / RAB GTPase	RAB8A (RABE1c, ARA3) Ras-related protein GTP-binding protein, SNARE effector, PM 5 vacuole 2 plastid 1, predicted mito 3 nucleus 2 ER,extracellular,golgi 2 /	ENV	OTH-ERGV?	3.94024	100	0	0	-	-	-	-	-	PM 5 vacuole 2 plastid 1	cyto 4 mito 3 ER,extraC,golgi 2 nucleus 2	cytosol:23297417;golgi:23297417;peroxisome:23297417	plasma membrane
521	ER/Golgi/Vesicular trafficking	NEG	AT4G17530	At4g17530	AT4G17530.1	3	1.95345	0	2	2.94024	1.97855	1.5	3.95345	6.41879	3.95345	6.41879	1.62359	Mix	| Symbols: RAB1C, ATRAB1C, ATRABD2C | RAB GTPase homolog 1C | chr4:9773721-9775424 REVERSE LENGTH=202	336	Q9SEH3	30.5 signalling.G-proteins	signalling / SNARE effector / RAB GTPase	RAB1C (RABD2c) Ras-related GTP-binding protein, SNARE effector /	ENV	OTH-ERGV?	1.62359	100	0	0	TSC	S	-	-	-	PM 5	cyto 5 nucleus 5 ER,extraC,golgi 3 mito 2	nucleus:19329564	cytosol
522	ER/Golgi/Vesicular trafficking	NEG	AT4G17170	At4g17170	AT4G17170.1	4	2.44181	1.93675	3.6	3.92031	5.3421	3.33	7.97856	12.5924	7.97856	12.5924	1.57828	Mix	| Symbols: AT-RAB2, ATRABB1C, ATRAB2A, RAB2A, RABB1C, ATRAB-B1B, RAB-B1B | RAB GTPase homolog B1C | chr4:9644908-9646220 REVERSE LENGTH=211	337	P92963	30.5 signalling.G-proteins	signalling / SNARE effector / RAB GTPase	RAB2A (RABB1c, RAB2) Rab2-like GTP-binding protein, SNARE effector /	ENV	OTH-ERGV?	1.57828	100	0	0	TSC	-	-	-	-	PM 4 plastid 1 vacuole 1	cyto 5 ER 4 golgi 3 ExtraC 2 mito 2 nucleus 2	-	endoplasmic reticulum
523	ER/Golgi/Vesicular trafficking	NEG	AT2G44610	At2g44610	AT2G44610.1	6	3.9069	4.84187	5	1.96016	0.989277	1	13.7488	3.94943	13.7488	3.94943	0.287257	Mix	| Symbols: RAB6, ATRABH1B, ATRAB6A, RAB6A | Ras-related small GTP-binding family protein | chr2:18411778-18413883 REVERSE LENGTH=208	341	O80501	30.5 signalling.G-proteins	signalling / SNARE effector RAB GTPase	RAB6A (RABH1B) Ras-related GTP-binding protein, SNARE effector /	ENV	OTH-ERGV?	0.287257	100	0	0	-	-	-	-	-	PM 3 plastid 1 cyto 1 vacuole 1	cyto 3 golgi 3 mito 3 nucleus 3 plastid 2	cytosol:19454595;golgi:19454595	cytosol
524	ER/Golgi/Vesicular trafficking	NEG	AT1G22740	At1g22740	AT1G22740.1	1	0	0	2	0	1.48392	2.33	2	3.81392	2	3.81392	1.90696	Mix	| Symbol: None | RAB7 (Ras-related protein 7); GTP binding	338	O04157	10.1.5 cell wall.precursor synthesis.UXS 27.3.1 RNA.regulation of transcription.ABI3/VP1-related B3-domain-containing transcription factor family 29.2.2 protein.synthesis.ribosome biogenesis 30.5 signalling.G-proteins	signalling / SNARE effector / RAB GTPase	RAB7 Ras-related GTP-binding protein, SNARE effector /	ENV	OTH-ERGV?	1.90696	100	0	0	-	M	-	-	-	PM3 plastid 1 vacuole 1	mito 7 cyto 3 vacuole 2 nucleus 2 ExtraC 2	vacuole:11844103	mitochondrion
525	ER/Golgi/Vesicular trafficking	NEG	AT4G18430	At4g18430	AT4G18430.1	1	0.976725	0.968374	0	3.92031	1.97855	1.2	1.9451	7.09887	1.9451	7.09887	3.64962	Mix	| Symbols: AtRABA1e, RABA1e | RAB GTPase homolog A1E | chr4:10183903-10185223 REVERSE LENGTH=217	-	O49513	30.5 signalling.G-proteins	signalling / SNARE effector / RAB GTPase	RABA1e RAB GTPase homolog A1E, Ras-related protein /	nd	OTH-ERGV?	3.64962	0	0	0	TSC	-	-	-	-	PM 1	cyto 6 mito 3 nucleus 3	cytosol:25830899;cytosol:23297417	cytosol
526	ER/Golgi/Vesicular trafficking	NEG	AT4G35860	At4g35860	AT4G35860.1	2	2.44181	3.87349	2.4	0	3.5614	1.67	8.71531	5.2314	8.71531	5.2314	0.600254	Mix	| Symbols: ATRABB1B, ATGB2, ATRAB2C, GB2 | GTP-binding 2 | chr4:16987118-16988839 REVERSE LENGTH=211	340	Q38922	30.5 signalling.G-proteins	signalling / SNARE effector / Ras GTPase	RABB1B (GB2) Ras-related GTP-binding protein, SNARE effector /	n/a	OTH-ERGV?	0.600254	n/a	n/a	n/a	-	-	-	-	-	PM 2 plastid 1	cyto 6 ER 3 golgi 3 ExtraC 2 mito 2 nucleus 2	-	cytosol
527	ER/Golgi/Vesicular trafficking	NEG	AT3G53610	At3g53610	AT3G53610.1	1	0	0	0	0	0	1.5	0	1.5	1	2.5	2.5	Env only	| Symbols: ATRAB8, AtRab8B, AtRABE1a, RAB8 | RAB GTPase homolog 8 | chr3:19876531-19878264 REVERSE LENGTH=216	-	O24466	29.2.2 protein.synthesis.ribosome biogenesis 30.5 signalling.G-proteins	signalling / SNARE effector / RAB GTPase	RABE1a Ras-related protein, RAB GTPase homolog 8 /	nd	OTH-ERGV?	2.5	0	0	0	-	-	-	-	-	PM 3 cyto 1	cyto 5 mito 3 nucleus 3 ER 2 ExtraC 2	-	cytosol, golgi
528	ER/Golgi/Vesicular trafficking	NEG	AT1G09630	At1g09630	AT1G09630.1	1	0	0	1	0	0	2.4	1	2.4	1	2.4	2.4	Mix	| Symbols: ATRAB11C, ATRABA2A, ATRAB-A2A, RAB-A2A, RAB11c | RAB GTPase 11C | chr1:3118350-3119571 REVERSE LENGTH=217	-	O04486	30.5 signalling.G-proteins	signalling / SNARE effector / RAB GTPase	RABA2A (RAB11c, ATRAB11C, ATRABA2A, ATRAB-A2A, RAB-A2A) RAB GTPase 11C, Ras-related protein RABA2a /	nd	OTH-ERGV?	2.4	0	0	0	-	-	-	-	-	PM 5 golgi 2 cyto 1 vacuole 1	cyto 4 nucleus 3 plastid 2 mito 2	-	cytosol,plasma membrane
529	ER/Golgi/Vesicular trafficking	NEG	AT1G52280	At1g52280	AT1G52280.1	1	0	0	0	0	1.71145	0	0	1.71145	1	2.71145	2.71145	Env only	| Symbols: AtRABG3d, RABG3d | RAB GTPase homolog G3D | chr1:19468150-19469449 REVERSE LENGTH=206	-	Q9C820	30.5 signalling.G-proteins	signalling / SNARE effector / RAB GTPase	RABG3d Ras-related protein /	nd	OTH-ERGV?	2.71145	0	0	0	TSC	M	-	-	-	PM 3 vacuole 2 golgi 1	mito 7 cyto 3 vacuole 2 nucleus 2 ER,extraC,golgi 2	-	vacuole, PM, golgi
530	ER/Golgi/Vesicular trafficking	NEG	AT3G18820	At3g18820	AT3G18820.1	4	0	0	3.5	3.92031	6.85569	2.67	3.5	13.446	3.5	13.446	3.84172	Mix	| Symbols: ATRABG3F, ATRAB7B, RAB71, RABG3F, RAB7B | RAB GTPase homolog G3F | chr3:6484266-6486005 FORWARD LENGTH=206	-	Q9LS94	30.5 signalling.G-proteins	signalling / SNARE effector / RAB GTPase	RABG3F (RAB7B, RAB71) RAB GTPase homolog G3F, Ras-related protein /	nd	OTH-ERGV?	3.84172	0	0	0	-	M	-	-	-	PM 3 nucleus 1 golgi 1	mito 8 cyto 3 nucleus 3 vacuole 2	-	mitochondrion
531	ER/Golgi/Vesicular trafficking	NEG	AT2G20990	At2g20990	AT2G20990.1	10	4.88363	5.81024	8	0	0	2	18.6939	2	18.6939	2	0.106987	Mix	| Symbols: SYTA, NTMC2TYPE1.1, ATSYTA, NTMC2T1.1, SYT1 | synaptotagmin A | chr2:9014827-9017829 FORWARD LENGTH=541	-	Q9SKR2	20.2.2 stress.abiotic.cold 30.3 signalling.calcium	stress freezing / endocytosis / virus trafficking	SYTA (NTMC2TYPE1.1, ATSYTA, NTMC2T1.1, SYT1) synaptotagmin Asynaptotagmin A /	nd	OTH-ERGV?	0.106987	0	0	0	-	-	-	-	-	PM 8 vacuole 2 golgi 1 ER 1 cyto 1 nucleus 1	ER 8 ExtraC 6 golgi 6 cyto 5	endoplasmic reticulum : 25792253; endoplasmic reticulum : 20498364; golgi : 20498364; plasma membrane : 19088329; plasma membrane : 20133785; plasma membrane : 25792253; plasma membrane : 20498364	plasma membrane
532	ER/Golgi/Vesicular trafficking	NEG	AT1G07670	At1g07670	AT1G07670.1	2	0	0.968374	1	0	0.989277	0	1.96837	0.989277	1.96837	0.989277	0.502586	Mix	| Symbols: ATECA4, ECA4 | endomembrane-type CA-ATPase 4 | chr1:2370305-2374196 REVERSE LENGTH=1061	-	Q9XES1	30.3 signalling.calcium 34.21 transport.calcium	transporter ATPase Ca	ECA4 Calcium-transporting ATPase 4, endoplasmic reticulum-type /	nd	OTH-ERGV?	0.502586	0	0	0	-	-	-	-	-	PM 3 ER 2 golgi 1	cyto 4 PM 3 mito 2 ER 2	-	endoplasmic reticulum
533	ER/Golgi/Vesicular trafficking	NEG	AT3G10260	At3g10260	AT3G10260.1	1	0.976725	0.968374	1	0	0.989277	1	2.9451	1.98928	2.9451	1.98928	0.675454	Mix	| Symbols: | Reticulon family protein | chr3:3171413-3172508 REVERSE LENGTH=247	-	Q9SS37	20.1 stress.biotic 27.3.39 RNA.regulation of transcription.AtSR transcription factor family 29.3.4.4 protein.targeting.secretory pathway.plasma membrane	transporter channel ?	RTNLB8 Reticulon-like protein B8 /	nd	OTH-ERGV?	0.675454	0	0	0	-	-	-	-	-	PM 2 mito 1	cyto 3 nucleus 3 PM 3 ER 2	-	plasma membrane
534	ER/Golgi/Vesicular trafficking	SAFE	AT1G10950	At1g10950	AT1G10950.1	1	0.976725	0	1	0	0.989277	0	1.97673	0.989277	1.97673	0.989277	0.500463	Mix	| Symbols: TMN1, AtTMN1 | transmembrane nine 1 | chr1:3659322-3663622 FORWARD LENGTH=589	-	Q940G0	28.99 DNA.unspecified	transporter channel ?	TMN1 (EMP12) Transmembrane 9 superfamily member 1. Transmembrane nine (TM9) proteins are localized in the secretory pathway of eukaryotic cells and are involved in cell adhesion and phagocytosis.	nd	OTH-ERGV	0.500463	0	0	0	-	-	-	-	-	golgi 5 PM 2	ExtraC 9 golgi 9 ER 8 PM 3	golgi : 22570441	plasma membrane
535	ER/Golgi/Vesicular trafficking	SAFE	AT5G10840	At5g10840	AT5G10840.1	3	0.976725	1.93675	1	3.92031	0	1	3.91347	4.92031	3.91347	4.92031	1.25728	Mix	| Symbols: | Endomembrane protein 70 protein family | chr5:3424910-3427797 REVERSE LENGTH=648	-	F4KIB2	28.99 DNA.unspecified 35.20 not assigned.no ontology assigned	transporter channel ?	TMN8 Transmembrane 9 superfamily member 8, Endomembrane protein 1 /	nd	OTH-ERGV	1.25728	0	0	0	-	S	-	-	-	golgi 6 vacuole 2 extraC 1 PM 1	golgi 5 ExtraC 5 PM 5 ER 4 mito 4	-	plasma membrane
536	ER/Golgi/Vesicular trafficking	SAFE	AT4G12650	At4g12650	AT4G12650.1	2	0	0.968374	0	1.96016	0	1	0.968374	2.96016	0.968374	2.96016	3.05683	Mix	| Symbols: | Endomembrane protein 70 protein family | chr4:7468207-7470165 REVERSE LENGTH=652	-	F4JRE0	28.99 DNA.unspecified	transporter channel ?	TMN12 Transmembrane 9 superfamily member 12, Endomembrane protein 7 /	nd	OTH-ERGV	3.05683	0	0	0	-	S	-	-	-	golgi 6 vacuole 3 cyto 1 PM 1	golgi 8 ExtraC 8 ER 7 PM 4	-	plasma membrane
537	ER/Golgi/Vesicular trafficking	NEG	AT3G54840	At3g54840	AT3G54840.1	2	0	0	1	0	0.989277	0	1	0.989277	1	0.989277	0.989277	Mix	| Symbols: ARA6, ATRABF1, ARA-6, ATRAB5C | Ras-related small GTP-binding family protein | chr3:20318597-20320782 FORWARD LENGTH=202	-	Q9CB01	30.5 signalling.G-proteins	vesicular trafficking ? Endosomes ?	ARA6, ATRABF1, ARA-6, ATRAB5C | Ras-related small GTP-binding family protein	nd	OTH-ERGV	0.989277	0	0	0	-	-	Y	55	-	PM 1 golgi 1 vacuole 1	plastid 8 cyto 4	endoplasmic reticulum : 16621602; endoplasmic reticulum : 15743878; endoplasmic reticulum : 15659621; endoplasmic reticulum : 15546360; endoplasmic reticulum : 12932321; golgi : 18055610; golgi : 17337534; golgi : 17259264; golgi : 16461582; golgi : 11532937	plastid
538	ER/Golgi/Vesicular trafficking	NEG	AT3G56190	At3g56190	AT3G56190.1	5	2.93018	2.90512	2	0	2.96783	0	7.8353	2.96783	7.8353	2.96783	0.378777	Mix	| Symbols: ALPHA-SNAP2, ASNAP | alpha-soluble NSF attachment protein 2 | chr3:20846119-20848356 REVERSE LENGTH=289	-	Q9SPE6	29.3.4.99 protein.targeting.secretory pathway.unspecified	vesicular trafficking ER to Golgi	ASNAP2 Alpha-soluble NSF attachment protein 2 /	nd	OTH-ERGV?	0.378777	0	0	0	-	-	-	-	-	PM 6 vacuole 5 golgi 2	cyto 6 mito 2 nucleus 2	-	cytosol
539	ER/Golgi/Vesicular trafficking	SAFE	AT1G23490	At1g23490	AT1G23490.1	9	12.6974	9.68374	8	5.88047	1.97855	2	30.3812	9.85903	30.3812	9.85903	0.324511	Mix	| Symbols: ATARFA1A, ATARF1, ATARF, ARF1 | ADP-ribosylation factor 1 | chr1:8337232-8338373 FORWARD LENGTH=181	-	Q9LQC8	29.3.4.99 protein.targeting.secretory pathway.unspecified 29.4 protein.postranslational modification	vesicular trafficking ? Golgi ?	ATARFA1A (ATARF1, ATARF, ARF1) ADP-ribosylation factor 1 /	nd	OTH-ERGV	0.324511	0	0	0	-	M	-		-	golgi 2 PM 1	mito 9 cyto 5	-	mitochondrion
540	ER/Golgi/Vesicular trafficking	NEG	AT3G49870	At3g49870	AT3G49870.1	1		0	0	0	2.64137	0	0	2.64137	1	3.64137	3.64137	Env only	| Symbols: ATARLA1C, ARLA1C | ADP-ribosylation factor-like A1C | chr3:18492674-18494021 REVERSE LENGTH=184	-	Q8VY57	29.3.4.99 protein.targeting.secretory pathway.unspecified 29.4 protein.postranslational modification 30.3 signalling.calcium	vesicular trafficking ? ARF/SAR GTPase	ARL8A (ARLA1C) ADP-ribosylation factor-like A1C /	nd	OTH-ERGV?	3.64137	0	0	0	-	S	-	-	-	PM 5 golgi 2 cyto 2 vacuole 1	ER,extraC,golgi 5 cyto 4 mito 2	cytosol:15610358; nucleus:15610358; plasma membrane : 17693538	plasma membrane
541	ER/Golgi/Vesicular trafficking	NEG	AT3G09840	At3g09840	AT3G09840.1	15	8.79053	9.68374	9	0	2.96783	0	27.4743	2.96783	27.4743	2.96783	0.108022	Mix	| Symbols: CDC48, ATCDC48, CDC48A | cell division cycle 48 | chr3:3019494-3022832 FORWARD LENGTH=809	-	P54609	29.5.9 protein.degradation.AAA type 29.5.11.20 protein.degradation.ubiquitin.proteasom 31.2 cell.division	vesicular traficking ? Membrane fusion ?	CDC48A AAA ATPase, Cell division control protein 48 homolog A /	nd	OTH-ERGV?	0.108022	0	0	0	-	-	-	-	-	PM 5 golgi 2 cyto 2 vacuole 1	cyto 7 nucleus 4 mito 2	cytosol : 17693538; nucleus : 17693538; plasma membrane : 17693538	cytosol
542	ER/Golgi/Vesicular trafficking	NEG	AT2G20760	At2g20760	AT2G20760.1	1				0	0.989277	1	0	1.98928	1	2.98928	2.98928	Env only	| Symbols: | Clathrin light chain protein | chr2:8943279-8945108 REVERSE LENGTH=338	-	Q9SKU1	35.2 not assigned.unknown	vesicular trafficking / CCV	CLC1 Clathrin light chain 1 /	nd	OTH-ERGV?	2.98928	0	0	0	-	-	-	-	-	PM 2 cyto 2 golgi 1	nucleus 8 cyto 2	golgi : 23424247; plasma membrane : 23424247	nucleus
543	ER/Golgi/Vesicular trafficking	NEG	AT3G11130	At3g11130	AT3G11130.1	6	13.1858	16.2687	12.5	0	7.91422	5	41.9545	12.9142	41.9545	12.9142	0.307815	Mix	| Symbols: | Clathrin, heavy chain | chr3:3482575-3491667 REVERSE LENGTH=1705	-	Q0WNJ6	31.4 cell.vesicle transport	vesicular trafficking / CCV	CHC1 (CLAH1) Clathrin heavy chain 1 /	nd	OTH-ERGV?	0.307815	0	0	0	-	S	-	-	-	PM 6 vacuole 2 golgi 1	cyto 5 ER,extraC,golgi 3 plastid 2	-	cytosol,plasma membrane
544	ER/Golgi/Vesicular trafficking	NEG	AT5G42080	At5g42080	AT5G42080.1	6	1.95345	1.93675	4	1.96016	0	0	7.8902	1.96016	7.8902	1.96016	0.248429	Mix	| Symbols: ADL1, ADL1A, AG68, DRP1A, RSW9, DL1 | dynamin-like protein | chr5:16820661-16824536 REVERSE LENGTH=610	-	P42697	3.4.1 minor CHO metabolism.myo-inositol.poly-phosphatases 26.17 misc.dynamin 29.5.11.4.2 protein.degradation.ubiquitin.E3.RING 30.5 signalling.G-proteins	vesicular trafficking / CCV	DRP1A (ADL1A, AG68, ADL1, RSW9, DL1) dynamin-like protein /	nd	OTH-ERGV?	0.248429	0	0	0	-	-	-	-	-	PM 9 vacuole 4 golgi 1 cyto 1 nucleus 1 cytoskeleton 1	cyto 6 nucleus 3 mito 2 ER 2 ExtraC 2 golgi 2	-	cytosol
545	ER/Golgi/Vesicular trafficking	NEG	AT1G59610	At1g59610	AT1G59610.1	8	2.93018	2.90512	4	0	3.95711	2	9.8353	5.95711	9.8353	5.95711	0.605687	Mix	| Symbols: ADL3, CF1, DRP2B, DL3 | dynamin-like 3 | chr1:21893413-21900780 FORWARD LENGTH=920	-	Q9LQ55	26.17 misc.dynamin	vesicular trafficking / CCV	DRP2B (ADL3, CF1, DRP2B, DL3) dynamin-like 3, dynamin-2B /	nd	OTH-ERGV?	0.605687	0	0	0	-	-	-	-	-	PM 9 vacuole 4 golgi 1 cyto 1 nucleus 1 cytoskeleton 1	cyto 6 nucleus 4	cytosol : 18612642; golgi : 25462567; plasma membrane : 25462567; plasma membrane : 20231465	cytosol
546	ER/Golgi/Vesicular trafficking	NEG	AT2G14120	At2g14120	AT2G14120.1	1	0	0.968374	2	0	0	1	2.96837	1	2.96837	1	0.336885	Mix	| Symbols: DRP3B | dynamin related protein | chr2:5954253-5960015 REVERSE LENGTH=780	-	Q8LFT2	26.17 misc.dynamin	vesicular trafficking /	DRP3B dynamin related protein, control of mitochondrial and peroxisomal division and morphology /	nd	OTH-ERGV?	0.336885	0	0	0	-	C	Y	49	-	PM 4 vacuole 2 cyto 1 nucleus 1 golgi 1	plastid 8 cyto 4 nucleus 3	cytosol: 18559960; mitochondria: 14988495	plastid
547	ER/Golgi/Vesicular trafficking	NEG	AT3G60190	At3g60190	AT3G60190.1	6	1.95345	3.87349	1	1.96016	0	1	6.82694	2.96016	6.82694	2.96016	0.433599	Mix	| Symbols: ADL4, ADLP2, EDR3, DRP1E, ADL1E, DL1E | DYNAMIN-like 1E | chr3:22244367-22247651 REVERSE LENGTH=624	-	Q9FNX5	3.4.1 minor CHO metabolism.myo-inositol.poly-phosphatases 26.17 misc.dynamin 29.5.11.4.2 protein.degradation.ubiquitin.E3.RING 30.5 signalling.G-proteins	vesicular trafficking /	DRP1E (ADLP2, EDR3, ADL4, ADL1E, DL1E) DYNAMIN-like 1E /	nd	OTH-ERGV?	0.433599	0	0	0	-	-	-	-	-	PM 5 vacuole 2	cyto 6 plastid 3 mito 3	no data	cytosol
548	ER/Golgi/Vesicular trafficking	NEG	AT5G25250	At5g25250	AT5G25250.1	3				0	3.95711	0	0	3.95711	1	4.95711	4.95711	Env only	| Symbols: | SPFH/Band 7/PHB domain-containing membrane-associated protein family | chr5:8749774-8751430 FORWARD LENGTH=470	-	Q501E6	35.3 not assigned.disagreeing hits	vesicular trafficking clathrin-independent endocytic pathway	FLOT1 Flotillin-like protein 1, involved in a clathrin-independent endocytic pathway, SPFH/Band 7/PHB domain-containing membrane-associated protein family /	nd	OTH-ERGV?	4.95711	0	0	0	-	-	-	-	-	PM 3 vacuole 1	mito 7 cyto 3 nucleus 3	plasma membrane:22010034	cytosol
549	ER/Golgi/Vesicular trafficking	NEG	AT4G04910	At4g04910	AT4G04910.1	7	4.88363	0.968374	1	0	2.96783	0	6.852	2.96783	6.852	2.96783	0.433134	Mix	| Symbols: NSF | AAA-type ATPase family protein | chr4:2489696-2495666 REVERSE LENGTH=742	-	Q9M0Y8	29.5.9 protein.degradation.AAA type	vesicular trafficking / COP	NSF Vesicle-fusing ATPase (EC:3.6.4.6) /	nd	OTH-ERGV?	0.433134	0	0	0	-	-	Y	88	-	PM 3 vacuole 2 golgi 2 plastid 1 cyto 1	plastid 6 cyto 5 mito 2	-	cytosol
550	ER/Golgi/Vesicular trafficking	NEG	AT4G33625	At4g33625	AT4G33625.1	2	2.93018	0.968374	1	0	0.989277	1	4.89855	1.98928	4.89855	1.98928	0.406095	Mix	| Symbols: | FUNCTIONS IN: molecular_function unknown; INVOLVED IN: biological_process unknown; LOCATED IN: plasma membrane, vacuole; EXPRESSED IN: cultured cell; CONTAINS InterPro DOMAIN/s: Golgi apparatus membrane protein TVP15 (InterPro:IPR01371	-	Q8GXK1	35.2 not assigned.unknown	vesicular trafficking / COPI	Golgi apparatus membrane protein TVP15 domain /	nd	OTH-ERGV?	0.406095	0	0	0	-	-	-	-	-	vacuole 1	PM 3 ER 3 cyto 2 ExtraC 2 golgi 2	-	plasma membrane
551	ER/Golgi/Vesicular trafficking	NEG	AT3G13870	At3g13870	AT3G13870.1	5	1.95345	2.90512	3	0	2.96783	0	7.85857	2.96783	7.85857	2.96783	0.377655	Mix	| Symbols: RHD3 | Root hair defective 3 GTP-binding protein (RHD3) | chr3:4565762-4571109 REVERSE LENGTH=802	-	P93042	30.5 signalling.G-proteins 33.99 development.unspecified	vesicular trafficking ? ER to Golgi ?	RHD3 Root hair defective 3 GTP-binding protein /	nd	OTH-ERGV?	0.377655	0	0	0	-	-	-	-	-	PM 5 ER 2 vacuole 2 golgi 1 cyto 1	cyto 4 nucleus 3 plastid 2 mito 2	-	endoplasmic reticulum,golgi
552	ER/Golgi/Vesicular trafficking	NEG	AT4G11220	At4g11220	AT4G11220.1	1	0.976725	0.968374	3	0	0.989277	1	4.9451	1.98928	4.9451	1.98928	0.402273	Mix	| Symbols: BTI2, RTNLB2 | VIRB2-interacting protein 2 | chr4:6838176-6839578 REVERSE LENGTH=271	-	Q9SUT9	20.1 stress.biotic 29.3.4.4 protein.targeting.secretory pathway.plasma membrane	vesicular trafficking ER tubular network organization	BTI2 (RTNLB2) VIRB2-interacting protein 2, Reticulon-like protein B2 /	nd	OTH-ERGV?	0.402273	0	0	0	-	-	-	-	-	PM 3 golgi 1 ER 1	nucleus 4 cyto 3 plastid 2 ExtraC 2	cytosol : 26084919; cytosol : 15494553; endoplasmic reticulum : 20424177; endoplasmic reticulum : 26084919	cytosol
553	ER/Golgi/Vesicular trafficking	NEG	AT4G34450	At4g34450	AT4G34450.1	10	6.83708	7.74699	3	0	1.97855	0	17.5841	1.97855	17.5841	1.97855	0.11252	Mix	| Symbols: | coatomer gamma-2 subunit, putative / gamma-2 coat protein, putative / gamma-2 COP, putative | chr4:16471956-16476795 FORWARD LENGTH=886	-	Q0WW26	31.4 cell.vesicle transport	vesicular trafficking / COP retrograde Golgi-to-ER transport	COPG coatomer gamma-2 subunit, putative /	nd	OTH-ERGV?	0.11252	0	0	0	-	-	-	-	-	PM 4 cyto 2 vacuole 2 golgi 1 nucleus 1	cyto 6 nucleus 3 mito 2	-	cytosol
554	ER/Golgi/Vesicular trafficking	NEG	AT4G32150	At4g32150	AT4G32150.1	3	1.46509	0.968374	2	0	1.97855	1	4.43346	2.97855	4.43346	2.97855	0.671835	Mix	| Symbols: VAMP711, ATVAMP711 | vesicle-associated membrane protein 711 | chr4:15526407-15527651 REVERSE LENGTH=219	-	O49377	29.5.11.4.2 protein.degradation.ubiquitin.E3.RING 30.5 signalling.G-proteins 31.4 cell.vesicle transport	vesicular trafficking / trans-golgi to PVC ?	VAMP711 vesicle-associated membrane protein 711 /	nd	OTH-ERGV?	0.671835	0	0	0	-	S	-	-	-	PM 3 vacuole 2 golgi 1 cyto 1	golgi 6 ExtraC 5 ER 5 nucleus 3 PM 2 mito 2	plasma membrane : 24556575; vacuole : 24556575; vacuole : 15876431; vacuole : 15342965	vacuole
555	ER/Golgi/Vesicular trafficking	NEG	AT5G11150	At5g11150	AT5G11150.1	2	1.46509	0	0	0	1.97855	0	1.46509	1.97855	1.46509	1.97855	1.35047	Mix	| Symbols: ATVAMP713, VAMP713 | vesicle-associated membrane protein 713 | chr5:3546625-3547844 REVERSE LENGTH=221	-	Q9LFP1	29.5.11.4.2 protein.degradation.ubiquitin.E3.RING 30.5 signalling.G-proteins 31.4 cell.vesicle transport	vesicular traficking ?	VAMP713 vesicle-associated membrane protein 713 /	nd	OTH-ERGV?	1.35047	0	0	0	-	S	-	-	-	PM 2 vacuole 2 golgi 1 cyto 1	ER 7 ExtraC 6 golgi 6 plastid 3 mito 3 PM 3 nucelus 2	vacuole : 15342965	plasma membrane
556	ER/Golgi/Vesicular trafficking	NEG	AT1G04750	At1g04750	AT1G04750.1	3	1.95345	2.90512	2	1.96016	0.989277	1	6.85857	3.94943	6.85857	3.94943	0.575839	Mix	| Symbols: VAMP7B, VAMP721, ATVAMP721, AT VAMP7B | vesicle-associated membrane protein 721 | chr1:1331857-1333426 REVERSE LENGTH=219	-	Q9ZTW3	31.4 cell.vesicle transport	vesicular trafficking / trans-golgi to PM	VAMP721 (VAMP7B) vesicle-associated membrane protein 721 /	nd	OTH-ERGV?	0.575839	0	0	0	-	S	-	-	-	PM 5 vacuole 2 golgi 1 cyto 1	ER 7 golgi 7 ExtraC 6 nucleus 3 cyto 2	cytosol : 22022536; golgi : 22022536; plasma membrane : 15876431; plasma membrane : 15342965	endoplasmic reticulum
557	ER/Golgi/Vesicular trafficking	NEG	AT5G39510	At5g39510	AT5G39510.1	2	0.976725	0.968374	1	1.96016	1.97855	1	2.9451	4.93871	2.9451	4.93871	1.67693	Mix	| Symbols: VTI11, ATVTI1A, ATVTI11, ZIG, SGR4, VTI1A, ZIG1 | Vesicle transport v-SNARE family protein | chr5:15822035-15823591 FORWARD LENGTH=221	-	Q9SEL6	31.4 cell.vesicle transport 35.20 not assigned.no ontology assigned	vesicular trafficking / trans-golgi to PVC ?	VTI11 vesicle transport v-SNARE 11 /	nd	OTH-ERGV?	1.67693	0	0	0	-	-	-	-	-	vacuole 6 PM 2 golgi 1 cyto 1	cyto 4 nucleus 4 vacuole 2 mito 2	golgi : 16947054; golgi : 11226186; vacuole : 15797025; vacuole : 15342965; vacuole : 11226186	vacuole
558	ER/Golgi/Vesicular trafficking	NEG	AT2G38020	At2g38020	AT2G38020.1	4	0	0	1	0	3.95711	0	1	3.95711	1	3.95711	3.95711	Mix	| Symbols: VCL1, MAN, EMB258 | vacuoleless1 (VCL1) | chr2:15910098-15914190 REVERSE LENGTH=858	-	Q93VQ0	29.3.4.3 protein.targeting.secretory pathway.vacuole	vesicular traficking ?	VCL1 (MAN, EMB258) vacuoleless1 /	nd	OTH-ERGV?	3.95711	0	0	0	-	-	-	-	-	PM1	cyto 6 mito 2 nucleus 2	vacuole:12589039	cytosol
559	ER/Golgi/Vesicular trafficking	NEG	AT5G67560	At5g67560	AT5G67560.1	1	0	0	2	0	5.27285	2	2	7.27285	2	7.27285	3.63642	Mix	| Symbols: ATARLA1D, ARLA1D | ADP-ribosylation factor-like A1D | chr5:26950579-26951913 FORWARD LENGTH=184	-	Q93Y31	29.3.4.99 protein.targeting.secretory pathway.unspecified 29.4 protein.postranslational modification 30.3 signalling.calcium	vesicular traficking ?	ARL8B or ATARLA1D ADP-ribosylation factor-like protein 8b /	nd	OTH-ERGV?	3.63642	0	0	0	-	-	-	-	-	vacuole 1	ER,extraC,golgi 5 cyto 4 mito 2	-	plasma membrane
560	ER/Golgi/Vesicular trafficking	SAFE	AT5G04990	At5g04990	AT5G04990.1	2				0	1.97855	0	0	1.97855	1	2.97855	2.97855	Env only	| Symbols: SUN1, ATSUN1 | SAD1/UNC-84 domain protein 1 | chr5:1471698-1473770 REVERSE LENGTH=471	-	Q9FF75	35.1 not assigned.no ontology	vesicular trafficking ?	SUN1 SAD1/UNC-84 domain protein 1 /	nd	OTH-ERGV	2.97855	0	0	0	-	C	-	-	-	ER 1	plastid 8 mito 2 cyto 2	endoplasmic reticulum : 21323637;endoplasmic reticulum : 19807882;nucleus : 25217773;nucleus : 21323637;nucleus : 19807882;nucleus : 15469496	nucleus,endoplasmic reticulum
561	ER/Golgi/Vesicular trafficking	NEG	AT3G11820	At3g11820	AT3G11820.1	2	1.95345	0.968374	1	0	0.989277	0	3.92182	0.989277	3.92182	0.989277	0.252249	Mix	| Symbols: SYP121, AT-SYR1, ATSYP121, SYR1, ATSYR1, PEN1 | syntaxin of plants 121 | chr3:3729540-3730868 REVERSE LENGTH=346	-	Q9ZSD4	11.10.2 lipid metabolism.glycolipid synthesis.DGDG synthase 27.3.25 RNA.regulation of transcription.MYB domain transcription factor family 29.4 protein.postranslational modification 31.4 cell.vesicle transport 33.99 development.unspecified 34.99 transport.misc	vesicular trafficking	SYP121 (AT-SYR1, ATSYP121, SYR1, ATSYR1, PEN1) syntaxin of plants 121 /	nd	OTH-ERGV?	0.252249	0	0	0	-	-	-	-	-	PM 10 golgi 2 cyto 1 vacuole 1	nucleus 4 mito 3 plastid 2 cyto 2	plasma membrane : 20735773; plasma membrane : 20012673; plasma membrane : 19098073; plasma membrane : 19000165; plasma membrane : 18273019; plasma membrane : 16570657; plasma membrane : 15703292; plasma membrane : 15342965; plasma membrane : 14586469; golgi : 20012673; vacuole : 20012673	plasma membrane
562	ER/Golgi/Vesicular trafficking	NEG	AT1G72150	At1g72150	AT1G72150.1	10	5.37199	7.09818	7.64	5.88047	4.94639	4	20.1102	14.8269	20.1102	14.8269	0.737282	Mix	| Symbols: PATL1 | PATELLIN 1 | chr1:27148558-27150652 FORWARD LENGTH=573	328	Q56WK6	28.99 DNA.unspecified 29.3.4.99 protein.targeting.secretory pathway.unspecified 34.99 transport.misc	vesicular trafficking ? Sec14 protein transport, patellin	PATL1 Patellin-1, SEC14 cytosolic factor family protein, phosphoglyceride transfer family protein /	ENV	OTH-ERGV?	0.737282	100	0	0	-	-	-	-	-	PM 8 plastid 2 golgi 1 vacuole 1	cyto 7 nucleus 2	-	cytosol
563	ER/Golgi/Vesicular trafficking	NEG	AT1G22850	At1g22850	AT1G22850.1	1	0.976725	0	0	1.96016	0.989277	1	0.976725	3.94943	0.976725	3.94943	4.04355	Mix	| Symbols: | SNARE associated Golgi protein family | chr1:8080671-8082816 REVERSE LENGTH=344	-	O23137	35.2 not assigned.unknown 26.9 misc.glutathione S transferases	vesicular trafficking ?	SNARE-like SNARE associated Golgi protein family, chloroplat precursor /	nd	OTH-ERGV?	4.04355	0	0	0	TSC	C	Y	91	-	plastid 2	plastid 10 mito 5	-	plastid
564	ER/Golgi/Vesicular trafficking	NEG	AT3G50380	At3g50380	AT3G50380.1	6				0	0.989277	5	0	5.98928	1	6.98928	6.98928	Env only	| Symbols: | Protein of unknown function (DUF1162) | chr3:18686527-18700533 REVERSE LENGTH=3072	-	F4J0L9	27.3.39 RNA.regulation of transcription.AtSR transcription factor family 29.4.1 protein.postranslational modification.kinase	vesicular trafficking ? Vacuolar protein sorting VPS	Vacuolar protein sorting-associated protein, putative (DUF1162) /	nd	OTH-ERGV?	6.98928	0	0	0	-	M	-	-	-	nd	mito 8 plastid 2 cyto 2 PM2	-	mitochondrion
565	ER/Golgi/Vesicular trafficking	NEG	AT3G54860	At3g54860	AT3G54860.1	2				0	1.97855	0	0	1.97855	1	2.97855	2.97855	Env only	| Symbols: ATVPS33, VPS33 | Sec1/munc18-like (SM) proteins superfamily | chr3:20324286-20329841 REVERSE LENGTH=592	-	Q94KJ7	29.3.4.3 protein.targeting.secretory pathway.vacuole AT3G54860 Sec1/munc18-like (SM) proteins superfamily - 30.5 signalling.G-proteins AT3G54860 Sec1/munc18-like (SM) proteins superfamily	vesicular trafficking ? Vacuolar protein sorting VPS	VPS33 (Sec1/munc18-like) Vacuolar protein-sorting-associated protein 33 homolog /	nd	OTH-ERGV?	2.97855	0	0	0	-	-	-	-	-	cyto 2	cyto 6 mito 2 nucleus 2	-	golgi
566	ER/Golgi/Vesicular trafficking	SAFE	AT1G08190	At1g08190	AT1G08190.1	2				0	1.97855	0	0	1.97855	1	2.97855	2.97855	Env only	| Symbols: ATVPS41, ZIP2, VPS41, ATVAM2, VAM2 | vacuolar protein sorting 41 | chr1:2567652-2573142 FORWARD LENGTH=980	-	P93043	31.4 cell.vesicle transport	vesicular trafficking ? Vacuolar protein sorting VPS	VPS41 (ZIP2, VAM2) Vacuolar protein sorting-associated protein 41 homolog, contains 1 CHCR (clathrin heavy-chain) repeat /	nd	OTH-ERGV	2.97855	0	0	0	-	-	-	-	-	golgi 1	nucleus 6 cyto 4 mito 2	-	nucleus
567	ER/Golgi/Vesicular trafficking	NEG	AT1G73650	At1g73650	AT1G73650.1	2	0	0	1	3.92031	1.97855	0	1	5.89887	1	5.89887	5.89887	Mix	| Symbols: | Protein of unknown function (DUF1295) | chr1:27688449-27689606 REVERSE LENGTH=208	-	A8MQG9	20.2 stress.abiotic 27.1.2 RNA.processing.RNA helicase 28.1 DNA.synthesis/chromatin structure	unknown	3-oxo-5-alpha-steroid 4-dehydrogenase (DUF1295), acting on the CH-CH group of donors ? /	nd	OTH-ERGV?	5.89887	0	0	0	-	S	-	-	-	PM 4 vacuole 1 golgi 1	mito 4 PM 3 plastid 2 golgi 2	-	plasma membrane
568	ER/Golgi/Vesicular trafficking	NEG	AT4G22690	At4g22690	AT4G22690.1	11	6.83708	4.84187	6	0	3.95711	0	17.6789	3.95711	17.6789	3.95711	0.223832	Mix	| Symbols: CYP706A1 | cytochrome P450, family 706, subfamily A, polypeptide 1 | chr4:11929847-11931520 FORWARD LENGTH=557	-	F4JLY4	26.10 misc.cytochrome P450	unknown	CYP706A1 cytochrome P450, family 706, subfamily A, polypeptide 1 /	nd	OTH-ERGV	0.223832	0	0	0	-	C	Y	33	-	PM 4 mito 1 golgi 1 vacuole 1	plastid 8 mito 2 cyto 2	endoplasmic reticulum:21515817	plastid
569	ER/Golgi/Vesicular trafficking	NEG	AT2G24180	At2g24180	AT2G24180.1	2	0	0.968374	0	0	0.989277	0	0.968374	0.989277	0.968374	0.989277	1.02159	Mix	| Symbols: CYP71B6 | cytochrome p450 71b6 | chr2:10281890-10283589 FORWARD LENGTH=503	-	O65787	26.10 misc.cytochrome P450	unknown	CYP71B6 cytochrome p450 71b6 /	nd	OTH-ERGV?	1.02159	0	0	0	-	S	-	-	-	PM 4 ER 2 golgi 2 mito 1 vacuole 1	ER 10 ExtraC 7 golgi 7 mito 3 plastid 2	-	endoplasmic reticulum
570	ER/Golgi/Vesicular trafficking	NEG	AT1G65820	At1g65820	AT1G65820.1	3	3.9069	0	2	0	0.989277	0	5.9069	0.989277	5.9069	0.989277	0.167478	Mix	| Symbols: | microsomal glutathione s-transferase, putative | chr1:24485213-24486682 FORWARD LENGTH=146	-	Q94BY2	26.9 misc.glutathione S transferases	unknown	microsomal glutathione s-transferase, putative /	nd	OTH-ERGV?	0.167478	0	0	0	-	S	-	-	-	vacuole 3 ER 2 PM 2 golgi 1 cyto 1	ExtraC 9 ER 8 golgi 7 PM 2	-	extracellular
571	ER/Golgi/Vesicular trafficking	NEG	AT4G17140	At4g17140	AT4G17140.1	2				0	1.97855	0	0	1.97855	1	2.97855	2.97855	Env only	| Symbols: | pleckstrin homology (PH) domain-containing protein | chr4:9613617-9636618 REVERSE LENGTH=4216	-	F4JNE2	18.7 Co-factor and vitamine metabolism.iron-sulphur clusters 29.5.3 protein.degradation.cysteine protease	unknown	pleckstrin homology (PH) domain-containing protein /	nd	OTH-ERGV?	2.97855	0	0	0	-	-	-	-	-	PM 2 golgi 2 vacuole 1 cyto 1	cyto 4 nucleus 3	-	cytosol
572	ER/Golgi/Vesicular trafficking	NEG	AT2G32240	At2g32240	AT2G32240.1	7	4.88363	2.90512	2	0	0.989277	0	9.78875	0.989277	9.78875	0.989277	0.101063	Mix	| Symbols: | FUNCTIONS IN: molecular_function unknown; INVOLVED IN: response to cadmium ion; LOCATED IN: plasma membrane; EXPRESSED IN: 25 plant structures; EXPRESSED DURING: 13 growth stages; CONTAINS InterPro DOMAIN/s: Prefoldin (InterPro:IPR0090	-	F4ISU2	11.1.9 lipid metabolism.FA synthesis and FA elongation.long chain fatty acid CoA ligase 16.1.5 secondary metabolism.isoprenoids.terpenoids 29.2.3 protein.synthesis.initiation 31.1 cell.organisation	unknown	uncharacterized transmembrane protein /	nd	OTH-ERGV	0.101063	0	0	0	-	-	-	-	Ps OEM	PM 4 cyto 1 golgi 1	nucleus 5 cyto 3	endoplasmic reticulum : 23451199	nucleus
573	ER/Golgi/Vesicular trafficking	NEG	AT5G11560	At5g11560	AT5G11560.1	7	2.93018	3.87349	3	1.96016	0.989277	0	9.80367	2.94943	9.80367	2.94943	0.30085	Mix	| Symbols: | catalytics | chr5:3709734-3713994 REVERSE LENGTH=982	-	F4JXW9	20.2.1 stress.abiotic.heat	unknown	unknown protein /	nd	OTH-ERGV?	0.30085	0	0	0	-	S	-	-	-	PM 5 ER 2 golgi 2 vacuole 2 cyto 1	ER 9 ExtraC 8 golgi 8 cyto 2 PM 2	-	plasma membrane
574	Cytosol	SAFE	AT4G33090	At4g33090	AT4G33090.1	14	6.83708	7.74699	11	0	0.989277	0	25.5841	0.989277	25.5841	0.989277	0.0386677	Mix	| Symbols: APM1, ATAPM1 | aminopeptidase M1 | chr4:15965915-15970418 REVERSE LENGTH=879	-	Q8VZH2	29.5 protein.degradation	chaperone and protease	APM1 AMINOPEPTIDASE M1 /	THY	OTH-CYT	0.0386677	0	0	100	TSC	-	-	-		cyto 2 platid 1 golgi 1 PM 1	cyto 4 mito 3	-	cytosol
575	Cytosol	NEG	AT2G16600	At2g16600	AT2G16600.1	5	9.21052	12.676	8.01	0	1.97855	1	29.8965	2.97855	29.8965	2.97855	0.0996288	Mix	| Symbols: ROC3 | rotamase CYP 3 | chr2:7200862-7201383 FORWARD LENGTH=173	-	Q38900	2.2.1.3.1 major CHO metabolism.degradation.sucrose.invertases.neutral 26.8 misc.nitrilases, nitrile lyases, berberine bridge enzymes, reticuline oxidases, troponine reductases 31.3.1 cell.cycle.peptidylprolyl isomerase	chaperone and protease rotamase	CYP19-1 (ROC3) Peptidyl-prolyl cis-trans isomerase CYP19-1, Rotamase CYP 3 /	nd	OTH-CYT	0.0996288	0	0	0	-	-	-	-	-	PM 5 cyto 2 plastid 1 vacuole 1 golgi 1 perox 1	cyto 7 mito 2 nucleus 2	cytosol : 24440291; cytosol : 24130194; unclear : 24440291	cytosol
576	Cytosol	NEG	AT5G12140	At5g12140	AT5G12140.1	1	0.976725	0.968374	1	0	0.989277	0	2.9451	0.989277	2.9451	0.989277	0.335906	Mix	| Symbols: ATCYS1, CYS1 | cystatin-1 | chr5:3923295-3923936 REVERSE LENGTH=101	-	Q945Q1	29.5.3 protein.degradation.cysteine protease	chaperone and protease stress	CYS1 Cysteine proteinase inhibitor 1 /	nd	OTH-CYT	0.335906	0	0	0	-	-	-	-	-	PM 2 ER 1 cyto 1 vacuole 1	cyto 5 mito 2 nucleus 2	-	cytosol
577	Cytosol	NEG	AT3G09440	At3g09440	AT3G09440.1	7	14.1723	19.4449	21.21	0	11.7922	14.64	54.8272	26.4322	54.8272	26.4322	0.4821	Mix	| Symbol: None | heat shock cognate 70 kDa protein 3 (HSC70-3) (HSP70-3), identical to SP:O65719 He	303	O65719	10.3 cell wall.hemicellulose synthesis 20.2.1 stress.abiotic.heat 26.10 misc.cytochrome P450 29.6 protein.folding 34.99 transport.misc	chaperone and protease HSP	HSP70-3 (HSP73) Heat shock cognate 70 kDa protein 3 /	ENV-STR	OTH-CYT	0.4821	72.4726	26.0435	1.48393	TSC	-	-	-	Ps OEM	PM 7 plastid 2 cyto 2 vacuole 2	cyto 7 mito 2	-	cytosol
578	Cytosol	NEG	AT5G56030	At5g56030	AT5G56030.1	2	19.5345	19.3675	14	0	5.93566	0	52.902	5.93566	52.902	5.93566	0.112201	Mix	| Symbols: HSP81-2, ERD8, HSP90.2, AtHsp90.2 | heat shock protein 81-2 | chr5:22686923-22689433 FORWARD LENGTH=699	-	P55737	20.2.1 stress.abiotic.heat	chaperone and protease HSP	HSP90-2 Heat shock protein 90-2 /	nd	OTH-CYT	0.112201	0	0	0	-	S	-	-	-	PM 3 mito 2 vacuole 2 golgi 2 cyto 2 nucleus 2 plastid 1	cyto 7 nucleus 3 ER 3 ExtraC 3 golgi 3	-	cytosol,nucleus
579	Cytosol	NEG	AT2G24200	At2g24200	AT2G24200.1	12	20.1498	16.2687	16.75	0	1.97855	0	53.1685	1.97855	53.1685	1.97855	0.0372129	Mix	| Symbols: | Cytosol aminopeptidase family protein | chr2:10287017-10289450 REVERSE LENGTH=520	-	P30184	29.5 protein.degradation	chaperone and protease	LAP1 Leucine aminopeptidase 1	STR	OTH-CYT	0.0372129	0	100	0	-	-	-	-		PM 4 plastid 2 cyto 2 vacuole 2 mito 1 ExtraC 1	cyto 5 plastid 2 mito 2		cytosol
580	Cytosol	NEG	AT3G22110	At3g22110	AT3G22110.1	3	1.95345	0	2	0	0.989277	0	3.95345	0.989277	3.95345	0.989277	0.250231	Mix	| Symbols: PAC1 | 20S proteasome alpha subunit C1 | chr3:7792819-7793571 REVERSE LENGTH=250	-	O81148	16.8.4 secondary metabolism.flavonoids.flavonols	chaperone and protease proteasome	PAC1 Proteasome subunit alpha type-4-A /	nd	OTH-CYT	0.250231	0	0	0	-	M	-	-	-	vacuole 2 golgi 1 cyto 1 PM 1	cyto 5 mito 5 nucleus 3	-	cytosol,nucleus
581	Cytosol	NEG	AT1G47250	At1g47250	AT1G47250.1	4	3.9069	2.90512	3	0	0.989277	0	9.81202	0.989277	9.81202	0.989277	0.100823	Mix	| Symbols: PAF2 | 20S proteasome alpha subunit F2 | chr1:17319220-17320900 FORWARD LENGTH=277	-	O23712	29.5.11.20 protein.degradation.ubiquitin.proteasom 30.2.2 signalling.receptor kinases.leucine rich repeat II 31.2 cell.division	chaperone and protease proteasome	PAF2 Proteasome subunit alpha type-1-B /	nd	OTH-CYT	0.100823	0	0	0	-	-	-	-	-	cyto 1 PM 1	cyto 4 nucleus 4 plastid 2	-	cytosol,nucleus
582	Cytosol	NEG	AT4G31300	At4g31300	AT4G31300.1	3	0.976725	1.93675	2	0	0.989277	0	4.91347	0.989277	4.91347	0.989277	0.20134	Mix	| Symbols: PBA1 | N-terminal nucleophile aminohydrolases (Ntn hydrolases) superfamily protein | chr4:15188927-15190935 FORWARD LENGTH=233	-	Q8LD27	13.1.6.1.7 amino acid metabolism.synthesis.aromatic aa.chorismate.chorismate synthase 20.2.1 stress.abiotic.heat 27.3.67 RNA.regulation of transcription.putative transcription regulator 29.5.11.20 protein.degradation.ubiquitin.proteasom	chaperone and protease proteasome	PSB6 (PBA1) Proteasome subunit beta type-6 (EC 3.4.25.1) (20S proteasome beta subunit A-1) (Proteasome component D) (Proteasome subunit beta type-1) /	nd	OTH-CYT	0.20134	0	0	0	TSC	-	-	-	-	vacuole 2 plastid 1 golgi 1 PM 1 cyto 1	cyto 5 mito 2 nucleus 2 ExtraC 2	-	cytosol,nucleus
583	Cytosol	NEG	AT4G24820	At4g24820	AT4G24820.1	6	1.95345	7.74699	3	0	0.989277	0	12.7004	0.989277	12.7004	0.989277	0.0778932	Mix	| Symbols: | 26S proteasome, regulatory subunit Rpn7;Proteasome component (PCI) domain | chr4:12790471-12792599 REVERSE LENGTH=387	-	Q93Y35	17.3.1.2.1 hormone metabolism.brassinosteroid.synthesis-degradation.sterols.SMT1	chaperone and protease proteasome	RPN7 26S proteasome non-ATPase regulatory subunit 6 homolog / Proteasome component (PCI) domain;	nd	OTH-CYT	0.0778932	0	0	0	-	-	-	-	-	PM 3 cyto 3 vacuole 2 golgi 1 nucleus 1	cyto 7 nucleus 3 mito 2	-	cytosol,nucleus
584	Cytosol	NEG	AT4G34870	At4g34870	AT4G34870.1	4	11.2519	7.39837	6.68	0	1.97855	2	25.3302	3.97855	25.3302	3.97855	0.157067	Mix	| Symbols: ROC5, ATCYP1 | rotamase cyclophilin 5 | chr4:16614451-16614969 FORWARD LENGTH=172	-	Q42406	2.2.1.3.1 major CHO metabolism.degradation.sucrose.invertases.neutral	chaperone and protease	ROC5, ATCYP1 rotamase cyclophilin 5 /	nd	OTH-CYT	0.157067	0	0	0	-	-	-	-	-	PM 3 plastid 2 golgi 2 peroxisome 1 vacuole 1 cyto 1	cyto 7 nucleus 2 mito 2	cytosol : 19329564; nucleus : 19329564; plasma membrane : 19329564	cytosol
585	Cytosol	NEG	AT1G24510	At1g24510	AT1G24510.1	3	0.976725	2.90512	1	0	0.989277	0	4.88185	0.989277	4.88185	0.989277	0.202644	Mix	| Symbols: | TCP-1/cpn60 chaperonin family protein | chr1:8685504-8688101 REVERSE LENGTH=535	-	O04450	29.4 protein.postranslational modification	chaperone and protease actin and tubulin	CCT5 (TCPE) T-complex protein 1 subunit epsilon, TCP-1/cpn60 chaperonin family protein;	nd	OTH-CYT	0.202644	0	0	0	-	-	-	-	-	PM 2 cyto 2 vacuole 2 golgi 1	cyto 7 mito 4	-	cytosol
586	Cytosol	NEG	AT5G09810	At5g09810	AT5G09810.1	7	18.0108	24.4902	19.55	0	4.94639	3	62.051	7.94639	62.051	7.94639	0.128062	Mix	| Symbol: None | actin 7 (ACT7) / actin 2, identical to SP:P53492 Actin 7 (Actin-2) {Arabidopsis th	329	P53492	31.1 cell.organisation	cytoskeleton actin	ACT7 Actin-7 /	STR-ENV	OTH-CYT	0.128062	46.0215	53.9785	0	-	-	-	-	-	PM 7 plastid 1 cyto 1 mito 1 nucleus 1	cyto 8 mito 2	unclear:15496452	cytosol
587	Cytosol	NEG	AT1G64330	At1g64330	AT1G64330.1	2	0	0	1	0	1.97855	0	1	1.97855	1	1.97855	1.97855	Mix	| Symbols: | myosin heavy chain-related | chr1:23872172-23873970 FORWARD LENGTH=555	-	Q9C7V7	30.11.1signalling.light.COP9 signalosome	cytoskeleton myosin	HP64c myosin heavy chain like protein /	nd	OTH-CYT	1.97855	0	0	0	TSC	-	-	-	-	vacuole 4 plastid 1 golgi 1 PM 1	nucleus 5 cyto 3 mito 3	-	nucleus
588	Cytosol	NEG	AT5G19770	At5g19770	AT5G19770.1	6	14.0844	12.1144	13.53	0	3.95711	0	39.7287	3.95711	39.7287	3.95711	0.0996032	Mix	| Symbols: TUA3 | tubulin alpha-3 | chr5:6682761-6684474 REVERSE LENGTH=450	-	Q56WH1	2.2.1.3.1 major CHO metabolism.degradation.sucrose.invertases.neutral	cytoskeleton tubulin	TUA3 tubulin alpha-3 /	nd	OTH-CYT	0.0996032	0	0	0	-	-	-	-	-	PM 7 cyto 1 golgi 1 nucleus 1 cytoskeleton 1 plastid 1 vacuole 1	cyto 7 mito 2 nucleus 2	-	cytosol
589	Cytosol	NEG	AT5G62690	At5g62690	AT5G62690.1	4	22.4354	9.82899	4.27	0	3.95711	0	36.5344	3.95711	36.5344	3.95711	0.108312	Mix	| Symbols: TUB2 | tubulin beta chain 2 | chr5:25181560-25183501 FORWARD LENGTH=450	-	Q56YW9	11.1.8 lipid metabolism.FA synthesis and FA elongation.acyl CoA ligase	cytoskeleton tubulin	TUB2 tubulin beta chain 2 /	nd	OTH-CYT	0.108312	0	0	0	-	-	-	-	-	PM 4 golgi 2 nucleus 2 cyto 1 plastid 1 vacuole 1 cytoskeleton 1	cyto 7 nucleus 4 mito 2	nucleus : 15496452; unclear : 15496452	cytosol
590	Cytosol	NEG	AT3G16640	At3g16640	AT3G16640.1	6	2.93018	5.81024	6	1.96016	1.97855	1	14.7404	4.93871	14.7404	4.93871	0.335046	Mix	| Symbols: TCTP | translationally controlled tumor protein | chr3:5669709-5670729 REVERSE LENGTH=168	-	P31265	33.99 development.unspecified	cytoskeleton microtubule binding	TCTP1 Translationally-controlled tumor protein 1 / translationally controlled tumor protein;Encodes a protein homologous to translationally controlled tumor protein (TCTP) from Drosophila. In flies, TCTP functions guanine nucleotide exchange factor in the TOR signaling pathway. TCTP is expressed througho	nd	OTH-CYT	0.335046	0	0	0	-	-	-	-	-	plastid 3 PM 2 vacuole 2 cyto 2 nucleus 1 golgi 1	cyto 7 ER 2 ExtraC 2 golgi 2	cytosol : 24040826	cytosol
591	Cytosol	NEG	AT4G09320	At4g09320	AT4G09320.1	4	3.9069	2.90512	4	1.96016	1.97855	2	10.812	5.93871	10.812	5.93871	0.549269	Mix	| Symbols: NDPK1 | Nucleoside diphosphate kinase family protein | chr4:5923424-5924366 FORWARD LENGTH=169	324	P39207	23.4.10 nucleotide metabolism.phosphotransfer and pyrophosphatases.nucleoside diphosphate kinase	kinase	NDPK1 Nucleoside diphosphate kinase I (EC 2.7.4.6) /	ENV	OTH-CYT	0.549269	86.4763	13.5237	0	-	-	-	-	-	PM 4 plastid 2	cyto 4 mito 4 ER 4 ExtraC 4 golgi 4 mito 3 cyto 3 plastid 2	cytosol:19329564;nucleus:19329564;peroxisome:19329564	cytosol,plasma membrane
592	Cytosol	NEG	AT3G16470	At3g16470	AT3G16470.1	8	0.976725	1.93675	0	0	7.91422	0	2.91347	7.91422	2.91347	7.91422	2.71642	Mix	| Symbols: JR1 | Mannose-binding lectin superfamily protein | chr3:5596096-5597709 REVERSE LENGTH=451	317	O04309	16.5.1.3.1 secondary metabolism.sulfur-containing.glucosinolates.degradation.myrosinase 17.7.3 hormone metabolism.jasmonate.induced-regulated-responsive-activated 26.16 misc.myrosinases-lectin-jacalin	lectin stress cold JA salt wounding	JAL35 (MB31, JR1) Jacalin-related lectin 35, Myrosinase-binding protein-like with Mannose-binding lectin and Jacalin domains /	n/a	OTH-CYT	2.71642	n/a	n/a	n/a	-	-	-	-	-	plastid 2 PM 2 nucleus 1 vacuole 1	cyto 6 mito 4	-	cytosol
593	Cytosol	NEG	AT4G14880	At4g14880	AT4G14880.1	10	7.8138	7.45648	12.92	1.96016	2.96783	0	28.1903	4.92799	28.1903	4.92799	0.174812	Mix	| Symbols: OASA1, OLD3, CYTACS1 | O-acetylserine (thiol) lyase (OAS-TL) isoform A1 | chr4:8518209-8520050 REVERSE LENGTH=322	-	P47998	13.1.5.3.1 amino acid metabolism.synthesis.serine-glycine-cysteine group.cysteine.OASTL	metabolism aa Cys	OASA1 O-acetylserine (thiol) lyase (OAS-TL) isoform A1;Encodes a cytosolic isoform of cytosolic O-acetylserine(thiol)lyase, a key enzyme in cysteine biosynthesis and for the fixation of inorganic sulfide. It catalyzes the formation of cysteine from O-acetylseri	STR	OTH-CYT	0.174812	0	100	0	-	-	-		-	plastid 4 PM 3 vacuole 2 perox 2 cyto 2 golgi 1 nucleus 1	cyto 7 plastid 3 mito 2	-	cytosol
594	Cytosol	NEG	AT1G65960	At1g65960	AT1G65960.2	15	22.4647	20.3358	21	0	1.97855	1	63.8005	2.97855	63.8005	2.97855	0.0466854	Mix	| Symbols: GAD2 | glutamate decarboxylase 2 | chr1:24552094-24557253 FORWARD LENGTH=494	-	Q42472	13.1.1.1.1 amino acid metabolism.synthesis.central amino acid metabolism.GABA.glutamate decarboxylase	metabolism aa GABA	GAD2 Glutamate decarboxylase 2 /	nd	OTH-CYT	0.0466854	0	0	0	-	-	-	-		PM 3 plastid 2 cyto 1 golgi 1	mito 8 cyto 4		cytosol
595	Cytosol	NEG	AT4G13940	At4g13940	AT4G13940.1	5	7.32544	11.0395	8.4	5.88047	0	0	26.7649	5.88047	26.7649	5.88047	0.219708	Mix	| Symbols: HOG1, EMB1395, SAHH1, MEE58, ATSAHH1 | S-adenosyl-L-homocysteine hydrolase | chr4:8054931-8056676 FORWARD LENGTH=485	-	O23255	13.2.3.4 amino acid metabolism.degradation.aspartate family.methionine	metabolism aa homoCyst	HOG1 (EMB1395, MEE58, SAHH1) homology-dependent gene silencing 1, adenosylhomocysteinase 1 /	STR	OTH-CYT	0.219708	0	100	0	-	-	-	-	-	PM 5 vacuole 2 plastid 1 cyto 1	cyto 7 mito 3	-	cytosol
596	Cytosol	NEG	AT5G17920	At5g17920	AT5G17920.1	12	27.9343	35.6555	26	0	11.0206	0	89.5899	11.0206	89.5899	11.0206	0.123011	Mix	| Symbols: ATCIMS, ATMETS, ATMS1 | Cobalamin-independent synthase family protein | chr5:5935771-5939195 FORWARD LENGTH=765	-	O50008	13.1.3.4.3 amino acid metabolism.synthesis.aspartate family.methionine.methionine synthase	metabolism aa Met	MS1 (ATCIMS, ATMS1, ATMETS) cobalamin-independent methionine synthase, cytosol / /	STR	OTH-CYT	0.123011	0	100	0	-	-	-	-	-	PM 8 plastid 3 perox 2 cyto 1 vacuole 1 extraC 1	cyto 5 mito 4 plastid 3	cytosol:15024005;peroxisome:24130194	cytosol
597	Cytosol	NEG	AT3G03780	At3g03780	AT3G03780.1	4	4.29759	7.9213	8	3.92031	1.84006	4	20.2189	9.76037	20.2189	9.76037	0.482735	Mix	| Symbols: ATMS2, MS2 | methionine synthase 2 | chr3:957602-960740 FORWARD LENGTH=765	-	Q9SRV5	13.1.3.4.3 amino acid metabolism.synthesis.aspartate family.methionine.methionine synthase	metabolism aa Met	MS2 methionine synthase 2, 5-methyltetrahydropteroyltriglutamate--homocysteine methyltransferase 2 /	nd	OTH-CYT	0.482735	0	0	0	-	-	-	-	-	plastid 4 PM 3 cyto 1 mito 1 extraC 1 vacuole 1	cyto 6 plastid 3 mito 3	cytosol : 15024005	cytosol
598	Cytosol	NEG	AT1G70410	At1g70410	AT1G70410.1	8	9.76725	3.87349	5	5.88047	3.95711	2	18.6407	11.8376	18.6407	11.8376	0.635038	Mix	| Symbols: ATBCA4, BCA4, CA4 | beta carbonic anhydrase 4 | chr1:26534167-26536505 REVERSE LENGTH=258	-	Q94CE4	16.99 secondary metabolism.unspecified	metabolism carbon	BCA4 beta carbonic anhydrase 4 /	nd	OTH-CYT	0.635038	0	0	0	-	-	-	-	-	cyto 1 golgi 1 plastid 1 PM 1 vacuole 1	cyto 7	plasma membrane : 26243620	cytosol
599	Cytosol	NEG	AT2G40840	At2g40840	AT2G40840.1	23	17.5811	20.3358	14	0	0.989277	0	51.9169	0.989277	51.9169	0.989277	0.019055	Mix	| Symbols: DPE2 | disproportionating enzyme 2 | chr2:17045368-17050779 FORWARD LENGTH=955	-	Q8RXD9	2.2.2.4 major CHO metabolism.degradation.starch.D enzyme	metabolism carbon	DPE2 disproportionating enzyme 2, 4-alpha-glucanotransferase DPE2 /	nd	OTH-CYT	0.019055	0	0	0	-	C	Y	37		cyto 2 PM 2	plastid 10 cyto 3 mito 2 ERExtraCgolgi 2		cytosol
600	Cytosol	NEG	AT2G36530	At2g36530	AT2G36530.1	17	17.5811	15.494	23	0	2.96783	1	56.075	3.96783	56.075	3.96783	0.0707593	Mix	| Symbols: LOS2, ENO2 | Enolase | chr2:15321081-15323786 REVERSE LENGTH=444	-	P25696	4.1.13 glycolysis.cytosolic branch.enolase	metabolism carbon glycolysis (synthesisis of pyruvate from D-glyceraldehyde 3-phosphate)	ENO2 (LOS2) Bifunctional enolase 2/transcriptional activator /	STR	OTH-CYT	0.0707593	0	100	0	-	-	-	-	-	PM 7 extraC 2 plastid 1 cyto 1 vacuole 1	cyto 8 mito 2	cytosol:20002588;nucleus:20002588	cytosol
601	Cytosol	NEG	AT2G36460	At2g36460	AT2G36460.1	10	13.2346	11.7561	14.39	0	2.30502	0	39.3807	2.30502	39.3807	2.30502	0.0585317	Mix	| Symbols: | Aldolase superfamily protein | chr2:15296929-15298387 REVERSE LENGTH=358	-	Q9SJQ9	1.3.6 PS.calvin cycle.aldolase 4.1.10 glycolysis.cytosolic branch.aldolase 27.3.39 RNA.regulation of transcription.AtSR transcription factor family 29.4 protein.postranslational modification	metabolism carbon glycolysis gluconeogenesis	FBA6 Fructose-bisphosphate aldolase 6, cytosol /	nd	OTH-CYT	0.0585317	0	0	0	-	-	-	-	-	PM 3 plastid 2 cyto 2 ER 1 cyto 1 ExtraC 1 vacuole 1 cytoskeleton 1	cyto 5 plastid 4 mito 2	-	cytosol
602	Cytosol	NEG	AT3G52930	At3g52930	AT3G52930.1	10	20.5894	18.2926	15.7	0	2.30502	0	54.5819	2.30502	54.5819	2.30502	0.0422304	Mix	| Symbols: | Aldolase superfamily protein | chr3:19627383-19628874 REVERSE LENGTH=358	-	Q9LF98	1.3.6 PS.calvin cycle.aldolase	metabolism carbon glycolysis	FBA8 Fructose-bisphosphate aldolase 8 /	STR	OTH-CYT	0.0422304	0	100	0	-	-	-	-	-	PM 6 plastid 2 cyto 1 nucleus 1 vacuole 1	cyto 5 mito 3 plastid 2	-	cytosol
603	Cytosol	NEG	AT1G07110	At1g07110	AT1G07110.1	7	3.9069	3.87349	5	0	0.989277	0	12.7804	0.989277	12.7804	0.989277	0.0774059	Mix	| Symbols: F2KP, ATF2KP, FKFBP | fructose-2,6-bisphosphatase | chr1:2178363-2183980 REVERSE LENGTH=744	-	Q9MB58	29.5 protein.degradation	metabolism carbon	FKFBP (F2KP, ATF2KP) 6-phosphofructo-2-kinase/fructose-2,6-bisphosphatase	nd	OTH-CYT	0.0774059	0	0	0	-	-	-	-	-	PM 1 cyto 1	cyto 6 nucleus 3 plastid 2 mito 2	endoplasmic reticulum : 23543785; golgi : 23543785	cytosol
604	Cytosol	NEG	AT1G13440	At1g13440	AT1G13440.1	1	29.3018	30.988	19.33	0	8.9035	0	79.6197	8.9035	79.6197	8.9035	0.111825	Mix	| Symbols: GAPC-2, GAPC2 | glyceraldehyde-3-phosphate dehydrogenase C2 | chr1:4608465-4610494 REVERSE LENGTH=338	-	Q9FX54	4.1.8 glycolysis.cytosolic branch.glyceraldehyde 3-phosphate dehydrogenase (GAP-DH)	metabolism carbon glycolysis	GAPC-2 (GAPC2) glyceraldehyde-3-phosphate dehydrogenase C2 /	STR	OTH-CYT	0.111825	0	100	0	-	-	-	-	-	PM 5 plastid 3 cyto 2 mito 2 nucleus 2	cyto 7 mito 3 plastid 2	cytosol:24130194;cytosol:23316205;cytoskeleton:23316205;mitochondrion:23316205;nucleus:15496452;peroxisome:24130194;unclear:15496452	cytosol
605	Cytosol	NEG	AT1G04410	At1g04410	AT1G04410.1	6	16.7411	21.3042	21	0	1.97855	1	59.0453	2.97855	59.0453	2.97855	0.0504453	Mix	| Symbols: | Lactate/malate dehydrogenase family protein | chr1:1189418-1191267 REVERSE LENGTH=332	-	P93819	29.2.1.2.1.21 protein.synthesis.ribosomal protein.eukaryotic.40S subunit.S21	metabolism carbon	MDH1 Malate dehydrogenase 1 /	STR	OTH-CYT	0.0504453	0	100	0	-	-	-	-	-	PM 7 plastid 2 vacuole 1 nucleus 1	cyto 3 plastid 3 mito 3 perox 2 ER 2 ExtraC 2 golgi 2	-	peroxisome
606	Cytosol	NEG	AT5G11670	At5g11670	AT5G11670.1	16	8.79053	9.68374	15	0	3.95711	0	33.4743	3.95711	33.4743	3.95711	0.118214	Mix	| Symbols: ATNADP-ME2, NADP-ME2 | NADP-malic enzyme 2 | chr5:3754456-3758040 FORWARD LENGTH=588	-	Q9LYG3	8.2.10 TCA / organic transformation.other organic acid transformations.malic	metabolism carbon	NADP-ME2 (MAOP2) NADP-dependent malic enzyme 2 /	nd	OTH-CYT	0.118214	0	0	0	-	-	-	-	-	PM 5 plastid 1 cyto 1 vacuole 1	cyto 5 mito 3 plastid 2	-	cytosol
607	Cytosol	SAFE	AT3G46970	At3g46970	AT3G46970.1	28	28.032	24.2093	30	0	2.96783	0	82.2414	2.96783	82.2414	2.96783	0.0360869	Mix	| Symbols: ATPHS2, PHS2 | alpha-glucan phosphorylase 2 | chr3:17301625-17306111 REVERSE LENGTH=841	-	Q9SD76	2.2.2.2 major CHO metabolism.degradation.starch.starch phosphorylase	metabolism carbon	PHS2 Alpha-glucan phosphorylase 2, cytosol /	nd	OTH-CYT	0.0360869	0	0	0	-	-	-	-		cyto 6 plastid 2 mito 2	plastid 2 cyto 2 PM 2 nucleus 1	-	cytosol
608	Cytosol	NEG	AT2G42600	At2g42600	AT2G42600.1	17	17.2685	17.5469	7.12	0	0.989277	0	41.9354	0.989277	41.9354	0.989277	0.0235905	Mix	| Symbols: ATPPC2, PPC2 | phosphoenolpyruvate carboxylase 2 | chr2:17734541-17738679 REVERSE LENGTH=963	-	Q5GM68	4.1.15 glycolysis.cytosolic branch.phospho-enol-pyruvate carboxylase (PEPC)	metabolism carbon glycolysis	PPC2 Phosphoenolpyruvate carboxylase 2 /	nd	OTH-CYT	0.0235905	0	0	0	-	-	-	-		PM 3 plastid 1 cyto 1 golgi 1	cyto 7 mito 2	-	cytosol
609	Cytosol	NEG	AT1G50480	At1g50480	AT1G50480.1	16	12.6974	14.5256	14	0	0.989277	0	41.223	0.989277	41.223	0.989277	0.0239982	Mix	| Symbols: THFS | 10-formyltetrahydrofolate synthetase | chr1:18702064-18704687 FORWARD LENGTH=634	-	Q9SPK5	25.2 C1-metabolism.formate-tetrahydrofolate ligase	metabolism carbon	THFS (FTHS) Formate-tetrahydrofolate ligase /	nd	OTH-CYT	0.0239982	0	0	0	-	-	-	-		PM 4 plastid 2 cyto 2 golgi 1	cyto 6 mito 2	-	cytosol
610	Cytosol	NEG	AT3G55440	At3g55440	AT3G55440.1	9	11.0663	10.8264	12.1	1.96016	1.2366	2.4	33.9927	5.59675	33.9927	5.59675	0.164646	Mix	| Symbols: ATCTIMC, TPI, CYTOTPI | triosephosphate isomerase | chr3:20553794-20556078 FORWARD LENGTH=254	-	P48491	1.3.5 PS.calvin cycle.TPI 4.1.7 glycolysis.cytosolic branch.triosephosphate isomerase (TPI)	metabolism carbon	TPI (ATCTIMC, CYTOTPI) triosephosphate isomerase /	STR	OTH-CYT	0.164646	0	100	0	-	-	-	-	-	PM 6 plastid 2 cyto 1 mito 1 vacuole 1	cyto 6 plastid 2 mito 2	-	cytosol
611	Cytosol	NEG	AT1G65930	At1g65930	AT1G65930.1	16	16.6043	10.6521	14.53	0	3.95711	0	41.7864	3.95711	41.7864	3.95711	0.0946984	Mix	| Symbols: cICDH | cytosolic NADP+-dependent isocitrate dehydrogenase | chr1:24539088-24541861 FORWARD LENGTH=410	-	Q9SRZ6	8.1.4 TCA / org.transformation.TCA.IDH	metabolism carbon TCA	CICDH Cytosolic isocitrate dehydrogenase [NADP] /	STR	OTH-CYT	0.0946984	0	100	0	-				-	PM 4 plastid 2 cyto 2 golgi 1 vacuole 1	cyto 8 mito 2	-	cytosol
612	Cytosol	SAFE	AT3G12670	At3g12670	AT3G12670.1	2	0	1.93675	1	0	0.989277	1	2.93675	1.98928	2.93675	1.98928	0.677374	Mix	| Symbols: emb2742 | CTP synthase family protein | chr3:4020351-4024086 REVERSE LENGTH=591	-	Q9LTW8	23.1.1.10 nucleotide metabolism.synthesis.pyrimidine.CTP synthetase	metabolism CTP	emb2742 CTP synthase family protein /	nd	OTH-CYT	0.677374	0	0	0	-	S	-	-	-	cyto 1	cyto 5 golgi 4 ER 3 ExtraC 3 mito 2	-	plasma membrane
613	Cytosol	NEG	AT3G44310	At3g44310	AT3G44310.1	7	8.59518	6.39127	7.2	3.92031	1.97855	1	22.1864	6.89887	22.1864	6.89887	0.31095	Mix	| Symbols: NIT1, ATNIT1, NITI | nitrilase 1 | chr3:15986901-15988841 FORWARD LENGTH=346	-	P32961	16.5.1.3.3 secondary metabolism.sulfur-containing.glucosinolates.degradation.nitrilase	metabolism hormone indole-3-acetic acid.	NIT1 (ATNIT1, NITI) nitrilase 1 /	nd	OTH-CYT	0.31095	0	0	0	-	-	Y	26	-	PM 4 plastid 3 cyto 3 golgi 1 nucleus 1	plastid 6 cyto 4 mito 2	nucleus: 15796778;nucleus: 23437871;cytosol: 15796778;cytoskeleton: 23437871	extracellular,plasma membrane
614	Cytosol	NEG	AT2G42690	At2g42690	AT2G42690.1	8	8.79053	9.68374	6	0	0.989277	0	24.4743	0.989277	24.4743	0.989277	0.0404211	Mix	| Symbols: | alpha/beta-Hydrolases superfamily protein | chr2:17776356-17777682 REVERSE LENGTH=412	-	Q9SJI7	11.9.2.1 lipid metabolism.lipid degradation.lipases.triacylglycerol lipase	metabolism lipid / stress UV-B	Phospholipase A1-II delta, high activity toward PC, medium activity toward MGDG, low activity toward TAG /	nd	OTH-CYT	0.0404211	0	0	0	-	-	-	-		plastid 1 PM 1	cyto 4 nucleus 2	-	cytosol
615	Cytosol	NEG	AT3G15730	At3g15730	AT3G15730.1	16	18.1378	15.494	22.59	0	1.97855	0	56.2218	1.97855	56.2218	1.97855	0.035192	Mix	| Symbols: PLDALPHA1, PLD | phospholipase D alpha 1 | chr3:5330835-5333474 FORWARD LENGTH=810	-	Q38882	11.9.3.1 lipid metabolism.lipid degradation.lysophospholipases.phospholipase D 1.1.5.1 PS.lightreaction.other electron carrier (ox/red).plastocyanin	metabolism lipid	PLDALPHA1 (PLD) phospholipase D alpha 1 /	nd	OTH-CYT	0.035192	0	0	0	-	-	-	-		plastid 3 PM 3 cyto 2 golgi 1 vacuole 1	cyto 5		cytosol
616	Cytosol	SAFE	AT5G51970	At5g51970	AT5G51970.1	9	7.8138	8.71536	5	0	1.97855	0	21.5292	1.97855	21.5292	1.97855	0.0919011	Mix	| Symbols: | GroES-like zinc-binding alcohol dehydrogenase family protein | chr5:21111820-21113284 FORWARD LENGTH=364	-	Q9FJ95	16.2.1.10 secondary metabolism.phenylpropanoids.lignin biosynthesis.CAD	metabolism sorbitol fructose	SDH sorbitol dehydrogenase /	nd	OTH-CYT	0.0919011	0	0	0	-	-	-	-	-	cyto 2 plastid 1 PM 1	cyto 8 mito 3	cytosol : 23498864	cytosol
617	Cytosol	SAFE	AT4G24220	At4g24220	AT4G24220.1	4	2.93018	3.87349	2	0	0.989277	0	8.80367	0.989277	8.80367	0.989277	0.112371	Mix	| Symbols: VEP1, AWI31 | NAD(P)-binding Rossmann-fold superfamily protein | chr4:12565219-12566474 FORWARD LENGTH=388	-	Q9STX2	33.99 development.unspecified	metabolism steroid	VEP1 (AWI31) 3-oxo-Delta(4,5)-steroid 5-beta-reductase	nd	OTH-CYT	0.112371	0	0	0	-				-	cyto 2	cyto 7 mito 2 perox 2	-	cytosol
618	Cytosol	SAFE	AT2G38230	At2g38230	AT2G38230.1	4	4.68828	6.64304	5.14	0	0.989277	0	16.4713	0.989277	16.4713	0.989277	0.0600606	Mix	| Symbols: ATPDX1.1, PDX1.1 | pyridoxine biosynthesis 1.1 | chr2:16011475-16012404 FORWARD LENGTH=309	-	O80448	18 Co-factor and vitamine metabolism	metabolism vitamine B6	PDX11 Pyridoxal 5'-phosphate synthase subunit PDX1.1 /	nd	OTH-CYT	0.0600606	0	0	0	-	-	-	-	-	cyto 2 vacuole 1	cyto 5 mito 3 nucleus 2	cytosol : 16157873	cytosol
619	Cytosol	NEG	AT1G19670	At1g19670	AT1G19670.1	2	0.976725	1.93675	0	0	1.97855	0	2.91347	1.97855	2.91347	1.97855	0.679105	Mix	| Symbols: ATCLH1, CORI1, ATHCOR1, CLH1 | chlorophyllase 1 | chr1:6803796-6804923 REVERSE LENGTH=324	-	O22527	20.1 stress.biotic	metabolism vitamin and pigment chlorophyll degradation	CLH1 (CORI1, ATHCOR1, CLH1) chlorophyllase 1 /	nd	OTH-CYT	0.679105	0	0	0	-	-	-	-	-	PM 1 cyto 1	plastid 5 cyto 5	-	cytosol
620	Cytosol	NEG	AT5G44020	At5g44020	AT5G44020.1	2	1.95345	2.90512	2	0	0.989277	1	6.85857	1.98928	6.85857	1.98928	0.290043	Mix	| Symbols: | HAD superfamily, subfamily IIIB acid phosphatase | chr5:17712433-17714046 FORWARD LENGTH=272	-	Q9FNC4	26.13 misc.acid and other phosphatases	phosphatase	HAD superfamily, subfamily IIIB acid phosphatase /	nd	OTH-CYT	0.290043	0	0	0	TSC	S	Y	69	-	PM 2 plastid 1 perox 1 vacuole 1 extraC 1	ExtraC 10 ER 7 golgi 7 plastid 2 mito 2	cytosol:24130194	extracellular
621	Cytosol	NEG	AT2G20630	At2g20630	AT2G20630.1	3	0.976725	0.968374	3	0	0.989277	0	4.9451	0.989277	4.9451	0.989277	0.200052	Mix	| Symbols: PIA1 | PP2C induced by AVRRPM1 | chr2:8897826-8899648 REVERSE LENGTH=279	-	Q9SIU8	26.2 misc.UDP glucosyl and glucoronyl transferases	phosphatase	PPC3-1.2 (PIA1, PP2C) Probable protein phosphatase 2C 20 induced by AVRRPM1 /	nd	OTH-CYT	0.200052	0	0	0	-	-	-	-	-	PM 1 cyto 1	cyto 6 mito 4 nucleus 2	-	cytosol
622	Cytosol	NEG	AT1G07890	At1g07890	AT1G07890.1	11	17.5811	21.3042	16.7	0	0.989277	0	55.5853	0.989277	55.5853	0.989277	0.0177975	Mix	| Symbols: APX1, MEE6, CS1, ATAPX1, ATAPX01 | ascorbate peroxidase 1 | chr1:2438005-2439435 FORWARD LENGTH=250	-	Q05431	21.2.1 redox.ascorbate and glutathione.ascorbate 26,8 misc.nitrilases, nitrile lyases, berberine bridge enzymes, reticuline oxidases, troponine reductases	redox	APX1 L-ascorbate peroxidase 1, cytosol /	nd	OTH-CYT	0.0177975	0	0	0	-	-	-	-		plastid 2 cyto 2 golgi 2 PM 2 vacuole 1	cyto 5 mito 4	-	cytosol
623	Cytosol	NEG	AT4G02520	At4g02520	AT4G02520.1	9	13.8011	12.6276	13.93	0	2.96783	2	40.3587	4.96783	40.3587	4.96783	0.123092	Mix	| Symbols: ATGSTF2, ATPM24.1, ATPM24, GST2, GSTF2 | glutathione S-transferase PHI 2 | chr4:1110673-1111531 REVERSE LENGTH=212	-	P46422	26.9 misc.glutathione S transferases	redox	GSTF2 (ATGSTF2, ATPM24.1, ATPM24, GST2) glutathione S-transferase PHI 2 /	STR	OTH-CYT	0.123092	0	100	0	-	-	-	-	-	plastid 4 PM 3 cyto 1	cyto 6 mito 4	cytosol:19174456	cytosol
624	Cytosol	NEG	AT2G30870	At2g30870	AT2G30870.1	6	8.30216	7.2047	10.53	0	0.989277	0	26.0369	0.989277	26.0369	0.989277	0.0379953	Mix	| Symbols: ATGSTF10, ERD13, ATGSTF4, GSTF10 | glutathione S-transferase PHI 10 | chr2:13141490-13142392 FORWARD LENGTH=215	-	P42761	26.9 misc.glutathione S transferases	redox	GSTF10 (ATGSTF10, ERD13, ATGSTF4) Glutathione S-transferase F10 /	nd	OTH-CYT	0.0379953	0	0	0	-	S	-	-		PM 3 vacuole 3 cyto 2 plastid 1 golgi 1 nucleus 1 perox 1	ERExtraCgolgi 5 cyto 4 mito 3 plastid 2	cytosol : 19329564	cytosol
625	Cytosol	NEG	AT2G21660	At2g21660	AT2G21660.1	5	9.46447	9.68374	8.17	1.96016	0	0	27.3182	1.96016	27.3182	1.96016	0.0717528	Mix	| Symbol: None | glycine-rich RNA-binding protein (GRP7), SP:Q03250 Glycine-rich RNA-binding protei	631	Q03250	27.4 RNA.RNA binding	RNA Binding	GRP7 (CCR2, GR-RBP7) glycine-rich RNA-binding protein /	THY	OTH-CYT	0.0717528	8.63115	0	91.3688	TSC	-	-	-	-	PM 3 perox 2 plastid 1 cyto 1	nucleus 8 cyto 2 mito 2	cytosol:21453442;nucleus:24130194;nucleus:21453442;nucleus:14756317	nucleus
626	Cytosol	SAFE	AT1G76010	At1g76010	AT1G76010.1	1				1.96016	0	1	0	2.96016	1	3.96016	3.96016	Env only	| Symbols: | Alba DNA/RNA-binding protein | chr1:28528505-28530488 REVERSE LENGTH=350	-	Q93VA8	1.2.2 PS.photorespiration.glycolate oxydase	RNA binding	Alba DNA/RNA-binding protein /	nd	OTH-CYT	3.96016	0	0	0	-	-	-	-	-	cyto 2 cytoskeleton 1 golgi 1 PM 1	nucleus 10 mito 2	-	nucleus
627	Cytosol	NEG	AT2G23350	At2g23350	AT2G23350.1	5	4.33666	3.87349	5.56	0	0.989277	0	13.7702	0.989277	13.7702	0.989277	0.0718421	Mix	| Symbols: PAB4, PABP4 | poly(A) binding protein 4 | chr2:9943209-9946041 FORWARD LENGTH=662	-	O22173	27.1 RNA.processing	RNA binding	PAB4 poly(A) binding protein 4 /	nd	OTH-CYT	0.0718421	0	0	0	-	C	-	-	-	PM 3 cyto 1	nucleus 5 plastid 4 cyto 4 mito 2	-	cytosol
628	Cytosol	NEG	AT5G47210	At5g47210	AT5G47210.1	2	2.60786	0.968374	0	0	0.989277	0	3.57623	0.989277	3.57623	0.989277	0.276626	Mix	| Symbols: | Hyaluronan / mRNA binding family | chr5:19169222-19171012 REVERSE LENGTH=357	-	Q9LVT8	27.4 RNA.RNA binding	RNA binding	RGGC RGG repeats nuclear RNA binding protein C /	nd	OTH-CYT	0.276626	0	0	0	-	-	-	-	-	PM 4 perox 1 mito 1 golgi 1 cyto 1 cytoskeleton 1	nucleus 8 cyto 3	cytosol : 19329564	nucleus
629	Cytosol	NEG	AT5G41790	At5g41790	AT5G41790.1	11	3.9069	2.90512	3	0	4.94639	3	9.81202	7.94639	9.81202	7.94639	0.809862	Mix	| Symbols: CIP1 | COP1-interactive protein 1 | chr5:16727530-16732391 FORWARD LENGTH=1586	-	F4JZY1	30.11.1 signalling.light.COP9 signalosome 31.1 cell.organisation 33.99 development.unspecified	signalling ABA osmotic stress	CIP1 COP1-interactive protein 1 (CONSTITUTIVE PHOTOMORPHOGENIC 1), cytoskeletal interaction, cytosol and nucleus /	nd	OTH-CYT	0.809862	0	0	0	-	-	-	-	-	PM 2 plastid 2 vacuole 2	nucleus 5 cyto 3 mito 2	no data	cytosol,cytoskeleton
630	Cytosol	NEG	AT4G09000	At4g09000	AT4G09000.1	8	9.63051	9.32544	13.12	0	3.29429	0	32.0759	3.29429	32.0759	3.29429	0.102703	Mix	| Symbols: GRF1, GF14 CHI | general regulatory factor 1 | chr4:5775387-5777157 FORWARD LENGTH=267	-	P42643	30.7 signalling.14-3-3 proteins 35.20 not assigned.no ontology assigned	signalling	GRF1 (GF14 CHI) 14-3-3-like protein, general regulatory factor 1, interacts with MDH1/MDH2 /	STR	OTH-CYT	0.102703	0	100	0	-	-	-	-	-	PM 5 plastid 4 cyto 2 golgi 2 vacuole 2 nucleus 1	nucleus 5 cyto 4 mito 2	-	cytosol
631	Cytosol	NEG	AT5G38480	At5g38480	AT5G38480.1	6	4.91293	4.8806	6.27	1.96016	0	0	16.0635	1.96016	16.0635	1.96016	0.122025	Mix	| Symbols: GRF3, RCI1 | general regulatory factor 3 | chr5:15410277-15411285 FORWARD LENGTH=255	-	P42644	30.7 signalling.14-3-3 proteins	signalling	GRF3 (GF14 psi, RCI1) 14-3-3-like protein, general regulatory factor 3 /	STR	OTH-CYT	0.122025	0	100	0	-	-	-	-	-	PM 3 plastid 1 cyto 1 perox 1 golgi 1	cyto 4 nucleus 4 mito 2	cytosol:19329564;plasma membrane:19329564	cytosol
632	Cytosol	NEG	AT5G16050	At5g16050	AT5G16050.1	5	8.351	10.2357	3.8	0	3.13601	0	22.3867	3.13601	22.3867	3.13601	0.140084	Mix	| Symbols: GRF5, GF14 UPSILON | general regulatory factor 5 | chr5:5244008-5245402 REVERSE LENGTH=268	-	P42645	30.7 signalling.14-3-3 proteins	signalling	GRF5 14-3-3-like protein GF14 upsilon /	nd	OTH-CYT	0.140084	0	0	0	-	-	-	-	-	PM 3 golgi 2 cyto 2 plastid 1 vacuole 1	nucleus 5 cyto 4 mito 2	-	cytosol
633	Cytosol	NEG	AT5G10450	At5g10450	AT5G10450.1	5	7.91147	9.84836	10.36	0	1.15745	0	28.1198	1.15745	28.1198	1.15745	0.0411615	Mix	| Symbols: GRF6, AFT1, 14-3-3lambda | G-box regulating factor 6 | chr5:3284452-3286261 REVERSE LENGTH=248	-	P48349	15.2 metal handling.binding, chelation and storage	signalling stress	GRF6 14-3-3-like protein GF14 lambda /	nd	OTH-CYT	0.0411615	0	0	0	-	-	-	-		plastid 3 PM 3 cyto 2 golgi 1 nucleus 1 perox 1 vacuole 1	nucleus 4 cyto 3 mito 2	cytosol : 24722992; cytosol : 24659330; cytosol : 15592873; nucleus : 24722992; nucleus : 15659648; nucleus : 15592873; nucleus : 24659330; plasma membrane : 24722992; plasma membrane : 24659330	cytosol
634	Cytosol	NEG	AT2G42590	At2g42590	AT2G42590.1	5	3.19389	3.76697	5.44	0	1.15745	0	12.4009	1.15745	12.4009	1.15745	0.0933366	Mix	| Symbols: GRF9, GF14 MU | general regulatory factor 9 | chr2:17732118-17733775 REVERSE LENGTH=263	-	Q96299	30.7 signalling.14-3-3 proteins	signalling	GRF9 14-3-3-like protein GF14 mu /	nd	OTH-CYT	0.0933366	0	0	0	-		-	-	-	vacuole 1 cyto 1	cyto 5 nucleus 4 mito 2	cytosol:19329564;cytosol: 15610358;plasma membrane:19329564;nucleus: 15610358	cytosol
635	Cytosol	NEG	AT1G22300	At1g22300	AT1G22300.1	8	9.57191	7.09818	6.67	0	1.15745	0	23.3401	1.15745	23.3401	1.15745	0.0495908	Mix	| Symbols: GRF10, 14-3-3EPSILON, GF14 EPSILON | general regulatory factor 10 | chr1:7879146-7881103 REVERSE LENGTH=254	-	P48347	9.7 mitochondrial electron transport / ATP synthesis.cytochrome c oxidase 19.4 tetrapyrrole synthesis.ALA dehydratase	signaling brassinosteroid	GRF10 14-3-3-like protein GF14 epsilon /	nd	OTH-CYT	0.0495908	0	0	0	-	-	-	-		PM 3 cyto 2 vacuole 2 plastid 1 golgi 1	cyto 4 nucleus 4 mito 2	-	cytosol
636	Cytosol	NEG	AT5G01750	At5g01750	AT5G01750.1	1	1.95345	0.968374	1	0	0.989277	1	3.92182	1.98928	3.92182	1.98928	0.507233	Mix	| Symbols: | Protein of unknown function (DUF567) | chr5:290034-290685 FORWARD LENGTH=174	-	Q9LZX1	35.2 not assigned.unknown	signalling phosphoinositide-based ?	Protein LURP-one-related 15, Protein of unknown function (DUF567) /	nd	OTH-CYT	0.507233	0	0	0	-	-	-	-	-	PM 3 plastid 1 vacuole 1 golgi 1	cyto 4 plastid 3 mito 2 golgi 2	-	cytosol
637	Cytosol	SAFE	AT1G18080	At1g18080	AT1G18080.1	11	10.5779	12.308	12.47	0	0.989277	0	35.356	0.989277	35.356	0.989277	0.0279805	Mix	| Symbols: ATARCA, RACK1A_AT, RACK1A | Transducin/WD40 repeat-like superfamily protein | chr1:6222325-6223901 FORWARD LENGTH=327	-	O24456	27.3.99 RNA.regulation of transcription.unclassified 29.4 protein.postranslational modification 30.5 signalling.G-proteins 33.99 development.unspecified	signaling kinase	RACK1A (GBLPA, ATARCA) Receptor for activated C kinase 1A /	nd	OTH-CYT	0.0279805	0	0	0	-	-	-	-		cyto 4 PM 3 plastid 2 nucleus 2 golgi 1	cyto 3	-	cytosol
638	Cytosol	NEG	AT1G31340	At1g31340	AT1G31340.1	3	5.86035	6.77861	9	0	0.989277	0	21.639	0.989277	21.639	0.989277	0.0457174	Mix	| Symbols: RUB1, NEDD8, ATRUB1 | related to ubiquitin 1 | chr1:11218076-11219417 REVERSE LENGTH=156	-	Q9SHE7	10.1.5 cell wall.precursor synthesis.UXS 26.27 misc.calcineurin-like phosphoesterase family protein	signaling auxin	RUB1 Ubiquitin-NEDD8-like protein /	nd	OTH-CYT	0.0457174	0	0	0	-					plastid 1 cyto 1 PM 1 nucleus 1	cyto 5 nucleus 3 mito 2	-	cytosol
639	Cytosol	NEG	AT1G54040	At1g54040	AT1G54040.2	20	30.2785	27.1145	32	0	12.8606	1	89.3929	13.8606	89.3929	13.8606	0.155053	Mix	| Symbols: ESP, TASTY | epithiospecifier protein | chr1:20170995-20173885 REVERSE LENGTH=341	-	Q8RY71	16.5.1.3.2.1 secondary metabolism.sulfur-containing.glucosinolates.degradation.nitrilespecifier protein.epithiospecifier protein	stress biotic	ESP (TASTY) Epithiospecifier protein /	STR	OTH-CYT	0.155053	0	100	0	-	-	-	-	-	nd	cyto 6 mito 3 nucleus 3	cytosol:17369373;nucleus:17369373	cytosol
640	Cytosol	NEG	AT5G04430	At5g04430	AT5G04430.1	6	3.9069	2.90512	3	0	0.989277	0	9.81202	0.989277	9.81202	0.989277	0.100823	Mix	| Symbols: BTR1, BTR1S | binding to TOMV RNA 1L (long form) | chr5:1250602-1253523 REVERSE LENGTH=313	-	Q9LZ82	27.4 RNA.RNA binding 29.2.2 protein.synthesis.ribosome biogenesis	stress biotic	BTR1 binding to TOMV RNA 1L (long form) /	nd	OTH-CYT	0.100823	0	0	0	-	-	-	-	-	PM 1 golgi 1 vacuole 1	nucleus 7 cyto 3 mito 2	-	nucleus
641	Cytosol	NEG	AT1G20450	At1g20450	AT1G20450.1	3	0.976725	0.968374	1	0	1.97855	0	2.9451	1.97855	2.9451	1.97855	0.671813	Mix	| Symbols: LTI29, LTI45, ERD10 | Dehydrin family protein | chr1:7088235-7089107 REVERSE LENGTH=260	-	P42759	20.2.99 stress.abiotic.unspecified	stress freezing	LEA5 (ERD10, LTI29, LTI45) Late embryogenesis abundant 5, Dehydrin ERD10, EARLY RESPONSIVE TO DEHYDRATION 10, cytosol /	STR	OTH-CYT	0.671813	0	100	0	-	-	-	-	-	PM 2 plastid 2 cyto 1	nucleus 9 cyto 2	cytosol : 17010111	cytosol,plasma membrane
642	Cytosol	NEG	AT2G44060	At2g44060	AT2G44060.1	8	4.88363	2.90512	6	0	0.989277	0	13.7887	0.989277	13.7887	0.989277	0.0717453	Mix	| Symbols: | Late embryogenesis abundant protein, group 2 | chr2:18226922-18227988 FORWARD LENGTH=325	-	O80576	33.2 development.late embryogenesis abundant	stress dessication Cd cytokinin	LEA26 Late embryogenesis abundant protein 26 /	nd	OTH-CYT	0.0717453	0	0	0	-	-	-	-	-	PM 4 golgi 2 cyto 2 plastid 1 vacuole 1	cyto 5 nucleus 4 mito 2	-	cytosol
643	Cytosol	SAFE	AT1G08830	At1g08830	AT1G08830.1	1	2.93018	3.6314	3.75	0	0.989277	0	10.3116	0.989277	10.3116	0.989277	0.0959385	Mix	| Symbols: CSD1 | copper/zinc superoxide dismutase 1 | chr1:2827700-2829053 FORWARD LENGTH=152	-	P24704	21.6 redox.dismutases and catalases	stress ROS	CSD1 copper/zinc superoxide dismutase 1 /	nd	OTH-CYT	0.0959385	0	0	0	-	-	-	-	-	cyto 2 extraC 1	cyto 5 plastid 4 ER 2 ExtraC 2 golgi 2	-	cytosol
644	Cytosol	NEG	AT1G19570	At1g19570	AT1G19570.1	13	6.83708	7.74699	11	0	0.989277	0	25.5841	0.989277	25.5841	0.989277	0.0386677	Mix	| Symbols: DHAR1, ATDHAR1, DHAR5 | dehydroascorbate reductase | chr1:6773462-6774413 REVERSE LENGTH=213	-	Q9FWR4	11.1.9 lipid metabolism.FA synthesis and FA elongation.long chain fatty acid CoA ligase 21.2.1 redox.ascorbate and glutathione.ascorbate	stress ROS	DHAR1 (DHAR5) Glutathione S-transferase /	nd	OTH-CYT	0.0386677	0	0	0	-	-	-	-		plastid 2 PM 2 cyto 1 mito 1 perox 1	cyto 6	cytosol : 20735773; peroxisome : 19329564	peroxisome
645	Cytosol	SAFE	AT3G12490	At3g12490	AT3G12490.1	5	0.976725	3.87349	4	0	0.989277	0	8.85022	0.989277	8.85022	0.989277	0.11178	Mix	| Symbols: ATCYSB, ATCYS6, CYSB | cystatin B | chr3:3960523-3961777 REVERSE LENGTH=201	-	Q8H0X6	29.5.3 protein.degradation.cysteine protease 29.5.15 protein.degradation.inhibitors 35.20 not assigned.no ontology assigned	stress cold oxidative water deprivation defense	CYS6 (CYSB) Cysteine proteinase inhibitor 6, cystatin B /	nd	OTH-CYT	0.11178	0	0	0	-	S	-	-	-	cyto 2 ER 1	cyto 6 mito 3 nucleus 2	cytosol : 24019147	cytosol
646	Cytosol	SAFE	AT1G54100	At1g54100	AT1G54100.1	4	5.86035	5.81024	3	0	0.989277	0	14.6706	0.989277	14.6706	0.989277	0.0674327	Mix	| Symbols: ALDH7B4 | aldehyde dehydrogenase 7B4 | chr1:20195435-20198853 REVERSE LENGTH=508	-	Q9SYG7	5.1 fermentation.LDH 5.10 fermentation.aldehyde dehydrogenase 8.2.99 TCA / organic transformation.other organic acid transformations.misc 20.2.1 stress.abiotic.heat	stress osmotic oxidative	ALDH7B4 aldehyde dehydrogenase 7B4, confers tolerance to osmotic and oxidative stress /	nd	OTH-CYT	0.0674327	0	0	0	-	-	-	-	-	cyto 1	cyto 7 mito 2	cytosol : 17080931	cytosol
647	Cytosol	NEG	AT2G31570	At2g31570	AT2G31570.1	3	1.39672	1.38477	1.12	0	0.989277	1.09	3.90149	2.07928	3.90149	2.07928	0.532944	Mix	| Symbol: None | glutathione peroxidase, putative | chr2:13445082-13446955 REVERSE | Aliases: T9H9.	354	O04922	21.2.2 redox.ascorbate and glutathione.glutathione	stress oxidative	GPX2 (GPXMC1) probable phospholipid hydroperoxide glutathione peroxidase 2 (EC 1.11.1.9) /	n/a	OTH-CYT	0.532944	n/a	n/a	n/a	-	-	-	-	-	nd	cyto 7 mito 3	-	cytosol
648	Cytosol	SAFE	AT1G30580	At1g30580	AT1G30580.1	6	2.93018	1.93675	4	0	0.989277	0	8.86692	0.989277	8.86692	0.989277	0.111569	Mix	| Symbols: | GTP binding | chr1:10831953-10835454 REVERSE LENGTH=394	-	Q9SA73	30.5 signalling.G-proteins	stress salinity	YchF1 Obg-like ATPase 1, cytosol and PM /	nd	OTH-CYT	0.111569	0	0	0	-	-	-	-	-	cyto 2 golgi 1 PM 1 vacuole 1	mito 6 cyto 5 plastid 2	-	cytosol
649	Cytosol	SAFE	AT5G27470	At5g27470	AT5G27470.1	4	0.976725	0.968374	3	1.96016	0	0	4.9451	1.96016	4.9451	1.96016	0.396384	Mix	| Symbols: | seryl-tRNA synthetase / serine--tRNA ligase | chr5:9695087-9697154 FORWARD LENGTH=451	-	Q39230	29.1.11 protein.aa activation.serine-tRNA ligase	translation cytosol	SYS (SerRS) Serine--tRNA ligase (EC 6.1.1.11) (Seryl-tRNA synthetase) (SerRS) (Seryl-tRNA(Ser/Sec) synthetase), cytosol ? /	nd	OTH-CYT	0.396384	0	0	0	TSC	-	-	-	-	cyto 2 plastid 1 PM 1	cyto 7 nucleus 2 mito 2	-	cytosol
650	Cytosol	SAFE	AT3G10950	At3g10950	AT3G10950.1	1	1.95345	1.93675	1	1.96016	0	0	4.8902	1.96016	4.8902	1.96016	0.400834	Mix	| Symbols: | Zinc-binding ribosomal protein family protein | chr3:3423893-3424566 FORWARD LENGTH=92	-	Q9SRK6	29.2.2 protein.synthesis.ribosome biogenesis 29.2.1.2.2.537 protein.synthesis.ribosomal protein.eukaryotic.60S subunit.L37A 13.1.4.1 amino acid metabolism.synthesis.branched chain group.common 30.4.1 signalling.phosphinositides.phosphatidylinositol-4-phosphate 5-kinase	translation cytosol	RPL37AB Putative 60S ribosomal protein L37a-1	nd	OTH-CYT	0.400834	0	0	0	-	M	-	-	-	cyto 2 PM 1 nucleus 1	mito 8 cyto 4 plastid 3	-	cytosol
651	Cytosol	NEG	AT1G07920	At1g07920	AT1G07920.1	10	37.1156	38.7349	38	19.6016	14.8392	7	113.851	41.4407	113.851	41.4407	0.363993	Mix	| Symbols: | GTP binding Elongation factor Tu family protein | chr1:2455559-2457001 FORWARD LENGTH=449	644	Q0WL56	29.2.4 protein.synthesis.elongation	translation cytosol	EF1A (A3) Elongation factor 1-alpha /	THY	OTH-CYT	0.363993	11.4388	9.30212	79.2591	-	-	-	-	-	PM 5 plastid 3 cyto 2 nucleus 2 mito 2 vacuole 1	cyto 8 nucleus 3 mito 2	cytosol:19036033;unclear:18931141	cytosol
652	Cytosol	SAFE	AT3G13920	At3g13920	AT3G13920.1	4	11.5742	11.3978	0	0	2.96783	0	22.972	2.96783	22.972	2.96783	0.129194	Mix	| Symbols: EIF4A1, RH4, TIF4A1 | eukaryotic translation initiation factor 4A1 | chr3:4592635-4594128 REVERSE LENGTH=412	-	P41376	29.2.3 protein.synthesis.initiation; 27.6* RNA.DEAD BOX helicase	translation cytosol	EIF4A-1 (RH4, TIF4A1) Eukaryotic initiation factor 4A-1 /	nd	OTH-CYT	0.129194	0	0	0	TSC	-	-	-	-	cyto 4 nucleus 2 vacuole 2 golgi 1 PM 1 plastid 1	cyto 5 nucleus 4	-	cytosol
653	Cytosol	NEG	AT1G57720	At1g57720	AT1G57720.1	5	13.5276	9.29639	8.5	0	0.989277	0	31.324	0.989277	31.324	0.989277	0.0315821	Mix	| Symbols: | Translation elongation factor EF1B, gamma chain | chr1:21377873-21380114 FORWARD LENGTH=413	-	Q9FVT2	29.2.4 protein.synthesis.elongation	translation cytosol	EF1G2 (EF1B) Probable elongation factor 1-gamma 2 /	nd	OTH-CYT	0.0315821	0	0	0	-	-	-	-		PM 6 cyto 4 vacuole 2 golgi 1 nucleus 1	cyto 8	-	cytosol
654	Cytosol	NEG	AT5G19510	At5g19510	AT5G19510.1	5	5.86035	1.93675	1	0	1.97855	0	8.7971	1.97855	8.7971	1.97855	0.22491	Mix	| Symbols: | Translation elongation factor EF1B/ribosomal protein S6 family protein | chr5:6581854-6583137 REVERSE LENGTH=224	-	Q9SCX3	21.1 redox.thioredoxin 27.3.6 RNA.regulation of transcription.basic helix-loop-helix family (bHLH) 29.2.4 protein.synthesis.elongation	translation cytosol	EF1B/RPS6, Elongation factor 1-beta 2 /	nd	OTH-CYT	0.22491	0	0	0	-	-	-	-	-	cyto 3 vacuole 3 PM 2 golgi 1	cyto 4 nucleus 3 mito 2 ExtraC 2	-	cytosol
655	Cytosol	NEG	AT1G26630	At1g26630	AT1G26630.1	6	5.86035	2.90512	5	0	0	1	13.7655	1	13.7655	1	0.0726455	Mix	| Symbols: FBR12, ATELF5A-2, ELF5A-2 | Eukaryotic translation initiation factor 5A-1 (eIF-5A 1) protein | chr1:9205968-9207098 FORWARD LENGTH=159	-	Q93VP3	29.2.3 protein.synthesis.initiation 26.8 misc.nitrilases, nitrile lyases, berberine bridge enzymes, reticuline oxidases, troponine reductases	translation cytosol	IF5A2 Eukaryotic translation initiation factor 5A-2 (eIF-5A-2) /	THY	OTH-CYT	0.0726455	0	0	100	TSC	-	-	-	-	PM 3 plastid 2 cyto 1	cyto 5 nucleus 3 mito 2	-	cytosol
656	Cytosol	NEG	AT1G56070	At1g56070	AT1G56070.1	29	37.1156	29.0512	33	1.96016	6.92494	3	99.1668	11.8851	99.1668	11.8851	0.11985	Mix	| Symbols: LOS1 | Ribosomal protein S5/Elongation factor G/III/V family protein | chr1:20968245-20971077 REVERSE LENGTH=843	-	Q9ASR1	29.2.4 protein.synthesis.elongation	translation cytosol	LOS1 Elongation factor 2 /	THY	OTH-CYT	0.11985	0	0	100	TSC	-	-	-	-	PM 5 vacuole 4 plastid 3 cyto 3 golgi 2 nucleus 2 extraC 1	cyto 8 mito 3	-	cytosol
657	Cytosol	SAFE	AT3G09200	At3g09200	AT3G09200.1	4	4.88363	3.87349	3	1.96016	4.94639	1	11.7571	7.90654	11.7571	7.90654	0.67249	Mix	| Symbols: | Ribosomal protein L10 family protein | chr3:2823364-2825020 REVERSE LENGTH=320	-	Q42112	29.2.2 protein.synthesis.ribosome biogenesis 29.2.1.2.2.80 protein.synthesis.ribosomal protein.eukaryotic.60S subunit.P0	translation cytosol	RPP0B 60S acidic ribosomal protein P0-2 /	nd	OTH-CYT	0.67249	0	0	0	-	-	-	-	-	cyto 7 PM 4 nucleus 3 vacuole 3 plastid 1 golgi 1 mito 1	cyto 8 mito 3	-	cytosol
658	Cytosol	SAFE	AT2G27710	At2g27710	AT2G27710.1	3	1.95345	2.90512	2.67	0	1.97855	3	7.52857	4.97855	7.52857	4.97855	0.661288	Mix	| Symbol: None | 60S acidic ribosomal protein P2 (RPP2B) | chr2:11823849-11824944 FORWARD | Aliases	646	Q9SLF7	29.2.2 protein.synthesis.misc ribososomal protein	translation cytosol	RPP2B 60S acidic ribosomal protein P2-2 /	ENV	OTH-CYT	0.661288	100	0	0	-	S	-	-	-	cyto 7 nucleus 4 PM 3 plastid 1	ER 5 ExtraC 5 golgi 5 cyto 4 plastid 3	-	cytosol
659	Cytosol	SAFE	AT5G57290	At5g57290	AT5G57290.1	1	2.93018	1.93675	1	0	0.989277	0	5.86692	0.989277	5.86692	0.989277	0.168619	Mix	| Symbols: | 60S acidic ribosomal protein family | chr5:23207049-23207835 REVERSE LENGTH=120	-	Q9LVC9	29.2.2 protein.synthesis.ribosome biogenesis	translation cytosol	RPP3B 60S acidic ribosomal protein P3-2 /	nd	OTH-CYT	0.168619	0	0	0	-	-	-	-	-	cyto 4 nucleus 1	nucleus 4 cyto 3 mito 2 ER 2	-	cytosol
660	Cytosol	NEG	AT3G09630	At3g09630	AT3G09630.1	4	8.30216	6.22664	3.6	0	2.96783	2	18.1288	4.96783	18.1288	4.96783	0.27403	Mix	| Symbols: | Ribosomal protein L4/L1 family | chr3:2953813-2955444 FORWARD LENGTH=406	-	Q9SF40	29.2.2 protein.synthesis.ribosome biogenesis	translation cytosol	RPL4A 60S ribosomal protein L4-1 /	nd	OTH-CYT	0.27403	0	0	0	-	-	-	-	-	cyto 6 PM 6 nucleus 2 vacuole 2 plastid 1 golgi 1	mito 5 cyto 53 plastid 2 nucleus 2	-	cytosol
661	Cytosol	SAFE	AT3G25520	At3g25520	AT3G25520.1	8	6.83708	8.71536	7	3.92031	0	0	22.5524	3.92031	22.5524	3.92031	0.173831	Mix	| Symbols: ATL5, PGY3, OLI5, RPL5A | ribosomal protein L5 | chr3:9269573-9271327 REVERSE LENGTH=301	-	Q8LBI1	29.2.2 protein.synthesis.ribosome biogenesis	translation cytosol	RPL5A 60S ribosomal protein L5-1 /	nd	OTH-CYT	0.173831	0	0	0	-	-	-	-	-	cyto 6 PM 5 vacuole 3 nucleus 2 plastid 1 mito 1 golgi 1	mito 10 cyto 5	cytosol : 12711688; nucleus : 12711688	cytosol
662	Cytosol	SAFE	AT1G74050	At1g74050	AT1G74050.1	7	5.86035	1.93675	5	1.96016	1.97855	0	12.7971	3.93871	12.7971	3.93871	0.307782	Mix	| Symbols: | Ribosomal protein L6 family protein | chr1:27847256-27848680 REVERSE LENGTH=233	-	Q9C9C5	29.2.2 protein.synthesis.ribosome biogenesis	translation cytosol	RPL6C 60S ribosomal protein L6-3 /	nd	OTH-CYT	0.307782	0	0	0	-	-	-	-	-	cyto 4 PM 3 vacuole 2 golgi 1 nucleus 1 cytoskeleton 1	mito 7 cyto 4 plastid 3 nucleus 2	-	cytosol
663	Cytosol	SAFE	AT2G47610	At2g47610	AT2G47610.1	2	3.9069	0	4	1.96016	1.97855	0	7.9069	3.93871	7.9069	3.93871	0.498136	Mix	| Symbols: | Ribosomal protein L7Ae/L30e/S12e/Gadd45 family protein | chr2:19529854-19531401 FORWARD LENGTH=257	-	P49692	29.2.2 protein.synthesis.ribosome biogenesis	translation cytosol	RPL7AA 60S ribosomal protein L7a-1	nd	OTH-CYT	0.498136	0	0	0	-	-	-	-	-	cyto 5 PM 3 vacuole 3 nucleus 2 plastid 1 golgi 1	cyto 5 nucleus 3 plastid 3 mito 2	nucleus:15496452	cytosol
664	Cytosol	NEG	AT2G01250	At2g01250	AT2G01250.1	4	2.34414	4.84187	2.25	0	2.64137	0	9.43601	2.64137	9.43601	2.64137	0.279925	Mix	| Symbols: | Ribosomal protein L30/L7 family protein | chr2:132943-134264 REVERSE LENGTH=242	-	P60040	29.2.2 protein.synthesis.ribosome biogenesis	translation cytosol	RPL7B 60S ribosomal protein L7-2 /	nd	OTH-CYT	0.279925	0	0	0	-	-	-	-	-	cyto 5 PM 5 vacuole 4 plastid 1 golgi 1 nucleus 1	cyto 6 mito 3 nucleus 2	-	cytosol
665	Cytosol	SAFE	AT2G44120	At2g44120	AT2G44120.1	4	3.51621	4.84187	6.75	0	1.31574	0	15.1081	1.31574	15.1081	1.31574	0.0870884	Mix	| Symbols: | Ribosomal protein L30/L7 family protein | chr2:18249227-18250402 REVERSE LENGTH=242	-	P60039	29.2.2 protein.synthesis.ribosome biogenesis	translation cytosol	RPL7C 60S ribosomal protein L7-3 /	nd	OTH-CYT	0.0870884	0	0	0	-	-	-	-	-	cyto 5 vacuole 3 PM 2 nucleus 2 plastid 1 golgi 1 cytoskeleton 1	cyto 6 mito 4 nucleus 2	nucleus : 15496452; unclear : 15496452	cytosol
666	Cytosol	SAFE	AT2G18020	At2g18020	AT2G18020.1	2	4.39526	5.16143	7.5	0	1.97855	0	17.0567	1.97855	17.0567	1.97855	0.115999	Mix	| Symbols: EMB2296 | Ribosomal protein L2 family | chr2:7837151-7838160 FORWARD LENGTH=258	-	P46286	29.2.1.2.2.8 Protein.synthesis.ribosomal protein.eukaryotic.60S subunit.L8	translation cytosol	RPL8A (RPL2, RL81) 60S ribosomal protein L8-1, EMBRYO DEFECTIVE 2296, cytosol /	nd	OTH-CYT	0.115999	0	0	0	TSC	M	-	-	-	cyto 6 PM 4 vacuole 3 plastid 3 nucleus 2 golgi 1	mito 7 cyto 5 nucleus 3	-	cytosol
667	Cytosol	NEG	AT1G33120	At1g33120	AT1G33120.1	9	8.79053	9.68374	12	5.88047	3.95711	2	30.4743	11.8376	30.4743	11.8376	0.388445	Mix	| Symbols: | Ribosomal protein L6 family | chr1:12010986-12012223 FORWARD LENGTH=194	-	P49209	29.2.1.1 protein.synthesis.chloroplast/mito.plastid	translation cytosol	RPL9 60S ribosomal protein L9-1 /	nd	OTH-CYT	0.388445	0	0	0	-	-	-	-	-	PM 4 cyto 3 vacuole 2 plastid 1 mito 1 nucleus 1	mito 5 cyto 5 nucleus 3	nucleus:15496452	cytosol
668	Cytosol	SAFE	AT1G08360	At1g08360	AT1G08360.1	3	0	2.90512	2	3.92031	0	0	4.90512	3.92031	4.90512	3.92031	0.799229	Mix	| Symbols: | Ribosomal protein L1p/L10e family | chr1:2636231-2637694 FORWARD LENGTH=216	-	Q8VZB9	29.2.2 protein.synthesis.ribosome biogenesis 29.2.1.1.3.2.510 protein.synthesis.ribosomal protein.prokaryotic.unknown organellar.50S subunit.L10A	translation cytosol	RPL10AA 60S ribosomal protein L10a-1 /	nd	OTH-CYT	0.799229	0	0	0	-	-	-	-	-	cyto 6 PM 3 vacuole 2 golgi 1	cyto 6 mito 4 nucleus 2	-	cytosol
669	Cytosol	NEG	AT2G37190	At2g37190	AT2G37190.1	3	1.95345	2.90512	0	0	0.989277	1	4.85857	1.98928	4.85857	1.98928	0.409437	Mix	| Symbol: None | 60S ribosomal protein L12 (RPL12A) | chr2:15626486-15627198 REVERSE | Aliases: T2N	647	P50883	29.2.2 protein.synthesis.ribosome biogenesis 29.2.1.2.2.12 protein.synthesis.ribosomal protein.eukaryotic.60S subunit.L12 15.2 metal handling.binding, chelation and storage	translation cytosol	RPL12A 60S ribosomal protein L12-1 /	ENV	OTH-CYT	0.409437	86.4763	13.5237	0	-	-	-	-	-	cyto 3 PM 3 nucleus 2 plastid 1	cyto 7 mito 3 nucleus 2	-	cytosol
670	Cytosol	SAFE	AT4G27090	At4g27090	AT4G27090.1	2	2.93018	5.16143	7	3.92031	0	0	15.0916	3.92031	15.0916	3.92031	0.259768	Mix	| Symbols: | Ribosomal protein L14 | chr4:13594104-13595187 REVERSE LENGTH=134	-	Q9T043	29.2.2 protein.synthesis.ribosome biogenesis	translation cytosol	RPL14B 60S ribosomal protein L14-2 /	nd	OTH-CYT	0.259768	0	0	0	-	-	-	-	-	cyto 6 PM 4 vacuole 4 nucleus 2 ER 1 golgi 1	cyto 6 mito 3 nucleus 2	-	cytosol
671	Cytosol	NEG	AT2G42740	At2g42740	AT2G42740.1	5	3.9069	5.81024	6	1.96016	2.96783	0	15.7171	4.92799	15.7171	4.92799	0.313542	Mix	| Symbol: None | similar to 60S ribosomal protein L11 (RPL11B) [Arabidopsis thaliana] (TAIR:At3g587	649	P42795	29.2.2 protein.synthesis.misc ribososomal protein	translation cytosol	RPL16A 60S ribosomal protein L16-1 /	ENV	OTH-CYT	0.313542	100	0	0	-	-	-	-	-	PM 3 plastid 2 cyto 2 nucleus 1 vacuole 1	cyto 8 plastid 2	-	cytosol
672	Cytosol	NEG	AT1G27400	At1g27400	AT1G27400.1	3	0.976725	1.93675	2	0	0.989277	0	4.91347	0.989277	4.91347	0.989277	0.20134	Mix	| Symbol: None | 60S ribosomal protein L17 (RPL17A), similar to GB:P51413 from (Arabidopsis thalian	650	Q93VI3	29.2.2 protein.synthesis.misc ribososomal protein	translation cytosol	RPL17A 60S ribosomal protein L17-1 /	ENV	OTH-CYT	0.20134	100	0	0	-	-	-	-	-	PM 6 cyto 3 plastid 2 vacuole 2	nucleus 5 mito 3 cyto 3	-	cytosol,plastid,nucleus
673	Cytosol	NEG	AT3G05590	At3g05590	AT3G05590.1	3	3.9069	5.81024	4	1.96016	1.97855	4	13.7171	7.93871	13.7171	7.93871	0.578744	Mix	| Symbols: RPL18 | ribosomal protein L18 | chr3:1621511-1622775 FORWARD LENGTH=187	-	P42791	29.2.2 protein.synthesis.ribosome biogenesis 29.2.1.2.2.18 protein.synthesis.ribosomal protein.eukaryotic.60S subunit.L18	translation cytosol	RPL18B 60S ribosomal protein L18-2 /	nd	OTH-CYT	0.578744	0	0	0	-	-	Y	69	-	PM 4 vacuole 2 cyto 2 nucleus 2 plastid 1 mito 1 golgi 1	cyto 6 mito 4 nucleus 3	-	cytosol
674	Cytosol	NEG	AT5G27770	At5g27770	AT5G27770.1	1	2.60786	4.35768	0	0	1.97855	1	6.96554	2.97855	6.96554	2.97855	0.427613	Mix	| Symbol: None | 60S ribosomal protein L22 (RPL22C), ribosomal protein L22 (cytosolic), Rattus norv	652	Q9FE58	29.2.2 protein.synthesis.misc ribososomal protein	translation cytosol	RPL22C 60S ribosomal protein L22-3 /	n/a	OTH-CYT	0.427613	n/a	n/a	n/a	-	-	-	-	-	cyto 3 PM 3 mito 1 nucleus 1	cyto 5 mito 4 nucleus 4	-	cytosol
675	Cytosol	NEG	AT1G04480	At1g04480	AT1G04480.1	4	4.88363	3.87349	4	1.96016	0.989277	0	12.7571	2.94943	12.7571	2.94943	0.231199	Mix	| Symbols: | Ribosomal protein L14p/L23e family protein | chr1:1216110-1217257 FORWARD LENGTH=140	-	P49690	29.2.2 protein.synthesis.ribosome biogenesis 29.2.1.2.2.23 protein.synthesis.ribosomal protein.eukaryotic.60S subunit.L23	translation cytosol	RPL23A 60S ribosomal protein L23 /	nd	OTH-CYT	0.231199	0	0	0	-	M	-	-	-	PM 3 vacuole 2 cyto 1 golgi 1 nucleus 1	mito 10 cyto 3 plastid 3 nucleus 2	-	cytosol,nucleus
676	Cytosol	SAFE	AT3G49910	At3g49910	AT3G49910.1	3	0.976725	2.90512	1	1.96016	0.989277	1	4.88185	3.94943	4.88185	3.94943	0.809004	Mix	| Symbols: | Translation protein SH3-like family protein | chr3:18504311-18504751 FORWARD LENGTH=146	-	P51414	29.2.2 protein.synthesis.ribosome biogenesis 29.2.1.2.2.26 protein.synthesis.ribosomal protein.eukaryotic.60S subunit.L26 26.21 misc.protease inhibitor/seed storage/lipid transfer protein (LTP) family protein	translation cytosol	RPL26A 60S ribosomal protein L26-1 /	nd	OTH-CYT	0.809004	0	0	0	-	M	Y	8	-	cyto 6 PM 5 nucleus 3 vacuole 3 plastid 1 golgi 1	mito 8 cyto 4 plastid 3 nucleus 2	nucleus:15496452	cytosol
677	Cytosol	NEG	AT4G15000	At4g15000	AT4G15000.1	4	4.88363	4.84187	6	1.96016	0.989277	1	15.7255	3.94943	15.7255	3.94943	0.251148	Mix	| Symbol: None | 60S ribosomal protein L27 (RPL27C) | chr4:8571829-8572485 FORWARD | Aliases: DL354	654	P51419	29.2.2 protein.synthesis.misc ribososomal protein	translation cytosol	RPL27C 60S ribosomal protein L27-3 /	n/a	OTH-CYT	0.251148	n/a	n/a	n/a	-	M	-	-	-	cyto 3 PM 3	mito 7 cyto 5 plastid 2	-	cytosol
678	Cytosol	SAFE	AT1G72370	At1g72370	AT1G72370.1	11	11.7207	13.5572	18	1.96016	4.94639	1	43.2779	7.90654	43.2779	7.90654	0.182692	Mix	| Symbols: P40, AP40, RP40, RPSAA | 40s ribosomal protein SA | chr1:27243148-27244842 REVERSE LENGTH=298	-	Q08682	29.2.1.2.1.31 protein.synthesis.ribosomal protein.eukaryotic.40S subunit.SA	translation cytosol	RPSaA (RP40) 40s ribosomal protein Sa-1 /	nd	OTH-CYT	0.182692	0	0	0	TSC	-	-	-	-	cyto 5 PM 3	cyto 7 mito 2 nucleus 2	cytosol:15610358;nucleus:15610358	cytosol
679	Cytosol	NEG	AT2G17360	At2g17360	AT2G17360.1	9	11.7207	9.68374	8	3.92031	5.93566	2	29.4044	11.856	29.4044	11.856	0.403204	Mix	| Symbols: | Ribosomal protein S4 (RPS4A) family protein | chr2:7546598-7548138 FORWARD LENGTH=261	-	Q93VH9	29.2.2 protein.synthesis.ribosome biogenesis	translation cytosol	RPS4A 40S ribosomal protein S4-1 /	nd	OTH-CYT	0.403204	0	0	0	-	M	-	-	-	PM 4 vacuole 3 cyto 2 plastid 1 nucleus 1	mito 9 plastid 3 cyto 2	-	cytosol
680	Cytosol	SAFE	AT2G37270	At2g37270	AT2G37270.1	3	5.27432	5.81024	5.25	0	4.94639	4	16.3346	8.94639	16.3346	8.94639	0.547697	Mix	| Symbols: ATRPS5B, RPS5B | ribosomal protein 5B | chr2:15647883-15649042 REVERSE LENGTH=207	-	Q9ZUT9	29.2.2 protein.synthesis.ribosome biogenesis	translation cytosol	RPS5A 40S ribosomal protein S5-1 /	nd	OTH-CYT	0.547697	0	0	0	-	-	-	-	-	cyto 5 PM 4 vacuole 3 plastid 1 nucleus 1	cyto 5 mito 3 nucleus 2	-	cytosol
681	Cytosol	NEG	AT5G10360	At5g10360	AT5G10360.1	2	3.2525	2.90512	3.33	0	1.97855	0	9.48762	1.97855	9.48762	1.97855	0.208541	Mix	| Symbols: EMB3010, RPS6B | Ribosomal protein S6e | chr5:3258734-3260142 REVERSE LENGTH=249	-	P51430	29.2.2 protein.synthesis.ribosome biogenesis 29.2.1.2.1.6 protein.synthesis.ribosomal protein.eukaryotic.40S subunit.S6	translation cytosol	RPS6B 40S ribosomal protein S6-2 /	nd	OTH-CYT	0.208541	0	0	0	-	-	-	-	-	PM 4 cyto 4	cyto 6 nucleus 4 mito 2	cytosol : 23275579; nucleus : 23275579	cytosol
682	Cytosol	SAFE	AT5G20290	At5g20290	AT5G20290.1	9	10.744	4.84187	10	1.96016	1.97855	2	25.5858	5.93871	25.5858	5.93871	0.232109	Mix	| Symbols: | Ribosomal protein S8e family protein | chr5:6851695-6853012 REVERSE LENGTH=222	-	Q93VG5	29.2.2 protein.synthesis.ribosome biogenesis	translation cytosol	RPS8A 40S ribosomal protein S8-1 /	nd	OTH-CYT	0.232109	0	0	0	-	-	Y	50	-	cyto 6 PM 3 nucleus 2 plastid 1 nucleus 1 golgi 1	mito 6 nucleus 5 plastid 4	nucleus:15496452	cytosol,nucleus
683	Cytosol	SAFE	AT5G15200	At5g15200	AT5G15200.1	7	4.88363	5.81024	5	5.88047	0.989277	2	15.6939	8.86975	15.6939	8.86975	0.565173	Mix	| Symbols: | Ribosomal protein S4 | chr5:4935124-4936334 REVERSE LENGTH=198	-	Q9LXG1	29.2.2 protein.synthesis.ribosome biogenesis	translation cytosol	RPS9B 40S ribosomal protein S9-1 /	nd	OTH-CYT	0.565173	0	0	0	-	-	-	-	-	cyto 6 PM 2 vacuole 2 nucleus 2 plastid 1 golgi 1	mito 5 cyto 5 nucleus 3	-	cytosol
684	Cytosol	SAFE	AT4G25740	At4g25740	AT4G25740.1	4	1.95345	2.90512	1	0	0.989277	0	5.85857	0.989277	5.85857	0.989277	0.16886	Mix	| Symbols: | RNA binding Plectin/S10 domain-containing protein | chr4:13107488-13108751 REVERSE LENGTH=177	-	Q9SW09	29.2.2 protein.synthesis.ribosome biogenesis	translation cytosol	RPS10A 40S ribosomal protein S10-1 /	nd	OTH-CYT	0.16886	0	0	0	-	-	-	-	-	cyto 4 PM 2	mito 4 cyto 4 nucleus 3 ExtraC 2	-	cytosol
685	Cytosol	SAFE	AT5G23740	At5g23740	AT5G23740.1	1	1.46509	1.28794	1.33	0	0.989277	0	4.08302	0.989277	4.08302	0.989277	0.24229	Mix	| Symbols: RPS11-BETA | ribosomal protein S11-beta | chr5:8008251-8009330 REVERSE LENGTH=159	-	P42733	29.2.2 protein.synthesis.ribosome biogenesis	translation cytosol	RPS11C 40S ribosomal protein S11-3	nd	OTH-CYT	0.24229	0	0	0	-	-	-	-	-	cyto 3 PM 2 nucleus 1 golgi 1	mito 5 cyto 4 nucleus 2	cytosol : 15141064; nucleus : 15141064	cytosol
686	Cytosol	Not in Set	AT3G60770	At3g60770	AT3G60770.1	6	2.93018	2.90512	0	3.92031	0.989277	0	5.8353	4.90959	5.8353	4.90959	0.841361	Mix	| Symbols: | Ribosomal protein S13/S15 | chr3:22460525-22461656 REVERSE LENGTH=151	-	P59223	29.2.2 protein.synthesis.ribosome biogenesis	translation cytosol	RPS13A 40S ribosomal protein S13-1	nd	OTH-CYT	0.841361	0	0	0	-	M	-	-	-	PM 4 cyto 3 nucleus 1 plastid 1 golgi 1 vacuole 1	mito 8 plastid 4 cyto 3 nucleus 2	nucleus : 15496452; unclear : 15496452	cytosol
687	Cytosol	NEG	AT2G36160	At2g36160	AT2G36160.1	1	3.41854	6.45905	4.5	1.96016	1.48392	1.5	14.3776	4.94407	14.3776	4.94407	0.343874	Mix	| Symbol: None | 40S ribosomal protein S14 (RPS14A) | chr2:15176897-15178428 FORWARD | Aliases: F9C	661	Q9SIH0	29.2.2 protein.synthesis.misc ribososomal protein	translation cytosol	RPS14A 40S ribosomal protein S14-1 /	ENV	OTH-CYT	0.343874	94.1128	5.88719	0	TSC	-	-	-	-	cyto 4 PM 4 plastid 2 vacuole 1	cyto 7 mito 3	-	cytosol
688	Cytosol	SAFE	AT3G11510	At3g11510	AT3G11510.1	1	3.41854	3.22468	4.5	3.92031	1.48392	1.5	11.1432	6.90423	11.1432	6.90423	0.61959	Mix	| Symbol: None | 40S ribosomal protein S14 (RPS14B), similar to 40S ribosomal protein S14 GB:P19950	662	Q9CAX6	29.2.2 protein.synthesis.misc ribososomal protein	translation cytosol	RPS14B 40S ribosomal protein S14-2 /	ENV	OTH-CYT	0.61959	86.4763	13.5237	0	-	-	-	-	-	cyto 4 PM 2 plastid 1 nucleus 1	cyto 7 mito 4	-	cytosol
689	Cytosol	NEG	AT1G04270	At1g04270	AT1G04270.1	2	1.95345	1.93675	2	0	0.989277	0	5.8902	0.989277	5.8902	0.989277	0.167953	Mix	| Symbol: None | 40S ribosomal protein S15 (RPS15A), Strong similarity to Oryza 40S ribosomal prote	663	Q08112	29.2.2 protein.synthesis.misc ribososomal protein	translation cytosol	RPS15A 40S ribosomal protein S15-1 /	ENV	OTH-CYT	0.167953	100	0	0	-	-	-	-	-	PM 4 cyto 3 vacuole 1 plastid 1 mito 1	cyto 6 mito 3 nucleus 3	-	cytosol
690	Cytosol	NEG	AT1G07770	At1g07770	AT1G07770.1	2	3.2525	3.87349	3	0	0.989277	0	10.126	0.989277	10.126	0.989277	0.0976969	Mix	| Symbols: RPS15A | ribosomal protein S15A | chr1:2408413-2409065 REVERSE LENGTH=130	-	P42798	29.2.2 protein.synthesis.ribosome biogenesis	translation cytosol	RPS15AA 40S ribosomal protein S15a-1 /	nd	OTH-CYT	0.0976969	0	0	0	-	-	-	-	-	cyto 5 PM 5 vacuole 3 golgi 1 nucleus 1	cyto 6 mito 5 nucleus 2	-	cytosol
691	Cytosol	NEG	AT1G22780	At1g22780	AT1G22780.1	4	3.9069	8.71536	4	1.96016	1.97855	1	16.6223	4.93871	16.6223	4.93871	0.297114	Mix	| Symbol: None | 40S ribosomal protein S18 (RPS18A), Match to ribosomal S18 gene mRNA gb:Z28701, DN	664	P34788	29.2.2 protein.synthesis.misc ribososomal protein	translation cytosol	RPS18A (PFL) 40S ribosomal protein S18 /	ENV	OTH-CYT	0.297114	100	0	0	-	-	-	-	-	PM 6 cyto 2 vacuole 1 plastid 1	cyto 5 nucleus 4 mito 2	-	cytosol
692	Cytosol	SAFE	AT3G45030	At3g45030	AT3G45030.1	4	3.9069	2.90512	4	0	1.97855	2	10.812	3.97855	10.812	3.97855	0.367975	Mix	| Symbols: | Ribosomal protein S10p/S20e family protein | chr3:16471606-16472312 REVERSE LENGTH=124	-	P49200	29.2.2 protein.synthesis.ribosome biogenesis	translation cytosol	RPS20A 40S ribosomal protein S20-1 /	nd	OTH-CYT	0.367975	0	0	0	-	-	-	-	-	cyto 3 golgi 1 PM 1 mito 1 nucleus 1 vacuole 1	cyto 6 mito 5	-	cytosol
693	Cytosol	SAFE	AT3G53890	At3g53890	AT3G53890.1	1	0.976725	1.93675	1	1.96016	0	1	3.91347	2.96016	3.91347	2.96016	0.756402	Mix	| Symbols: | Ribosomal protein S21e | chr3:19955582-19956049 REVERSE LENGTH=82	-	Q9M337	29.2.2 protein.synthesis.ribosome biogenesis 29.2.1.2.1.21 protein.synthesis.ribosomal protein.eukaryotic.40S subunit.S21 8.2.9 TCA / organic transformation.other organic acid transformations.cyt MDH	translation cytosol	RPS21B 40S ribosomal protein S21-1 /	nd	OTH-CYT	0.756402	0	0	0	-	-	-	-	-	cyto 1	cyto 5 nucleus 4 mito 2	-	cytosol
694	Cytosol	NEG	AT5G27700	At5g27700	AT5G27700.1	1	0	1.93675	0	0	0	1	1.93675	1	1.93675	1	0.51633	Mix	| Symbols: | Ribosomal protein S21e | chr5:9807541-9808048 REVERSE LENGTH=82	-	Q3E902	TCA / organic transformation.other organic acid transformations.cyt MDH	translation cytosol	RPS21C 40S ribosomal protein S21-2 /	nd	OTH-CYT	0.51633	0	0	0	-	-	-	-	-	nd	cyto 5 nucelus 4 mito 3	-	cytosol
695	Cytosol	NEG	AT3G09680	At3g09680	AT3G09680.1	1	0.976725	0.968374	1	0	0.989277	0	2.9451	0.989277	2.9451	0.989277	0.335906	Mix	| Symbols: | Ribosomal protein S12/S23 family protein | chr3:2969197-2970291 REVERSE LENGTH=142	-	Q9SF35	29.2.2 protein.synthesis.ribosome biogenesis	translation cytosol	RPS23A 40S ribosomal protein S23-1 /	nd	OTH-CYT	0.335906	0	0	0	-	M	-	-	-	PM 4 cyto 2 nucleus 2	mito 10 cyto 3 nucleus 2	-	cytosol
696	Cytosol	NEG	AT2G16360	At2g16360	AT2G16360.1	1	0	2.58556	1.5	0	1.97855	0	4.08556	1.97855	4.08556	1.97855	0.48428	Mix	| Symbols: | Ribosomal protein S25 family protein | chr2:7076713-7077366 REVERSE LENGTH=125	-	Q9SIW5	29.2.2 protein.synthesis.ribosome biogenesis	translation cytosol	RPS25A 40S ribosomal protein S25-1 /	nd	OTH-CYT	0.48428	0	0	0	-	M	-	-	-	vacuole 2 cyto 1 plastid 1 PM 1 nucleus 1	plastid 5 mito 5 nucleus 4	-	cytosol,nucleus
697	Cytosol	SAFE	AT3G10090	At3g10090	AT3G10090.1	1	0	0.968374	1	0	0.989277	1	1.96837	1.98928	1.96837	1.98928	1.01062	Mix	| Symbols: | Nucleic acid-binding, OB-fold-like protein | chr3:3108960-3109154 REVERSE LENGTH=64	-	Q9SR73	29.2.2 protein.synthesis.ribosome biogenesis	translation cytosol	RPS28A 40S ribosomal protein S28-1 /	nd	OTH-CYT	1.01062	0	0	0	-	-	-	-	-	cyto 4	cyto 7 mito 4 nucleus 2	-	cytosol
698	Cytosol	SAFE	AT5G64140	At5g64140	AT5G64140.1	1	0.976725	0	1	0	0.989277	1	1.97673	1.98928	1.97673	1.98928	1.00635	Mix	| Symbols: RPS28 | ribosomal protein S28 | chr5:25667529-25667723 REVERSE LENGTH=64	-	P34789	29.2.2 protein.synthesis.ribosome biogenesis	translation cytosol	RPS28C 40S ribosomal protein S28-2 /	nd	OTH-CYT	1.00635	0	0	0	-	-	Y	12	-	cyto 3	cyto 7 mito 4 nucleus 2	-	cytosol
699	Mitochondria	SAFE	AT5G40770	At5g40770	AT5G40770.1	7	5.86035	3.87349	8	1.96016	0	0	17.7338	1.96016	17.7338	1.96016	0.110532	Mix	| Symbols: ATPHB3, PHB3 | prohibitin 3 | chr5:16315589-16316621 REVERSE LENGTH=277	-	O04331	9.1.1 mitochondrial electron transport / ATP synthesis.NADH-DH (type I).complex I	chaperone and protease	PHB3 Prohibitin-3, mitochondria /	nd	OTH-MIT	0.110532	0	0	0	-	S	Y	51	-	mito 9 vacuole 4 PM 2 golgi 1 nucleus 1	ExtraC 5 mito 4 ER 4 golgi 4 plastid 2 cyto 2	cytosol : 17525078; mitochondrion : 17883375; nucleus : 17525078; nucleus : 15496452; unclear : 15496452	mitochondrion
700	Mitochondria	SAFE	AT5G55070	At5g55070	AT5G55070.1	5	4.88363	5.81024	5	0	0.989277	0	15.6939	0.989277	15.6939	0.989277	0.0630359	Mix	| Symbols: | Dihydrolipoamide succinyltransferase | chr5:22347637-22350409 FORWARD LENGTH=464	-	Q9FLQ4	8.1.1.2 TCA / organic transformation.TCA.pyruvate DH.E2	metabolism aa Lys degradation	Dihydrolipoyllysine-residue succinyltransferase component of 2-oxoglutarate dehydrogenase complex 1, mitochondria /	nd	OTH-MIT	0.0630359	0	0	0	-	M	Y	13	-	mito 10 PM 2 golgi 1 cyto 1 nucleus 1	mito 12 plastid 5 cyto 2	-	mitochondrion
701	Mitochondria	SAFE	AT2G19860	At2g19860	AT2G19860.1	3	0	2.58556	0	0	1.53338	2.77	2.58556	4.30338	2.58556	4.30338	1.66439	Mix	| Symbols: ATHXK2, HXK2 | hexokinase 2 | chr2:8570818-8573762 FORWARD LENGTH=502	-	P93834	2.2.1.4 major CHO metabolism.degradation.sucrose.hexokinase	metabolism carbon	HXK2 hexokinase-2 (EC 1 2.7.1.1) /	nd	OTH-MIT	1.66439	0	0	0	-	S	-	-	-	mito 3 PM 1	plastid 4 mito 4 cyto 4 ER,extraC,golgi 4	mitochondrion:23257241	plasma membrane
702	Mitochondria	SAFE	AT1G53240	At1g53240	AT1G53240.1	7	7.20823	8.56042	5	0	0	1.08	20.7687	1.08	20.7687	1.08	0.0520014	Mix	| Symbol: None | malate dehydrogenase (NAD), mitochondrial, identical to mitochondrial NAD-dependen	666	Q9ZP06	8.1.9TCA / organic transformation.TCA.malate DH	metabolism carbon	MDHM1 (mNAD-MDH 1) Malate dehydrogenase 1, mitochondrial precursor (EC 1.1.1.37) /	STR-ENV	OTH-MIT	0.0520014	37.214	53.8328	8.95329	-	M	Y	23	-	mito 8 PM 3 plastid 2	mito 15 plastid 3	-	mitochondrion
703	Mitochondria	SAFE	AT2G38670	At2g38670	AT2G38670.1	5				0	5.93566	1	0	6.93566	1	7.93566	7.93566	Env only	| Symbols: PECT1 | phosphorylethanolamine cytidylyltransferase 1 | chr2:16168979-16171680 FORWARD LENGTH=421	-	Q9ZVI9	11.3.6 lipid metabolism.phospholipid synthesis.choline-phosphate cytidylyltransferase	metabolism lipids	PECT1 Ethanolamine-phosphate cytidylyltransferase /	nd	OTH-MIT	7.93566	0	0	0	-	S	-	-	Ms E	mito 4 PM 1	golgi 8 ER 6 ExtraC 6 cyto 3 mito 2	-	mitochondrion
704	Mitochondria	SAFE	AT4G11010	At4g11010	AT4G11010.1	2	4.88363	3.87349	6	0	0.989277	0	14.7571	0.989277	14.7571	0.989277	0.0670373	Mix	| Symbols: NDPK3 | nucleoside diphosphate kinase 3 | chr4:6732780-6734298 REVERSE LENGTH=238	-	O49203	23.4.10 nucleotide metabolism.phosphotransfer and pyrophosphatases.nucleoside diphosphate kinase 29.5.11.3 protein.degradation.ubiquitin.E2	metabolism nucleotides	NDPK3 Nucleoside diphosphate kinase III, chloroplast /mitochondria /	nd	OTH-MIT	0.0670373	0	0	0	-	C	Y	33	-	mito 9 PM 2 nucleus 1 cyto 1	mito 11 plastid 8 nucleus 2	mitochondrion : 19036033	mitochondrion
705	Mitochondria	SAFE	AT5G63400	At5g63400	AT5G63400.1	5	3.9069	4.84187	6	0	0.989277	1	14.7488	1.98928	14.7488	1.98928	0.134878	Mix	| Symbols: ADK1 | adenylate kinase 1 | chr5:25393274-25394817 REVERSE LENGTH=246	-	O82514	19.4 tetrapyrrole synthesis.ALA dehydratase	metabolism nucleotides	ADK1 (ADK4) adenylate kinase 1 or 4 /	nd	OTH-MIT	0.134878	0	0	0	-	-	-	-	-	mito 7 vacuole 2 PM 1 golgi 1	cyto 6 nucleus 2	-	cytosol
706	Mitochondria	SAFE	AT1G53000	At1g53000	AT1G53000.1	2	0.976725	0	0	0	0	1	0.976725	1	0.976725	1	1.02383	Mix	| Symbols: KDSB | Nucleotide-diphospho-sugar transferases superfamily protein | chr1:19745330-19747133 REVERSE LENGTH=290	-	Q9C920	10.1.12.4 cell wall.precursor synthesis.KDO pathway.CMP-KDO synthetase	metabolism nucleotide sugars	KDSB 3-deoxy-manno-octulosonate cytidylyltransferase, outer membrane of mitochondria /	nd	OTH-MIT	1.02383	0	0	0	-	M	Y	50	-	mito 2	plastid 10 cyto 4 mito 3	mitochondrion : 21515817	mitochondrion
707	Mitochondria	NEG	AT1G11860	At1g11860	AT1G11860.1	19	30.2785	30.988	24	0	0.989277	2	85.2664	2.98928	85.2664	2.98928	0.0350581	Mix	| Symbols: | Glycine cleavage T-protein family | chr1:4001801-4003245 FORWARD LENGTH=408	-	O65396	13.2.5.2 amino acid metabolism.degradation.serine-glycine-cysteine group.glycine	photorespiration	GDCST Aminomethyltransferase, Glycine cleavage T-protein family, mitochondria /	STR	OTH-MIT	0.0350581	0	25	75	TSC	M	-	-		plastid 7 mito 6 cyto 1 golgi 1 PM 1	mito 14	-	mitochondrion
708	Mitochondria	NEG	AT4G37930	At4g37930	AT4G37930.1	15	33.5603	30.0196	24	0	0.989277	0	87.5799	0.989277	87.5799	0.989277	0.0112957	Mix	| Symbols: SHM1, STM, SHMT1 | serine transhydroxymethyltransferase 1 | chr4:17831891-17834742 REVERSE LENGTH=517	-	Q9SZJ5	25.1 C1-metabolism.glycine hydroxymethyltransferase	photorespiration	SHM1 (SHMT1, STM) Serine hydroxymethyltransferase 1, mitochondria /	THY-STR	OTH-MIT	0.0112957	0	33	67	TSC	M	-	-		plastid 8 mito 7 PM 5 cyto 2 golgi 1 nucleus 1 vacuole 1	mito 16	mitochondrion : 23232097; cytosol : 23232097; mitochondrion : 19223513	mitochondrion
709	Mitochondria	SAFE	AT3G02090	At3g02090	AT3G02090.1	13	8.79053	15.494	14	0	0.989277	0	38.2845	0.989277	38.2845	0.989277	0.0258402	Mix	| Symbols: MPPBETA | Insulinase (Peptidase family M16) protein | chr3:365624-368526 FORWARD LENGTH=531	-	Q42290	29.3.2 protein.targeting.mitochondria	protein targeting / peptidase	MPPB Probable mitochondrial-processing peptidase subunit beta, mitochondria /	nd	OTH-MIT	0.0258402	0	0	0	-	M	Y	36		mito 14 plastid 3	mito 10 PM 4 vacuole 3 plastid 1 cyto 1 golgi 1 nucleus 1	unclear	mitochondrion
710	Mitochondria	SAFE	AT5G43970	At5g43970	AT5G43970.1	1	0.976725	0	0	0	0.989277	0	0.976725	0.989277	0.976725	0.989277	1.01285	Mix	| Symbols: TOM22-V, TOM9-2, ATTOM22-V | translocase of outer membrane 22-V | chr5:17692888-17693187 FORWARD LENGTH=99	-	Q9FNC9	29.3.2 protein.targeting.mitochondria	protein targeting / TOM	TOM22-V (TOM9-2, ATTOM22-V) translocase of outer membrane 22-V /	nd	OTH-MIT	1.01285	0	0	0	-	-	-	-	-	mito 4 PM 1 vacuole 1 golgi 1	mito 5 cyto 4 nucleus 2	-	mitochondrion
711	Mitochondria	SAFE	ATMG00160	AtMg00160	ATMG00160.1	2	0	1.93675	2	0	0.989277	0	3.93675	0.989277	3.93675	0.989277	0.251293	Mix	| Symbols: COX2 | cytochrome oxidase 2 | chrM:40502-42628 REVERSE LENGTH=260	-	P93285	9.7 mitochondrial electron transport / ATP synthesis.cytochrome c oxidase	respiration	COX2 cytochrome oxidase 2, cytochrome c oxidase subunit 2 /	nd	OTH-MIT	0.251293	0	0	0	-	S	-	-	-	mito 6 PM 1	Mito 4 PM 4 ER 4 ExtraC 4 golgi 4	mito encoded	mitochondrion
712	Mitochondria	SAFE	AT5G13430	At5g13430	AT5G13430.1	3	1.95345	2.90512	4	0	0.989277	0	8.85857	0.989277	8.85857	0.989277	0.111675	Mix	| Symbols: | Ubiquinol-cytochrome C reductase iron-sulfur subunit | chr5:4305414-4307399 REVERSE LENGTH=272	-	Q94JS0	16.8.1 secondary metabolism.flavonoids.anthocyanins	respiration	Cytochrome b-c1 complex subunit Rieske, mitochondria /	nd	OTH-MIT	0.111675	0	0	0	-	M	Y	78	-	mito 7 golgi 1	mito 14 plastid 4	-	mitochondrion
713	Mitochondria	SAFE	AT5G08530	At5g08530	AT5G08530.1	8	3.9069	5.81024	8	0	0.989277	0	17.7171	0.989277	17.7171	0.989277	0.0558373	Mix	| Symbols: CI51 | 51 kDa subunit of complex I | chr5:2759848-2761726 REVERSE LENGTH=486	-	Q9FNN5	9.1.2 mitochondrial electron transport / ATP synthesis.NADH-DH (type I).localisation not clear	respiration	CI51 NADH dehydrogenase [ubiquinone] flavoprotein 1, mitochondrial (51 kDa subunit of complex I) mitochondria /	nd	OTH-MIT	0.0558373	0	0	0	-	M	Y	33	-	mito 8 PM 1 golgi 1 nucleus 1 vacuole 1	mito 14 plastid 2 cyto 2	-	mitochondrion
714	Mitochondria	SAFE	AT4G16450	At4g16450	AT4G16450.1	1	0	0	1	1.96016	0.989277	1	1	3.94943	1	3.94943	3.94943	Mix	| Symbols: | unknown protein; FUNCTIONS IN: molecular_function unknown; INVOLVED IN: photorespiration; LOCATED IN: mitochondrion, mitochondrial membrane, mitochondrial respiratory chain complex I, respiratory chain complex I, membrane; EXPRESSED IN	-	Q84W12	35.2 not assigned.unknown	respiration	NADH-ubiquinone oxidoreductase /	nd	OTH-MIT	3.94943	0	0	0	-	-	-	-	Ps OEM	mito 5 PM 1	nucleus 3 cyto 3 mito 2	-	cytosol,extracellular
715	Mitochondria	SAFE	AT5G52840	At5g52840	AT5G52840.1	4	1.95345	0	3	0	0.989277	0	4.95345	0.989277	4.95345	0.989277	0.199715	Mix	| Symbols: | NADH-ubiquinone oxidoreductase-related | chr5:21413718-21414794 FORWARD LENGTH=169	-	Q9FLX7	9.1.2 mitochondrial electron transport / ATP synthesis.NADH-DH (type I).localisation not clear	respiration	Probable NADH dehydrogenase [ubiquinone] 1 alpha subcomplex subunit 5, mitochondrial	nd	OTH-MIT	0.199715	0	0	0	-	M	-	-	-	mito 12 plastid 1 PM 1 golgi 1	mito 13 plastid 2 cyto 2	-	mitochondrion
716	Mitochondria	SAFE	AT4G32470	At4g32470	AT4G32470.1	4	3.9069	4.84187	4	0	0.989277	1	12.7488	1.98928	12.7488	1.98928	0.156037	Mix	| Symbols: | Cytochrome bd ubiquinol oxidase, 14kDa subunit | chr4:15669641-15671095 REVERSE LENGTH=122	-	Q9SUU5	27.3.35 RNA.regulation of transcription.bZIP transcription factor family	respiration	QCR7-1 Cytochrome b-c1 complex subunit 7-1 /	nd	OTH-MIT	0.156037	0	0	0	-	M	-	-	-	mito 7 PM 2 vacuole 2 golgi 1	mito 13 nucleus 2	-	mitochondrion
717	Mitochondria	NEG	AT1G28690	At1g28690	AT1G28690.1	1	0.976725	0	0	0	0	1	0.976725	1	0.976725	1	1.02383	Mix	| Symbols: | Tetratricopeptide repeat (TPR)-like superfamily protein | chr1:10080042-10081604 REVERSE LENGTH=520	-	Q1PFQ9	20.1.2 stress.biotic.receptors 27.1 RNA.processing 27.3.25 RNA.regulation of transcription.MYB domain transcription factor family 29.4 protein.postranslational modification 34.99 transport.misc	RNA binding ?	PCMP-E34 Pentatricopeptide repeat-containing protein, mitochondria /	nd	OTH-MIT	1.02383	0	0	0	-	M	-	-	-	nd	mito 8 plastid 7	-	mitochondrion
718	Mitochondria	SAFE	AT2G21870	At2g21870	AT2G21870.1	8	8.79053	5.81024	6	0	0.989277	1	20.6008	1.98928	20.6008	1.98928	0.0965633	Mix	| Symbols: MGP1 | copper ion binding;cobalt ion binding;zinc ion binding | chr2:9320456-9322618 REVERSE LENGTH=240	-	Q9SJ12	9.9 mitochondrial electron transport / ATP synthesis.F1-ATPase	transporter ATPase	MGP1 Probable ATP synthase 24 kDa subunit, mitochondria /	nd	OTH-MIT	0.0965633	0	0	0	-	M	-	-	-	mito 12 plastid 2 nucleus 2 PM 1 vacuole 1 golgi 1	mito 15	nucleus : 15496452; unclear : 15496452	mitochondrion
719	Mitochondria	SAFE	AT5G08670	At5g08670	AT5G08670.1	24	38.6881	45.6782	39.63	10.1732	8.10218	6.18	123.996	24.4554	123.996	24.4554	0.197227	Mix	| Symbols: | ATP synthase alpha/beta family protein | chr5:2818395-2821149 REVERSE LENGTH=556	-	P83483	1.1.4 PS.lightreaction.ATP synthase	transporter ATPase	ATPBM ATP synthase subunit beta-1, mitochondrial /	nd	OTH-MIT	0.197227	0	0	0	-	M	Y	58	-	mito 14 PM 6 plastid 2 vacuole 2	mito 14 plastid 3	-	mitochondrion
720	Mitochondria	SAFE	ATMG00640	AtMg00640	ATMG00640.1	4	4.88363	2.90512	6	1.96016	0	0	13.7887	1.96016	13.7887	1.96016	0.142156	Mix	| Symbols: ORF25 | hydrogen ion transporting ATP synthases, rotational mechanism;zinc ion binding | chrM:188084-188662 REVERSE LENGTH=192	-	Q04613	9.9 mitochondrial electron transport / ATP synthesis.F1-ATPase	transporter ATPase	ATP synthase protein MI25, one of the chains of the nonenzymatic component (CF0 subunit) of the mitochondrial ATPase complex /	nd	OTH-MIT	0.142156	0	0	0	-	-	-	-	-	mito 6 PM 1	mito 7 ExtraC 7 ER 6 golgi 5	mito encoded	mitochondrion
721	Mitochondria	SAFE	AT5G14040	At5g14040	AT5G14040.1	10	10.744	11.6205	10	0	1.97855	0	32.3645	1.97855	32.3645	1.97855	0.0611336	Mix	| Symbols: PHT3;1 | phosphate transporter 3;1 | chr5:4531059-4532965 REVERSE LENGTH=375	-	Q9FMU6	27.1 RNA.processing 34.9 transport.metabolite transporters at the mitochondrial membrane	transporter Pi	PHT3;1 (MPT3, AT5) Mitochondrial phosphate carrier protein 3, mitochondrial /	nd	OTH-MIT	0.0611336	0	0	0	-	C	Y	75	-	mito 5 PM 2 plastid 1 vacuole 1	plastid 10 mito 4	-	plastid
722	Mitochondria	SAFE	AT3G08580	At3g08580	AT3G08580.1	9	12.2091	11.2719	8.57	11.4277	5.64877	2	32.0509	19.0765	32.0509	19.0765	0.595193	Mix	| Symbols: AAC1 | ADP/ATP carrier 1 | chr3:2605706-2607030 REVERSE LENGTH=381	-	P31167	2.1.2.5 major CHO metabolism.synthesis.starch.transporter	transporter ATP	AAC1 (ADT1) ADP,ATP carrier protein 1, mitochondrial / Thylakoid and	nd	OTH-MIT	0.595193	0	0	0	TSC	-	Y	60	-	mito 6 PM 5 plastid 4 vacuole 2 nucleus 2	mito 11 plastid 3	-	mitochondrion
723	Mitochondria	SAFE	AT5G13490	At5g13490	AT5G13490.1	1	2.44181	4.22211	1.43	2.29338	2.26545	0	8.09392	4.55883	8.09392	4.55883	0.563241	Mix	| Symbols: AAC2 | ADP/ATP carrier 2 | chr5:4336034-4337379 FORWARD LENGTH=385	-	P40941	2.1.2.5 major CHO metabolism.synthesis.starch.transporter	transporter ATP	AAC2 (ADT2) ADP,ATP carrier protein 2, mitochondrial / Thylakoid and	nd	OTH-MIT	0.563241	0	0	0	TSC	-	-	-	-	mito 5 plastid 3 PM 2	mito 9	-	mitochondrion
724	Mitochondria	SAFE	AT5G19760	At5g19760	AT5G19760.1	8	12.6974	11.6205	10	1.96016	0.989277	3	34.3179	5.94943	34.3179	5.94943	0.173362	Mix	| Symbols: | Mitochondrial substrate carrier family protein | chr5:6679591-6681845 REVERSE LENGTH=298	-	Q9C5M0	34.9 transport.metabolite transporters at the mitochondrial membrane	transported dicarboxylates	DTC Mitochondrial dicarboxylate/tricarboxylate transporter DTC / Thylakoid sub compartments in AT_Chloro	nd	OTH-MIT	0.173362	0	0	0	TSC	-	-	-	-	mito 6 plastid 2 PM1 vacuole 1	mito 8 perox 2	unclear:18931141	peroxisome
725	Mitochondria	SAFE	AT5G46800	At5g46800	AT5G46800.1	8	5.86035	3.87349	9	0	0	1	18.7338	1	18.7338	1	0.0533793	Mix	| Symbols: BOU | Mitochondrial substrate carrier family protein | chr5:18988779-18989810 REVERSE LENGTH=300	-	Q93XM7	34.9 transport.metabolite transporters at the mitochondrial membrane	transporter photorespiration	BOU Mitochondrial carnitine/acylcarnitine carrier-like protein	nd	OTH-MIT	0.0533793	0	0	0	-	-	-	-	-	mito 7 PM 1 plastid 1 vacuole 1 golgi 1	mito 7 cyto 2 nucleus 2	-	cytosol
726	Mitochondria	SAFE	AT3G01280	At3g01280	AT3G01280.1	8	6.30965	8.71536	9	0	1.97855	1	24.025	2.97855	24.025	2.97855	0.123977	Mix	| Symbols: VDAC1, ATVDAC1 | voltage dependent anion channel 1 | chr3:85754-87612 FORWARD LENGTH=276	-	Q9SRH5	34.9 transport.metabolite transporters at the mitochondrial membrane	transporter porine	VDAC1 Mitochondrial outer membrane protein porin 1, voltage dependent anion channel 1 /	nd	OTH-MIT	0.123977	0	0	0	-	-	-	-	Ps IEM	mito 9 vacuole 4 plastid 3 PM 2 nucleus 1 golgi 1 cyto 1	mito 6 cyto 3 nucleus 2	mitochondrion : 21705391	mitochondrion
727	Mitochondria	SAFE	AT5G15090	At5g15090	AT5G15090.1	9	7.36451	7.74699	10	1.96016	0.989277	0	25.1115	2.94943	25.1115	2.94943	0.117454	Mix	| Symbols: VDAC3, ATVDAC3 | voltage dependent anion channel 3 | chr5:4889641-4891389 REVERSE LENGTH=274	-	Q9SMX3	34.20 transport.porins	transporter porine	VDAC3 voltage dependent anion channel 3 /	nd	OTH-MIT	0.117454	0	0	0	-	-	-	-	-	mito 11 vacuole 5 PM 4 plastid 2 golgi 1 nucleus 1	mito 5 cyto 3 nucleus 3	mitochondrion : 21705391; plasma membrane : 15060130; unclear : 15496452	mitochondrion
728	Mitochondria	SAFE	AT5G20090	At5g20090	AT5G20090.1	2	0.976725	1.93675	1	0	0.989277	0	3.91347	0.989277	3.91347	0.989277	0.252788	Mix	| Symbols: | Uncharacterised protein family (UPF0041) | chr5:6787246-6788000 REVERSE LENGTH=110	-	Q949R9	35.2 not assigned.unknown	transporter pyruvate	MPC1 Mitochondrial pyruvate carrier 1 /	nd	OTH-MIT	0.252788	0	0	0	-	-	Y	46	-	mito 4 PM 2 vacuole 1	mito 8 plastid 2 cyto 2	-	mitochondrion
729	Mitochondria	SAFE	AT5G27540	At5g27540	AT5G27540.1	6	2.93018	2.90512	1	0	2.96783	4	6.8353	6.96783	6.8353	6.96783	1.01939	Mix	| Symbols: MIRO1, emb2473 | MIRO-related GTP-ase 1 | chr5:9722816-9727112 FORWARD LENGTH=648	-	Q8RXF8	26.10 misc.cytochrome P450 29.5.11.4.3.2 protein.degradation.ubiquitin.E3.SCF.FBOX 30.5 signalling.G-proteins	signaling	MIRO1 Mitochondrial Rho GTPase 1 /	nd	OTH-MIT	1.01939	0	0	0	TSC	-	-	-	-	mito 5 PM 2 plastid 1 golgi 1	plastid 4 cyto 4 nucleus 3 mito 3	-	cytosol
730	Mitochondria	NEG	AT3G27930	At3g27930	AT3G27930.1	1	0	0.968374	0	0	0.989277	0	0.968374	0.989277	0.968374	0.989277	1.02159	Mix	| Symbols: | unknown protein; FUNCTIONS IN: molecular_function unknown; INVOLVED IN: N-terminal protein myristoylation; LOCATED IN: cellular_component unknown; EXPRESSED IN: 23 plant structures; EXPRESSED DURING: 14 growth stages; Has 35 Blast hits	-	Q8W106	35.2 not assigned.unknown	unknown	unknown protein of the mitochondria outer envelope membrane /	nd	OTH-MIT	1.02159	0	0	0	-	-	-	-	-	nd	mito 5 cyto 2 nucleus 2 ER 2 ExtraC 2 golgi 2	-	plasma membrane
[truncated: 540 more rows]

## Sheet: Safe set Sup Fig S3
Protein numbers	subtitle location	SETS	Accession	TAIR AGI	Sequence Specific	Norm_WSC_CCE1	Norm_WSC_CCE2	Norm_WSC_CCE3	Norm_WSC_Env1	Norm_WSC_Env2	Norm_WSC_Env3	SWSC_CCE	SWSC_Env	imp_SWSC_CCE	imp_SWSC_Env	EFestimator	Sample	description (TAIR)	Protein number according to Sup Data AT_Chloro (Ferro et al., 2010)	UNIPROT	MapManBin (GoMapMan.org). Export creation 14 Mar 2017	Curated function (this work)	Curated description (this work)	Simplified location AT_CHLORO (Ferro et al., 2010)	Simplified location This work	ENV % (AT_Chloro)	STR % (AT_Chloro)	THY % (AT_Chloro)	TSC (Tomizioli et al., 2014)	TargetP	cTP	cTP (loc)	Simm et al., 2014 Front. Plant Sci.	Experimental evidence MASCP Gator / SUBA3	Predicted MASCP Gator & SUBA	Location GFP (MASCP Gator & SUBA)	Location SUBAcon
[truncated: 201 more rows]

[truncated: 8 more sheets: Neg set Sup Fig S3, Graph Sup Fig S3, Data Fig.3, Graph Fig.3, Data Fig.8 no EF, Data Fig.8 Only EF>1, Data Fig.8 Only EF>2, Graph Fig.8]
