# Supplementary material for: Unraveling Hidden Components of the Chloroplast Envelope Proteome: Opportunities and Limits of Better MS Sensitivity
Source: Mol Cell Proteomics. 2019 Apr 8;18(7):1285–306. doi: 10.1074/mcp.RA118.000988 (PMC6601204; doi:10.1074/mcp.RA118.000988)
Supplement: Supplemental table S6 [file 139688_2_supp_309964_ppdxwh.xlsx]

## Sheet: README1
Merging of This study with AT_Chloro
This study	1269	Protein groups identified in the envelope fractions (Supp. Data S3)
AT_Chloro	700	Protein groups identified in the envelope fractions (Ferro et al. , 2010; Supp. Table S10)
Result (summary.ThisStudy.AT_CHLORO)	1364	Protein groups
	606	PGs in both studies
	663	PGs in This study only
	95	PGs in AT_Chloro only
		The merging is based on the Accession. In some cases (8), the representative AGI of the protein group differ between this study and AT_Chloro (AGI in red)

## Sheet: summary.ThisStudy.AT_CHLORO
Protein.nber.AT_Chloro (S10)	This_S3_ORDER	Venn	Accession	TAIR.AGI	ENV%	STR%	THY%	Simplified.Loc2	Uniprot MT	Uniprot NR vs MT	Uniprot with links
2	1	This & ATChloro	AT5G50920	AT5G50920.1	61.4735	33.2959	5.23057	ENV-STR	Q9FI56		Q9FI56
3	2	This & ATChloro	AT3G48870	AT3G48870.1	62.4483	32.6539	4.89782	ENV-STR	Q9SXJ7	not the same	Q9M2Z6
377	3	This & ATChloro	AT5G51070	AT5G51070.1	41.0074	52.1885	6.8041	STR-ENV	P42762		P42762
378	4	This & ATChloro	ATCG00670	ATCG00670.1	24.2264	75.7736	0	STR-ENV	P56772		P56772
379	5	This & ATChloro	AT1G66670	AT1G66670.1	45.8944	54.1056	0	STR-ENV	Q9SXJ6	not the same	Q94JY6
380	6	This & ATChloro	AT5G45390	AT5G45390.1	45.7861	54.2139	0	STR-ENV	Q94B60		Q94B60
381	7	This & ATChloro	AT1G02560	AT1G02560.1	42.2229	57.7771	0	STR-ENV	Q9S834		Q9S834
382	8	This & ATChloro	AT1G11750	AT1G11750.1	34.4226	65.5774	0	STR-ENV	Q9SAA2		Q9SAA2
383	9	This & ATChloro	AT1G49970	AT1G49970.1	37.7748	62.2252	0	STR-ENV	Q9XJ35		Q9XJ35
384	10	This & ATChloro	AT1G12410	AT1G12410.1	41.0045	58.9955	0	STR-ENV	Q9XJ36		Q9XJ36
4	11	This & ATChloro	AT1G09130	AT1G09130.1	51.5911	48.4089	0	ENV-STR	Q8L770	not the same	Q67XY5
385	12	This & ATChloro	AT4G17040	AT4G17040.1	41.7179	58.2821	0	STR-ENV	Q8LB10	not the same	O23548
5	13	This & ATChloro	AT4G12060	AT4G12060.1	56.1189	43.8811	0	ENV-STR	Q8GW78		Q8GW78
6	14	This & ATChloro	AT4G25370	AT4G25370.1	56.9519	43.0481	0	ENV-STR	Q93WL3		Q93WL3
7	15	This & ATChloro	AT2G44650	AT2G44650.1	54.5238	45.4762	0	ENV-STR	O80504		O80504
374	16	This & ATChloro	AT5G20720	AT5G20720.1	41.4746	58.5254	0	STR-ENV	O65282		O65282
386	17	This & ATChloro	AT3G62030	AT3G62030.1	22.0034	77.9966	0	STR-ENV	P34791		P34791
387	18	This & ATChloro	AT2G47940	AT2G47940.1	24.2264	75.7736	0	STR-ENV	O82261		O82261
9	19	This & ATChloro	AT1G80030	AT1G80030.1	100	0	0	ENV	Q0WN54		Q0WN54
10	20	This & ATChloro	AT3G17830	AT3G17830.1	100	0	0	ENV	Q058J9		Q058J9
11	21	This & ATChloro	AT2G22360	AT2G22360.1	89.5023	10.4977	0	ENV	Q9SJZ7	not the same	Q7Y204
12	22	This & ATChloro	AT4G39960	AT4G39960.1	89.262	10.738	0	ENV	Q940V1		Q940V1
13	23	This & ATChloro	AT5G21430	AT5G21430.1	50.9591	0	49.0409	ENV-THY	Q84VQ4	not the same	Q63Z93
16	24	This & ATChloro	AT4G23940	AT4G23940.1	99.5954	0.404555	0	ENV	O22993		O22993
14	25	This & ATChloro	AT3G16290	AT3G16290.1	100	0	0	ENV	A8MPR5	not the same	O04327
18	26	This & ATChloro	AT3G02450	AT3G02450.1	87.9137	0	12.0863	ENV	Q9M895		Q9M895
17	27	This & ATChloro	AT5G64580	AT5G64580.1	100	0	0	ENV	F4KF14	not the same	Q9FLG0
15	28	This & ATChloro	AT3G04340	AT3G04340.1	100	0	0	ENV	F4J3N2	not the same	Q9M8Z0
19	29	This & ATChloro	AT3G47060	AT3G47060.1	100	0	0	ENV	Q9SD67		Q9SD67
20	30	This & ATChloro	AT5G58870	AT5G58870.1	100	0	0	ENV	Q9FIM2		Q9FIM2
21	31	This & ATChloro	AT5G53170	AT5G53170.1	100	0	0	ENV	Q9FGM0		Q9FGM0
22	32	This & ATChloro	AT1G79560	AT1G79560.1	100	0	0	ENV	Q9SAJ3		Q9SAJ3
na	33	This only	AT1G67690	AT1G67690.1	na	na	na	na	F4HTQ1		F4HTQ1
24	34	This & ATChloro	AT2G38025	AT2G38025.1	100	0	0	ENV	Q8GYW0		Q8GYW0
307	35	This & ATChloro	AT5G56730	AT5G56730.1	100	0	0	ENV	Q9FJT9		Q9FJT9
25	36	This & ATChloro	AT1G25290	AT1G25290.1	100	0	0	ENV	F4ICF4	not the same	Q9FRH8
26	37	This & ATChloro	AT5G25752	AT5G25752.1	96.2374	3.76256	0	ENV	Q84MB5		Q84MB5
27	38	This & ATChloro	AT1G73990	AT1G73990.1	82.382	0	17.618	ENV-THY	Q9C9C0	not the same	Q8H187
na	39	This only	AT2G03140	AT2G03140.1	na	na	na	na	F4IS90	not the same	A0A1P8B118
348	40	This & ATChloro	AT3G47490	AT3G47490.1				n/a	Q9SN88		Q9SN88
35	41	This & ATChloro	AT1G74640	AT1G74640.1	100	0	0	ENV	Q8L475		Q8L475
36	42	This & ATChloro	AT5G19850	AT5G19850.1	100	0	0	ENV	F4K2M9	not the same	Q8GYC0
389	43	This & ATChloro	AT1G52510	AT1G52510.1	22.52	77.48	0	STR-ENV	Q8VZ57		Q8VZ57
310	44	This & ATChloro	AT4G36530	AT4G36530.1	85.1083	0	14.8917	ENV	O23227		O23227
na	45	This only	AT4G32900	AT4G32900.2	na	na	na	na	F4JV77	not the same	O82633
na	46	This only	AT5G50330	AT5G50330.1	na	na	na	na	Q0WSU9		Q0WSU9
na	47	This only	AT4G24810	AT4G24810.2	na	na	na	na	Q67Y06		Q67Y06
216	48	This & ATChloro	AT5G03900	AT5G03900.2	88.6908	2.77401	8.53523	ENV	Q8GW20		Q8GW20
132	49	This & ATChloro	AT3G20390	AT3G20390.1	57.81	42.19	0	ENV-STR	Q94JQ4		Q94JQ4
na	50	This only	AT1G18500	AT1G18500.1	na	na	na	na	Q9LPR4		Q9LPR4
37	51	This & ATChloro	AT5G39410	AT5G39410.1	100	0	0	ENV	Q8LGI2		Q8LGI2
390	52	This & ATChloro	AT4G27070	AT4G27070.1	22.52	77.48	0	STR-ENV	P25269		P25269
315	53	This & ATChloro	AT5G51690	AT5G51690.1	100	0	0	ENV	Q8GYY0	not the same	Q570P9
38	54	This & ATChloro	AT4G34240	AT4G34240.1	95.4091	0	4.59089	ENV	Q8W033		Q8W033
39	55	This & ATChloro	AT3G01500	AT3G01500.1	58.7845	40.8517	0.363806	ENV-STR	P27140		P27140
40	56	This & ATChloro	AT5G14740	AT5G14740.2	59.2225	40.4837	0.29378	ENV-STR	P42737		P42737
41	57	This & ATChloro	AT3G47520	AT3G47520.1	44.7727	43.6269	11.6004	ENV-STR	Q9SN86		Q9SN86
42	58	This & ATChloro	AT1G12230	AT1G12230.1	55.005	34.4081	10.5869	ENV-STR	Q9FWX0	not the same	Q56WS4
391	59	This & ATChloro	AT1G16880	AT1G16880.1	25.6862	74.3138	0	STR-ENV	Q9FZ47	not the same	Q3EDA8
na	60	This only	AT3G07670	AT3G07670.1	na	na	na	na	Q9S7D2		Q9S7D2
na	61	This only	AT1G22410	AT1G22410.1	na	na	na	na	Q9SK84		Q9SK84
na	62	This only	AT4G39980	AT4G39980.1	na	na	na	na	P29976		P29976
44	63	This & ATChloro	AT1G62960	AT1G62960.1				n/a	Q9LQ10		Q9LQ10
45	64	This & ATChloro	AT3G25760	AT3G25760.1	82.5637	8.60789	8.82843	ENV	Q9LS03		Q9LS03
46	65	This & ATChloro	AT3G25770	AT3G25770.1	70.3711	18.3418	11.287	ENV-STR	Q9LS02		Q9LS02
47	66	This & ATChloro	AT3G25780	AT3G25780.1	100	0	0	ENV	Q9LS01		Q9LS01
na	67	This only	AT1G13280	AT1G13280.1	na	na	na	na	Q93ZC5		Q93ZC5
48	68	This & ATChloro	AT5G42650	AT5G42650.1	59.0867	0	40.9133	ENV-THY	Q96242		Q96242
118	69	This & ATChloro	AT4G13010	AT4G13010.1	93.9711	0	6.02892	ENV	Q9SV68		Q9SV68
na	70	This only	AT3G11945	AT3G11945.1	na	na	na	na	Q1ACB3		Q1ACB3
395	71	This & ATChloro	AT4G25050	AT4G25050.1	32.9704	67.0296	0	STR-ENV	Q9SW21		Q9SW21
50	72	This & ATChloro	AT2G38040	AT2G38040.1	95.4589	2.0357	2.50543	ENV	Q9LD43	not the same	Q7XJR1
51	73	This & ATChloro	ATCG00500	ATCG00500.1	95.0481	3.57636	1.37549	ENV	P56765		P56765
393	74	This & ATChloro	AT5G16390	AT5G16390.1 (AT5G16390.2 in ATChloro)	31.3538	68.6462	0	STR-ENV	Q42533		Q42533
8	75	This & ATChloro	AT1G08640	AT1G08640.1	98.3105	0	1.68946	ENV	Q93WG3	not the same	Q8H167
52	76	This & ATChloro	AT3G60620	AT3G60620.1	100	0	0	ENV	Q9M001		Q9M001
54	77	This & ATChloro	AT3G15850	AT3G15850.1	100	0	0	ENV	Q949X0		Q949X0
55	78	This & ATChloro	AT4G30950	AT4G30950.1	100	0	0	ENV	P46312		P46312
53	79	This & ATChloro	AT3G11170	AT3G11170.1	100	0	0	ENV	P46310		P46310
na	80	This only	AT5G05580	AT5G05580.1	na	na	na	na	P48622		P48622
57	81	This & ATChloro	AT4G14070	AT4G14070.1	99.236	0	0.764005	ENV	Q8W471	not the same	Q8LRT2
58	82	This & ATChloro	AT3G23790	AT3G23790.1	100	0	0	ENV	Q9LK39		Q9LK39
na	83	This only	AT2G46090	AT2G46090.1	na	na	na	na	O82359		O82359
na	84	This only	AT1G77420	AT1G77420.1	na	na	na	na	Q9FVW6		Q9FVW6
na	85	This only	AT3G07400	AT3G07400.1	na	na	na	na	Q9SRS6	not the same	D7L6K1
na	86	This only	AT3G50790	AT3G50790.1	na	na	na	na	Q9SVL9		Q9SVL9
59	87	This & ATChloro	AT4G30580	AT4G30580.1	100	0	0	ENV	Q8GXU8		Q8GXU8
62	88	This & ATChloro	AT4G31780	AT4G31780.2	100	0	0	ENV	O81770		O81770
63	89	This & ATChloro	AT3G10840	AT3G10840.1	100	0	0	ENV	A4IJ41	not the same	Q8GYG6
64	90	This & ATChloro	AT1G18360	AT1G18360.1	100	0	0	ENV	Q8VYJ0		Q8VYJ0
na	91	This only	AT4G16700	AT4G16700.1	na	na	na	na	Q84V22		Q84V22
65	92	This & ATChloro	AT5G17670	AT5G17670.1	50.9591	0	49.0409	ENV-THY	Q9FN84		Q9FN84
na	93	This only	AT3G58830	AT3G58830.1	na	na	na	na	Q84VV0		Q84VV0
66	94	This & ATChloro	AT2G39290	AT2G39290.1	100	0	0	ENV	O80952	not the same	Q67ZP8
68	95	This & ATChloro	AT5G01220	AT5G01220.1	94.6424	0	5.35764	ENV	Q8S4F6		Q8S4F6
60	96	This & ATChloro	AT3G25860	AT3G25860.1	54.1856	20.983	24.8314	Mix	Q9SQI8		Q9SQI8
61	97	This & ATChloro	AT1G34430	AT1G34430.1	47.6651	18.9743	33.3607	Mix	Q9C8P0	not the same	Q8LGH6
70	98	This & ATChloro	AT1G01090	AT1G01090.1	55.6852	40.1926	4.12224	ENV-STR	O24457		O24457
71	99	This & ATChloro	AT1G30120	AT1G30120.1	51.5911	48.4089	0	ENV-STR	Q9C6Z3		Q9C6Z3
72	100	This & ATChloro	AT3G16950	AT3G16950.1	53.2434	41.6327	5.12392	ENV-STR	A8MS68	not the same	Q9M5K5
73	101	This & ATChloro	AT4G16155	AT4G16155.1	52.0993	40.7381	7.1626	ENV-STR	F4JLP5	not the same	Q9M5K4
74	102	This & ATChloro	AT5G67030	AT5G67030.1	74.5356	13.9876	11.4768	ENV	Q9FGC7	not the same	Q8RXE6
na	103	This only	AT1G60600	AT1G60600.2	na	na	na	na	Q0WUA3		Q0WUA3
75	104	This & ATChloro	AT3G56940	AT3G56940.1	63.8532	0	36.1468	ENV-THY	Q9M591		Q9M591
na	105	This only	AT1G08520	AT1G08520.1	na	na	na	na	Q9SJE1		Q9SJE1
396	106	This & ATChloro	AT5G13630	AT5G13630.1	44.9029	47.2403	7.85685	STR-ENV	Q9FNB0		Q9FNB0
76	107	This & ATChloro	AT4G25080	AT4G25080.1	64.4322	1.11959	34.4482	ENV-THY	Q9SW18		Q9SW18
32	108	This & ATChloro	AT5G38520	AT5G38520.1	77.5971	0	22.4029	ENV-THY	Q9FFW9	not the same	Q8LD65
77	109	This & ATChloro	AT1G57770	AT1G57770.1	100	0	0	ENV	Q9FVR9		Q9FVR9
78	110	This & ATChloro	AT4G14210	AT4G14210.1	84.3833	0	15.6167	ENV-THY	Q07356		Q07356
79	111	This & ATChloro	AT1G06820	AT1G06820.1	100	0	0	ENV	Q9M9Y8		Q9M9Y8
31	112	This & ATChloro	AT4G15110	AT4G15110.1	100	0	0	ENV	O23365		O23365
80	113	This & ATChloro	AT5G18660	AT5G18660.1	74.5166	4.99431	20.4891	ENV-THY	Q1H537	not the same	Q8GZ86
449	114	This & ATChloro	AT1G04620	AT1G04620.1	43.7992	0	56.2008	THY-ENV	Q8GS60		Q8GS60
81	115	This & ATChloro	AT3G09580	AT3G09580.1	96.1448	0	3.85524	ENV	Q9SF45		Q9SF45
82	116	This & ATChloro	AT3G53130	AT3G53130.1	100	0	0	ENV	Q6TBX7		Q6TBX7
na	117	This only	AT5G57030	AT5G57030.1	na	na	na	na	Q38932		Q38932
30	118	This & ATChloro	AT1G31800	AT1G31800.1	100	0	0	ENV	Q93VK5	not the same	Q9C6S0
83	119	This & ATChloro	AT3G10230	AT3G10230.1	100	0	0	ENV	Q38933		Q38933
84	120	This & ATChloro	AT3G44880	AT3G44880.1	77.1539	0	22.8461	ENV-THY	Q9FYC2		Q9FYC2
86	121	This & ATChloro	AT4G27440	AT4G27440.1	58.1416	6.92326	34.9351	ENV-THY	P21218		P21218
87	122	This & ATChloro	AT1G03630	AT1G03630.1	66.8558	1.67896	31.4652	ENV-THY	O48741		O48741
88	123	This & ATChloro	AT4G01690	AT4G01690.1	62.7196	0	37.2804	ENV-THY	P55826		P55826
89	124	This & ATChloro	AT5G14220	AT5G14220.1	100	0	0	ENV	Q8S9J1		Q8S9J1
na	125	This only	AT1G51560	AT1G51560.1	na	na	na	na	Q9C8K8		Q9C8K8
na	126	This only	AT2G21860	AT2G21860.1	na	na	na	na	Q9SJ13		Q9SJ13
90	127	This & ATChloro	AT4G32770	AT4G32770.1	70.7995	0	29.2005	ENV-THY	Q94FY7		Q94FY7
91	128	This & ATChloro	AT3G63410	AT3G63410.1	94.5849	0	5.41506	ENV	Q9LY74	not the same	Q94IE2
92	129	This & ATChloro	AT1G64970	AT1G64970.1	100	0	0	ENV	Q9ZSK1		Q9ZSK1
na	130	This only	AT5G04490	AT5G04490.1	na	na	na	na	Q9LZ76		Q9LZ76
246	131	This & ATChloro	AT1G78620	AT1G78620.1	100	0	0	ENV	Q9SYM0		Q9SYM0
93	132	This & ATChloro	AT3G04870	AT3G04870.1	90.2922	9.70782	0	ENV	Q38893		Q38893
368	133	This & ATChloro	AT5G59500	AT5G59500.1				n/a	Q9LTI0		Q9LTI0
442	134	This & ATChloro	AT3G23400	AT3G23400.1	37.0977	0	62.9023	THY-ENV	Q9LW57	not the same	Q8LBY7
na	135	This only	AT3G26080	AT3G26080.1	na	na	na	na	Q6DBN2		Q6DBN2
94	136	This & ATChloro	AT5G19940	AT5G19940.1	70.6137	0	29.3863	ENV-THY	Q941D3		Q941D3
443	137	This & ATChloro	AT1G51110	AT1G51110.1	46.4074	0	53.5926	THY-ENV	Q8LAP6	not the same	Q9C686
95	138	This & ATChloro	AT5G42480	AT5G42480.1	100	0	0	ENV	Q9FIG9	not the same	Q7XAR9
na	139	This only	AT3G19180	AT3G19180.1	na	na	na	na	Q8VY16		Q8VY16
96	140	This & ATChloro	AT2G21280	AT2G21280.1	86.6568	0	13.3432	ENV	Q9SJU9		Q9SJU9
255	141	This & ATChloro	AT1G20830	AT1G20830.1	100	0	0	ENV	Q8GWA7		Q8GWA7
97	142	This & ATChloro	AT1G69390	AT1G69390.1	100	0	0	ENV	Q9C4Z7		Q9C4Z7
98	143	This & ATChloro	AT5G24020	AT5G24020.1	76.1746	23.8254	0	ENV-STR	Q9MBA2		Q9MBA2
397	144	This & ATChloro	AT4G25130	AT4G25130.1	41.0973	53.2527	5.65004	STR-ENV	P54150		P54150
101	145	This & ATChloro	AT2G45770	AT2G45770.1	34.4747	32.3483	33.177	Mix	O80842		O80842
na	146	This only	AT1G49880	AT1G49880.1	na	na	na	na	Q8GXX0		Q8GXX0
102	147	This & ATChloro	AT1G21650	AT1G21650.1	100	0	0	ENV	D8WUA4	not the same	Q8VZ06
na	148	This only	AT2G31530	AT2G31530.1	na	na	na	na	F4IQV7		F4IQV7
na	149	This only	AT1G04940	AT1G04940.1	na	na	na	na	Q8GZ79		Q8GZ79
103	150	This & ATChloro	AT2G47840	AT2G47840.1	94.7875	0	5.21254	ENV	O82251	not the same	Q94A61
444	151	This & ATChloro	AT5G55710	AT5G55710.1				n/a	Q9FM67		Q9FM67
104	152	This & ATChloro	AT2G15290	AT2G15290.1	92.1732	0	7.82679	ENV	Q9SHU7		Q9SHU7
105	153	This & ATChloro	AT4G33350	AT4G33350.1	100	0	0	ENV	Q9SZB2		Q9SZB2
106	154	This & ATChloro	AT3G23710	AT3G23710.1	61.5178	38.4822	0	ENV-STR	F4J469	not the same	Q9LK46
218	155	This & ATChloro	AT5G62650	AT5G62650.1				n/a	Q940R3		Q940R3
107	156	This & ATChloro	AT4G23430	AT4G23430.1	100	0	0	ENV	A2RVM0	not the same	O81739
108	157	This & ATChloro	AT5G16620	AT5G16620.1	94.4625	0	5.53747	ENV	Q9FMD5		Q9FMD5
109	158	This & ATChloro	AT2G24820	AT2G24820.1	100	0	0	ENV	Q9SK50		Q9SK50
110	159	This & ATChloro	AT4G25650	AT4G25650.1	100	0	0	ENV	Q8W496		Q8W496
262	160	This & ATChloro	AT5G01590	AT5G01590.1	100	0	0	ENV	Q7Y1W1	not the same	Q9M016
346	161	This & ATChloro	AT5G22640	AT5G22640.1	100	0	0	ENV	Q8LPR8		Q8LPR8
113	162	This & ATChloro	AT1G06950	AT1G06950.1	97.4566	0	2.54341	ENV	Q8LPR9		Q8LPR9
111	163	This & ATChloro	ATCG01130	ATCG01130.1	97.569	0	2.43097	ENV	P56785		P56785
112	164	This & ATChloro	AT2G34460	AT2G34460.1	84.1018	0	15.8982	ENV-THY	Q8H124	not the same	Q7EXF0
447	165	This & ATChloro	AT1G72640	AT1G72640.1	34.1913	0	65.8087	THY-ENV	Q6NMC1		Q6NMC1
114	166	This & ATChloro	AT5G62140	AT5G62140.1	100	0	0	ENV	Q9FIS4	not the same	Q56YA7
115	167	This & ATChloro	AT5G52440	AT5G52440.1	74.4214	0	25.5786	ENV-THY	Q9XH75		Q9XH75
116	168	This & ATChloro	AT5G28750	AT5G28750.1	100	0	0	ENV	Q9LKU2		Q9LKU2
234	169	This & ATChloro	AT3G04890	AT3G04890.1	100	0	0	ENV	Q94K63		Q94K63
235	170	This & ATChloro	AT2G46100	AT2G46100.1	100	0	0	ENV	Q6ID84	not the same	O82358
366	171	This & ATChloro	AT5G04830	AT5G04830.1	100	0	0	ENV	Q9FMC7		Q9FMC7
na	172	This only	AT1G71480	AT1G71480.1	na	na	na	na	Q9C9I5		Q9C9I5
na	173	This only	AT2G34810	AT2G34810.1	na	na	na	na	O64745		O64745
117	174	This & ATChloro	AT3G59840	AT3G59840.1	100	0	0	ENV	Q8VZ93	not the same	Q8LPM0
na	175	This only	AT4G28730	AT4G28730.1	na	na	na	na	Q8GWS0		Q8GWS0
119	176	This & ATChloro	AT1G06690	AT1G06690.1	100	0	0	ENV	Q94A68		Q94A68
120	177	This & ATChloro	AT1G32550	AT1G32550.1	61.5178	38.4822	0	ENV-STR	Q9C7Y4		Q9C7Y4
344	178	This & ATChloro	AT3G53220	AT3G53220.1	100	0	0	ENV	Q8LCH9		Q8LCH9
121	179	This & ATChloro	AT5G06430	AT5G06430.1	100	0	0	ENV	Q9FNG5	not the same	Q67XM4
122	180	This & ATChloro	AT5G50100	AT5G50100.1	100	0	0	ENV	Q8W485		Q8W485
123	181	This & ATChloro	AT5G04900	AT5G04900.1	100	0	0	ENV	Q8LEU3		Q8LEU3
na	182	This only	AT2G37240	AT2G37240.1	na	na	na	na	Q9ZUU2		Q9ZUU2
124	183	This & ATChloro	AT5G03880	AT5G03880.1	58.8271	0	41.1729	ENV-THY	Q940I2	not the same	Q8LAP7
125	184	This & ATChloro	AT1G54500	AT1G54500.1	50.9591	0	49.0409	ENV-THY	Q9SLI4		Q9SLI4
398	185	This & ATChloro	AT3G52960	AT3G52960.1	39.8626	55.8749	4.26246	STR-ENV	Q949U7		Q949U7
399	186	This & ATChloro	AT3G54900	AT3G54900.1	26.2126	73.7874	0	STR-ENV	Q84Y95		Q84Y95
400	187	This & ATChloro	AT2G04700	AT2G04700.1	19.7393	80.2607	0	STR-ENV	Q9SJ89		Q9SJ89
401	188	This & ATChloro	AT5G26742	AT5G26742.1	41.0045	58.9955	0	STR-ENV	Q8L7S8	not the same	Q8LPE9
402	189	This & ATChloro	AT3G63140	AT3G63140.1	20.9918	53.7563	25.252	Mix	Q9LYA9		Q9LYA9
na	190	This only	AT3G07790	AT3G07790.1	na	na	na	na	Q9S7V6		Q9S7V6
127	191	This & ATChloro	AT5G20130	AT5G20130.1	100	0	0	ENV	Q8LAF9		Q8LAF9
128	192	This & ATChloro	AT2G43630	AT2G43630.1	100	0	0	ENV	Q8VYY8		Q8VYY8
na	193	This only	AT4G34830	AT4G34830.1	na	na	na	na	Q0WLC6		Q0WLC6
129	194	This & ATChloro	AT5G46580	AT5G46580.1	76.1746	23.8254	0	ENV-STR	Q9LS25		Q9LS25
na	195	This only	AT3G09490	AT3G09490.1	na	na	na	na	Q9SF54		Q9SF54
na	196	This only	AT5G02590	AT5G02590.1	na	na	na	na	Q8LEV0		Q8LEV0
252	197	This & ATChloro	AT3G18420	AT3G18420.1	100	0	0	ENV	Q9LS48		Q9LS48
253	198	This & ATChloro	AT2G37400	AT2G37400.1	100	0	0	ENV	Q9ZUS6		Q9ZUS6
254	199	This & ATChloro	AT3G53560	AT3G53560.1	92.7478	7.25224	0	ENV	Q8L606		Q8L606
131	200	This & ATChloro	AT1G10510	AT1G10510.1	100	0	0	ENV	Q93ZV8		Q93ZV8
133	201	This & ATChloro	AT2G44870	AT2G44870.1	100	0	0	ENV	O22164		O22164
134	202	This & ATChloro	AT3G55250	AT3G55250.1	68.0661	31.9339	0	ENV-STR	Q9M3C6		Q9M3C6
136	203	This & ATChloro	AT3G51140	AT3G51140.1	96.1448	0	3.85524	ENV	Q94C78	not the same	Q9SD32
137	204	This & ATChloro	AT5G23040	AT5G23040.1	100	0	0	ENV	Q9FN50		Q9FN50
na	205	This only	AT2G33380	AT2G33380.1	na	na	na	na	O22788		O22788
356	206	This & ATChloro	AT1G67700	AT1G67700.1	59.7496	0	40.2504	ENV-THY	Q8LDL0		Q8LDL0
139	207	This & ATChloro	AT5G44000	AT5G44000.1				n/a	Q1H5B1		Q1H5B1
403	208	This & ATChloro	AT2G25080	AT2G25080.1	33.7469	33.7764	32.4767	Mix	P52032		P52032
350	209	This & ATChloro	AT3G44380	AT3G44380.1				n/a	Q9M287		Q9M287
258	210	This & ATChloro	AT3G45890	AT3G45890.1	100	0	0	ENV	Q7X6P3		Q7X6P3
257	211	This & ATChloro	AT2G31190	AT2G31190.1	100	0	0	ENV	Q9SJX7		Q9SJX7
na	212	This only	AT5G49820	AT5G49820.1	na	na	na	na	Q93YU2		Q93YU2
404	213	This & ATChloro	AT3G63490	AT3G63490.1	31.1191	60.5621	8.3188	STR-ENV	Q9LY66	not the same	Q3EAE9
405	214	This & ATChloro	ATCG00830	ATCG00830.1	21.2126	78.7874	0	STR-ENV	P56791		P56791
406	215	This & ATChloro	AT2G43030	AT2G43030.1	20.7545	77.2482	1.99733	STR-ENV	Q9SKX4		Q9SKX4
407	216	This & ATChloro	AT1G05190	AT1G05190.1	28.7369	71.2631	0	STR-ENV	O23049		O23049
408	217	This & ATChloro	AT3G44890	AT3G44890.1	26.7871	60.3235	12.8894	STR-ENV	P25864		P25864
409	218	This & ATChloro	AT5G13510	AT5G13510.1	26.5815	63.1861	10.2324	STR-ENV	Q9FY50		Q9FY50
410	219	This & ATChloro	AT1G32990	AT1G32990.1	25.2335	46.747	28.0196	Mix	Q9MAP3		Q9MAP3
411	220	This & ATChloro	AT3G27830	AT3G27830.1	37.7879	50.0902	12.1218	STR-ENV	P36210		P36210
412	221	This & ATChloro	AT1G78630	AT1G78630.1	39.7497	53.8747	6.37558	STR-ENV	Q9SYL9		Q9SYL9
413	222	This & ATChloro	AT4G01310	AT4G01310.1	26.7245	64.7026	8.57286	STR-ENV	O04603		O04603
414	223	This & ATChloro	AT3G25920	AT3G25920.1	21.9029	78.0971	0	STR-ENV	P25873		P25873
415	224	This & ATChloro	ATCG00790	ATCG00790.1	44.4229	55.5771	0	STR-ENV	P56793		P56793
142	225	This & ATChloro	AT3G54210	AT3G54210.1	53.0169	46.9831	0	ENV-STR	Q9M385		Q9M385
416	226	This & ATChloro	AT4G17560	AT4G17560.1	43.2218	56.7782	0	STR-ENV	Q8W463	not the same	O23597
143	227	This & ATChloro	AT5G47190	AT5G47190.1	50.1206	49.8794	0	ENV-STR	Q8RXX5	not the same	Q8LBV7
144	228	This & ATChloro	ATCG00660	ATCG00660.1	57.81	42.19	0	ENV-STR	P56794		P56794
417	229	This & ATChloro	AT1G35680	AT1G35680.1	31.3538	68.6462	0	STR-ENV	P51412		P51412
418	230	This & ATChloro	ATCG00810	ATCG00810.1	24.1982	71.1443	4.65747	STR-ENV	P56795		P56795
419	231	This & ATChloro	ATCG00840	ATCG00840.1	21.0381	78.9619	0	STR-ENV	P61845		P61845
145	232	This & ATChloro	AT5G54600	AT5G54600.1	54.7461	45.2539	0	ENV-STR	P92959		P92959
146	233	This & ATChloro	AT5G40950	AT5G40950.1	59.2382	40.7618	0	ENV-STR	Q9FLN4		Q9FLN4
420	234	This & ATChloro	AT2G33450	AT2G33450.1	26.2126	73.7874	0	STR-ENV	O22795		O22795
421	235	This & ATChloro	AT5G65220	AT5G65220.1	43.5503	45.972	10.4777	STR-ENV	Q9FJP3		Q9FJP3
423	236	This & ATChloro	ATCG00760	ATCG00760.1	39.0036	60.9964	0	STR-ENV	P62117		P62117
424	237	This & ATChloro	ATCG00770	ATCG00770.1	20.0109	63.4826	16.5065	Mix	P56801		P56801
425	238	This & ATChloro	AT1G74970	AT1G74970.1	32.6339	67.3661	0	STR-ENV	Q9XJ27		Q9XJ27
426	239	This & ATChloro	ATCG00330	ATCG00330.1	28.5536	71.4464	0	STR-ENV	P56804		P56804
427	240	This & ATChloro	ATCG01120	ATCG01120.1	38.2852	47.8983	13.8165	STR-ENV	P56805		P56805
428	241	This & ATChloro	AT4G34620	AT4G34620.1	40.6691	45.0988	14.2321	STR-ENV	O65686		O65686
429	242	This & ATChloro	AT1G79850	AT1G79850.1	20.6549	49.5289	29.8161	Mix	P16180		P16180
141	243	This & ATChloro	ATCG00650	ATCG00650.1	51.4493	37.5479	11.0028	ENV-STR	P56807		P56807
430	244	This & ATChloro	ATCG00820	ATCG00820.1	32.9704	67.0296	0	STR-ENV	P56808		P56808
431	245	This & ATChloro	AT3G15190	AT3G15190.1	46.8647	53.1353	0	STR-ENV	Q9ASV6		Q9ASV6
432	246	This & ATChloro	AT2G38140	AT2G38140.1	26.2126	73.7874	0	STR-ENV	O80439		O80439
147	247	This & ATChloro	AT2G42770	AT2G42770.1	100	0	0	ENV	Q9SJH9		Q9SJH9
148	248	This & ATChloro	AT5G19750	AT5G19750.1	100	0	0	ENV	F4K2L8	not the same	Q8L9G1
149	249	This & ATChloro	AT5G62720	AT5G62720.1	85.925	0	14.075	ENV	Q8GZ51	not the same	Q8LAK4
150	250	This & ATChloro	AT5G52540	AT5G52540.1	96.6772	0	3.32279	ENV	Q9LTG3		Q9LTG3
151	251	This & ATChloro	AT4G24460	AT4G24460.1	100	0	0	ENV	A1L4X0	not the same	Q9STU9
152	252	This & ATChloro	AT1G32080	AT1G32080.1	98.8259	0	1.17415	ENV	Q9FVQ4		Q9FVQ4
206	253	This & ATChloro	AT4G00370	AT4G00370.1	100	0	0	ENV	Q8GX78		Q8GX78
153	254	This & ATChloro	AT5G06220	AT5G06220.1	100	0	0	ENV	F4K2D7	not the same	Q9FFZ5
154	255	This & ATChloro	AT3G11560	AT3G11560.2	100	0	0	ENV	Q8H0W4		Q8H0W4
155	256	This & ATChloro	AT3G60590	AT3G60590.2 (AT3G60590.1 in ATChloro)	100	0	0	ENV	Q9M201		Q9M201
156	257	This & ATChloro	AT4G28210	AT4G28210.1	100	0	0	ENV	Q9M0I6	not the same	Q8LFF9
157	258	This & ATChloro	AT1G70610	AT1G70610.1	100	0	0	ENV	Q8RY46	not the same	Q9CAB3
158	259	This & ATChloro	AT3G21580	AT3G21580.1 (AT3G21580.2 in ATChloro)	100	0	0	ENV	Q944H2	not the same	Q3EB30
161	260	This & ATChloro	AT1G28530	AT1G28530.2 (AT1G28530.1 in ATChloro)	100	0	0	ENV	Q9SHP4	not the same	Q3ED53
162	261	This & ATChloro	AT5G03910	AT5G03910.1	100	0	0	ENV	Q9LZB8		Q9LZB8
na	262	This only	AT5G64940	AT5G64940.1	na	na	na	na	Q93Y08		Q93Y08
163	263	This & ATChloro	AT4G25450	AT4G25450.1	99.4058	0	0.594186	ENV	Q8LPQ6		Q8LPQ6
164	264	This & ATChloro	AT4G33460	AT4G33460.1	100	0	0	ENV	Q8H1R4		Q8H1R4
159	265	This & ATChloro	AT5G58270	AT5G58270.1	100	0	0	ENV	Q9LVM1	not the same	Q9LF78
168	266	This & ATChloro	AT5G14100	AT5G14100.1	100	0	0	ENV	Q8LEF6		Q8LEF6
169	267	This & ATChloro	AT1G80300	AT1G80300.1	100	0	0	ENV	Q39002		Q39002
170	268	This & ATChloro	AT1G15500	AT1G15500.1	100	0	0	ENV	P92935		P92935
171	269	This & ATChloro	AT4G37270	AT4G37270.1	100	0	0	ENV	Q9M3H5		Q9M3H5
172	270	This & ATChloro	AT4G33520	AT4G33520.2	100	0	0	ENV	Q9SZC9		Q9SZC9
241	271	This & ATChloro	AT4G13590	AT4G13590.1	100	0	0	ENV	Q9T0H9		Q9T0H9
173	272	This & ATChloro	AT5G59250	AT5G59250.1	100	0	0	ENV	Q0WWW9	not the same	Q9FIF2
174	273	This & ATChloro	AT5G16150	AT5G16150.1	100	0	0	ENV	Q56ZZ7	not the same	Q93Z41
na	274	This only	AT5G12170	AT5G12170.2	na	na	na	na	Q8RWL5		Q8RWL5
175	275	This & ATChloro	AT5G10490	AT5G10490.1	100	0	0	ENV	Q56X46	not the same	Q9LXA1
176	276	This & ATChloro	AT4G00290	AT4G00290.1	100	0	0	ENV	Q8VZL4		Q8VZL4
178	277	This & ATChloro	AT1G48460	AT1G48460.1	100	0	0	ENV	Q5PNY9		Q5PNY9
179	278	This & ATChloro	AT5G43745	AT5G43745.1	98.8114	0	1.18865	ENV	Q940Y9	not the same	Q8W4D3
180	279	This & ATChloro	AT5G02940	AT5G02940.1	98.4907	0	1.50929	ENV	Q8VZM7	not the same	Q9LYZ1
165	280	This & ATChloro	AT1G19800	AT1G19800.1	100	0	0	ENV	Q8L4R0		Q8L4R0
166	281	This & ATChloro	AT3G20320	AT3G20320.1	94.5411	0	5.45894	ENV	Q9LTR2	not the same	Q8LDY9
167	282	This & ATChloro	AT1G65410	AT1G65410.1	100	0	0	ENV	Q9AT00		Q9AT00
na	283	This only	AT1G27695	AT1G27695.1	na	na	na	na	Q8VY77		Q8VY77
237	284	This & ATChloro	AT3G57280	AT3G57280.1	100	0	0	ENV	Q93V66	not the same	Q9M2L9
238	285	This & ATChloro	AT2G38550	AT2G38550.1	100	0	0	ENV	Q9ZVH7	not the same	Q8LCL4
181	286	This & ATChloro	AT1G01790	AT1G01790.1	100	0	0	ENV	Q9ZTZ7		Q9ZTZ7
182	287	This & ATChloro	AT4G00630	AT4G00630.1	100	0	0	ENV	O65272		O65272
na	288	This only	AT3G56290	AT3G56290.1	na	na	na	na	Q9LYL4		Q9LYL4
184	289	This & ATChloro	AT5G17520	AT5G17520.1	100	0	0	ENV	Q9LF50		Q9LF50
185	290	This & ATChloro	AT4G32400	AT4G32400.1	100	0	0	ENV	Q9SUV1		Q9SUV1
186	291	This & ATChloro	AT5G01500	AT5G01500.1	94.9249	0	5.0751	ENV	Q9M024	not the same	Q8LCT8
187	292	This & ATChloro	AT1G78180	AT1G78180.1	100	0	0	ENV	Q9C9R4		Q9C9R4
188	293	This & ATChloro	AT5G42130	AT5G42130.1	98.6584	1.34164	0	ENV	Q9FHX2		Q9FHX2
189	294	This & ATChloro	AT2G35800	AT2G35800.1	100	0	0	ENV	Q8VZP7		Q8VZP7
190	295	This & ATChloro	AT3G51870	AT3G51870.1	100	0	0	ENV	O65023		O65023
191	296	This & ATChloro	AT4G39460	AT4G39460.1	91.2212	0	8.77875	ENV	Q94AG6	not the same	Q9SVB2
na	297	This only	AT1G34065	AT1G34065.1	na	na	na	na	F4HT41		F4HT41
na	298	This only	AT2G26360	AT2G26360.1	na	na	na	na	F4IUJ2		F4IUJ2
192	299	This & ATChloro	AT5G22830	AT5G22830.1	92.5757	0	7.42425	ENV	Q058N4	not the same	Q9FFC4
193	300	This & ATChloro	AT3G13070	AT3G13070.1	100	0	0	ENV	Q9LK65		Q9LK65
194	301	This & ATChloro	AT1G55930	AT1G55930.1	100	0	0	ENV	Q84R21		Q84R21
195	302	This & ATChloro	AT2G02590	AT2G02590.1	100	0	0	ENV	O64717	not the same	Q6E280
196	303	This & ATChloro	AT2G21340	AT2G21340.1	100	0	0	ENV	Q8W4G3		Q8W4G3
197	304	This & ATChloro	AT2G26900	AT2G26900.1	71.8354	0	28.1646	ENV-THY	Q1EBV7	not the same	Q8S2V7
198	305	This & ATChloro	AT3G56160	AT3G56160.1	100	0	0	ENV	F4IZC4	not the same	Q9LYM5
199	306	This & ATChloro	AT1G78560	AT1G78560.1	100	0	0	ENV	Q93YR2		Q93YR2
200	307	This & ATChloro	AT2G16800	AT2G16800.1				n/a	Q9SLD9	not the same	Q8LCZ2
201	308	This & ATChloro	AT5G64290	AT5G64290.1	76.1144	0	23.8856	ENV-THY	Q9FMF7		Q9FMF7
202	309	This & ATChloro	AT5G64280	AT5G64280.1	100	0	0	ENV	Q9FMF8	not the same	Q56WI1
203	310	This & ATChloro	AT5G12860	AT5G12860.1	81.7558	0	18.2442	ENV-THY	Q9LXV3		Q9LXV3
204	311	This & ATChloro	AT3G26570	AT3G26570.1	100	0	0	ENV	Q38954		Q38954
205	312	This & ATChloro	AT2G29650	AT2G29650.1	100	0	0	ENV	O82390		O82390
207	313	This & ATChloro	AT3G46980	AT3G46980.1	100	0	0	ENV	Q66GI9	not the same	Q3EAN9
208	314	This & ATChloro	AT5G17630	AT5G17630.1	100	0	0	ENV	Q9LF61	not the same	Q56ZD2
na	315	This only	AT5G54800	AT5G54800.1	na	na	na	na	Q9M5A9		Q9M5A9
209	316	This & ATChloro	AT5G33320	AT5G33320.1	100	0	0	ENV	Q8RXN3	not the same	P92991
na	317	This only	AT3G01550	AT3G01550.1	na	na	na	na	Q8H0T6		Q8H0T6
210	318	This & ATChloro	AT5G46110	AT5G46110.1	78.098	0	21.902	ENV-THY	Q9ZSR7	not the same	Q8LB04
na	319	This only	AT4G38380	AT4G38380.1	na	na	na	na	Q9SVE7		Q9SVE7
na	320	This only	AT4G39030	AT4G39030.1	na	na	na	na	Q945F0		Q945F0
212	321	This & ATChloro	AT1G31410	AT1G31410.1	100	0	0	ENV	Q66GJ0		Q66GJ0
233	322	This & ATChloro	AT1G67080	AT1G67080.1	100	0	0	ENV	Q8LFP9		Q8LFP9
434	323	This & ATChloro	AT2G24020	AT2G24020.1	21.6486	78.3514	0	STR-ENV	O82230		O82230
435	324	This & ATChloro	AT5G14910	AT5G14910.1	24.2264	75.7736	0	STR-ENV	Q93VK7		Q93VK7
217	325	This & ATChloro	AT1G71240	AT1G71240.1	100	0	0	ENV	Q9FVV0		Q9FVV0
219	326	This & ATChloro	AT2G38695	AT2G38695.1				n/a	Q6DSR9		Q6DSR9
221	327	This & ATChloro	AT5G63040	AT5G63040.1	100	0	0	ENV	Q9FM48	not the same	Q8LB90
223	328	This & ATChloro	AT2G36835	AT2G36835.1	100	0	0	ENV	Q8W455		Q8W455
309	329	This & ATChloro	AT1G25375	AT1G25375.1	100	0	0	ENV	Q682P6	not the same	Q67Z80
365	330	This & ATChloro	AT1G55450	AT1G55450.1	100	0	0	ENV	Q9ZVU4		Q9ZVU4
358	331	This & ATChloro	AT1G11320	AT1G11320.1	100	0	0	ENV	Q9SXB7		Q9SXB7
359	332	This & ATChloro	AT5G63050	AT5G63050.1	100	0	0	ENV	Q6NM17		Q6NM17
360	333	This & ATChloro	AT4G17540	AT4G17540.1	100	0	0	ENV	Q8RWF2	not the same	O23595
361	334	This & ATChloro	AT3G63390	AT3G63390.1	100	0	0	ENV	Q1H5D6	not the same	Q9LY76
363	335	This & ATChloro	AT5G22210	AT5G22210.1	100	0	0	ENV	Q9C567		Q9C567
225	336	This & ATChloro	AT5G65250	AT5G65250.1	96.5584	0	3.44162	ENV	Q9FJP0		Q9FJP0
321	337	This & ATChloro	AT1G33810	AT1G33810.1	89.5536	0	10.4464	ENV	Q8L9M8		Q8L9M8
228	338	This & ATChloro	AT3G61770	AT3G61770.1	100	0	0	ENV	Q8RXV2	not the same	Q9M361
229	339	This & ATChloro	AT1G44920	AT1G44920.1	100	0	0	ENV	Q9LPD7		Q9LPD7
357	340	This & ATChloro	AT2G43540	AT2G43540.1				n/a	O22868		O22868
na	341	This only	AT1G06510	AT1G06510.1	na	na	na	na	Q84K72		Q84K72
na	342	This only	AT2G35660	AT2G35660.1	na	na	na	na	Q9ZQN9		Q9ZQN9
270	343	This & ATChloro	AT1G49510	AT1G49510.1	100	0	0	ENV	Q9XIB8		Q9XIB8
227	344	This & ATChloro	AT1G56200	AT1G56200.1	100	0	0	ENV	Q9C7J5		Q9C7J5
266	345	This & ATChloro	AT4G15820	AT4G15820.1	100	0	0	ENV	F4JKW8	not the same	O23433
327	346	This & ATChloro	AT5G53860	AT5G53860.2 (AT5G53860.1 in ATChloro)	100	0	0	ENV	Q93W26	not the same	Q8LD30
100	347	This & ATChloro	AT1G24040	AT1G24040.1	100	0	0	ENV	Q9LR91		Q9LR91
371	348	This & ATChloro	AT1G66820	AT1G66820.1	100	0	0	ENV	Q9C9N4		Q9C9N4
230	349	This & ATChloro	AT1G42960	AT1G42960.1	91.417	0	8.58301	ENV	Q9C7S3		Q9C7S3
231	350	This & ATChloro	AT3G02900	AT3G02900.1	93.3458	0	6.65423	ENV	Q9M8T2		Q9M8T2
232	351	This & ATChloro	AT5G16660	AT5G16660.1	87.2744	0	12.7256	ENV	Q8H0X5		Q8H0X5
222	352	This & ATChloro	AT5G42070	AT5G42070.1	80.6068	0	19.3932	ENV-THY	Q8RWR9		Q8RWR9
na	353	This only	AT3G12345	AT3G12345.1	na	na	na	na	Q9LHH3		Q9LHH3
236	354	This & ATChloro	AT4G27700	AT4G27700.1	70.042	0	29.958	ENV-THY	Q94A65	not the same	Q8LEU5
na	355	This only	AT1G18060	AT1G18060.1	na	na	na	na	Q9LM40		Q9LM40
240	356	This & ATChloro	AT3G32930	AT3G32930.1	100	0	0	ENV	Q9LHC4		Q9LHC4
242	357	This & ATChloro	AT5G09995	AT5G09995.2	100	0	0	ENV	Q8GW90	not the same	Q3E9J0
243	358	This & ATChloro	AT1G08530	AT1G08530.1	100	0	0	ENV	Q0WNC2	not the same	Q9FRS9
213	359	This & ATChloro	AT1G64680	AT1G64680.1	72.8377	3.79694	23.3653	ENV-THY	Q9SGU7		Q9SGU7
244	360	This & ATChloro	AT5G13720	AT5G13720.1	99.5614	0.438593	0	ENV	Q9FNA1	not the same	Q8L645
245	361	This & ATChloro	AT4G19390	AT4G19390.1	100	0	0	ENV	Q94JM4		Q94JM4
247	362	This & ATChloro	AT3G08640	AT3G08640.1	100	0	0	ENV	Q9C9Z2		Q9C9Z2
248	363	This & ATChloro	AT5G12470	AT5G12470.1	93.8494	0	6.1506	ENV	Q94CJ5		Q94CJ5
250	364	This & ATChloro	AT5G24690	AT5G24690.1	96.858	0	3.14198	ENV	Q93W02		Q93W02
251	365	This & ATChloro	AT2G37860	AT2G37860.3	100	0	0	ENV	B9DFK5	not the same	Q7XJQ0
214	366	This & ATChloro	AT1G29700	AT1G29700.1	76.1746	23.8254	0	ENV-STR	Q9C535		Q9C535
215	367	This & ATChloro	AT1G54520	AT1G54520.1	100	0	0	ENV	Q8RWI0		Q8RWI0
256	368	This & ATChloro	AT5G20140	AT5G20140.1	62.4425	0	37.5575	ENV-THY	Q8VZ90		Q8VZ90
na	369	This only	AT2G43235	AT2G43235.1	na	na	na	na	Q56Y19		Q56Y19
261	370	This & ATChloro	AT5G08540	AT5G08540.1	97.2863	0	2.71375	ENV	Q93VT6	not the same	Q8LCU2
263	371	This & ATChloro	AT5G23890	AT5G23890.1	100	0	0	ENV	Q9FF91		Q9FF91
264	372	This & ATChloro	AT5G52410	AT5G52410.2 (AT5G52410.1 in ATChloro)	100	0	0	ENV	F4KG64	not the same	Q8RY92
265	373	This & ATChloro	AT3G25680	AT3G25680.1	100	0	0	ENV	F4JA39	not the same	Q9LI75
373	374	This & ATChloro	AT4G13150	AT4G13150.1	100	0	0	ENV	F4JS93	not the same	Q9SVR2
267	375	This & ATChloro	AT4G13670	AT4G13670.1	83.153	0	16.847	ENV-THY	A1A6M1	not the same	Q9SVP5
249	376	This & ATChloro	AT5G22790	AT5G22790.1	100	0	0	ENV	Q9FGP9		Q9FGP9
458	377	This & ATChloro	AT3G08920	AT3G08920.1	44.6964	0	55.3036	THY-ENV	Q9SR92	not the same	Q8RY72
na	378	This only	AT5G12130	AT5G12130.1	na	na	na	na	F4JZG9		F4JZG9
271	379	This & ATChloro	AT2G18245	AT2G18245.1				n/a	Q8S8G6		Q8S8G6
na	380	This only	AT1G73470	AT1G73470.1	na	na	na	na	Q8LAD8		Q8LAD8
268	381	This & ATChloro	AT1G16790	AT1G16790.1	100	0	0	ENV	Q6NQG3		Q6NQG3
272	382	This & ATChloro	ATCG00860	ATCG00860.1	98.0738	0	1.92617	ENV	P56786		P56786
273	383	This & ATChloro	AT1G65260	AT1G65260.1	80.4506	14.0192	5.53016	ENV	O80796		O80796
na	384	This only	AT4G27680	AT4G27680.1	na	na	na	na	Q9T090		Q9T090
na	385	This only	AT1G70480	AT1G70480.1	na	na	na	na	Q9CAL6		Q9CAL6
343	386	This & ATChloro	AT4G32250	AT4G32250.1	100	0	0	ENV	Q8RWX4		Q8RWX4
312	387	This & ATChloro	AT2G32290	AT2G32290.1	100	0	0	ENV	Q8L762		Q8L762
274	388	This & ATChloro	AT4G29130	AT4G29130.1	100	0	0	ENV	Q42525		Q42525
308	389	This & ATChloro	AT2G27490	AT2G27490.1	100	0	0	ENV	Q9ZQH0		Q9ZQH0
43	390	This & ATChloro	AT3G63170	AT3G63170.1	91.6401	8.3599	0	ENV	Q9M1X2		Q9M1X2
314	391	This & ATChloro	AT3G63520	AT3G63520.1	100	0	0	ENV	O65572	not the same	Q8GRI2
na	392	This only	AT4G15440	AT4G15440.1	na	na	na	na	B3LF83	not the same	Q9ZSY9
319	393	This & ATChloro	AT1G26340	AT1G26340.1	100	0	0	ENV	Q9FDW8		Q9FDW8
320	394	This & ATChloro	AT2G40690	AT2G40690.1	100	0	0	ENV	Q949Q0	not the same	Q7XJN4
	395	This & ATChloro	AT1G77590	AT1G77590.1	99.3984	0	0.601615	ENV	Q9CAP8		Q9CAP8
316	396	This & ATChloro	AT5G16010	AT5G16010.1	96.5584	0	3.44162	ENV	Q9LFS3		Q9LFS3
na	397	This only	AT4G13550	AT4G13550.1	na	na	na	na	F4JT30		F4JT30
na	398	This only	AT3G19720	AT3G19720.1	na	na	na	na	Q84N64		Q84N64
276	399	This & ATChloro	AT5G51020	AT5G51020.1	100	0	0	ENV	Q9FI46		Q9FI46
347	400	This & ATChloro	AT3G57090	AT3G57090.1	100	0	0	ENV	Q9M1J1		Q9M1J1
275	401	This & ATChloro	AT2G16070	AT2G16070.2	100	0	0	ENV	Q9XII1		Q9XII1
28	402	This & ATChloro	AT4G27990	AT4G27990.1	96.6415	3.35854	0	ENV	Q9SUE0	not the same	Q8L939
29	403	This & ATChloro	AT3G07430	AT3G07430.1	100	0	0	ENV	Q9SRS3		Q9SRS3
277	404	This & ATChloro	AT3G25690	AT3G25690.1	100	0	0	ENV	Q9LI74		Q9LI74
278	405	This & ATChloro	AT2G28900	AT2G28900.1	90.499	0	9.501	ENV	Q9ZV24	not the same	Q8LGH9
280	406	This & ATChloro	AT5G55510	AT5G55510.1	100	0	0	ENV	Q6NKU9		Q6NKU9
281	407	This & ATChloro	AT3G49560	AT3G49560.1	100	0	0	ENV	Q9SCK3		Q9SCK3
282	408	This & ATChloro	AT5G24650	AT5G24650.1	100	0	0	ENV	Q9FLT9	not the same	Q8L9N9
283	409	This & ATChloro	AT4G26670	AT4G26670.1	100	0	0	ENV	Q94EH2		Q94EH2
284	410	This & ATChloro	AT1G02280	AT1G02280.1	91.8183	0	8.18168	ENV	O23680	not the same	Q94B42
285	411	This & ATChloro	AT5G05000	AT5G05000.1	98.5628	0	1.43716	ENV	Q38906		Q38906
286	412	This & ATChloro	AT3G17970	AT3G17970.1	100	0	0	ENV	Q9LVH5		Q9LVH5
287	413	This & ATChloro	AT3G46740	AT3G46740.1	96.2137	0	3.78629	ENV	Q9STE8		Q9STE8
288	414	This & ATChloro	AT5G19620	AT5G19620.1	100	0	0	ENV	Q9C5J8		Q9C5J8
na	415	This only	AT5G20300	AT5G20300.1	na	na	na	na	Q6S5G3		Q6S5G3
na	416	This only	AT3G16620	AT3G16620.1	na	na	na	na	Q9LUS2		Q9LUS2
289	417	This & ATChloro	AT2G16640	AT2G16640.1	100	0	0	ENV	Q9SLF3	not the same	Q8LPK1
290	418	This & ATChloro	AT4G02510	AT4G02510.1	98.7463	0	1.25369	ENV	O81283		O81283
na	419	This only	AT1G63900	AT1G63900.1	na	na	na	na	Q8L7N4		Q8L7N4
na	420	This only	AT2G25660	AT2G25660.1	na	na	na	na	F4ISL7		F4ISL7
291	421	This & ATChloro	AT3G06510	AT3G06510.1	100	0	0	ENV	Q93Y07	not the same	Q9SDL5
160	422	This & ATChloro	AT2G01320	AT2G01320.1	100	0	0	ENV	Q9ZU35		Q9ZU35
292	423	This & ATChloro	AT1G76405	AT1G76405.2	100	0	0	ENV	Q9FPG2	not the same	Q3ECC7
293	424	This & ATChloro	AT1G20816	AT1G20816.1	100	0	0	ENV	Q6ID99	not the same	Q56ZY5
294	425	This & ATChloro	AT2G17695	AT2G17695.1	100	0	0	ENV	Q8GXB1	not the same	O80565
na	426	This only	AT1G45170	AT1G45170.1	na	na	na	na	Q1H5C9		Q1H5C9
295	427	This & ATChloro	AT3G52230	AT3G52230.1	93.7761	0	6.22388	ENV	Q9SUY2		Q9SUY2
296	428	This & ATChloro	AT5G42960	AT5G42960.1	100	0	0	ENV	Q8H0Y1		Q8H0Y1
297	429	This & ATChloro	AT2G43950	AT2G43950.1	95.6181	0	4.38185	ENV	O80565		O80565
259	430	This & ATChloro	AT2G44640	AT2G44640.1	90.7129	0	9.28706	ENV	O80503		O80503
260	431	This & ATChloro	AT3G06960	AT3G06960.1	100	0	0	ENV	Q9M903		Q9M903
298	432	This & ATChloro	AT3G63160	AT3G63160.1	87.5722	0	12.4278	ENV	Q9M1X3		Q9M1X3
299	433	This & ATChloro	AT2G34585	AT2G34585.1	100	0	0	ENV	Q8S8R9		Q8S8R9
224	434	This & ATChloro	AT5G64816	AT5G64816.1	100	0	0	ENV	Q8L8Q8		Q8L8Q8
na	435	This only	AT3G03870	AT3G03870.2	na	na	na	na	Q9SRW4		Q9SRW4
na	436	This only	AT1G11660	AT1G11660.1	na	na	na	na	Q9SAB1		Q9SAB1
306	437	This & ATChloro	AT3G28220	AT3G28220.1	100	0	0	ENV	Q9LHA6		Q9LHA6
na	438	This only	AT2G36810	AT2G36810.1	na	na	na	na	F4IP13		F4IP13
na	439	This only	AT1G52030	AT1G52030.1	na	na	na	na	Q9SAV1		Q9SAV1
na	440	This only	AT2G39310	AT2G39310.1	na	na	na	na	O80950		O80950
na	441	This only	AT2G39330	AT2G39330.1	na	na	na	na	O80948		O80948
na	442	This only	AT1G16540	AT1G16540.1	na	na	na	na	Q9C5X8		Q9C5X8
na	443	This only	AT3G51420	AT3G51420.1	na	na	na	na	Q9SD07		Q9SD07
na	444	This only	AT3G14210	AT3G14210.1	na	na	na	na	Q9LJG3		Q9LJG3
na	445	This only	AT5G10050	AT5G10050.1	na	na	na	na	Q147P9		Q147P9
na	446	This only	AT1G17720	AT1G17720.1	na	na	na	na	Q39247		Q39247
na	447	This only	AT4G16580	AT4G16580.1	na	na	na	na	Q9SUK9		Q9SUK9
na	448	This only	AT1G64900	AT1G64900.1	na	na	na	na	Q42602		Q42602
na	449	This only	AT5G63030	AT5G63030.1	na	na	na	na	Q8L8T2		Q8L8T2
na	450	This only	AT1G35720	AT1G35720.1	na	na	na	na	Q9SYT0		Q9SYT0
342	451	This & ATChloro	AT1G64850	AT1G64850.1	100	0	0	ENV	Q9XIR0		Q9XIR0
na	452	This only	AT5G53540	AT5G53540.1	na	na	na	na	Q9FJC9		Q9FJC9
na	453	This only	AT5G64970	AT5G64970.1	na	na	na	na	Q9LV81		Q9LV81
na	454	This only	AT3G20240	AT3G20240.1	na	na	na	na	Q9LJX5		Q9LJX5
na	455	This only	AT5G64500	AT5G64500.1	na	na	na	na	Q9FLG8		Q9FLG8
na	456	This only	AT1G13820	AT1G13820.1	na	na	na	na	Q6NL07		Q6NL07
na	457	This only	AT5G40050	AT5G40050.1	na	na	na	na	Q9LUK1		Q9LUK1
na	458	This only	AT2G06010	AT2G06010.1	na	na	na	na	Q8VY85		Q8VY85
na	459	This only	AT3G01660	AT3G01660.1	na	na	na	na	Q9SS89		Q9SS89
na	460	This only	AT4G28000	AT4G28000.1	na	na	na	na	F4JKF8		F4JKF8
na	461	This only	AT2G29700	AT2G29700.1	na	na	na	na	Q9ST43		Q9ST43
na	462	This only	AT5G56850	AT5G56850.1	na	na	na	na	Q9FJS8		Q9FJS8
na	463	This only	AT5G62390	AT5G62390.1	na	na	na	na	Q9LVA0		Q9LVA0
300	464	This & ATChloro	AT5G28540	AT5G28540.1	73.6673	26.3327	0	ENV-STR	Q9LKR3	not the same	Q56Y82
na	465	This only	AT5G42020	AT5G42020.1	na	na	na	na	Q39043		Q39043
325	466	This & ATChloro	AT5G61790	AT5G61790.1	100	0	0	ENV	P29402		P29402
na	467	This only	AT1G08450	AT1G08450.1	na	na	na	na	O04153		O04153
na	468	This only	AT4G24190	AT4G24190.1	na	na	na	na	Q9STX5		Q9STX5
na	469	This only	AT3G44330	AT3G44330.1	na	na	na	na	Q9M292		Q9M292
na	470	This only	AT2G25110	AT2G25110.1	na	na	na	na	Q93ZE8		Q93ZE8
na	471	This only	AT5G20520	AT5G20520.1	na	na	na	na	Q8RXP6	not the same	A0A178UB23
349	472	This & ATChloro	AT1G65020	AT1G65020.1				n/a	Q5XF12		Q5XF12
na	473	This only	AT5G66680	AT5G66680.1	na	na	na	na	Q944K2		Q944K2
na	474	This only	AT2G44490	AT2G44490.1	na	na	na	na	O64883		O64883
318	475	This & ATChloro	AT1G52400	AT1G52400.1	100	0	0	ENV	Q9SE50		Q9SE50
na	476	This only	AT3G57030	AT3G57030.1	na	na	na	na	Q4V3D9		Q4V3D9
na	477	This only	AT4G31500	AT4G31500.1	na	na	na	na	O65782		O65782
678	478	This & ATChloro	AT3G19820	AT3G19820.1	100	0	0	ENV	Q39085		Q39085
na	479	This only	AT5G57655	AT5G57655.2	na	na	na	na	Q9FKK7		Q9FKK7
na	480	This only	AT4G13770	AT4G13770.1	na	na	na	na	P48421		P48421
na	481	This only	AT5G63840	AT5G63840.1	na	na	na	na	Q9FN05		Q9FN05
na	482	This only	AT5G48810	AT5G48810.1	na	na	na	na	Q9ZWT2		Q9ZWT2
na	483	This only	AT1G67730	AT1G67730.1	na	na	na	na	Q8L9C4		Q8L9C4
na	484	This only	AT4G23850	AT4G23850.1	na	na	na	na	Q9T0A0		Q9T0A0
322	485	This & ATChloro	AT2G04350	AT2G04350.1	100	0	0	ENV	Q9SJD4		Q9SJD4
na	486	This only	AT5G13640	AT5G13640.1	na	na	na	na	Q9FNA9		Q9FNA9
na	487	This only	AT5G17770	AT5G17770.1	na	na	na	na	Q9ZNT1		Q9ZNT1
na	488	This only	AT1G50430	AT1G50430.1	na	na	na	na	Q9LDU6		Q9LDU6
na	489	This only	AT1G20050	AT1G20050.1	na	na	na	na	O48962		O48962
na	490	This only	AT2G30490	AT2G30490.1	na	na	na	na	P92994		P92994
na	491	This only	AT4G36220	AT4G36220.1	na	na	na	na	Q42600		Q42600
na	492	This only	AT5G12200	AT5G12200.1	na	na	na	na	Q9FMP3		Q9FMP3
na	493	This only	AT1G04430	AT1G04430.1	na	na	na	na	Q940J9		Q940J9
na	494	This only	AT3G04830	AT3G04830.1	na	na	na	na	Q9CAU9		Q9CAU9
na	495	This only	AT4G24920	AT4G24920.1	na	na	na	na	P0DI74		P0DI74
na	496	This only	AT5G14030	AT5G14030.1	na	na	na	na	Q94BY3		Q94BY3
na	497	This only	AT1G48440	AT1G48440.1	na	na	na	na	Q8LDS7		Q8LDS7
na	498	This only	AT5G42570	AT5G42570.1	na	na	na	na	Q93XZ7		Q93XZ7
na	499	This only	AT3G17780	AT3G17780.1	na	na	na	na	Q9LSH0		Q9LSH0
na	500	This only	AT1G29310	AT1G29310.1	na	na	na	na	Q8RWJ5		Q8RWJ5
na	501	This only	AT4G12300	AT4G12300.1	na	na	na	na	Q9STI1		Q9STI1
na	502	This only	AT1G21750	AT1G21750.1	na	na	na	na	Q9XI01		Q9XI01
na	503	This only	AT1G77510	AT1G77510.1	na	na	na	na	Q9SRG3		Q9SRG3
na	504	This only	AT3G54960	AT3G54960.1	na	na	na	na	Q8VX13		Q8VX13
na	505	This only	AT5G60640	AT5G60640.1	na	na	na	na	Q9FF55		Q9FF55
na	506	This only	AT2G47470	AT2G47470.1	na	na	na	na	O22263		O22263
na	507	This only	AT1G35620	AT1G35620.1	na	na	na	na	Q94F09		Q94F09
na	508	This only	AT4G21150	AT4G21150.1	na	na	na	na	Q93Z16		Q93Z16
na	509	This only	AT3G51830	AT3G51830.1	na	na	na	na	Q96328		Q96328
na	510	This only	AT5G39590	AT5G39590.1	na	na	na	na	Q9FKA3		Q9FKA3
na	511	This only	AT1G26120	AT1G26120.1	na	na	na	na	Q8VYP9		Q8VYP9
na	512	This only	AT3G59920	AT3G59920.1	na	na	na	na	O24653		O24653
na	513	This only	AT1G56330	AT1G56330.1	na	na	na	na	Q01474		Q01474
na	514	This only	AT3G46830	AT3G46830.1	na	na	na	na	Q96283		Q96283
na	515	This only	AT4G09720	AT4G09720.1	na	na	na	na	Q948K8		Q948K8
na	516	This only	AT5G46860	AT5G46860.1	na	na	na	na	P93654		P93654
na	517	This only	AT5G65270	AT5G65270.1	na	na	na	na	Q9FJN8		Q9FJN8
na	518	This only	AT1G43890	AT1G43890.1	na	na	na	na	O23657		O23657
na	519	This only	AT1G06400	AT1G06400.1	na	na	na	na	P28185		P28185
335	520	This & ATChloro	AT3G46060	AT3G46060.1	100	0	0	ENV	P28186		P28186
336	521	This & ATChloro	AT4G17530	AT4G17530.1	100	0	0	ENV	Q9SEH3	not the same	Q8W4S8
337	522	This & ATChloro	AT4G17170	AT4G17170.1	100	0	0	ENV	P92963		P92963
341	523	This & ATChloro	AT2G44610	AT2G44610.1	100	0	0	ENV	O80501		O80501
338	524	This & ATChloro	AT1G22740	AT1G22740.1	100	0	0	ENV	O04157		O04157
na	525	This only	AT4G18430	AT4G18430.1	na	na	na	na	O49513		O49513
340	526	This & ATChloro	AT4G35860	AT4G35860.1				n/a	Q38922		Q38922
na	527	This only	AT3G53610	AT3G53610.1	na	na	na	na	O24466		O24466
na	528	This only	AT1G09630	AT1G09630.1	na	na	na	na	O04486		O04486
na	529	This only	AT1G52280	AT1G52280.1	na	na	na	na	Q9C820		Q9C820
na	530	This only	AT3G18820	AT3G18820.1	na	na	na	na	Q9LS94		Q9LS94
na	531	This only	AT2G20990	AT2G20990.1	na	na	na	na	Q9SKR2		Q9SKR2
na	532	This only	AT1G07670	AT1G07670.1	na	na	na	na	Q9XES1	not the same	Q9XES1
na	533	This only	AT3G10260	AT3G10260.1	na	na	na	na	Q9SS37		Q9SS37
na	534	This only	AT1G10950	AT1G10950.1	na	na	na	na	Q940G0		Q940G0
na	535	This only	AT5G10840	AT5G10840.1	na	na	na	na	F4KIB2		F4KIB2
na	536	This only	AT4G12650	AT4G12650.1	na	na	na	na	F4JRE0		F4JRE0
na	537	This only	AT3G54840	AT3G54840.1	na	na	na	na	Q9CB01		Q9CB01
na	538	This only	AT3G56190	AT3G56190.1	na	na	na	na	Q9SPE6		Q9SPE6
na	539	This only	AT1G23490	AT1G23490.1	na	na	na	na	Q9LQC8		Q9LQC8
na	540	This only	AT3G49870	AT3G49870.1	na	na	na	na	Q8VY57		Q8VY57
na	541	This only	AT3G09840	AT3G09840.1	na	na	na	na	P54609		P54609
na	542	This only	AT2G20760	AT2G20760.1	na	na	na	na	Q9SKU1		Q9SKU1
na	543	This only	AT3G11130	AT3G11130.1	na	na	na	na	Q0WNJ6		Q0WNJ6
na	544	This only	AT5G42080	AT5G42080.1	na	na	na	na	P42697		P42697
na	545	This only	AT1G59610	AT1G59610.1	na	na	na	na	Q9LQ55		Q9LQ55
na	546	This only	AT2G14120	AT2G14120.1	na	na	na	na	Q8LFT2		Q8LFT2
na	547	This only	AT3G60190	AT3G60190.1	na	na	na	na	Q9FNX5		Q9FNX5
na	548	This only	AT5G25250	AT5G25250.1	na	na	na	na	Q501E6		Q501E6
na	549	This only	AT4G04910	AT4G04910.1	na	na	na	na	Q9M0Y8		Q9M0Y8
na	550	This only	AT4G33625	AT4G33625.1	na	na	na	na	Q8GXK1		Q8GXK1
na	551	This only	AT3G13870	AT3G13870.1	na	na	na	na	P93042		P93042
na	552	This only	AT4G11220	AT4G11220.1	na	na	na	na	Q9SUT9		Q9SUT9
na	553	This only	AT4G34450	AT4G34450.1	na	na	na	na	Q0WW26		Q0WW26
na	554	This only	AT4G32150	AT4G32150.1	na	na	na	na	O49377		O49377
na	555	This only	AT5G11150	AT5G11150.1	na	na	na	na	Q9LFP1		Q9LFP1
na	556	This only	AT1G04750	AT1G04750.1	na	na	na	na	Q9ZTW3		Q9ZTW3
na	557	This only	AT5G39510	AT5G39510.1	na	na	na	na	Q9SEL6		Q9SEL6
na	558	This only	AT2G38020	AT2G38020.1	na	na	na	na	Q93VQ0		Q93VQ0
na	559	This only	AT5G67560	AT5G67560.1	na	na	na	na	Q93Y31		Q93Y31
na	560	This only	AT5G04990	AT5G04990.1	na	na	na	na	Q9FF75		Q9FF75
na	561	This only	AT3G11820	AT3G11820.1	na	na	na	na	Q9ZSD4		Q9ZSD4
328	562	This & ATChloro	AT1G72150	AT1G72150.1	100	0	0	ENV	Q56WK6		Q56WK6
na	563	This only	AT1G22850	AT1G22850.1	na	na	na	na	O23137		O23137
na	564	This only	AT3G50380	AT3G50380.1	na	na	na	na	F4J0L9		F4J0L9
na	565	This only	AT3G54860	AT3G54860.1	na	na	na	na	Q94KJ7		Q94KJ7
na	566	This only	AT1G08190	AT1G08190.1	na	na	na	na	P93043		P93043
na	567	This only	AT1G73650	AT1G73650.1	na	na	na	na	A8MQG9	not the same	F4HRY1
na	568	This only	AT4G22690	AT4G22690.1	na	na	na	na	F4JLY4		F4JLY4
na	569	This only	AT2G24180	AT2G24180.1	na	na	na	na	O65787		O65787
na	570	This only	AT1G65820	AT1G65820.1	na	na	na	na	Q94BY2	not the same	F4IBL0
na	571	This only	AT4G17140	AT4G17140.1	na	na	na	na	F4JNE2		F4JNE2
na	572	This only	AT2G32240	AT2G32240.1	na	na	na	na	F4ISU2		F4ISU2
na	573	This only	AT5G11560	AT5G11560.1	na	na	na	na	F4JXW9		F4JXW9
na	574	This only	AT4G33090	AT4G33090.1	na	na	na	na	Q8VZH2		Q8VZH2
na	575	This only	AT2G16600	AT2G16600.1	na	na	na	na	Q38900		Q38900
na	576	This only	AT5G12140	AT5G12140.1	na	na	na	na	Q945Q1		Q945Q1
303	577	This & ATChloro	AT3G09440	AT3G09440.1	72.4726	26.0435	1.48393	ENV-STR	O65719		O65719
na	578	This only	AT5G56030	AT5G56030.1	na	na	na	na	P55737		P55737
na	579	This only	AT2G24200	AT2G24200.1	na	na	na	na	P30184		P30184
na	580	This only	AT3G22110	AT3G22110.1	na	na	na	na	O81148		O81148
na	581	This only	AT1G47250	AT1G47250.1	na	na	na	na	O23712		O23712
na	582	This only	AT4G31300	AT4G31300.1	na	na	na	na	Q8LD27		Q8LD27
na	583	This only	AT4G24820	AT4G24820.1	na	na	na	na	Q93Y35		Q93Y35
na	584	This only	AT4G34870	AT4G34870.1	na	na	na	na	Q42406		Q42406
na	585	This only	AT1G24510	AT1G24510.1	na	na	na	na	O04450		O04450
329	586	This & ATChloro	AT5G09810	AT5G09810.1	46.0215	53.9785	0	STR-ENV	P53492		P53492
na	587	This only	AT1G64330	AT1G64330.1	na	na	na	na	Q9C7V7		Q9C7V7
na	588	This only	AT5G19770	AT5G19770.1	na	na	na	na	Q56WH1		Q56WH1
na	589	This only	AT5G62690	AT5G62690.1	na	na	na	na	Q56YW9		Q56YW9
na	590	This only	AT3G16640	AT3G16640.1	na	na	na	na	P31265		P31265
324	591	This & ATChloro	AT4G09320	AT4G09320.1	86.4763	13.5237	0	ENV	P39207		P39207
317	592	This & ATChloro	AT3G16470	AT3G16470.1				n/a	O04309		O04309
na	593	This only	AT4G14880	AT4G14880.1	na	na	na	na	P47998		P47998
na	594	This only	AT1G65960	AT1G65960.2	na	na	na	na	Q42472		Q42472
na	595	This only	AT4G13940	AT4G13940.1	na	na	na	na	O23255		O23255
na	596	This only	AT5G17920	AT5G17920.1	na	na	na	na	O50008		O50008
na	597	This only	AT3G03780	AT3G03780.1	na	na	na	na	Q9SRV5		Q9SRV5
na	598	This only	AT1G70410	AT1G70410.1	na	na	na	na	Q94CE4		Q94CE4
na	599	This only	AT2G40840	AT2G40840.1	na	na	na	na	Q8RXD9		Q8RXD9
na	600	This only	AT2G36530	AT2G36530.1	na	na	na	na	P25696		P25696
na	601	This only	AT2G36460	AT2G36460.1	na	na	na	na	Q9SJQ9		Q9SJQ9
na	602	This only	AT3G52930	AT3G52930.1	na	na	na	na	Q9LF98		Q9LF98
na	603	This only	AT1G07110	AT1G07110.1	na	na	na	na	Q9MB58		Q9MB58
na	604	This only	AT1G13440	AT1G13440.1	na	na	na	na	Q9FX54		Q9FX54
na	605	This only	AT1G04410	AT1G04410.1	na	na	na	na	P93819		P93819
na	606	This only	AT5G11670	AT5G11670.1	na	na	na	na	Q9LYG3		Q9LYG3
na	607	This only	AT3G46970	AT3G46970.1	na	na	na	na	Q9SD76		Q9SD76
na	608	This only	AT2G42600	AT2G42600.1	na	na	na	na	Q5GM68		Q5GM68
na	609	This only	AT1G50480	AT1G50480.1	na	na	na	na	Q9SPK5		Q9SPK5
na	610	This only	AT3G55440	AT3G55440.1	na	na	na	na	P48491		P48491
na	611	This only	AT1G65930	AT1G65930.1	na	na	na	na	Q9SRZ6		Q9SRZ6
na	612	This only	AT3G12670	AT3G12670.1	na	na	na	na	Q9LTW8		Q9LTW8
na	613	This only	AT3G44310	AT3G44310.1	na	na	na	na	P32961		P32961
na	614	This only	AT2G42690	AT2G42690.1	na	na	na	na	Q9SJI7		Q9SJI7
na	615	This only	AT3G15730	AT3G15730.1	na	na	na	na	Q38882		Q38882
na	616	This only	AT5G51970	AT5G51970.1	na	na	na	na	Q9FJ95		Q9FJ95
na	617	This only	AT4G24220	AT4G24220.1	na	na	na	na	Q9STX2		Q9STX2
na	618	This only	AT2G38230	AT2G38230.1	na	na	na	na	O80448		O80448
na	619	This only	AT1G19670	AT1G19670.1	na	na	na	na	O22527		O22527
na	620	This only	AT5G44020	AT5G44020.1	na	na	na	na	Q9FNC4		Q9FNC4
na	621	This only	AT2G20630	AT2G20630.1	na	na	na	na	Q9SIU8		Q9SIU8
na	622	This only	AT1G07890	AT1G07890.1	na	na	na	na	Q05431		Q05431
na	623	This only	AT4G02520	AT4G02520.1	na	na	na	na	P46422		P46422
na	624	This only	AT2G30870	AT2G30870.1	na	na	na	na	P42761		P42761
631	625	This & ATChloro	AT2G21660	AT2G21660.1	8.63115	0	91.3688	THY	Q03250		Q03250
na	626	This only	AT1G76010	AT1G76010.1	na	na	na	na	Q93VA8		Q93VA8
na	627	This only	AT2G23350	AT2G23350.1	na	na	na	na	O22173		O22173
na	628	This only	AT5G47210	AT5G47210.1	na	na	na	na	Q9LVT8		Q9LVT8
na	629	This only	AT5G41790	AT5G41790.1	na	na	na	na	F4JZY1		F4JZY1
na	630	This only	AT4G09000	AT4G09000.1	na	na	na	na	P42643		P42643
na	631	This only	AT5G38480	AT5G38480.1	na	na	na	na	P42644		P42644
na	632	This only	AT5G16050	AT5G16050.1	na	na	na	na	P42645		P42645
na	633	This only	AT5G10450	AT5G10450.1	na	na	na	na	P48349		P48349
na	634	This only	AT2G42590	AT2G42590.1	na	na	na	na	Q96299		Q96299
na	635	This only	AT1G22300	AT1G22300.1	na	na	na	na	P48347		P48347
na	636	This only	AT5G01750	AT5G01750.1	na	na	na	na	Q9LZX1		Q9LZX1
na	637	This only	AT1G18080	AT1G18080.1	na	na	na	na	O24456		O24456
na	638	This only	AT1G31340	AT1G31340.1	na	na	na	na	Q9SHE7		Q9SHE7
na	639	This only	AT1G54040	AT1G54040.2	na	na	na	na	Q8RY71		Q8RY71
na	640	This only	AT5G04430	AT5G04430.1	na	na	na	na	Q9LZ82		Q9LZ82
na	641	This only	AT1G20450	AT1G20450.1	na	na	na	na	P42759		P42759
na	642	This only	AT2G44060	AT2G44060.1	na	na	na	na	O80576		O80576
na	643	This only	AT1G08830	AT1G08830.1	na	na	na	na	P24704		P24704
na	644	This only	AT1G19570	AT1G19570.1	na	na	na	na	Q9FWR4		Q9FWR4
na	645	This only	AT3G12490	AT3G12490.1	na	na	na	na	Q8H0X6		Q8H0X6
na	646	This only	AT1G54100	AT1G54100.1	na	na	na	na	Q9SYG7		Q9SYG7
354	647	This & ATChloro	AT2G31570	AT2G31570.1				n/a	O04922		O04922
na	648	This only	AT1G30580	AT1G30580.1	na	na	na	na	Q9SA73		Q9SA73
na	649	This only	AT5G27470	AT5G27470.1	na	na	na	na	Q39230		Q39230
na	650	This only	AT3G10950	AT3G10950.1	na	na	na	na	Q9SRK6		Q9SRK6
644	651	This & ATChloro	AT1G07920	AT1G07920.1	11.4388	9.30212	79.2591	THY	Q0WL56	not the same	Q56Z84
na	652	This only	AT3G13920	AT3G13920.1	na	na	na	na	P41376		P41376
na	653	This only	AT1G57720	AT1G57720.1	na	na	na	na	Q9FVT2		Q9FVT2
na	654	This only	AT5G19510	AT5G19510.1	na	na	na	na	Q9SCX3		Q9SCX3
na	655	This only	AT1G26630	AT1G26630.1	na	na	na	na	Q93VP3		Q93VP3
na	656	This only	AT1G56070	AT1G56070.1	na	na	na	na	Q9ASR1		Q9ASR1
na	657	This only	AT3G09200	AT3G09200.1	na	na	na	na	Q42112		Q42112
646	658	This & ATChloro	AT2G27710	AT2G27710.1	100	0	0	ENV	Q9SLF7		Q9SLF7
na	659	This only	AT5G57290	AT5G57290.1	na	na	na	na	Q9LVC9		Q9LVC9
na	660	This only	AT3G09630	AT3G09630.1	na	na	na	na	Q9SF40		Q9SF40
na	661	This only	AT3G25520	AT3G25520.1	na	na	na	na	Q8LBI1		Q8LBI1
na	662	This only	AT1G74050	AT1G74050.1	na	na	na	na	Q9C9C5		Q9C9C5
na	663	This only	AT2G47610	AT2G47610.1	na	na	na	na	P49692		P49692
na	664	This only	AT2G01250	AT2G01250.1	na	na	na	na	P60040		P60040
na	665	This only	AT2G44120	AT2G44120.1	na	na	na	na	P60039		P60039
na	666	This only	AT2G18020	AT2G18020.1	na	na	na	na	P46286		P46286
na	667	This only	AT1G33120	AT1G33120.1	na	na	na	na	P49209		P49209
na	668	This only	AT1G08360	AT1G08360.1	na	na	na	na	Q8VZB9		Q8VZB9
647	669	This & ATChloro	AT2G37190	AT2G37190.1	86.4763	13.5237	0	ENV	P50883		P50883
na	670	This only	AT4G27090	AT4G27090.1	na	na	na	na	Q9T043		Q9T043
649	671	This & ATChloro	AT2G42740	AT2G42740.1	100	0	0	ENV	P42795	not the same	Q0WQZ1
650	672	This & ATChloro	AT1G27400	AT1G27400.1	100	0	0	ENV	Q93VI3		Q93VI3
na	673	This only	AT3G05590	AT3G05590.1	na	na	na	na	P42791		P42791
652	674	This & ATChloro	AT5G27770	AT5G27770.1				n/a	Q9FE58		Q9FE58
na	675	This only	AT1G04480	AT1G04480.1	na	na	na	na	P49690		P49690
na	676	This only	AT3G49910	AT3G49910.1	na	na	na	na	P51414		P51414
654	677	This & ATChloro	AT4G15000	AT4G15000.1				n/a	P51419		P51419
na	678	This only	AT1G72370	AT1G72370.1	na	na	na	na	Q08682		Q08682
na	679	This only	AT2G17360	AT2G17360.1	na	na	na	na	Q93VH9		Q93VH9
na	680	This only	AT2G37270	AT2G37270.1	na	na	na	na	Q9ZUT9		Q9ZUT9
na	681	This only	AT5G10360	AT5G10360.1	na	na	na	na	P51430		P51430
na	682	This only	AT5G20290	AT5G20290.1	na	na	na	na	Q93VG5		Q93VG5
na	683	This only	AT5G15200	AT5G15200.1	na	na	na	na	Q9LXG1		Q9LXG1
na	684	This only	AT4G25740	AT4G25740.1	na	na	na	na	Q9SW09		Q9SW09
na	685	This only	AT5G23740	AT5G23740.1	na	na	na	na	P42733		P42733
na	686	This only	AT3G60770	AT3G60770.1	na	na	na	na	P59223		P59223
661	687	This & ATChloro	AT2G36160	AT2G36160.1	94.1128	5.88719	0	ENV	Q9SIH0		Q9SIH0
662	688	This & ATChloro	AT3G11510	AT3G11510.1	86.4763	13.5237	0	ENV	Q9CAX6		Q9CAX6
663	689	This & ATChloro	AT1G04270	AT1G04270.1	100	0	0	ENV	Q08112		Q08112
na	690	This only	AT1G07770	AT1G07770.1	na	na	na	na	P42798		P42798
664	691	This & ATChloro	AT1G22780	AT1G22780.1	100	0	0	ENV	P34788		P34788
na	692	This only	AT3G45030	AT3G45030.1	na	na	na	na	P49200		P49200
na	693	This only	AT3G53890	AT3G53890.1	na	na	na	na	Q9M337		Q9M337
na	694	This only	AT5G27700	AT5G27700.1	na	na	na	na	Q3E902		Q3E902
na	695	This only	AT3G09680	AT3G09680.1	na	na	na	na	Q9SF35		Q9SF35
na	696	This only	AT2G16360	AT2G16360.1	na	na	na	na	Q9SIW5		Q9SIW5
na	697	This only	AT3G10090	AT3G10090.1	na	na	na	na	Q9SR73		Q9SR73
na	698	This only	AT5G64140	AT5G64140.1	na	na	na	na	P34789		P34789
na	699	This only	AT5G40770	AT5G40770.1	na	na	na	na	O04331		O04331
na	700	This only	AT5G55070	AT5G55070.1	na	na	na	na	Q9FLQ4		Q9FLQ4
na	701	This only	AT2G19860	AT2G19860.1	na	na	na	na	P93834		P93834
666	702	This & ATChloro	AT1G53240	AT1G53240.1	37.214	53.8328	8.95329	STR-ENV	Q9ZP06		Q9ZP06
na	703	This only	AT2G38670	AT2G38670.1	na	na	na	na	Q9ZVI9		Q9ZVI9
na	704	This only	AT4G11010	AT4G11010.1	na	na	na	na	O49203	not the same	Q9C920
na	705	This only	AT5G63400	AT5G63400.1	na	na	na	na	O82514		O82514
na	706	This only	AT1G53000	AT1G53000.1	na	na	na	na	Q9C920		Q9C920
na	707	This only	AT1G11860	AT1G11860.1	na	na	na	na	O65396		O65396
na	708	This only	AT4G37930	AT4G37930.1	na	na	na	na	Q9SZJ5		Q9SZJ5
na	709	This only	AT3G02090	AT3G02090.1	na	na	na	na	Q42290		Q42290
na	710	This only	AT5G43970	AT5G43970.1	na	na	na	na	Q9FNC9		Q9FNC9
na	711	This only	ATMG00160	ATMG00160.1	na	na	na	na	P93285		P93285
na	712	This only	AT5G13430	AT5G13430.1	na	na	na	na	Q94JS0		Q94JS0
na	713	This only	AT5G08530	AT5G08530.1	na	na	na	na	Q9FNN5		Q9FNN5
na	714	This only	AT4G16450	AT4G16450.1	na	na	na	na	Q84W12		Q84W12
na	715	This only	AT5G52840	AT5G52840.1	na	na	na	na	Q9FLX7		Q9FLX7
na	716	This only	AT4G32470	AT4G32470.1	na	na	na	na	Q9SUU5		Q9SUU5
na	717	This only	AT1G28690	AT1G28690.1	na	na	na	na	Q1PFQ9		Q1PFQ9
na	718	This only	AT2G21870	AT2G21870.1	na	na	na	na	Q9SJ12		Q9SJ12
na	719	This only	AT5G08670	AT5G08670.1	na	na	na	na	P83483		P83483
na	720	This only	ATMG00640	ATMG00640.1	na	na	na	na	Q04613		Q04613
na	721	This only	AT5G14040	AT5G14040.1	na	na	na	na	Q9FMU6		Q9FMU6
na	722	This only	AT3G08580	AT3G08580.1	na	na	na	na	P31167		P31167
na	723	This only	AT5G13490	AT5G13490.1	na	na	na	na	P40941		P40941
na	724	This only	AT5G19760	AT5G19760.1	na	na	na	na	Q9C5M0		Q9C5M0
na	725	This only	AT5G46800	AT5G46800.1	na	na	na	na	Q93XM7		Q93XM7
na	726	This only	AT3G01280	AT3G01280.1	na	na	na	na	Q9SRH5		Q9SRH5
na	727	This only	AT5G15090	AT5G15090.1	na	na	na	na	Q9SMX3		Q9SMX3
na	728	This only	AT5G20090	AT5G20090.1	na	na	na	na	Q949R9		Q949R9
na	729	This only	AT5G27540	AT5G27540.1	na	na	na	na	Q8RXF8		Q8RXF8
na	730	This only	AT3G27930	AT3G27930.1	na	na	na	na	Q8W106		Q8W106
670	731	This & ATChloro	AT1G68010	AT1G68010.1	21.5287	37.0347	41.4366	Mix	Q9C9W5		Q9C9W5
671	732	This & ATChloro	AT5G09660	AT5G09660.1	57.734	2.57966	39.6863	ENV-THY	Q9ZP05		Q9ZP05
na	733	This only	AT4G29010	AT4G29010.1	na	na	na	na	Q9ZPI6		Q9ZPI6
na	734	This only	AT3G05970	AT3G05970.1	na	na	na	na	Q8LPS1		Q8LPS1
na	735	This only	AT2G33150	AT2G33150.1	na	na	na	na	Q56WD9		Q56WD9
na	736	This only	AT2G13360	AT2G13360.1	na	na	na	na	Q56YA5		Q56YA5
na	737	This only	AT5G03100	AT5G03100.1	na	na	na	na	Q501G5		Q501G5
na	738	This only	AT3G52880	AT3G52880.1	na	na	na	na	Q9LFA3		Q9LFA3
na	739	This only	AT1G23310	AT1G23310.1	na	na	na	na	Q9LR30		Q9LR30
352	740	This & ATChloro	AT1G76180	AT1G76180.1	69.5467	30.4533	0	ENV-STR	P42763	not the same	Q0WV63
672	741	This & ATChloro	AT3G14420	AT3G14420.1	12.3705	75.7247	11.9048	STR	Q9LRR9	not the same	Q56ZN0
673	742	This & ATChloro	AT3G14415	AT3G14415.1	10.5662	81.2989	8.13481	STR	Q9LRS0	not the same	Q56XF8
353	743	This & ATChloro	AT4G35000	AT4G35000.1	100	0	0	ENV	Q42564		Q42564
539	744	This & ATChloro	AT1G20620	AT1G20620.1	7.93863	84.4216	7.63981	STR	Q42547		Q42547
na	745	This only	AT3G27820	AT3G27820.1	na	na	na	na	Q9LK94		Q9LK94
na	746	This only	AT3G19340	AT3G19340.1	na	na	na	na	Q8RWC3		Q8RWC3
301	747	This & ATChloro	AT5G02500	AT5G02500.1	72.0656	26.8335	1.10084	ENV-STR	P22953		P22953
na	748	This only	AT5G62740	AT5G62740.1	na	na	na	na	Q9FM19		Q9FM19
na	749	This only	AT1G66980	AT1G66980.1	na	na	na	na	D7SFH9		D7SFH9
na	750	This only	AT3G44320	AT3G44320.1	na	na	na	na	P46010		P46010
na	751	This only	AT1G59870	AT1G59870.1	na	na	na	na	Q9XIE2		Q9XIE2
na	752	This only	AT3G21180	AT3G21180.1	na	na	na	na	Q9LU41		Q9LU41
na	753	This only	AT4G30190	AT4G30190.1	na	na	na	na	P19456		P19456
na	754	This only	AT5G62670	AT5G62670.1	na	na	na	na	Q9LV11		Q9LV11
674	755	This & ATChloro	AT2G45960	AT2G45960.1				n/a	Q06611		Q06611
na	756	This only	AT4G23400	AT4G23400.1	na	na	na	na	Q8LAA6		Q8LAA6
na	757	This only	AT3G53420	AT3G53420.1	na	na	na	na	P43286		P43286
na	758	This only	AT2G39010	AT2G39010.1	na	na	na	na	Q9ZV07		Q9ZV07
677	759	This & ATChloro	AT4G35100	AT4G35100.1	100	0	0	ENV	P93004		P93004
na	760	This only	AT1G30360	AT1G30360.1	na	na	na	na	Q9C8G5		Q9C8G5
na	761	This only	AT3G28860	AT3G28860.1	na	na	na	na	Q9LJX0		Q9LJX0
na	762	This only	AT5G53560	AT5G53560.1	na	na	na	na	Q42342		Q42342
na	763	This only	AT1G66970	AT1G66970.1	na	na	na	na	Q7Y208		Q7Y208
na	764	This only	AT4G27520	AT4G27520.1	na	na	na	na	Q9T076		Q9T076
na	765	This only	AT5G54500	AT5G54500.1	na	na	na	na	Q9LSQ5		Q9LSQ5
na	766	This only	AT4G36750	AT4G36750.1	na	na	na	na	O23207		O23207
351	767	This & ATChloro	AT4G20260	AT4G20260.1	93.5012	6.49881	0	ENV	Q96262	not the same	Q56YV4
na	768	This only	AT3G07390	AT3G07390.1	na	na	na	na	Q94BT2		Q94BT2
na	769	This only	AT3G08510	AT3G08510.1	na	na	na	na	Q39033		Q39033
na	770	This only	AT1G66410	AT1G66410.1	na	na	na	na	P0DH96		P0DH96
na	771	This only	AT1G18210	AT1G18210.1	na	na	na	na	Q9LE22		Q9LE22
na	772	This only	AT3G61050	AT3G61050.1	na	na	na	na	Q9LEX1		Q9LEX1
na	773	This only	AT5G06320	AT5G06320.1	na	na	na	na	Q9FNH6		Q9FNH6
na	774	This only	AT3G45780	AT3G45780.1	na	na	na	na	O48963		O48963
138	775	This & ATChloro	AT5G58140	AT5G58140.1	100	0	0	ENV	P93025		P93025
372	776	This & ATChloro	AT2G37970	AT2G37970.1				n/a	F4IRX7	not the same	Q9SH90
na	777	This only	AT3G01290	AT3G01290.1	na	na	na	na	Q9SRH6		Q9SRH6
na	778	This only	AT1G03870	AT1G03870.1	na	na	na	na	Q9ZWA8		Q9ZWA8
na	779	This only	AT5G44130	AT5G44130.1	na	na	na	na	Q9FFH6		Q9FFH6
269	780	This & ATChloro	AT2G30930	AT2G30930.1	100	0	0	ENV	O80858	not the same	Q8LF54
na	781	This only	AT2G20230	AT2G20230.1	na	na	na	na	Q93XY5		Q93XY5
na	782	This only	AT1G09850	AT1G09850.1	na	na	na	na	Q0WVJ5		Q0WVJ5
na	783	This only	AT2G07050	AT2G07050.1	na	na	na	na	P38605		P38605
323	784	This & ATChloro	AT5G58070	AT5G58070.1	100	0	0	ENV	Q9FGT8		Q9FGT8
na	785	This only	AT1G43620	AT1G43620.1	na	na	na	na	Q9XIG1		Q9XIG1
na	786	This only	AT4G33360	AT4G33360.1	na	na	na	na	Q9SZB3		Q9SZB3
na	787	This only	AT4G25570	AT4G25570.1	na	na	na	na	Q8L856		Q8L856
na	788	This only	AT1G32400	AT1G32400.1	na	na	na	na	Q9C5W7		Q9C5W7
na	789	This only	AT5G14120	AT5G14120.1	na	na	na	na	Q9FMT8		Q9FMT8
na	790	This only	AT4G38350	AT4G38350.1	na	na	na	na	F4JTN1	not the same	Q9SVF0
na	791	This only	AT3G30390	AT3G30390.1	na	na	na	na	Q9LI61		Q9LI61
679	792	This & ATChloro	AT2G36830	AT2G36830.1	100	0	0	ENV	P25818		P25818
680	793	This & ATChloro	AT3G26520	AT3G26520.1	83.8594	0	16.1406	ENV-THY	Q41963		Q41963
681	794	This & ATChloro	AT3G16240	AT3G16240.1	22.8924	0	77.1076	THY-ENV	Q41951		Q41951
na	795	This only	AT4G17340	AT4G17340.1	na	na	na	na	Q41975		Q41975
na	796	This only	AT2G41560	AT2G41560.1	na	na	na	na	O22218		O22218
na	797	This only	AT3G57330	AT3G57330.1	na	na	na	na	Q9M2L4		Q9M2L4
682	798	This & ATChloro	AT1G15690	AT1G15690.1	100	0	0	ENV	P31414		P31414
683	799	This & ATChloro	AT1G78900	AT1G78900.1	100	0	0	ENV	O23654		O23654
na	800	This only	AT2G21410	AT2G21410.1	na	na	na	na	Q9SJT7		Q9SJT7
684	801	This & ATChloro	AT4G39080	AT4G39080.1	100	0	0	ENV	Q8W4S4		Q8W4S4
685	802	This & ATChloro	AT1G76030	AT1G76030.1	100	0	0	ENV	P11574		P11574
686	803	This & ATChloro	AT4G38510	AT4G38510.1	100	0	0	ENV	Q9SZN1	not the same	Q56W88
na	804	This only	AT1G20260	AT1G20260.1	na	na	na	na	Q8W4E2		Q8W4E2
687	805	This & ATChloro	AT1G12840	AT1G12840.1	100	0	0	ENV	Q9SDS7		Q9SDS7
688	806	This & ATChloro	AT3G58730	AT3G58730.1	100	0	0	ENV	Q9XGM1		Q9XGM1
689	807	This & ATChloro	AT3G28710	AT3G28710.1	100	0	0	ENV	Q9LJI5		Q9LJI5
na	808	This only	AT3G28715	AT3G28715.1	na	na	na	na	Q9LHA4		Q9LHA4
690	809	This & ATChloro	AT4G11150	AT4G11150.1	100	0	0	ENV	Q39258		Q39258
691	810	This & ATChloro	AT4G02620	AT4G02620.1	100	0	0	ENV	Q9ZQX4		Q9ZQX4
692	811	This & ATChloro	AT3G01390	AT3G01390.1	100	0	0	ENV	O82628		O82628
693	812	This & ATChloro	AT3G42050	AT3G42050.1	100	0	0	ENV	Q9LX65		Q9LX65
na	813	This only	AT2G25610	AT2G25610.1	na	na	na	na	Q9SLA2		Q9SLA2
na	814	This only	AT2G02040	AT2G02040.1	na	na	na	na	P46032		P46032
na	815	This only	AT4G03560	AT4G03560.1	na	na	na	na	Q94KI8		Q94KI8
na	816	This only	AT4G23640	AT4G23640.1	na	na	na	na	Q9FE38		Q9FE38
na	817	This only	AT1G30400	AT1G30400.1	na	na	na	na	Q9C8G9		Q9C8G9
na	818	This only	AT1G04120	AT1G04120.1	na	na	na	na	Q7GB25		Q7GB25
na	819	This only	AT3G62700	AT3G62700.1	na	na	na	na	Q9LZJ5		Q9LZJ5
na	820	This only	AT1G53210	AT1G53210.1	na	na	na	na	Q8L636		Q8L636
na	821	This only	AT5G40890	AT5G40890.1	na	na	na	na	P92941		P92941
na	822	This only	AT1G70330	AT1G70330.1	na	na	na	na	Q8VXY7		Q8VXY7
na	823	This only	AT1G19450	AT1G19450.1	na	na	na	na	Q93YP9		Q93YP9
na	824	This only	AT1G75220	AT1G75220.1	na	na	na	na	Q9FRL3		Q9FRL3
na	825	This only	AT1G20840	AT1G20840.1	na	na	na	na	Q96290		Q96290
na	826	This only	AT4G35300	AT4G35300.1	na	na	na	na	Q8LPQ8		Q8LPQ8
na	827	This only	AT1G08880	AT1G08880.1	na	na	na	na	O04848		O04848
na	828	This only	AT1G07790	AT1G07790.1	na	na	na	na	Q9LQQ4		Q9LQQ4
700	829	This & ATChloro	AT1G07660	AT1G07660.1	14.8322	18.5564	66.6114	THY-STR	P59259		P59259
na	830	This only	AT5G40480	AT5G40480.1	na	na	na	na	F4KHD8		F4KHD8
na	831	This only	AT4G16143	AT4G16143.1	na	na	na	na	F4JL11		F4JL11
na	832	This only	AT1G14850	AT1G14850.1	na	na	na	na	F4HXV6		F4HXV6
na	833	This only	AT5G15450	AT5G15450.1	na	na	na	na	Q9LF37		Q9LF37
460	834	This & ATChloro	AT4G24280	AT4G24280.1	8.79123	90.7387	0.470018	STR	Q9STW6	not the same	Q9SE6
461	835	This & ATChloro	AT5G49910	AT5G49910.1	7.37778	92.1489	0.473338	STR	Q9LTX9	not the same	Q8RXD1
na	836	This only	AT2G47390	AT2G47390.1	na	na	na	na	Q8VZF3		Q8VZF3
na	837	This only	AT5G17710	AT5G17710.1	na	na	na	na	Q9XQC7		Q9XQC7
na	838	This only	AT3G24430	AT3G24430.1	na	na	na	na	Q6STH5		Q6STH5
na	839	This only	AT2G04030	AT2G04030.1	na	na	na	na	Q9SIF2		Q9SIF2
na	840	This only	AT5G42390	AT5G42390.1	na	na	na	na	Q9FIH8		Q9FIH8
463	841	This & ATChloro	AT2G39730	AT2G39730.1 (AT2G39730.2 in ATChloro)	14.5141	77.0875	8.39836	STR	P10896		P10896
464	842	This & ATChloro	AT3G13470	AT3G13470.1	15.8733	82.1342	1.9925	STR-ENV	Q9LJE4		Q9LJE4
465	843	This & ATChloro	AT2G28000	AT2G28000.1	17.3514	82.2691	0.379506	STR-ENV	P21238		P21238
466	844	This & ATChloro	AT1G55490	AT1G55490.1	15.2448	82.7415	2.01366	STR	P21240		P21240
467	845	This & ATChloro	AT5G55220	AT5G55220.1	3.77487	96.2251	0	STR	Q8S9L5	not the same	Q56WB5
na	846	This only	AT3G19170	AT3G19170.1	na	na	na	na	Q9LJL3		Q9LJL3
na	847	This only	AT4G20850	AT4G20850.1	na	na	na	na	F4JVN6		F4JVN6
na	848	This only	AT5G65620	AT5G65620.1	na	na	na	na	Q94AM1		Q94AM1
na	849	This only	AT5G35970	AT5G35970.1	na	na	na	na	F4K1G7		F4K1G7
na	850	This only	AT2G02740	AT2G02740.1	na	na	na	na	Q66GR6		Q66GR6
na	851	This only	AT1G31160	AT1G31160.1	na	na	na	na	Q8GYJ9		Q8GYJ9
na	852	This only	AT1G29900	AT1G29900.1	na	na	na	na	Q42601		Q42601
na	853	This only	AT4G24830	AT4G24830.1	na	na	na	na	Q9SZX3		Q9SZX3
468	854	This & ATChloro	AT4G31990	AT4G31990.1	1.18768	98.8123	0	STR	P46248		P46248
na	855	This only	AT5G11520	AT5G11520.1	na	na	na	na	P46644		P46644
na	856	This only	AT4G33680	AT4G33680.1	na	na	na	na	Q93ZN9		Q93ZN9
na	857	This only	AT1G14810	AT1G14810.1	na	na	na	na	Q8VYI4		Q8VYI4
na	858	This only	AT1G67280	AT1G67280.1	na	na	na	na	Q8W593		Q8W593
na	859	This only	AT2G17265	AT2G17265.1	na	na	na	na	Q8L7R2		Q8L7R2
na	860	This only	AT3G22890	AT3G22890.1	na	na	na	na	Q9LIK9		Q9LIK9
469	861	This & ATChloro	AT5G04590	AT5G04590.1	6.12525	93.8748	0	STR	Q9LZ66		Q9LZ66
471	862	This & ATChloro	AT2G43750	AT2G43750.1	6.36735	92.4071	1.22553	STR	P47999		P47999
na	863	This only	AT2G19940	AT2G19940.1	na	na	na	na	Q93Z70		Q93Z70
na	864	This only	AT1G31860	AT1G31860.1	na	na	na	na	O82768		O82768
na	865	This only	AT5G63890	AT5G63890.1	na	na	na	na	Q9C5U8		Q9C5U8
na	866	This only	AT4G26900	AT4G26900.1	na	na	na	na	Q9SZ30		Q9SZ30
na	867	This only	AT1G31230	AT1G31230.1	na	na	na	na	Q9SA18		Q9SA18
na	868	This only	AT3G58610	AT3G58610.1	na	na	na	na	Q05758		Q05758
na	869	This only	AT3G23940	AT3G23940.1	na	na	na	na	Q9LIR4		Q9LIR4
na	870	This only	AT2G31810	AT2G31810.1	na	na	na	na	Q93YZ7		Q93YZ7
na	871	This only	AT2G43090	AT2G43090.1	na	na	na	na	Q9ZW85		Q9ZW85
na	872	This only	AT4G13430	AT4G13430.1	na	na	na	na	Q94AR8		Q94AR8
na	873	This only	AT2G44040	AT2G44040.1	na	na	na	na	O80574		O80574
na	874	This only	AT5G11880	AT5G11880.1	na	na	na	na	Q94A94		Q94A94
na	875	This only	AT3G57050	AT3G57050.1	na	na	na	na	P53780		P53780
na	876	This only	AT2G41040	AT2G41040.1	na	na	na	na	Q0WPT7		Q0WPT7
na	877	This only	AT2G39800	AT2G39800.1	na	na	na	na	P54887		P54887
472	878	This & ATChloro	AT4G34200	AT4G34200.1	3.50582	96.4942	0	STR	O49485	not the same	Q56WY7
na	879	This only	AT4G29840	AT4G29840.1	na	na	na	na	Q9S7B5		Q9S7B5
na	880	This only	AT1G07780	AT1G07780.1	na	na	na	na	Q42440		Q42440
na	881	This only	AT5G17990	AT5G17990.1	na	na	na	na	Q02166		Q02166
na	882	This only	AT3G54640	AT3G54640.1	na	na	na	na	Q42529		Q42529
na	883	This only	AT5G19220	AT5G19220.1	na	na	na	na	P55229		P55229
na	884	This only	AT1G69830	AT1G69830.1	na	na	na	na	Q94A41		Q94A41
474	885	This & ATChloro	AT5G66530	AT5G66530.1	8.37027	91.6297	0	STR	Q9FJY6		Q9FJY6
475	886	This & ATChloro	AT5G48300	AT5G48300.1	6.84668	93.1533	0	STR	P55228		P55228
na	887	This only	AT4G00490	AT4G00490.1	na	na	na	na	O65258		O65258
na	888	This only	AT4G17090	AT4G17090.1	na	na	na	na	O23553		O23553
392	889	This & ATChloro	AT2G47400	AT2G47400.1	26.2126	73.7874	0	STR-ENV	O22914		O22914
na	890	This only	AT3G62410	AT3G62410.1	na	na	na	na	Q9LZP9		Q9LZP9
na	891	This only	AT3G52180	AT3G52180.1	na	na	na	na	Q9FEB5		Q9FEB5
na	892	This only	AT1G66430	AT1G66430.1	na	na	na	na	Q9C524		Q9C524
476	893	This & ATChloro	AT3G26650	AT3G26650.1	18.6758	76.0958	5.22844	STR-ENV	P25856		P25856
477	894	This & ATChloro	AT1G12900	AT1G12900.1	18.3215	76.6674	5.01114	STR-ENV	Q9LPW0	not the same	Q56Z86
477	895	This & ATChloro	AT1G12900	AT1G12900.2 (AT1G12900.1 in ATChloro)	18.3215	76.6674	5.01114	STR-ENV	Q9LPW0	not the same	Q56Z86
478	896	This & ATChloro	AT1G42970	AT1G42970.1	16.787	78.2165	4.99643	STR-ENV	P25857		P25857
479	897	This & ATChloro	AT1G80380	AT1G80380.2	12.6054	87.3946	0	STR	Q944I4		Q944I4
480	898	This & ATChloro	AT3G54050	AT3G54050.1	7.97586	92.0241	0	STR	P25851		P25851
na	899	This only	AT4G26530	AT4G26530.1	na	na	na	na	O65581		O65581
482	900	This & ATChloro	AT5G35790	AT5G35790.1	0	90.4079	9.59215	STR	Q43727		Q43727
na	901	This only	AT1G64190	AT1G64190.1	na	na	na	na	Q9SH69		Q9SH69
na	902	This only	AT5G41670	AT5G41670.1	na	na	na	na	Q9FFR3		Q9FFR3
483	903	This & ATChloro	AT4G24620	AT4G24620.1	4.68818	95.3118	0	STR	Q8H103		Q8H103
na	904	This only	AT5G51820	AT5G51820.1	na	na	na	na	Q9SCY0		Q9SCY0
484	905	This & ATChloro	AT5G04140	AT5G04140.1	3.97497	94.9321	1.09296	STR	Q9ZNZ7		Q9ZNZ7
485	906	This & ATChloro	AT3G29320	AT3G29320.1	4.75795	95.2421	0	STR	Q9LIB2		Q9LIB2
486	907	This & ATChloro	AT5G35630	AT5G35630.1	11.5747	87.839	0.586265	STR	Q43127		Q43127
487	908	This & ATChloro	AT5G58330	AT5G58330.1	12.0511	87.9489	0	STR	Q8H1E2	not the same	Q3E898
na	909	This only	AT5G24400	AT5G24400.1	na	na	na	na	Q84WW2		Q84WW2
na	910	This only	AT1G21440	AT1G21440.1	na	na	na	na	Q501F7		Q501F7
488	911	This & ATChloro	AT3G12780	AT3G12780.1	7.43846	89.7858	2.77573	STR	Q9LD57	not the same	P50318
489	912	This & ATChloro	AT1G56190	AT1G56190.1	7.19454	91.0104	1.79504	STR	P50318		P50318
490	913	This & ATChloro	AT5G36700	AT5G36700.1	2.83699	97.163	0	STR	P0DKC3	not the same	Q8L3U4
na	914	This only	AT5G17530	AT5G17530.1	na	na	na	na	Q8W4R0	not the same	Q9LF71
491	915	This & ATChloro	AT3G04790	AT3G04790.1	4.2898	95.7102	0	STR	Q9S726	not the same	Q8L9K5
492	916	This & ATChloro	AT1G32060	AT1G32060.1	14.2236	83.6706	2.10587	STR	P25697		P25697
493	917	This & ATChloro	ATCG00490	ATCG00490.1	15.9569	78.3652	5.67794	STR-ENV	O03042		O03042
494	918	This & ATChloro	AT1G67090	AT1G67090.1	16.5478	78.0144	5.43779	STR-ENV	P10795		P10795
495	919	This & ATChloro	AT5G38430	AT5G38430.1	18.9041	76.6856	4.4103	STR-ENV	P10796		P10796
496	920	This & ATChloro	AT5G38410	AT5G38410.1	18.1583	76.9876	4.8541	STR-ENV	P10798		P10798
na	921	This only	AT5G14260	AT5G14260.1	na	na	na	na	Q8VZB5		Q8VZB5
na	922	This only	AT5G61410	AT5G61410.1	na	na	na	na	Q9SAU2		Q9SAU2
497	923	This & ATChloro	AT3G55800	AT3G55800.1	14.0693	85.2859	0.644749	STR	P46283		P46283
498	924	This & ATChloro	AT2G21330	AT2G21330.1	14.72	68.7532	16.5269	STR-THY	Q9SJU4		Q9SJU4
499	925	This & ATChloro	AT4G38970	AT4G38970.1	15.2191	72.0123	12.7685	STR	Q944G9	not the same	Q3E716
na	926	This only	AT4G32520	AT4G32520.1	na	na	na	na	Q94JQ3		Q94JQ3
500	927	This & ATChloro	AT2G21170	AT2G21170.1	6.84668	93.1533	0	STR	Q9SKP6		Q9SKP6
501	928	This & ATChloro	AT3G60750	AT3G60750.1	7.95238	91.3301	0.717473	STR	Q8RWV0		Q8RWV0
503	929	This & ATChloro	AT1G10760	AT1G10760.1	1.283	98.717	0	STR	Q9SAC6		Q9SAC6
504	930	This & ATChloro	AT5G24300	AT5G24300.1	7.40143	92.5986	0	STR	Q9FNF2		Q9FNF2
na	931	This only	AT5G66120	AT5G66120.2	na	na	na	na	Q8VYV7		Q8VYV7
na	932	This only	AT1G06130	AT1G06130.1	na	na	na	na	Q8LDW8		Q8LDW8
na	933	This only	AT4G23100	AT4G23100.1	na	na	na	na	P46309		P46309
na	934	This only	AT5G14590	AT5G14590.1	na	na	na	na	Q8LPJ5		Q8LPJ5
na	935	This only	AT5G62790	AT5G62790.1	na	na	na	na	Q9XFS9		Q9XFS9
na	936	This only	AT5G60600	AT5G60600.1	na	na	na	na	B3H725	not the same	F4K0E8
na	937	This only	AT4G38460	AT4G38460.1	na	na	na	na	Q39108		Q39108
na	938	This only	AT5G36880	AT5G36880.1	na	na	na	na	B9DGD6		B9DGD6
505	939	This & ATChloro	AT5G35360	AT5G35360.1	8.99848	91.0015	0	STR	O04983		O04983
na	940	This only	AT1G62640	AT1G62640.1	na	na	na	na	P49243		P49243
507	941	This & ATChloro	AT5G46290	AT5G46290.1	0	100	0	STR	P52410		P52410
na	942	This only	AT1G74960	AT1G74960.1	na	na	na	na	Q9C9P4		Q9C9P4
508	943	This & ATChloro	AT1G24360	AT1G24360.1	10.7244	73.7945	15.4811	STR	P33207		P33207
509	944	This & ATChloro	AT3G45140	AT3G45140.1	9.26503	86.2768	4.45814	STR	P38418		P38418
na	945	This only	AT5G52920	AT5G52920.1	na	na	na	na	Q9FLW9		Q9FLW9
na	946	This only	AT3G22960	AT3G22960.1	na	na	na	na	Q9LIK0		Q9LIK0
na	947	This only	AT4G18440	AT4G18440.1	na	na	na	na	Q8RY94		Q8RY94
na	948	This only	AT4G22570	AT4G22570.1	na	na	na	na	Q9SUW2		Q9SUW2
na	949	This only	AT4G34740	AT4G34740.1	na	na	na	na	Q9STG9		Q9STG9
na	950	This only	AT5G63420	AT5G63420.1	na	na	na	na	Q84W56		Q84W56
na	951	This only	AT5G48960	AT5G48960.1	na	na	na	na	F4K3A9		F4K3A9
511	952	This & ATChloro	AT5G63310	AT5G63310.1	14.0864	85.9136	0	STR	O64903		O64903
na	953	This only	AT2G44530	AT2G44530.1	na	na	na	na	O64888		O64888
512	954	This & ATChloro	AT5G09650	AT5G09650.1	4.9418	95.0582	0	STR	Q9LXC9		Q9LXC9
na	955	This only	AT1G74260	AT1G74260.1	na	na	na	na	Q9M8D3		Q9M8D3
na	956	This only	AT3G57610	AT3G57610.1	na	na	na	na	Q96529		Q96529
na	957	This only	AT3G53900	AT3G53900.1	na	na	na	na	Q9M336		Q9M336
na	958	This only	AT3G14930	AT3G14930.1	na	na	na	na	Q93ZB6		Q93ZB6
513	959	This & ATChloro	AT1G69740	AT1G69740.1	6.92078	93.0792	0	STR	Q9SFH9		Q9SFH9
514	960	This & ATChloro	AT2G40490	AT2G40490.1	2.31351	97.6865	0	STR	O22886		O22886
515	961	This & ATChloro	AT5G08280	AT5G08280.1	4.46971	95.5303	0	STR	Q43316		Q43316
516	962	This & ATChloro	AT1G03475	AT1G03475.1	6.58804	93.412	0	STR	Q9LR75		Q9LR75
517	963	This & ATChloro	AT3G48730	AT3G48730.1	5.89782	93.1562	0.945969	STR	Q42522		Q42522
519	964	This & ATChloro	AT4G18480	AT4G18480.1	2.29689	97.7031	0	STR	P16127		P16127
na	965	This only	AT1G63940	AT1G63940.1	na	na	na	na	P92947		P92947
na	966	This only	AT1G15730	AT1G15730.1	na	na	na	na	Q9LMR1		Q9LMR1
na	967	This only	AT5G57850	AT5G57850.1	na	na	na	na	Q8L493		Q8L493
na	968	This only	AT1G21065	AT1G21065.1	na	na	na	na	Q9LPU1		Q9LPU1
na	969	This only	AT5G54770	AT5G54770.1	na	na	na	na	Q38814		Q38814
na	970	This only	AT2G30170	AT2G30170.1	na	na	na	na	O64730		O64730
521	971	This & ATChloro	AT5G55280	AT5G55280.1	5.79234	94.2077	0	STR	Q42545		Q42545
na	972	This only	AT2G47450	AT2G47450.1	na	na	na	na	O22265		O22265
524	973	This & ATChloro	AT4G01800	AT4G01800.1	9.8206	87.0291	3.15031	STR	Q9SYI0		Q9SYI0
na	974	This only	AT5G03940	AT5G03940.1	na	na	na	na	P37107		P37107
522	975	This & ATChloro	AT2G37660	AT2G37660.1	5.25881	94.7412	0	STR	O80934		O80934
523	976	This & ATChloro	AT4G18810	AT4G18810.1	15.0832	84.9168	0	STR	Q8VYA4		Q8VYA4
na	977	This only	AT3G15840	AT3G15840.1	na	na	na	na	Q9LVZ5		Q9LVZ5
na	978	This only	AT2G47910	AT2G47910.1	na	na	na	na	O82258		O82258
na	979	This only	ATCG00420	ATCG00420.1	na	na	na	na	P56754		P56754
na	980	This only	AT4G03520	AT4G03520.1	na	na	na	na	Q9SEU8		Q9SEU8
527	981	This & ATChloro	AT3G11630	AT3G11630.1	13.6619	85.4616	0.876511	STR	Q96291		Q96291
528	982	This & ATChloro	AT5G06290	AT5G06290.1	13.3093	85.5263	1.16439	STR	Q9C5R8		Q9C5R8
na	983	This only	AT1G76080	AT1G76080.1	na	na	na	na	Q9SGS4		Q9SGS4
na	984	This only	AT2G38270	AT2G38270.1	na	na	na	na	Q8H7F6		Q8H7F6
525	985	This & ATChloro	AT5G16710	AT5G16710.1	4.62043	95.3796	0	STR	Q8LE52	not the same	Q8VZA3
na	986	This only	AT5G01600	AT5G01600.1	na	na	na	na	Q39101		Q39101
526	987	This & ATChloro	AT3G54660	AT3G54660.1	10.5008	89.4992	0	STR	P42770		P42770
na	988	This only	AT1G53670	AT1G53670.1	na	na	na	na	Q9C8M2		Q9C8M2
na	989	This only	AT1G04420	AT1G04420.1	na	na	na	na	Q8VZ23		Q8VZ23
na	990	This only	AT2G41680	AT2G41680.1	na	na	na	na	O22229		O22229
na	991	This only	AT4G29670	AT4G29670.1	na	na	na	na	Q8LCT3		Q8LCT3
529	992	This & ATChloro	AT1G03680	AT1G03680.1	17.009	82.991	0	STR-ENV	O48737		O48737
530	993	This & ATChloro	AT3G15360	AT3G15360.1	15.7899	74.0797	10.1304	STR-ENV	Q9SEU6		Q9SEU6
531	994	This & ATChloro	AT5G66190	AT5G66190.1	10.3283	51.9017	37.77	STR-THY	Q9FKW6	not the same	Q56ZZ9
532	995	This & ATChloro	AT1G20020	AT1G20020.1	10.7392	56.8779	32.3829	STR-THY	Q8W493		Q8W493
533	996	This & ATChloro	AT2G15620	AT2G15620.1	2.56056	97.4394	0	STR	Q39161		Q39161
na	997	This only	AT1G23740	AT1G23740.1	na	na	na	na	Q9ZUC1		Q9ZUC1
na	998	This only	AT5G06690	AT5G06690.1	na	na	na	na	Q9FG36		Q9FG36
534	999	This & ATChloro	AT2G37220	AT2G37220.1	12.4793	52.693	34.8277	STR-THY	Q9ZUU4	not the same	Q7GA50
536	1000	This & ATChloro	AT4G24770	AT4G24770.1	16.4103	83.5897	0	STR-ENV	Q04836		Q04836
537	1001	This & ATChloro	AT3G52380	AT3G52380.1	5.0591	94.9409	0	STR	Q39061		Q39061
na	1002	This only	AT2G35410	AT2G35410.1	na	na	na	na	O82299		O82299
na	1003	This only	AT4G09040	AT4G09040.1	na	na	na	na	Q6NPL0		Q6NPL0
na	1004	This only	AT1G70070	AT1G70070.1	na	na	na	na	B9DFG3		B9DFG3
538	1005	This & ATChloro	AT1G09340	AT1G09340.1	16.5302	47.3152	36.1546	Mix	Q9SA52	not the same	Q8W4G5
na	1006	This only	AT4G16390	AT4G16390.1	na	na	na	na	Q8GWE0		Q8GWE0
na	1007	This only	AT3G03710	AT3G03710.1	na	na	na	na	Q8GZQ3		Q8GZQ3
na	1008	This only	AT1G01080	AT1G01080.1	na	na	na	na	Q8W592	not the same	F4HQH8
na	1009	This only	AT2G26670	AT2G26670.1	na	na	na	na	O48782		O48782
na	1010	This only	AT1G56050	AT1G56050.1	na	na	na	na	F4I3J0		F4I3J0
na	1011	This only	AT4G05090	AT4G05090.1	na	na	na	na	Q9M0Y6		Q9M0Y6
540	1012	This & ATChloro	AT2G28190	AT2G28190.1	13.2131	86.7869	0	STR	O78310	not the same	Q0WUQ0
na	1013	This only	AT2G40300	AT2G40300.1	na	na	na	na	Q9S756		Q9S756
na	1014	This only	AT4G25100	AT4G25100.1	na	na	na	na	P21276		P21276
na	1015	This only	AT2G30860	AT2G30860.1	na	na	na	na	O80852		O80852
na	1016	This only	AT1G80480	AT1G80480.1	na	na	na	na	Q9M8L6		Q9M8L6
na	1017	This only	AT3G08740	AT3G08740.1	na	na	na	na	Q8VZW6		Q8VZW6
na	1018	This only	AT2G04842	AT2G04842.1	na	na	na	na	F4IFC5		F4IFC5
na	1019	This only	AT3G25660	AT3G25660.1	na	na	na	na	Q9LI77		Q9LI77
na	1020	This only	AT1G48520	AT1G48520.1	na	na	na	na	Q9FV81		Q9FV81
na	1021	This only	AT5G64050	AT5G64050.1	na	na	na	na	Q9FEA2		Q9FEA2
na	1022	This only	AT3G48110	AT3G48110.1	na	na	na	na	Q8L785		Q8L785
na	1023	This only	AT5G49030	AT5G49030.1	na	na	na	na	Q8RXK8		Q8RXK8
na	1024	This only	AT3G58140	AT3G58140.1	na	na	na	na	Q94K73		Q94K73
541	1025	This & ATChloro	AT3G63190	AT3G63190.1	7.67006	77.5672	14.7627	STR	Q9M1X0		Q9M1X0
na	1026	This only	AT3G43540	AT3G43540.1	na	na	na	na	Q9M236		Q9M236
542	1027	This & ATChloro	AT4G20360	AT4G20360.1	8.1988	72.7121	19.0891	STR-THY	P17745		P17745
543	1028	This & ATChloro	AT1G62750	AT1G62750.1	1.09795	98.902	0	STR	Q9SI75	not the same	Q56XA2
na	1029	This only	AT1G17220	AT1G17220.1	na	na	na	na	Q9SHI1		Q9SHI1
na	1030	This only	AT5G08650	AT5G08650.1	na	na	na	na	Q9FNM5		Q9FNM5
na	1031	This only	AT1G16720	AT1G16720.1	na	na	na	na	Q8W4D6		Q8W4D6
544	1032	This & ATChloro	AT3G52150	AT3G52150.1	14.5042	77.1209	8.37494	STR	Q8VYM4		Q8VYM4
na	1033	This only	AT1G68590	AT1G68590.1	na	na	na	na	Q9SX22		Q9SX22
545	1034	This & ATChloro	AT4G29060	AT4G29060.1	3.71471	94.4979	1.78744	STR	Q9SZD6	not the same	Q93ZG6
546	1035	This & ATChloro	AT1G07320	AT1G07320.1	14.668	85.332	0	STR	O50061		O50061
547	1036	This & ATChloro	ATCG00780	ATCG00780.1	18.6471	54.435	26.9179	Mix	P56792		P56792
548	1037	This & ATChloro	AT1G48350	AT1G48350.1	15.065	80.1024	4.83263	STR	Q9SX68		Q9SX68
549	1038	This & ATChloro	AT1G75350	AT1G75350.1	18.165	46.8725	34.9625	Mix	Q9FWS4		Q9FWS4
550	1039	This & ATChloro	AT5G30510	AT5G30510.1	8.79404	89.3925	1.8135	STR	Q93VC7		Q93VC7
na	1040	This only	AT3G23700	AT3G23700.1	na	na	na	na	Q9LK47		Q9LK47
551	1041	This & ATChloro	ATCG00160	ATCG00160.1	3.98668	96.0133	0	STR	P56797		P56797
552	1042	This & ATChloro	ATCG00800	ATCG00800.1	17.6159	82.3841	0	STR-ENV	P56798		P56798
553	1043	This & ATChloro	ATCG00380	ATCG00380.1	13.6844	86.3156	0	STR	P56799		P56799
554	1044	This & ATChloro	AT2G33800	AT2G33800.1	15.2257	62.4098	22.3645	STR-THY	P93014		P93014
na	1045	This only	ATCG00900	ATCG00900.1	na	na	na	na	P61841		P61841
555	1046	This & ATChloro	ATCG00750	ATCG00750.1	14.9073	85.0927	0	STR	P56802		P56802
556	1047	This & ATChloro	ATCG00065	ATCG00065.1	8.33672	75.6175	16.0458	STR-THY	P62126		P62126
557	1048	This & ATChloro	AT5G14320	AT5G14320.1	15.2632	84.7368	0	STR	P42732		P42732
na	1049	This only	AT5G13650	AT5G13650.1	na	na	na	na	F4K410		F4K409
na	1050	This only	AT1G23180	AT1G23180.1	na	na	na	na	Q8H0U3		Q8H0U3
na	1051	This only	AT5G04740	AT5G04740.1	na	na	na	na	Q9LZ23		Q9LZ23
na	1052	This only	AT2G47730	AT2G47730.1	na	na	na	na	Q96266		Q96266
na	1053	This only	AT1G32160	AT1G32160.1	na	na	na	na	Q9FVR1		Q9FVR1
na	1054	This only	AT5G45170	AT5G45170.1	na	na	na	na	Q6NMA9		Q6NMA9
na	1055	This only	AT4G39970	AT4G39970.1	na	na	na	na	Q680K2		Q680K2
na	1056	This only	AT3G48420	AT3G48420.1	na	na	na	na	Q94K71		Q94K71
na	1057	This only	AT5G27560	AT5G27560.1	na	na	na	na	Q94K68		Q94K68
na	1058	This only	AT1G53280	AT1G53280.1	na	na	na	na	Q9MAH3		Q9MAH3
na	1059	This only	AT5G04440	AT5G04440.1	na	na	na	na	Q500X2		Q500X2
na	1060	This only	AT1G31190	AT1G31190.1	na	na	na	na	Q94F00		Q94F00
na	1061	This only	AT5G52520	AT5G52520.1	na	na	na	na	Q9FYR6		Q9FYR6
na	1062	This only	AT1G62780	AT1G62780.1	na	na	na	na	Q8VY70		Q8VY70
na	1063	This only	AT1G52670	AT1G52670.1	na	na	na	na	Q8VZ68		Q8VZ68
na	1064	This only	AT5G14660	AT5G14660.1	na	na	na	na	Q9FUZ2		Q9FUZ2
na	1065	This only	AT2G14880	AT2G14880.1	na	na	na	na	O82326		O82326
na	1066	This only	AT2G45990	AT2G45990.1	na	na	na	na	O82790		O82790
na	1067	This only	AT2G30695	AT2G30695.1	na	na	na	na	Q945Q5		Q945Q5
na	1068	This only	AT3G04550	AT3G04550.1	na	na	na	na	Q9SR19		Q9SR19
na	1069	This only	AT5G13030	AT5G13030.1	na	na	na	na	Q8H126		Q8H126
na	1070	This only	AT3G15520	AT3G15520.1	na	na	na	na	P82869		P82869
na	1071	This only	AT3G27925	AT3G27925.1	na	na	na	na	O22609		O22609
na	1072	This only	AT5G39830	AT5G39830.1	na	na	na	na	Q9LU10		Q9LU10
na	1073	This only	AT5G02160	AT5G02160.1	na	na	na	na	Q9FPH2		Q9FPH2
na	1074	This only	AT5G05740	AT5G05740.1	na	na	na	na	Q9FFK3		Q9FFK3
438	1075	This & ATChloro	AT2G43560	AT2G43560.1	22.2193	24.3235	53.4572	Mix	O22870		O22870
na	1076	This only	AT5G45680	AT5G45680.1	na	na	na	na	Q9SCY2		Q9SCY2
na	1077	This only	AT1G18170	AT1G18170.1	na	na	na	na	Q9LDY5		Q9LDY5
na	1078	This only	AT3G10060	AT3G10060.1	na	na	na	na	Q9SR70		Q9SR70
436	1079	This & ATChloro	AT1G50250	AT1G50250.1	18.2116	0	81.7884	THY-ENV	Q39102	not the same	O04172
560	1080	This & ATChloro	AT2G30950	AT2G30950.1	10.3507	0	89.6493	THY	O80860		O80860
437	1081	This & ATChloro	AT5G42270	AT5G42270.1	17.0975	0	82.9025	THY-ENV	Q9FH02		Q9FH02
561	1082	This & ATChloro	AT1G06430	AT1G06430.1	6.39884	0	93.6012	THY	Q8W585		Q8W585
na	1083	This only	AT2G36250	AT2G36250.1	na	na	na	na	O82533		O82533
562	1084	This & ATChloro	AT3G01480	AT3G01480.1	6.10288	2.86322	91.0339	THY	Q9SSA5		Q9SSA5
563	1085	This & ATChloro	AT2G42220	AT2G42220.1	12.1689	0	87.8311	THY	O48529		O48529
na	1086	This only	AT3G16000	AT3G16000.1	na	na	na	na	Q9LW85		Q9LW85
na	1087	This only	AT4G31390	AT4G31390.1	na	na	na	na	Q8RWG1		Q8RWG1
na	1088	This only	AT1G79600	AT1G79600.1	na	na	na	na	Q9MA15		Q9MA15
na	1089	This only	AT4G33510	AT4G33510.1	na	na	na	na	Q00218		Q00218
na	1090	This only	AT1G73110	AT1G73110.1	na	na	na	na	Q9AST9		Q9AST9
na	1091	This only	AT2G22230	AT2G22230.1	na	na	na	na	Q9SIE3		Q9SIE3
na	1092	This only	AT1G29670	AT1G29670.1	na	na	na	na	Q9C7N4		Q9C7N4
na	1093	This only	AT2G43710	AT2G43710.1	na	na	na	na	O22832		O22832
440	1094	This & ATChloro	AT5G35170	AT5G35170.1	14.1345	11.0522	74.8133	THY	Q8VYL1	not the same	Q56YE6
441	1095	This & ATChloro	AT5G08740	AT5G08740.1	13.783	0	86.217	THY	Q8GXR9		Q8GXR9
na	1096	This only	AT1G32900	AT1G32900.1	na	na	na	na	Q9MAQ0		Q9MAQ0
na	1097	This only	AT3G51820	AT3G51820.1	na	na	na	na	Q38833		Q38833
565	1098	This & ATChloro	AT1G74470	AT1G74470.1	5.50659	0.430578	94.0628	THY	Q9CA67		Q9CA67
na	1099	This only	AT2G30390	AT2G30390.1	na	na	na	na	O04921		F4IMT3
566	1100	This & ATChloro	AT3G14110	AT3G14110.1	12.9257	0	87.0743	THY	Q940U6		Q940U6
na	1101	This only	AT4G19170	AT4G19170.1	na	na	na	na	O49675		O49675
na	1102	This only	AT1G08550	AT1G08550.1	na	na	na	na	Q39249		Q39249
na	1103	This only	AT5G53580	AT5G53580.1	na	na	na	na	Q56Y42		Q56Y42
na	1104	This only	AT4G04020	AT4G04020.1	na	na	na	na	O81439		O81439
568	1105	This & ATChloro	AT2G35490	AT2G35490.1	4.94483	4.63983	90.4153	THY	O82291		O82291
569	1106	This & ATChloro	AT3G26070	AT3G26070.1	13.783	0	86.217	THY	Q9LU85	not the same	Q8W4A9
na	1107	This only	AT3G58010	AT3G58010.1	na	na	na	na	Q9M2P7		Q9M2P7
na	1108	This only	AT4G00030	AT4G00030.1	na	na	na	na	O81304		O81304
na	1109	This only	AT1G78140	AT1G78140.1	na	na	na	na	Q8LBV4		Q8LBV4
445	1110	This & ATChloro	AT3G18890	AT3G18890.1	25.2792	0	74.7208	THY-ENV	Q8H0U5		Q8H0U5
570	1111	This & ATChloro	AT4G35250	AT4G35250.1	8.88325	2.77844	88.3383	THY	O65502		O65502
446	1112	This & ATChloro	AT3G46780	AT3G46780.1	21.9996	0	78.0004	THY-ENV	Q9STF2		Q9STF2
668	1113	This & ATChloro	AT2G07698	AT2G07698.1	13.9214	10.1599	75.9187	THY	F4IMB5		F4IMB5
571	1114	This & ATChloro	ATCG00120	ATCG00120.1	17.6014	9.66116	72.7374	THY-ENV	P56757		P56757
572	1115	This & ATChloro	ATCG00480	ATCG00480.1	15.2889	9.52336	75.1878	THY	P19366		P19366
573	1116	This & ATChloro	AT4G04640	AT4G04640.1	16.7894	1.98696	81.2237	THY-ENV	Q01908		Q01908
574	1117	This & ATChloro	AT4G09650	AT4G09650.1	20.3338	4.40299	75.2632	THY-ENV	Q9SSS9		Q9SSS9
575	1118	This & ATChloro	ATCG00470	ATCG00470.1	20.6323	2.15108	77.2166	THY-ENV	P09468		P09468
576	1119	This & ATChloro	ATCG00130	ATCG00130.1	12.1245	0	87.8755	THY	P56759		P56759
577	1120	This & ATChloro	AT4G32260	AT4G32260.1	25.2455	0	74.7545	THY-ENV	Q42139		Q42139
na	1121	This only	AT4G01050	AT4G01050.1	na	na	na	na	Q9M158		Q9M158
na	1122	This only	ATCG01010	ATCG01010.1	na	na	na	na	P56752		P56752
na	1123	This only	AT1G15980	AT1G15980.1	na	na	na	na	Q9S9N6		Q9S9N6
na	1124	This only	AT1G64770	AT1G64770.1	na	na	na	na	Q94AQ8		F4I890
na	1125	This only	ATCG01110	ATCG01110.1	na	na	na	na	P56753		P56753
na	1126	This only	ATCG01090	ATCG01090.1	na	na	na	na	P56755		P56755
na	1127	This only	AT5G58260	AT5G58260.1	na	na	na	na	Q9LVM2		Q9LVM2
na	1128	This only	AT5G13120	AT5G13120.1	na	na	na	na	Q9ASS6		Q9ASS6
na	1129	This only	AT3G26710	AT3G26710.1	na	na	na	na	Q9LSE4		Q9LSE4
578	1130	This & ATChloro	ATCG00540	ATCG00540.1	11.4958	0	88.5042	THY	P56771		P56771
579	1131	This & ATChloro	ATCG00720	ATCG00720.1	6.20241	0	93.7976	THY	P56773		P56773
580	1132	This & ATChloro	AT4G03280	AT4G03280.1	6.34672	0	93.6533	THY	Q9ZR03	not the same	Q9FYB6
581	1133	This & ATChloro	ATCG00730	ATCG00730.1	4.08471	0	95.9153	THY	P56774		P56774
582	1134	This & ATChloro	AT1G20340	AT1G20340.1	11.1264	13.9202	74.9534	THY	P42699		P42699
na	1135	This only	AT1G76100	AT1G76100.1	na	na	na	na	P11490		P11490
583	1136	This & ATChloro	AT3G54890	AT3G54890.1	7.73201	0	92.268	THY	Q01667	not the same	Q9C5R7
584	1137	This & ATChloro	AT3G61470	AT3G61470.1	5.60498	0	94.395	THY	Q9SYW8		Q9SYW8
585	1138	This & ATChloro	AT1G61520	AT1G61520.1	7.96921	0	92.0308	THY	Q9SY97	not the same	Q8LCR7
586	1139	This & ATChloro	AT3G47470	AT3G47470.1	2.96558	0	97.0344	THY	P27521		P27521
na	1140	This only	AT1G45474	AT1G45474.1	na	na	na	na	Q9C639		Q9C639
589	1141	This & ATChloro	AT1G29930	AT1G29930.1	1.32892	0.675432	97.9956	THY	P04778	not the same	P04777
590	1142	This & ATChloro	AT2G34430	AT2G34430.1	1.0613	0.719213	98.2195	THY	Q39142	not the same	P04778
593	1143	This & ATChloro	AT5G54270	AT5G54270.1	0.54514	1.87555	97.5793	THY	Q9S7M0		Q9S7M0
594	1144	This & ATChloro	AT5G01530	AT5G01530.1	2.25702	0	97.743	THY	Q07473		Q07473
595	1145	This & ATChloro	AT3G08940	AT3G08940.2	2.74372	0	97.2563	THY	Q9XF88		Q9XF88
596	1146	This & ATChloro	AT2G40100	AT2G40100.1	1.99679	0	98.0032	THY	Q9S7W1	not the same	Q07473
597	1147	This & ATChloro	AT4G10340	AT4G10340.1	1.76669	0	98.2333	THY	Q9XF89		Q9XF89
598	1148	This & ATChloro	AT1G15820	AT1G15820.1	1.53602	0.480425	97.9836	THY	Q9LMQ2		Q9LMQ2
599	1149	This & ATChloro	ATCG00350	ATCG00350.1	15.6584	0	84.3416	THY-ENV	P56766		P56766
600	1150	This & ATChloro	ATCG00340	ATCG00340.1	20.2799	0	79.7201	THY-ENV	P56767		P56767
601	1151	This & ATChloro	ATCG01060	ATCG01060.1	5.55628	0.868926	93.5748	THY	P62090		P62090
603	1152	This & ATChloro	AT4G28750	AT4G28750.1	23.2889	1.32439	75.3867	THY-ENV	Q9S831	not the same	Q7FY22
604	1153	This & ATChloro	AT2G20260	AT2G20260.1	20.8847	2.37533	76.74	THY-ENV	Q9S714		Q9S714
605	1154	This & ATChloro	AT1G31330	AT1G31330.1	18.7775	0.177973	81.0445	THY-ENV	Q9SHE8		Q9SHE8
606	1155	This & ATChloro	AT1G55670	AT1G55670.1	5.55504	0	94.445	THY	Q9S7N7		Q9S7N7
607	1156	This & ATChloro	AT1G03130	AT1G03130.1	21.0245	0.17305	78.8025	THY-ENV	Q9SA56		Q9SA56
609	1157	This & ATChloro	AT1G52230	AT1G52230.1	2.62268	0.205075	97.1722	THY	Q9SUI6		Q9SUI6
na	1158	This only	AT1G30380	AT1G30380.1	na	na	na	na	Q9SUI5		Q9SUI5
610	1159	This & ATChloro	AT4G12800	AT4G12800.1	4.82058	0.335055	94.8444	THY	Q9SUI4		Q9SUI4
611	1160	This & ATChloro	AT5G64040	AT5G64040.1	4.54971	0	95.4503	THY	P49107		P49107
612	1161	This & ATChloro	AT2G46820	AT2G46820.1	7.40156	0	92.5984	THY	Q8LCA1		Q8LCA1
613	1162	This & ATChloro	AT2G05620	AT2G05620.1	11.4958	0	88.5042	THY	Q9SL05		Q9SL05
na	1163	This only	AT4G22890	AT4G22890.1	na	na	na	na	Q8H112		Q8H112
na	1164	This only	AT5G44650	AT5G44650.1	na	na	na	na	Q9LU01		Q9LU01
614	1165	This & ATChloro	ATCG00020	ATCG00020.1	1.10498	0	98.895	THY	P83755		P83755
615	1166	This & ATChloro	ATCG00680	ATCG00680.1	1.51451	0	98.4855	THY	P56777		P56777
616	1167	This & ATChloro	ATCG00280	ATCG00280.1	1.9158	0	98.0842	THY	P56778		P56778
617	1168	This & ATChloro	ATCG00270	ATCG00270.1	2.63925	0.0825485	97.2782	THY	P56761		P56761
618	1169	This & ATChloro	ATCG00580	ATCG00580.1	4.54971	0	95.4503	THY	P56779		P56779
na	1170	This only	ATCG00570	ATCG00570.1	na	na	na	na	P62095		P62095
na	1171	This only	ATCG00430	ATCG00430.1	na	na	na	na	P56756		P56756
na	1172	This only	ATCG00710	ATCG00710.1	na	na	na	na	P56780		P56780
na	1173	This only	ATCG00560	ATCG00560.1	na	na	na	na	P60129		P60129
619	1174	This & ATChloro	AT5G66570	AT5G66570.1	5.51133	6.09074	88.3979	THY	P23321		P23321
620	1175	This & ATChloro	AT3G50820	AT3G50820.1	5.91094	5.26191	88.8272	THY	Q9S841		Q9S841
621	1176	This & ATChloro	AT1G06680	AT1G06680.1	4.25947	9.65877	86.0818	THY	Q42029		Q42029
na	1177	This only	AT1G76450	AT1G76450.1	na	na	na	na	Q9S720		Q9S720
na	1178	This only	AT4G15510	AT4G15510.1	na	na	na	na	O23403		O23403
na	1179	This only	AT3G55330	AT3G55330.1	na	na	na	na	P82538		P82538
na	1180	This only	AT1G77090	AT1G77090.1	na	na	na	na	O49292		O49292
na	1181	This only	AT5G11450	AT5G11450.1	na	na	na	na	P82715		P82715
622	1182	This & ATChloro	AT4G21280	AT4G21280.1	5.35236	0	94.6476	THY	Q9XFT3		Q9XFT3
623	1183	This & ATChloro	AT4G05180	AT4G05180.1	4.49801	8.20665	87.2953	THY	Q41932		Q41932
na	1184	This only	AT1G14150	AT1G14150.1	na	na	na	na	Q9XI73		Q9XI73
na	1185	This only	AT2G39470	AT2G39470.1	na	na	na	na	O80634		O80634
626	1186	This & ATChloro	AT1G79040	AT1G79040.1	4.93896	0	95.061	THY	P27202		P27202
627	1187	This & ATChloro	AT1G44575	AT1G44575.1	0.989264	0	99.0107	THY	Q9XF91		Q9XF91
628	1188	This & ATChloro	AT1G03600	AT1G03600.1	5.60498	0	94.395	THY	Q9LR64		Q9LR64
629	1189	This & ATChloro	AT1G34000	AT1G34000.1	5.18543	0	94.8146	THY	Q9FEC1		Q9FEC1
na	1190	This only	AT1G75690	AT1G75690.1	na	na	na	na	Q8GSJ6		Q8GSJ6
454	1191	This & ATChloro	AT1G55480	AT1G55480.1	24.7313	3.86764	71.4011	THY-ENV	Q94BS2		Q94BS2
448	1192	This & ATChloro	AT5G23120	AT5G23120.1	16.837	0.526615	82.6364	THY-ENV	O82660		O82660
na	1193	This only	AT3G47070	AT3G47070.1	na	na	na	na	Q9SD66		Q9SD66
na	1194	This only	AT1G60950	AT1G60950.1	na	na	na	na	P16972		P16972
630	1195	This & ATChloro	AT1G14345	AT1G14345.1	9.41302	0	90.587	THY	Q949S6		Q949S6
na	1196	This only	AT1G32220	AT1G32220.1	na	na	na	na	Q9FVR6		Q9FVR6
450	1197	This & ATChloro	AT2G27680	AT2G27680.1	16.7667	40.2052	43.0281	Mix	Q9ZUX0	not the same	Q9FPJ7
na	1198	This only	AT3G02730	AT3G02730.1	na	na	na	na	Q9XFH8		Q9XFH8
452	1199	This & ATChloro	AT3G26060	AT3G26060.1	24.0748	0.627494	75.2978	THY-ENV	Q9LU86		Q9LU86
451	1200	This & ATChloro	AT1G71500	AT1G71500.1	14.2362	3.56215	82.2017	THY	Q9C9I7		Q9C9I7
na	1201	This only	AT4G10000	AT4G10000.1	na	na	na	na	F4JKW0		F4JKW0
na	1202	This only	AT4G37200	AT4G37200.1	na	na	na	na	O23166		O23166
453	1203	This & ATChloro	AT5G53490	AT5G53490.1	14.0059	10.5136	75.4805	THY	P81760		P81760
na	1204	This only	AT1G64430	AT1G64430.1	na	na	na	na	Q8VYZ8		Q8VYZ8
na	1205	This only	AT5G23060	AT5G23060.1	na	na	na	na	Q9FN48		Q9FN48
na	1206	This only	AT4G01900	AT4G01900.1	na	na	na	na	Q9ZST4		Q9ZST4
na	1207	This only	AT3G47860	AT3G47860.1	na	na	na	na	Q9STS7		Q9STS7
632	1208	This & ATChloro	AT1G77490	AT1G77490.1	13.8058	6.47714	79.717	THY	Q42593	not the same	Q56WP7
na	1209	This only	AT4G09010	AT4G09010.1	na	na	na	na	P82281		P82281
459	1210	This & ATChloro	AT2G20890	AT2G20890.1	27.163	1.5447	71.2923	THY-ENV	Q9SKT0		Q9SKT0
na	1211	This only	AT1G03160	AT1G03160.1	na	na	na	na	Q1KPV0		Q1KPV0
na	1212	This only	AT2G44920	AT2G44920.2	na	na	na	na	O22160		O22160
na	1213	This only	AT2G25830	AT2G25830.1	na	na	na	na	O82314		O82314
na	1214	This only	AT1G62150	AT1G62150.1	na	na	na	na	Q8GWB0		Q8GWB0
na	1215	This only	AT3G62910	AT3G62910.1	na	na	na	na	Q8RX79		Q8RX79
na	1216	This only	AT2G24060	AT2G24060.1	na	na	na	na	O82234		O82234
633	1217	This & ATChloro	AT5G24490	AT5G24490.1	9.46658	22.2067	68.3268	THY-STR	Q94K97		Q94K97
na	1218	This only	AT1G02475	AT1G02475.1	na	na	na	na	Q94K52		Q94K52
na	1219	This only	AT4G04850	AT4G04850.2	na	na	na	na	Q9M0Z3		Q9M0Z3
456	1220	This & ATChloro	AT5G38660	AT5G38660.1	20.621	0	79.379	THY-ENV	Q2HIR7	not the same	Q8GXZ8
na	1221	This only	AT2G10940	AT2G10940.1	na	na	na	na	Q9SKI0		Q9SKI0
634	1222	This & ATChloro	AT1G50450	AT1G50450.1	11.0968	3.47076	85.4325	THY	Q94BZ0		Q94BZ0
na	1223	This only	AT5G58250	AT5G58250.1	na	na	na	na	Q9LVM3		Q9LVM3
na	1224	This only	AT5G17170	AT5G17170.1	na	na	na	na	Q9FFJ2		Q9FFJ2
na	1225	This only	AT5G08050	AT5G08050.1	na	na	na	na	Q9SD79		Q9SD79
na	1226	This only	AT1G74730	AT1G74730.1	na	na	na	na	Q94F10		Q94F10
na	1227	This only	AT5G42765	AT5G42765.1	na	na	na	na	F4K329		F4K329
na	1228	This only	AT2G26340	AT2G26340.1	na	na	na	na	F4IUJ0		F4IUI9
457	1229	This & ATChloro	AT3G61870	AT3G61870.1	24.0267	0	75.9733	THY-ENV	Q9M277		Q9M277
na	1230	This only	AT5G37360	AT5G37360.1	na	na	na	na	Q93Z11		Q93Z11
637	1231	This & ATChloro	AT5G48790	AT5G48790.1	20.621	0	79.379	THY-ENV	Q94F50		Q94F50
na	1232	This only	AT4G31530	AT4G31530.1	na	na	na	na	Q8GYZ0		F4JSP1
na	1233	This only	AT2G21960	AT2G21960.1	na	na	na	na	Q9SJ03		Q9SJ03
na	1234	This only	AT1G56500	AT1G56500.1	na	na	na	na	Q8VZ10		Q8VZ10
na	1235	This only	AT3G57560	AT3G57560.1	na	na	na	na	Q9SCL7		Q9SCL7
640	1236	This & ATChloro	AT4G01150	AT4G01150.1	5.60498	0	94.395	THY	O04616		O04616
na	1237	This only	AT4G24930	AT4G24930.1	na	na	na	na	Q9SW33		Q9SW33
455	1238	This & ATChloro	AT4G02530	AT4G02530.1	31.7303	2.83554	65.4341	THY-ENV	O22773		O22773
641	1239	This & ATChloro	AT1G54780	AT1G54780.1	6.47863	0	93.5214	THY	Q9ZVL6		Q9ZVL6
na	1240	This only	AT4G16500	AT4G16500.1	na	na	na	na	Q84WT8		Q84WT8
na	1241	This only	AT1G78830	AT1G78830.1	na	na	na	na	Q9ZVA2		Q9ZVA2
na	1242	This only	AT3G15356	AT3G15356.1	na	na	na	na	Q9LJR2		Q9LJR2
na	1243	This only	AT3G51600	AT3G51600.1	na	na	na	na	Q9XFS7		Q9XFS7
na	1244	This only	AT1G01980	AT1G01980.1	na	na	na	na	Q9LPC3		Q9LPC3
na	1245	This only	AT4G12420	AT4G12420.1	na	na	na	na	Q9SU40		Q9SU40
na	1246	This only	AT3G20820	AT3G20820.1	na	na	na	na	Q9LT39		Q9LT39
na	1247	This only	AT1G21080	AT1G21080.1	na	na	na	na	Q9LPU3		Q9LPU3
na	1248	This only	AT3G53990	AT3G53990.1	na	na	na	na	Q9M328		Q9M328
na	1249	This only	AT2G24420	AT2G24420.1	na	na	na	na	Q9ZQ26		Q9ZQ26
na	1250	This only	AT5G26000	AT5G26000.1	na	na	na	na	P37702		P37702
na	1251	This only	AT5G48375	AT5G48375.1	na	na	na	na	Q3E8E5		Q3E8E5
na	1252	This only	AT1G06490	AT1G06490.1	na	na	na	na	Q9SHJ3		Q9SHJ3
na	1253	This only	AT1G52000	AT1G52000.1	na	na	na	na	Q9ZU23		Q9ZU23
na	1254	This only	AT1G52040	AT1G52040.1	na	na	na	na	Q9SAV0		Q9SAV0
na	1255	This only	AT3G26210	AT3G26210.1	na	na	na	na	Q9LTM0		Q9LTM0
na	1256	This only	AT1G13100	AT1G13100.1	na	na	na	na	Q9SAE4		Q9SAE4
na	1257	This only	AT4G12320	AT4G12320.1	na	na	na	na	Q66GJ1		Q66GJ1
na	1258	This only	AT5G40370	AT5G40370.1	na	na	na	na	Q9FNE2		Q9FNE2
na	1259	This only	AT5G43940	AT5G43940.1	na	na	na	na	Q96533		Q96533
na	1260	This only	AT3G48890	AT3G48890.1	na	na	na	na	Q9M2Z4		Q9M2Z4
na	1261	This only	AT1G04340	AT1G04340.1	na	na	na	na	O22690		O22690
na	1262	This only	AT2G41530	AT2G41530.1	na	na	na	na	Q8LAS8		Q8LAS8
na	1263	This only	AT4G23600	AT4G23600.1	na	na	na	na	Q9SUR6		Q9SUR6
na	1264	This only	AT4G10060	AT4G10060.1	na	na	na	na	F4JLJ2		F4JLJ2
na	1265	This only	AT4G14240	AT4G14240.1	na	na	na	na	Q67XQ0		Q67XQ0
na	1266	This only	AT5G51570	AT5G51570.1	na	na	na	na	Q9FHM7		Q9FHM7
na	1267	This only	AT1G70770	AT1G70770.1	na	na	na	na	Q9S791		Q9S791
na	1268	This only	AT2G03510	AT2G03510.1	na	na	na	na	Q9ZQ87		Q9ZQ87
na	1269	This only	AT3G27570	AT3G27570.1	na	na	na	na	F4IWK4		F4IWK4
304	na	ATChloro only	AT5G27240	AT5G27240.1	50.9591	0	49.0409	ENV-THY	F4K2V2		F4K2V2
49	na	ATChloro only	AT3G11950	AT3G11950.1	94.2128	0	5.78722	ENV	Q9SF04	not the same	Q9SF04
182	na	ATChloro only	AT4G00640	AT4G00640.1	100	0	0	ENV	O65272	not the same	O65272
354	na	ATChloro only	AT4G34820	AT4G34820.1	100	0	0	ENV	Q0WLC6	not the same	Q0WLC6
34	na	ATChloro only	AT4G12830	AT4G12830.1	100	0	0	ENV	Q93ZN4	not the same	Q93ZN4
301	na	ATChloro only	AT5G02490	AT5G02490.1	73.8787	26.1213	0	ENV-STR	P22954	not the same	P22954
473	na	ATChloro only	AT1G17745	AT1G17745.1	6.01011	93.9899	0	STR	O04130		O04130
645	na	ATChloro only	AT2G40010	AT2G40010.1	100	0	0	ENV	O04204		O04204
502	na	ATChloro only	AT2G45290	AT2G45290.1	11.7818	86.5984	1.61976	STR	F4IW47	not the same	O22143
665	na	ATChloro only	AT2G40510	AT2G40510.1	100	0	0	ENV	Q8LPJ7	not the same	O22884
279	na	ATChloro only	AT2G42210	AT2G42210.1	n/a	n/a	n/a	n/a	O48528		O48528
625	na	ATChloro only	AT2G30790	AT2G30790.1	3.32631	16.6461	80.0276	THY-STR	O49344		O49344
125	na	ATChloro only	AT4G28440	AT4G28440.1	100	0	0	ENV	O49453		O49453
567	na	ATChloro only	AT4G22240	AT4G22240.1	0	0	100	THY	O49629		O49629
366	na	ATChloro only	AT2G45740	AT2G45740.1	100	0	0	ENV	O80845		O80845
344	na	ATChloro only	AT2G29720	AT2G29720.1	50.9591	0	49.0409	ENV-THY	O82384		O82384
588	na	ATChloro only	AT1G29910	AT1G29910.1	1.32892	0.675432	97.9956	THY	Q8VZ87	not the same	P04778
667	na	ATChloro only	AT4G35090	AT4G35090.1	7.92351	76.826	15.2505	STR	P25819		P25819
303	na	ATChloro only	AT1G74310	AT1G74310.1	78.246	21.754	0	ENV-STR	P42730		P42730
518	na	ATChloro only	AT5G63570	AT5G63570.1	6.22307	92.7788	0.998138	STR	P42799		P42799
655	na	ATChloro only	AT4G18100	AT4G18100.1	n/a	n/a	n/a	n/a	P49211		P49211
660	na	ATChloro only	AT3G11940	AT3G11940.1	0	100	0	STR	P51427		P51427
330	na	ATChloro only	AT3G12110	AT3G12110.1	56.1189	43.8811	0	ENV-STR	P53496		P53496
331	na	ATChloro only	AT3G46520	AT3G46520.1	54.5238	45.4762	0	ENV-STR	P53497		P53497
694	na	ATChloro only	AT1G19910	AT1G19910.1	100	0	0	ENV	P59228		P59228
422	na	ATChloro only	ATCG01020	ATCG01020.1	n/a	n/a	n/a	n/a	P61847		P61847
675	na	ATChloro only	AT1G01620	AT1G01620.1	100	0	0	ENV	Q08733		Q08733
462	na	ATChloro only	AT5G56500	AT5G56500.2	15.0973	82.5593	2.34339	STR	C0Z361	not the same	Q0WRG9
591	na	ATChloro only	AT2G34420	AT2G34420.1	1.37965	0.701215	97.9191	THY	Q39141		Q39141
333	na	ATChloro only	AT1G17580	AT1G17580.1	76.1746	23.8254	0	ENV-STR	Q39160		Q39160
587	na	ATChloro only	AT5G28450	AT5G28450.1	n/a	n/a	n/a	n/a	F4K8I1	not the same	Q3E8X4
656	na	ATChloro only	AT1G26880	AT1G26880.1	n/a	n/a	n/a	n/a	Q42351		Q42351
85	na	ATChloro only	AT5G54190	AT5G54190.1	59.3385	6.26102	34.4005	ENV-THY	Q42536		Q42536
564	na	ATChloro only	AT3G02780	AT3G02780.1	14.9209	42.0015	43.0776	THY-STR	Q42553		Q42553
535	na	ATChloro only	AT3G53460	AT3G53460.1	6.49545	37.246	56.2585	THY-STR	Q43349		Q43349
470	na	ATChloro only	AT3G59760	AT3G59760.1	6.92078	93.0792	0	STR	Q43725		Q43725
388	na	ATChloro only	AT1G26230	AT1G26230.1	20.368	79.632	0	STR-ENV	Q9C667	not the same	Q56XN6
363	na	ATChloro only	AT2G43240	AT2G43240.1	100	0	0	ENV	Q8GY97	not the same	Q56Y19
659	na	ATChloro only	AT3G04840	AT3G04840.1	100	0	0	ENV	Q9CAV0	not the same	Q56ZZ2
325	na	ATChloro only	AT1G10630	AT1G10630.1	100	0	0	ENV	Q6ID97		Q6ID97
219	na	ATChloro only	AT4G13220	AT4G13220.1	n/a	n/a	n/a	n/a	Q6NLB6		Q6NLB6
69	na	ATChloro only	AT5G66450	AT5G66450.1	n/a	n/a	n/a	n/a	Q6NQL6		Q6NQL6
657	na	ATChloro only	AT3G53740	AT3G53740.1	n/a	n/a	n/a	n/a	Q9M352	not the same	Q8L5U3
520	na	ATChloro only	AT5G45930	AT5G45930.1	3.79729	96.2027	0	STR	Q5XF33	not the same	Q8L712
375	na	ATChloro only	AT2G33210	AT2G33210.1	27.3331	72.6669	0	STR-ENV	Q8L7B5		Q8L7B5
176	na	ATChloro only	AT1G58200	AT1G58200.1	100	0	0	ENV	Q8L7W1		Q8L7W1
225	na	ATChloro only	AT1G68680	AT1G68680.1	n/a	n/a	n/a	n/a	Q8L9R6		Q8L9R6
238	na	ATChloro only	AT3G43520	AT3G43520.1	100	0	0	ENV	Q94A32	not the same	Q8LC37
653	na	ATChloro only	AT2G39460	AT2G39460.1	n/a	n/a	n/a	n/a	Q8LD46		Q8LD46
510	na	ATChloro only	AT2G30200	AT2G30200.1	3.70918	96.2908	0	STR	Q8RU07		Q8RU07
361	na	ATChloro only	AT2G21195	AT2G21195.1	100	0	0	ENV	Q8S8H5		Q8S8H5
1	na	ATChloro only	AT2G25140	AT2G25140.1	58.2464	34.5673	7.18639	ENV-STR	Q8VYJ7		Q8VYJ7
99	na	ATChloro only	AT5G25510	AT5G25510.1	50.9591	0	49.0409	ENV-THY	Q93YV6		Q93YV6
698	na	ATChloro only	AT5G27670	AT5G27670.1	30.8881	9.66097	59.4509	THY-ENV	Q94F49		Q94F49
329	na	ATChloro only	AT1G49240	AT1G49240.1	27.3331	72.6669	0	STR-ENV	Q96293		Q96293
669	na	ATChloro only	AT5G08680	AT5G08680.1	23.4081	14.6428	61.9491	THY-ENV	Q9C5A9		Q9C5A9
699	na	ATChloro only	AT1G51060	AT1G51060.1	19.3716	6.0589	74.5695	THY-ENV	Q9C681		Q9C681
332	na	ATChloro only	AT1G72250	AT1G72250.1	100	0	0	ENV	F4IBQ9	not the same	Q9C7T0
695	na	ATChloro only	AT1G52740	AT1G52740.1	30.8881	9.66097	59.4509	THY-ENV	Q9C944		Q9C944
506	na	ATChloro only	AT2G05990	AT2G05990.1	3.64574	96.3543	0	STR	Q9SLA8	not the same	Q9FEF2
33	na	ATChloro only	AT5G38360	AT5G38360.1	n/a	n/a	n/a	n/a	F4KA67	not the same	Q9FF27
676	na	ATChloro only	AT5G60660	AT5G60660.1	100	0	0	ENV	Q9FF53		Q9FF53
697	na	ATChloro only	AT5G59870	AT5G59870.1	30.8881	9.66097	59.4509	THY-ENV	Q9FJE8		Q9FJE8
312	na	ATChloro only	AT5G51830	AT5G51830.1	51.5911	48.4089	0	ENV-STR	Q9FLH8		Q9FLH8
139	na	ATChloro only	AT3G56910	AT3G56910.1	61.5178	38.4822	0	ENV-STR	Q9LER7		Q9LER7
134	na	ATChloro only	AT3G56690	AT3G56690.1	100	0	0	ENV	Q9LET7		Q9LET7
558	na	ATChloro only	AT3G27160	AT3G27160.1	9.26602	55.065	35.6689	STR-THY	Q9LI88		Q9LI88
129	na	ATChloro only	AT3G22150	AT3G22150.1	100	0	0	ENV	Q9LIE7		Q9LIE7
394	na	ATChloro only	AT5G15530	AT5G15530.1	43.2218	56.7782	0	STR-ENV	Q9LLC1		Q9LLC1
338	na	ATChloro only	AT1G07410	AT1G07410.1	n/a	n/a	n/a	n/a	Q9LNW1		Q9LNW1
638	na	ATChloro only	AT1G21500	AT1G21500.1	6.0984	0	93.9016	THY	Q9LPK9		Q9LPK9
439	na	ATChloro only	AT5G10160	AT5G10160.1	34.1913	0	65.8087	THY-ENV	Q9LX13		Q9LX13
559	na	ATChloro only	AT4G30620	AT4G30620.1	16.3703	83.6297	0	STR-ENV	Q9M098		Q9M098
376	na	ATChloro only	AT3G45450	AT3G45450.1	37.4234	56.5742	6.00245	STR-ENV	Q9M1G2		Q9M1G2
67	na	ATChloro only	AT3G55030	AT3G55030.1	100	0	0	ENV	Q9M2W3		Q9M2W3
651	na	ATChloro only	AT3G05560	AT3G05560.1	n/a	n/a	n/a	n/a	Q9M9W1		Q9M9W1
23	na	ATChloro only	AT3G10680	AT3G10680.1	100	0	0	ENV	Q9S732		Q9S732
602	na	ATChloro only	AT4G02770	AT4G02770.1	21.5248	0.164204	78.311	THY-ENV	Q9S7H1		Q9S7H1
592	na	ATChloro only	AT2G05070	AT2G05070.1	1.06311	0.720439	98.2165	THY	Q9S7J7		Q9S7J7
608	na	ATChloro only	AT3G16140	AT3G16140.1	2.64479	0	97.3552	THY	Q9SUI7	not the same	Q9S7N7
643	na	ATChloro only	AT1G79550	AT1G79550.1	6.2708	90.7118	3.01738	ENV	Q9SAJ4		Q9SAJ4
310	na	ATChloro only	AT3G47010	AT3G47010.1	100	0	0	ENV	Q9SD72		Q9SD72
624	na	ATChloro only	AT3G01440	AT3G01440.1	8.63115	0	91.3688	THY	Q9SGH4		Q9SGH4
696	na	ATChloro only	AT2G38810	AT2G38810.1	30.8881	9.66097	59.4509	THY-ENV	Q9SII0		Q9SII0
648	na	ATChloro only	AT2G20450	AT2G20450.1	n/a	n/a	n/a	n/a	Q9SIM4		Q9SIM4
658	na	ATChloro only	AT2G31610	AT2G31610.1	100	0	0	ENV	Q9SIP7		Q9SIP7
635	na	ATChloro only	AT2G05310	AT2G05310.1	n/a	n/a	n/a	n/a	Q9SJ31		Q9SJ31
210	na	ATChloro only	AT2G25520	AT2G25520.1	n/a	n/a	n/a	n/a	Q9SKJ7		Q9SKJ7
369	na	ATChloro only	AT4G13140	AT4G13140.1	100	0	0	ENV	Q9SVR3		Q9SVR3
636	na	ATChloro only	AT4G13500	AT4G13500.1	5.18543	0	94.8146	THY	Q9T0H1		Q9T0H1
370	na	ATChloro only	AT5G25940	AT5G25940.1	100	0	0	ENV	Q9XGZ3		Q9XGZ3
433	na	ATChloro only	AT1G13930	AT1G13930.1	44.4229	55.5771	0	STR-ENV	Q9XI93		Q9XI93
481	na	ATChloro only	AT2G01140	AT2G01140.1	13.821	68.4447	17.7343	STR-THY	Q9ZU52		Q9ZU52
642	na	ATChloro only	AT1G23730	AT1G23730.1	61.5178	38.4822	0	ENV-STR	Q9ZUC2		Q9ZUC2
639	na	ATChloro only	AT2G37230	AT2G37230.1	4.51022	0	95.4898	THY	Q9ZUU3		Q9ZUU3

## Sheet: README2
Mapping of AGI to Uniprot
Retrieve/ID mapping tool at UniprotKB (2018 july 13)
	1364	Tair Accession from the summary.ThisStudy.At_Chloro list
	1360	out of 1363 (unique) identifiers were successfully mapped to 1653 UniProtKB IDs
	3	unmapped identifiers
		AT4G13140 (ATChloro only)
		AT4G00640 (ATChloro only), now AT4G00630 (This & ATChloro)
		AT4G34820 (ATChloro only), now AT4G34830 (This & ATChloro)
Choose one Uniprot
	Rule	For each Tair accession, take the most recent version Uniprot entry (used a sort: 1-Accession, 2-Version)
		For unmapped identifiers, used the manual search and applied the same rule
This mapping is reported in the summary list (column Uniprot MT)

## Sheet: Uniprot mapping
retrieve ORDER	yourlist:1364	Entry	Entry name	Status	Protein names	Gene names	Length	Version (entry)	First entry based on Sort3	#Uniprot entries
retrieve most recent version
1372	AT1G01080	Q8W592	Q8W592_ARATH	unreviewed	At1g01080/T25K16_7 (RNA-binding (RRM/RBD/RNP motifs) family protein) (Ribonucleoprotein, putative)	At1g01080 T25K16.19 T25K16_19	293	132	AT1G01080_w1	2
98	AT1G01090	O24457	ODPA3_ARATH	reviewed	Pyruvate dehydrogenase E1 component subunit alpha-3, chloroplastic (EC 1.2.4.1)	PDH-E1 ALPHA At1g01090 T25K16.8	428	117	AT1G01090_w1	1
1577	AT1G01620	Q08733	PIP13_ARATH	reviewed	Aquaporin PIP1-3 (AtPIP1;3) (Plasma membrane intrinsic protein 1c) (PIP1c) (Transmembrane protein B) (TMP-B)	PIP1-3 PIP1C TMPB At1g01620 F22L4.16	286	149	AT1G01620_w1	2
286	AT1G01790	Q9ZTZ7	KEA1_ARATH	reviewed	K(+) efflux antiporter 1, chloroplastic (AtKEA1)	KEA1 At1g01790 T1N6.20/T1N6.21	1193	105	AT1G01790_w1	1
1541	AT1G01980	Q9LPC3	BBE1_ARATH	reviewed	Berberine bridge enzyme-like 1 (AtBBE-like 1) (EC 1.1.1.-) (Protein SIMILAR TO ELECTRON CAREER 1A) (AtSEC1A)	SEC1A At1g01980 F22M8.11	541	115	AT1G01980_w1	1
412	AT1G02280	O23680	TOC33_ARATH	reviewed	Translocase of chloroplast 33, chloroplastic (AtToc33) (EC 3.6.5.-) (33 kDa chloroplast outer envelope protein) (Plastid protein import 1)	TOC33 PPI1 At1g02280 T7I23.11	297	130	AT1G02280_w1	1
1484	AT1G02475	Q94K52	Q94K52_ARATH	unreviewed	Polyketide cyclase/dehydrase and lipid transport superfamily protein	At1g02475	219	103	AT1G02475_w1	1
8	AT1G02560	Q9S834	CLPP5_ARATH	reviewed	ATP-dependent Clp protease proteolytic subunit 5, chloroplastic (EC 3.4.21.92) (Endopeptidase ClpP5) (nClpP5) (nClpP1)	CLPP5 NCLPP1 NCLPP5 At1g02560 T14P4.12	298	115	AT1G02560_w1	1
690	AT1G03130	Q9SA56	PSAD2_ARATH	reviewed	Photosystem I reaction center subunit II-2, chloroplastic (Photosystem I 20 kDa subunit 2) (PSI-D2)	PSAD2 At1g03130 F10O3_4	204	117	AT1G03130_w1	1
1515	AT1G03160	Q1KPV0	FZL_ARATH	reviewed	Probable transmembrane GTPase FZO-like, chloroplastic (EC 3.6.5.-)	FZL At1g03160 F10O3.1 F15K9.23	912	94	AT1G03160_w1	1
590	AT1G03475	Q9LR75	HEM61_ARATH	reviewed	Coproporphyrinogen-III oxidase 1, chloroplastic (AtCPO-I) (Coprogen oxidase) (Coproporphyrinogenase) (EC 1.3.3.3) (Protein LESION INITIATION 2)	CPX1 CPO HEMF HEMF1 LIN2 At1g03475 F21B7.10	386	120	AT1G03475_w1	1
710	AT1G03600	Q9LR64	PB27A_ARATH	reviewed	Photosystem II repair protein PSB27-H1, chloroplastic (Psb27-H1) (Thylakoid lumenal protein PSB27-H1)	PSB27-1 At1g03600 F21B7.14 F21B7.21 F21B7.22 F21B7_140	174	93	AT1G03600_w1	1
123	AT1G03630	O48741	PORC_ARATH	reviewed	Protochlorophyllide reductase C, chloroplastic (PCR C) (EC 1.3.1.33) (NADPH-protochlorophyllide oxidoreductase C) (POR C)	PORC At1g03630 F21B7.24 F21B7.35 F21B7_11	401	152	AT1G03630_w1	2
603	AT1G03680	O48737	TRXM1_ARATH	reviewed	Thioredoxin M1, chloroplastic (AtTrxm1)	At1g03680 F21B7.28 F21B7_7	179	146	AT1G03680_w1	1
1247	AT1G03870	Q9ZWA8	FLA9_ARATH	reviewed	Fasciclin-like arabinogalactan protein 9	FLA9 At1g03870 F21M11.20	247	102	AT1G03870_w1	1
1291	AT1G04120	Q7GB25	AB5C_ARATH	reviewed	ABC transporter C family member 5 (ABC transporter ABCC.5) (AtABCC5) (EC 3.6.3.44) (ATP-energized glutathione S-conjugate pump 5) (Glutathione S-conjugate-transporting ATPase 5) (Multidrug resistance-associated protein 5)	ABCC5 MRP5 At1g04120 F20D22.11	1514	117	AT1G04120_w1	2
468	AT1G04270	Q08112	RS151_ARATH	reviewed	40S ribosomal protein S15-1	RPS15A RIG RPS15 At1g04270 F19P19.29	152	140	AT1G04270_w1	2
1245	AT1G04340	O22690	O22690_ARATH	unreviewed	At1g04340/F19P19_23 (F19P19.23 protein) (HR-like lesion-inducing protein-like protein)	At1g04340 F19P19.23 F19P19_23	159	119	AT1G04340_w1	1
1037	AT1G04410	P93819	MDHC1_ARATH	reviewed	Malate dehydrogenase 1, cytoplasmic (EC 1.1.1.37) (Cytosolic NAD-dependent malate dehydrogenase 1) (cNAD-MDH1) (Cytosolic malate dehydrogenase 1) (Cytosolic MDH1)	MDH1 At1g04410 F19P19.13	332	161	AT1G04410_w1	1
902	AT1G04420	Q8VZ23	Q8VZ23_ARATH	unreviewed	NAD(P)-linked oxidoreductase superfamily protein	At1g04420 F19P19.12 F19P19_12	412	121	AT1G04420_w1	1
890	AT1G04430	Q940J9	PMT8_ARATH	reviewed	Probable methyltransferase PMT8 (EC 2.1.1.-)	At1g04430 F19P19.11	623	96	AT1G04430_w1	1
1125	AT1G04480	P49690	RL23_ARATH	reviewed	60S ribosomal protein L23 (Protein EMBRYO DEFECTIVE 2171)	RPL23A At1g04480 F19P19.5; RPL23B At2g33370 F4P9.14; RPL23C EMB2171 At3g04400 T27C4.4	140	132	AT1G04480_w1	1
115	AT1G04620	Q8GS60	HCAR_ARATH	reviewed	7-hydroxymethyl chlorophyll a reductase, chloroplastic (EC 1.17.7.2)	HCAR HMCR At1g04620 T1G11.13	462	91	AT1G04620_w1	1
970	AT1G04750	Q9ZTW3	VA721_ARATH	reviewed	Vesicle-associated membrane protein 721 (AtVAMP721) (v-SNARE synaptobrevin 7B) (AtVAMP7B)	VAMP721 VAMP7B At1g04750 F13M7.26 F13M7_23 T1G11.1	219	142	AT1G04750_w1	2
920	AT1G04940	Q8GZ79	TI201_ARATH	reviewed	Protein TIC 20-I, chloroplastic (Translocon at the inner envelope membrane of chloroplasts 20-I) (AtTIC20-I)	TIC20-I At1g04940 F13M7.5 F13M7.7	274	71	AT1G04940_w1	1
209	AT1G05190	O23049	RK6_ARATH	reviewed	50S ribosomal protein L6, chloroplastic (Protein EMBRYO DEFECTIVE 2394)	RPL6 EMB2394 At1g05190 YUP8H12.20	223	117	AT1G05190_w1	1
1431	AT1G06130	Q8LDW8	GLO2D_ARATH	reviewed	Probable hydroxyacylglutathione hydrolase 2, chloroplastic (EC 3.1.2.6) (Glyoxalase 2-4) (Glyoxalase II) (Glx II)	GLX2-4 At1g06130 T21E18.18	331	100	AT1G06130_w1	1
928	AT1G06400	P28185	RAA1A_ARATH	reviewed	Ras-related protein RABA1a (AtRABA1a) (Ras-related protein Ara-2) (Ras-related protein Rab11E) (AtRab11E)	RABA1A ARA-2 RAB11E At1g06400 T2D23.10 T2D23_5	216	152	AT1G06400_w1	1
639	AT1G06430	Q8W585	FTSH8_ARATH	reviewed	ATP-dependent zinc metalloprotease FTSH 8, chloroplastic (AtFTSH8) (EC 3.4.24.-)	FTSH8 At1g06430 F12K11.22 F12K11_24	685	129	AT1G06430_w1	1
1235	AT1G06490	Q9SHJ3	CALS7_ARATH	reviewed	Callose synthase 7 (EC 2.4.1.34) (1,3-beta-glucan synthase) (Protein GLUCAN SYNTHASE-LIKE 7)	CALS7 GSL7 At1g06490 F12K11.17	1958	103	AT1G06490_w1	1
1160	AT1G06510	Q84K72	Q84K72_ARATH	unreviewed	Forkhead-associated domain protein	At1g06510 F12K11.16 F12K11_16	277	94	AT1G06510_w1	1
704	AT1G06680	Q42029	PSBP1_ARATH	reviewed	Oxygen-evolving enhancer protein 2-1, chloroplastic (OEE2) (23 kDa subunit of oxygen evolving system of photosystem II) (23 kDa thylakoid membrane protein) (OEC 23 kDa subunit) (OEC23)	PSBP1 PSBP At1g06680 F12K11.3 F4H5_18	263	145	AT1G06680_w1	1
173	AT1G06690	Q94A68	Y1669_ARATH	reviewed	Uncharacterized oxidoreductase At1g06690, chloroplastic (EC 1.-.-.-)	At1g06690 F12K11.2 F4H5.17	377	101	AT1G06690_w1	1
112	AT1G06820	Q9M9Y8	CRTSO_ARATH	reviewed	Prolycopene isomerase, chloroplastic (CrtISO) (EC 5.2.1.13) (Carotenoid and chloroplast regulation protein 2) (Carotenoid isomerase)	CRTISO CCR2 At1g06820 F4H5.10	595	110	AT1G06820_w1	1
159	AT1G06950	Q8LPR9	TI110_ARATH	reviewed	Protein TIC110, chloroplastic (Translocon at the inner envelope membrane of chloroplasts 110) (AtTIC110)	TIC110 At1g06950 F10K1.33 F4H5.1	1016	86	AT1G06950_w1	1
1034	AT1G07110	Q9MB58	F26_ARATH	reviewed	6-phosphofructo-2-kinase/fructose-2,6-bisphosphatase (6PF-2-K/Fru-2,6-P2ase) (AtF2KP) (PFK/FBPase) [Includes: 6-phosphofructo-2-kinase (EC 2.7.1.105); Fructose-2,6-bisphosphatase (EC 3.1.3.46)]	FKFBP F2KP At1g07110 F10K1.19	744	110	AT1G07110_w1	1
620	AT1G07320	O50061	RK4_ARATH	reviewed	50S ribosomal protein L4, chloroplastic (CL4) (R-protein L4)	RPL4 At1g07320 F22G5.34 F22G5_28	282	123	AT1G07320_w1	3
1638	AT1G07410	Q9LNW1	RAA2B_ARATH	reviewed	Ras-related protein RABA2b (AtRABA2b)	RABA2B At1g07410 F22G5.24	214	118	AT1G07410_w1	1
521	AT1G07660	P59259	H4_ARATH	reviewed	Histone H4	At1g07660 F24B9.25; At1g07820 F24B9.8; At2g28740 F8N16.2 T11P11.4; At3g45930 F16L2_140; At3g46320 F18L15.40; At3g53730 F5K20_30; At5g59690 MTH12.10; At5g59970 MMN10.22	103	142	AT1G07660_w1	2
943	AT1G07670	Q9XES1	ECA4_ARATH	reviewed	Calcium-transporting ATPase 4, endoplasmic reticulum-type (EC 3.6.3.8)	ECA4 At1g07670 F24B9.24	1061	144	AT1G07670_w1	1
1142	AT1G07770	P42798	R15A1_ARATH	reviewed	40S ribosomal protein S15a-1	RPS15AA At1g07770 F24B9.12; RPS15AF At5g59850 MMN10.16 MMN10.8	130	137	AT1G07770_w1	1
1225	AT1G07780	Q42440	PAI1_ARATH	reviewed	N-(5'-phosphoribosyl)anthranilate isomerase 1, chloroplastic (EC 5.3.1.24)	PAI1 TRP6 At1g07780 F24B9.11	275	123	AT1G07780_w1	2
858	AT1G07790	Q9LQQ4	H2B1_ARATH	reviewed	Histone H2B.1 (HTB1)	At1g07790 F24B9.10	148	121	AT1G07790_w1	1
1056	AT1G07890	Q05431	APX1_ARATH	reviewed	L-ascorbate peroxidase 1, cytosolic (AP) (AtAPx01) (EC 1.11.1.11)	APX1 At1g07890 F24B9.2	250	156	AT1G07890_w1	2
456	AT1G07920	Q0WL56	EF1A3_ARATH	reviewed	Elongation factor 1-alpha 3 (EF-1-alpha 3) (eEF-1A3)	A3 At1g07920 T6D22.2	449	79	AT1G07920_w1	1
981	AT1G08190	P93043	VPS41_ARATH	reviewed	Vacuolar protein sorting-associated protein 41 homolog	VPS41 At1g08190 T23G18.5	980	144	AT1G08190_w1	1
1115	AT1G08360	Q8VZB9	R10A1_ARATH	reviewed	60S ribosomal protein L10a-1	RPL10AA At1g08360 T27G7.6	216	122	AT1G08360_w1	1
1216	AT1G08450	O04153	CALR3_ARATH	reviewed	Calreticulin-3 (Protein PRIORITY IN SWEET LIFE 1)	CRT3 At1g08450 T27G7.13	424	153	AT1G08450_w1	3
865	AT1G08520	Q9SJE1	CHLD_ARATH	reviewed	Magnesium-chelatase subunit ChlD, chloroplastic (Mg-chelatase subunit D) (EC 6.6.1.1) (Mg-protoporphyrin IX chelatase subunit ChlD) (Protein ALBINA 1) (Protein PIGMENT DEFECTIVE EMBRYO 166)	CHLD ALB1 PDE166 At1g08520 T27G7.20	760	133	AT1G08520_w1	1
365	AT1G08530	Q0WNC2	Q0WNC2_ARATH	unreviewed	Chitinase-like protein	At1g08530 T27G7.21	257	78	AT1G08530_w1	1
1200	AT1G08550	Q39249	VDE_ARATH	reviewed	Violaxanthin de-epoxidase, chloroplastic (AtVxDE) (EC 1.23.5.1) (Protein NON-PHOTOCHEMICAL QUENCHING 1)	VDE1 AVDE1 NPQ1 VXDE At1g08550 F22O13.3 T27G7.23	462	128	AT1G08550_w1	1
82	AT1G08640	Q93WG3	Q93WG3_ARATH	unreviewed	Chloroplast J-like domain 1	CJD1 Chloroplast J-like domain 1 At1g08640 F22O13.12 F22O13_12	294	114	AT1G08640_w1	1
1084	AT1G08830	P24704	SODC1_ARATH	reviewed	Superoxide dismutase [Cu-Zn] 1 (EC 1.15.1.1) (Copper/zinc superoxide dismutase 1)	CSD1 SODCC At1g08830 F22O13.32	152	159	AT1G08830_w1	1
1300	AT1G08880	O04848	H2AXA_ARATH	reviewed	Probable histone H2AXa (HTA5)	At1g08880 F7G19.24	142	128	AT1G08880_w1	1
14	AT1G09130	Q8L770	CLPR3_ARATH	reviewed	ATP-dependent Clp protease proteolytic subunit-related protein 3, chloroplastic (ClpR3) (nClpP8)	CLPR3 NCLPP8 At1g09130 F7G19.1	330	104	AT1G09130_w1	2
612	AT1G09340	Q9SA52	CP41B_ARATH	reviewed	Chloroplast stem-loop binding protein of 41 kDa b, chloroplastic (CSP41-b) (Heteroglycan-interacting protein 1.3) (Protein CHLOROPLAST RNA BINDING) (Protein Gb5f)	CSP41B CRB HIP1.3 At1g09340 T31J12.6	378	120	AT1G09340_w1	1
937	AT1G09630	O04486	RAA2A_ARATH	reviewed	Ras-related protein RABA2a (AtRABA2a) (Ras-related protein Rab11C) (AtRab11C)	RABA2A RAB11C At1g09630 F21M12.2	217	146	AT1G09630_w1	1
804	AT1G09850	Q0WVJ5	Q0WVJ5_ARATH	unreviewed	At1g09850 (Papain-like cysteine peptidase XBCP3) (Xylem bark cysteine peptidase 3)	XBCP3 At1g09850 F21M12.24 F21M12_24	437	112	AT1G09850_w1	1
194	AT1G10510	Q93ZV8	Q93ZV8_ARATH	unreviewed	RNI-like superfamily protein	emb2004 embryo defective 2004 At1g10510 T10O24.12 T10O24_12	605	121	AT1G10510_w1	1
1574	AT1G10630	Q6ID97	Q6ID97_ARATH	unreviewed	ADP-ribosylation factor A1F (At1g10630) (Similar to ADP-ribosylation factor gb|AAD17207)	ARFA1F ADP-ribosylation factor A1F ATARFA1F At1g10630 F20B24.7 F20B24_7	181	127	AT1G10630_w1	1
576	AT1G10760	Q9SAC6	GWD1_ARATH	reviewed	Alpha-glucan water dikinase 1, chloroplastic (EC 2.7.9.4) (Protein starch excess 1) (Protein starch-related R1)	GWD1 R1 SEX1 At1g10760 F20B24.19 T16B5.10	1399	119	AT1G10760_w1	1
945	AT1G10950	Q940G0	TMN1_ARATH	reviewed	Transmembrane 9 superfamily member 1 (Endomembrane protein 12) (Transmembrane nine protein 1) (AtTMN1)	TMN1 EMP12 At1g10950 T19D16.13	589	99	AT1G10950_w1	1
332	AT1G11320	Q9SXB7	Q9SXB7_ARATH	unreviewed	GDSL esterase/lipase (T28P6.3 protein)	At1g11320 T28P6.3 T28P6_3	424	110	AT1G11320_w1	1
828	AT1G11660	Q9SAB1	HSP7Q_ARATH	reviewed	Heat shock 70 kDa protein 16 (Heat shock protein 70-16) (AtHsp70-16)	HSP70-16 At1g11660 F25C20.19	763	122	AT1G11660_w1	1
10	AT1G11750	Q9SAA2	CLPP6_ARATH	reviewed	ATP-dependent Clp protease proteolytic subunit 6, chloroplastic (EC 3.4.21.92) (Endopeptidase ClpP6) (nClpP6) (nClpP1)	CLPP6 NCLPP1 NCLPP6 At1g11750 F25C20.10	271	118	AT1G11750_w1	2
1163	AT1G11860	O65396	GCST_ARATH	reviewed	Aminomethyltransferase, mitochondrial (EC 2.1.2.10) (Glycine cleavage system T protein) (GCVT)	GDCST GDT1 At1g11860 F12F1.30	408	138	AT1G11860_w1	1
67	AT1G12230	Q9FWX0	Q9FWX0_ARATH	unreviewed	Aldolase superfamily protein (At1g12230) (Expressed protein) (T28K15.4 protein)	At1g12230 T28K15.4 T28K15_4	405	125	AT1G12230_w1	2
12	AT1G12410	Q9XJ36	CLPR2_ARATH	reviewed	ATP-dependent Clp protease proteolytic subunit-related protein 2, chloroplastic (ClpR2) (nClpP2)	CLPR2 NCLPP2 At1g12410 F5O11.13	279	108	AT1G12410_w1	1
513	AT1G12840	Q9SDS7	VATC_ARATH	reviewed	V-type proton ATPase subunit C (V-ATPase subunit C) (Vacuolar H(+)-ATPase subunit C) (Vacuolar proton pump subunit C)	VHA-C DET3 VATC At1g12840 F13K23.9	375	130	AT1G12840_w1	1
541	AT1G12900	Q9LPW0	G3PA2_ARATH	reviewed	Glyceraldehyde-3-phosphate dehydrogenase GAPA2, chloroplastic (EC 1.2.1.13) (NADP-dependent glyceraldehydephosphate dehydrogenase A subunit 2)	GAPA2 At1g12900 F13K23.15	399	127	AT1G12900_w1	2
1518	AT1G13100	Q9SAE4	C71BT_ARATH	reviewed	Cytochrome P450 71B29 (EC 1.14.-.-)	CYP71B29 At1g13100 F3F19.12	490	123	AT1G13100_w1	1
821	AT1G13280	Q93ZC5	AOC4_ARATH	reviewed	Allene oxide cyclase 4, chloroplastic (EC 5.3.99.6)	AOC4 At1g13280 T6J4.4 T6J4_23	254	95	AT1G13280_w1	1
1036	AT1G13440	Q9FX54	G3PC2_ARATH	reviewed	Glyceraldehyde-3-phosphate dehydrogenase GAPC2, cytosolic (EC 1.2.1.12) (NAD-dependent glyceraldehydephosphate dehydrogenase C subunit 2)	GAPC2 GAPDH At1g13440 T6J4.17	338	133	AT1G13440_w1	2
849	AT1G13820	Q6NL07	Q6NL07_ARATH	unreviewed	Alpha/beta-Hydrolases superfamily protein (At1g13820)	At1g13820 F16A14.4 F16A14_4	339	121	AT1G13820_w1	1
1613	AT1G13930	Q9XI93	Q9XI93_ARATH	unreviewed	At1g13930/F16A14.27 (F16A14.14) (F7A19.2 protein) (Oleosin-B3-like protein)	F7A19.2 At1g13930 F16A14.14	155	121	AT1G13930_w1	1
1531	AT1G14150	Q9XI73	PNSL2_ARATH	reviewed	Photosynthetic NDH subunit of lumenal location 2, chloroplastic (PsbQ-like protein 1)	PNSL2 PQL1 PQL2 At1g14150 F7A19.23	190	106	AT1G14150_w1	1
714	AT1G14345	Q949S6	Q949S6_ARATH	unreviewed	NAD(P)-linked oxidoreductase superfamily protein	At1g14345	196	106	AT1G14345_w1	1
1198	AT1G14810	Q8VYI4	Q8VYI4_ARATH	unreviewed	Aspartate-semialdehyde dehydrogenase, putative (At1g14810/F10B6_6) (Semialdehyde dehydrogenase family protein)	At1g14810 F10B6.22 F10B6_22	375	125	AT1G14810_w1	1
1263	AT1G14850	F4HXV6	NU155_ARATH	reviewed	Nuclear pore complex protein NUP155 (Nucleoporin 155)	NUP155 At1g14850 F10B6.25	1464	57	AT1G14850_w1	1
268	AT1G15500	P92935	TLC2_ARATH	reviewed	ADP,ATP carrier protein 2, chloroplastic (ADP/ATP translocase 2) (Adenine nucleotide translocase 2)	AATP2 At1g15500 T16N11.1	618	135	AT1G15500_w1	1
507	AT1G15690	P31414	AVP1_ARATH	reviewed	Pyrophosphate-energized vacuolar membrane proton pump 1 (EC 3.6.1.1) (Pyrophosphate-energized inorganic pyrophosphatase 1) (H(+)-PPase 1) (Vacuolar proton pyrophosphatase 1) (Vacuolar proton pyrophosphatase 3)	AVP1 AVP AVP-3 AVP3 At1g15690 F7H2.3	770	146	AT1G15690_w1	2
1403	AT1G15730	Q9LMR1	Q9LMR1_ARATH	unreviewed	At1g15730/F7H2_7 (Cobalamin biosynthesis CobW-like protein) (F7H2.7 protein) (Putative PRLI-interacting factor L)	At1g15730 F7H2.7 F7H2_7	448	125	AT1G15730_w1	1
682	AT1G15820	Q9LMQ2	Q9LMQ2_ARATH	unreviewed	Chlorophyll a-b binding protein, chloroplastic	CHLOROPHYLL PROTEIN 24 CP24 LHCB6 At1g15820 At1g15820/F7H2.16 F7H2.16 F7H2_16	258	137	AT1G15820_w1	1
770	AT1G15980	Q9S9N6	PNSB1_ARATH	reviewed	Photosynthetic NDH subunit of subcomplex B 1, chloroplastic (Protein PnsB1) (NAD(P)H DEHYDROGENASE SUBUNIT 48) (NDH-DEPENDENT CYCLIC ELECTRON FLOW 1)	PNSB1 GT9 NDF1 NDH48 At1g15980 T24D18.8	461	98	AT1G15980_w1	1
834	AT1G16540	Q9C5X8	MOCOS_ARATH	reviewed	Molybdenum cofactor sulfurase (MCS) (MOS) (MoCo sulfurase) (EC 2.8.1.9) (Abscisic acid protein 3) (Low expression of osmotically expressive genes protein 5) (Molybdenum cofactor sulfurtransferase)	ABA3 LOS5 At1g16540 F19K19.13	819	104	AT1G16540_w1	1
1452	AT1G16720	Q8W4D6	Q8W4D6_ARATH	unreviewed	High chlorophyll fluorescence phenotype 173	F17F16.7 HCF173 At1g16720 F19K19.14	598	127	AT1G16720_w1	1
387	AT1G16790	Q6NQG3	Q6NQG3_ARATH	unreviewed	At1g16790 (Ribosomal protein-like protein)	At1g16790 F17F16.10 F17F16_10	144	93	AT1G16790_w1	1
69	AT1G16880	Q9FZ47	ACR11_ARATH	reviewed	ACT domain-containing protein ACR11 (Protein ACT DOMAIN REPEATS 11)	ACR11 At1g16880 F6I1.12	290	109	AT1G16880_w1	2
1258	AT1G17220	Q9SHI1	IF2C_ARATH	reviewed	Translation initiation factor IF-2, chloroplastic	At1g17220 F20D23.8	1026	137	AT1G17220_w1	1
1581	AT1G17580	Q39160	MYO5_ARATH	reviewed	Myosin-5 (AtMYA1)	XI-1 MYA1 At1g17580 F1L3.28	1520	137	AT1G17580_w1	1
839	AT1G17720	Q39247	2ABB_ARATH	reviewed	Serine/threonine protein phosphatase 2A 55 kDa regulatory subunit B beta isoform (AtB beta) (PP2A, subunit B, beta isoform)	PP2AB2 At1g17720 F11A6.6	501	138	AT1G17720_w1	1
1602	AT1G17745	O04130	SERA2_ARATH	reviewed	D-3-phosphoglycerate dehydrogenase 2, chloroplastic (PGDH) (EC 1.1.1.95)	PGDH2 3-PGDH PGDH At1g17745 F11A6.8	624	156	AT1G17745_w1	1
1178	AT1G18060	Q9LM40	Q9LM40_ARATH	unreviewed	AT1g18060/T10F20.23 (Microbial collagenase) (T10O22.3)	At1g18060 T10F20.7	226	100	AT1G18060_w1	1
1077	AT1G18080	O24456	GBLPA_ARATH	reviewed	Receptor for activated C kinase 1A (Guanine nucleotide-binding protein subunit beta-like protein A) (WD-40 repeat auxin-dependent protein ARCA)	RACK1A ARCA At1g18080 T10F20.9 T10O22.6	327	136	AT1G18080_w1	1
1266	AT1G18170	Q9LDY5	FK172_ARATH	reviewed	Peptidyl-prolyl cis-trans isomerase FKBP17-2, chloroplastic (PPIase FKBP17-2) (EC 5.2.1.8) (FK506-binding protein 17-2) (AtFKBP17-2) (Immunophilin FKBP17-2) (Rotamase)	FKBP17-2 At1g18170 T10F20.17	247	105	AT1G18170_w1	1
788	AT1G18210	Q9LE22	CML27_ARATH	reviewed	Probable calcium-binding protein CML27 (Calmodulin-like protein 27)	CML27 At1g18210 T10F20.22 T10O22.19	170	111	AT1G18210_w1	1
92	AT1G18360	Q8VYJ0	Q8VYJ0_ARATH	unreviewed	Alpha/beta-Hydrolases superfamily protein (At1g18360/F15H18_2)	At1g18360 F15H18.13 F15H18_13	382	114	AT1G18360_w1	1
799	AT1G18500	Q9LPR4	LEU11_ARATH	reviewed	2-isopropylmalate synthase 1, chloroplastic (EC 2.3.3.13) (Methylthioalkylmalate synthase-like 4)	IPMS1 MAML-4 At1g18500 F15H18.3	631	107	AT1G18500_w1	1
1296	AT1G19450	Q93YP9	ERDL4_ARATH	reviewed	Sugar transporter ERD6-like 4	At1g19450 F18O14.22	488	112	AT1G19450_w1	1
1085	AT1G19570	Q9FWR4	DHAR1_ARATH	reviewed	Glutathione S-transferase DHAR1, mitochondrial (EC 2.5.1.18) (Chloride intracellular channel homolog 1) (CLIC homolog 1) (Glutathione-dependent dehydroascorbate reductase 1) (AtDHAR1) (GSH-dependent dehydroascorbate reductase 1) (mtDHAR) (EC 1.8.5.1)	DHAR1 DHAR5 At1g19570 F14P1.9 F18O14.22	213	125	AT1G19570_w1	1
895	AT1G19670	O22527	CLH1_ARATH	reviewed	Chlorophyllase-1 (AtCLH1) (EC 3.1.1.14) (Chlorophyll-chlorophyllido hydrolase 1) (Chlase 1) (Coronatine-induced protein 1) (CORI1)	CLH1 ATHCOR1 COR1 At1g19670 F6F9.28	324	132	AT1G19670_w1	1
281	AT1G19800	Q8L4R0	TGD1_ARATH	reviewed	Protein TRIGALACTOSYLDIACYLGLYCEROL 1, chloroplastic (ABC transporter I family member 14) (ABC transporter ABCI.14) (AtABCI14)	TGD1 ABCI14 At1g19800 F14P1.27	350	99	AT1G19800_w1	1
1578	AT1G19910	P59228	VATL2_ARATH	reviewed	V-type proton ATPase subunit c2 (V-ATPase subunit c2) (V-type proton ATPase 16 kDa proteolipid subunit c2) (V-ATPase 16 kDa proteolipid subunit c2) (Vacuolar H(+)-ATPase subunit c isoform 2) (Vacuolar proton pump 16 kDa proteolipid subunit c2) (Vacuolar proton pump subunit c2)	VHA-c2 AVA-P2 AVAP2 At1g19910 F6F9.3	165	120	AT1G19910_w1	1
607	AT1G20020	Q8W493	FNRL2_ARATH	reviewed	Ferredoxin--NADP reductase, leaf isozyme 2, chloroplastic (EC 1.18.1.2) (Leaf FNR 2) (AtLFNR2) (FNR-2)	LFNR2 PETH2 At1g20020 T20H2.20	369	124	AT1G20020_w1	1
1193	AT1G20050	O48962	EBP_ARATH	reviewed	Probable 3-beta-hydroxysteroid-Delta(8),Delta(7)-isomerase (EC 5.3.3.5) (Cholestenol Delta-isomerase) (Delta(8)-Delta(7) sterol isomerase) (D8-D7 sterol isomerase)	At1g20050 T20H2.18	223	129	AT1G20050_w1	1
1275	AT1G20260	Q8W4E2	VATB3_ARATH	reviewed	V-type proton ATPase subunit B3 (V-ATPase subunit B3) (Vacuolar H(+)-ATPase subunit B isoform 3) (Vacuolar proton pump subunit B3)	VHA-B3 At1g20260 F14O10.13	487	120	AT1G20260_w1	1
666	AT1G20340	P42699	PLAS2_ARATH	reviewed	Plastocyanin major isoform, chloroplastic (DNA-damage-repair/toleration protein DRT112)	DRT112 At1g20340 F14O10.6 F14O10_4 K3F10TP	167	143	AT1G20340_w1	1
1082	AT1G20450	P42759	ERD10_ARATH	reviewed	Dehydrin ERD10 (Low-temperature-induced protein LTI45)	ERD10 LTI29 LTI45 At1g20450 F5M15.21 F5M15_20	260	124	AT1G20450_w1	2
487	AT1G20620	Q42547	CATA3_ARATH	reviewed	Catalase-3 (EC 1.11.1.6)	CAT3 At1g20620 F2D10.40 F5M15.5	492	153	AT1G20620_w1	4
423	AT1G20816	Q6ID99	OP21A_ARATH	reviewed	Outer envelope pore protein 21A, chloroplastic (Chloroplastic outer envelope pore protein of 21 kDa A)	OEP21A At1g20816 F2D10.33	167	75	AT1G20816_w1	1
139	AT1G20830	Q8GWA7	MCD1_ARATH	reviewed	Protein MULTIPLE CHLOROPLAST DIVISION SITE 1	MCD1 At1g20830	349	85	AT1G20830_w1	1
1298	AT1G20840	Q96290	MSSP1_ARATH	reviewed	Monosaccharide-sensing protein 1 (Monosaccharide transporter 1) (Sugar transporter MSSP1) (Sugar transporter MT1)	MSSP1 MT1 At1g20840 F2D10.36 F9H16.18	734	117	AT1G20840_w1	1
1443	AT1G21065	Q9LPU1	Q9LPU1_ARATH	unreviewed	Secondary thiamine-phosphate synthase enzyme (T22I11.11 protein)	T22I11.11 At1g21065	217	121	AT1G21065_w1	1
1456	AT1G21080	Q9LPU3	Q9LPU3_ARATH	unreviewed	DNAJ heat shock N-terminal domain-containing protein (T22I11.9 protein)	At1g21080 T22I11.9 T22I11_9	391	141	AT1G21080_w1	3
1304	AT1G21440	Q501F7	Q501F7_ARATH	unreviewed	At1g21440 (Phosphoenolpyruvate carboxylase family protein)	At1g21440 F24J8.7 F24J8_7	336	107	AT1G21440_w1	1
1623	AT1G21500	Q9LPK9	Q9LPK9_ARATH	unreviewed	F24J8.11 protein	At1g21500 F24J8.11 F24J8_11	126	101	AT1G21500_w1	1
144	AT1G21650	D8WUA4	SECA2_ARATH	reviewed	Protein translocase subunit SECA2, chloroplastic	SECA2 At1g21650 F8K7.6	1058	59	AT1G21650_w1	2
900	AT1G21750	Q9XI01	PDI11_ARATH	reviewed	Protein disulfide isomerase-like 1-1 (AtPDIL1-1) (EC 5.3.4.1) (Protein disulfide-isomerase 1) (PDI 1) (Protein disulfide-isomerase 5) (AtPDI5)	PDIL1-1 PDI5 At1g21750 F8K7.19	501	151	AT1G21750_w1	2
1075	AT1G22300	P48347	14310_ARATH	reviewed	14-3-3-like protein GF14 epsilon (General regulatory factor 10)	GRF10 At1g22300 T16E15.8	254	132	AT1G22300_w1	3
814	AT1G22410	Q9SK84	Q9SK84_ARATH	unreviewed	Phospho-2-dehydro-3-deoxyheptonate aldolase (EC 2.5.1.54)	At1g22410 F12K8.24 F12K8_24	527	120	AT1G22410_w1	1
446	AT1G22740	O04157	RAG3B_ARATH	reviewed	Ras-related protein RABG3b (AtRABG3b) (Ras-related protein Rab75) (AtRab75)	RABG3B RAB7 RAB75 At1g22740 T22J18.9	203	137	AT1G22740_w1	1
469	AT1G22780	P34788	RS18_ARATH	reviewed	40S ribosomal protein S18	RPS18A PFL At1g22780 T22J18.5; RPS18B At1g34030 F12G12.15 T15K4.9; RPS18C At4g09800 F17A8.150	152	150	AT1G22780_w1	1
977	AT1G22850	O23137	O23137_ARATH	unreviewed	At1g22850/F29G20_19 (SNARE associated Golgi protein family)	F29G20.19 At1g22850 F19G10.23	344	122	AT1G22850_w1	1
1409	AT1G23180	Q8H0U3	Q8H0U3_ARATH	unreviewed	ARM repeat superfamily protein (At1g23180)	At1g23180 T26J12.19 T26J12_19	834	123	AT1G23180_w1	1
746	AT1G23310	Q9LR30	GGT1_ARATH	reviewed	Glutamate--glyoxylate aminotransferase 1 (AtGGT2) (EC 2.6.1.4) (Alanine aminotransferase GGT1) (EC 2.6.1.2) (Alanine--glyoxylate aminotransferase GGT1) (EC 2.6.1.44) (Alanine-2-oxoglutarate aminotransferase 1) (EC 2.6.1.-)	GGAT1 AOAT1 GGT1 At1g23310 F26F24.16 F26F24_4	481	122	AT1G23310_w1	1
1251	AT1G23490	Q9LQC8	ARF2A_ARATH	reviewed	ADP-ribosylation factor 2-A (AtARF2)	ARF2-A ARFA1-A ARFA2-A At1g23490 F28C11.12 F5O8.5	181	105	AT1G23490_w1	1
1586	AT1G23730	Q9ZUC2	BCA3_ARATH	reviewed	Beta carbonic anhydrase 3 (AtbCA3) (AtbetaCA3) (EC 4.2.1.1) (Beta carbonate dehydratase 3)	BCA3 At1g23730 F5O8.28	258	132	AT1G23730_w1	1
1310	AT1G23740	Q9ZUC1	AOR_ARATH	reviewed	NADPH-dependent alkenal/one oxidoreductase, chloroplastic (AtAOR) (EC 1.3.1.-)	AOR At1g23740 F5O8.29	386	131	AT1G23740_w1	1
352	AT1G24040	Q9LR91	Q9LR91_ARATH	unreviewed	Acyl-CoA N-acyltransferases (NAT) superfamily protein (At1g24040) (T23E23.19)	At1g24040 At1g24040/T23E23_24 T23E23.19 T23E23_19	319	119	AT1G24040_w1	1
583	AT1G24360	P33207	FABG_ARATH	reviewed	3-oxoacyl-[acyl-carrier-protein] reductase, chloroplastic (EC 1.1.1.100) (3-ketoacyl-acyl carrier protein reductase)	At1g24360 F21J9.2 F3I6.30	319	152	AT1G24360_w1	1
1010	AT1G24510	O04450	TCPE_ARATH	reviewed	T-complex protein 1 subunit epsilon (TCP-1-epsilon) (CCT-epsilon) (Chaperonin CCT5)	CCT5 At1g24510 F21J9.12	535	144	AT1G24510_w1	1
41	AT1G25290	F4ICF4	RBL10_ARATH	reviewed	RHOMBOID-like protein 10, chloroplastic (AtRBL10) (EC 3.4.21.-)	RBL10 RBL8 At1g25290 F4F7.32	343	51	AT1G25290_w1	1
329	AT1G25375	Q682P6	Q682P6_ARATH	unreviewed	Metallo-hydrolase/oxidoreductase superfamily protein	At1g25375	524	98	AT1G25375_w1	1
916	AT1G26120	Q8VYP9	ICML1_ARATH	reviewed	Probable isoprenylcysteine alpha-carbonyl methylesterase ICMEL1 (EC 3.1.1.n2) (Isoprenylcysteine methylesterase-like protein 1)	ICMEL1 At1g26120 F14G11.9 F28B23.20	476	102	AT1G26120_w1	1
1608	AT1G26230	Q9C667	CPNB4_ARATH	reviewed	Chaperonin 60 subunit beta 4, chloroplastic (CPN-60 beta 4)	CPN60B4 Cpn60-B(4) At1g26230 F28B23.11	611	122	AT1G26230_w1	1
396	AT1G26340	Q9FDW8	CYB5A_ARATH	reviewed	Cytochrome b5 isoform A (AtCb5-A) (Cytochrome b5 isoform D) (AtCb5-D)	CB5-A CB5-D At1g26340 F28B23.1 T1K7.28	135	132	AT1G26340_w1	1
1096	AT1G26630	Q93VP3	IF5A2_ARATH	reviewed	Eukaryotic translation initiation factor 5A-2 (AtELF5A-2) (eIF-5A-2) (Protein FUMONISIN B1-RESISTANT 12)	ELF5A-2 FBR12 At1g26630 T24P13.1	159	133	AT1G26630_w1	1
1653	AT1G26880	Q42351	RL341_ARATH	reviewed	60S ribosomal protein L34-1	RPL34A At1g26880 T2P11.7	120	117	AT1G26880_w1	2
461	AT1G27400	Q93VI3	RL171_ARATH	reviewed	60S ribosomal protein L17-1	RPL17A At1g27400 F17L21.19	176	116	AT1G27400_w1	1
1088	AT1G27695	Q8VY77	TGD5_ARATH	reviewed	Protein TRIGALACTOSYLDIACYLGLYCEROL 5, chloroplastic	TGD5 At1g27695 T22C5	91	89	AT1G27695_w1	1
260	AT1G28530	Q9SHP4	Q9SHP4_ARATH	unreviewed	Deneddylase (F1K23.23)	ANGULATA 10 ANU10 At1g28530 F3M18.3	613	106	AT1G28530_w1	2
1314	AT1G28690	Q1PFQ9	PPR62_ARATH	reviewed	Pentatricopeptide repeat-containing protein At1g28690, mitochondrial	PCMP-E34 At1g28690 F1K23.11	520	75	AT1G28690_w1	1
897	AT1G29310	Q8RWJ5	Q8RWJ5_ARATH	unreviewed	SecY protein transport family protein	At1g29310 F28N24.2 F28N24_2	475	116	AT1G29310_w1	1
1430	AT1G29670	Q9C7N4	GDL15_ARATH	reviewed	GDSL esterase/lipase At1g29670 (EC 3.1.1.-) (Extracellular lipase At1g29670)	At1g29670 F15D2.22	363	100	AT1G29670_w1	1
373	AT1G29700	Q9C535	Q9C535_ARATH	unreviewed	Metallo-hydrolase/oxidoreductase superfamily protein	T3M22.5 At1g29700 At1g29700/T3M22.5 F15D2.25	350	112	AT1G29700_w1	1
1192	AT1G29900	Q42601	CARB_ARATH	reviewed	Carbamoyl-phosphate synthase large chain, chloroplastic (EC 6.3.5.5) (Carbamoyl-phosphate synthetase ammonia chain) (Protein VENOSA 6)	CARB VEN3 At1g29900 F1N18.6	1187	145	AT1G29900_w1	1
1620	AT1G29910	Q8VZ87	CB1B_ARATH	reviewed	Chlorophyll a-b binding protein 3, chloroplastic (Chlorophyll a-b protein 180) (CAB-180) (LHCII type I CAB-3)	LHCB1.2 AB180 CAB3 LHCP-A At1g29910 F1N18.5	267	91	AT1G29910_w1	1
674	AT1G29930	P04778	CB1C_ARATH	reviewed	Chlorophyll a-b binding protein 1, chloroplastic (Chlorophyll a-b protein 140) (CAB-140) (LHCII type I CAB-1)	LHCB1.3 AB140 CAB1 At1g29930 F1N18.3	267	166	AT1G29930_w1	1
99	AT1G30120	Q9C6Z3	ODPB2_ARATH	reviewed	Pyruvate dehydrogenase E1 component subunit beta-2, chloroplastic (EC 1.2.4.1)	PDH-E1 BETA E1-BETA-1 At1g30120 T2H7.8	406	122	AT1G30120_w1	1
771	AT1G30360	Q9C8G5	CSCLD_ARATH	reviewed	CSC1-like protein ERD4 (Protein EARLY-RESPONSIVE TO DEHYDRATION STRESS 4)	ERD4 At1g30360 T4K22.4	724	98	AT1G30360_w1	1
820	AT1G30380	Q9SUI5	PSAK_ARATH	reviewed	Photosystem I reaction center subunit psaK, chloroplastic (PSI-K) (Photosystem I subunit X)	PSAK At1g30380 T4K22.2	130	115	AT1G30380_w1	1
1289	AT1G30400	Q9C8G9	AB1C_ARATH	reviewed	ABC transporter C family member 1 (ABC transporter ABCC.1) (AtABCC1) (EC 3.6.3.44) (ATP-energized glutathione S-conjugate pump 1) (Glutathione S-conjugate-transporting ATPase 1) (Multidrug resistance-associated protein 1)	ABCC1 EST1 MRP1 At1g30400 T4K22.12	1622	136	AT1G30400_w1	1
1089	AT1G30580	Q9SA73	OLA1_ARATH	reviewed	Obg-like ATPase 1 (Ribosome-binding ATPase YchF) (AtYchF1)	YchF1 At1g30580 T5I8.3	394	130	AT1G30580_w1	1
1041	AT1G31160	Q8GYJ9	Q8GYJ9_ARATH	unreviewed	HISTIDINE TRIAD NUCLEOTIDE-BINDING 2	HINT 2 At1g31160 At1g31160/F28K20_9 F28K20.9 F28K20_9	187	118	AT1G31160_w1	1
1423	AT1G31190	Q94F00	IMPL1_ARATH	reviewed	Phosphatase IMPL1, chloroplastic (EC 3.1.3.25) (Protein MYO-INOSITOL MONOPHOSPHATASE-LIKE 1)	IMPL1 At1g31190 F28K20.15	371	89	AT1G31190_w1	1
1349	AT1G31230	Q9SA18	AKH1_ARATH	reviewed	Bifunctional aspartokinase/homoserine dehydrogenase 1, chloroplastic (AK-HD 1) (AK-HSDH 1) (Beta-aspartyl phosphate homoserine 1) [Includes: Aspartokinase (EC 2.7.2.4); Homoserine dehydrogenase (EC 1.1.1.3)]	AKHSDH1 AK-HSDH I At1g31230 F28K20.19 T19E23.1	911	131	AT1G31230_w1	1
688	AT1G31330	Q9SHE8	PSAF_ARATH	reviewed	Photosystem I reaction center subunit III, chloroplastic (Light-harvesting complex I 17 kDa protein) (PSI-F)	PSAF At1g31330 T19E23.12	221	106	AT1G31330_w1	1
1519	AT1G31340	Q9SHE7	RUB1_ARATH	reviewed	Ubiquitin-NEDD8-like protein RUB1 [Cleaved into: Ubiquitin; NEDD8-like protein RUB1 (Ubiquitin-related protein 1) (AtRUB1)]	RUB1 NEDD8 UBQ15 At1g31340 T19E23.13	156	127	AT1G31340_w1	1
317	AT1G31410	Q66GJ0	Q66GJ0_ARATH	unreviewed	At1g31410 (Putrescine-binding periplasmic protein-like protein)	ENF2 At1g31410 T8E3.6 T8E3_6	524	92	AT1G31410_w1	1
118	AT1G31800	Q93VK5	LUT5_ARATH	reviewed	Protein LUTEIN DEFICIENT 5, chloroplastic (EC 1.14.-.-) (Cytochrome P450 97A3)	CYP97A3 LUT5 At1g31800 F5M6.19	595	126	AT1G31800_w1	1
1206	AT1G31860	O82768	HIS2_ARATH	reviewed	Histidine biosynthesis bifunctional protein hisIE, chloroplastic (Protein HISTIDINE BIOSYNTHESIS 2) [Includes: Phosphoribosyl-AMP cyclohydrolase (PRA-CH) (EC 3.5.4.19); Phosphoribosyl-ATP pyrophosphatase (PRA-PH) (EC 3.6.1.31)]	HISN2 At1g31860 F5M6.13	281	133	AT1G31860_w1	1
558	AT1G32060	P25697	KPPR_ARATH	reviewed	Phosphoribulokinase, chloroplastic (PRK) (PRKase) (EC 2.7.1.19) (Phosphopentokinase)	At1g32060 T12O21.4	395	137	AT1G32060_w1	1
247	AT1G32080	Q9FVQ4	PLGG1_ARATH	reviewed	Plastidal glycolate/glycerate translocator 1, chloroplastic (Bacterial membrane protein LrgB-like protein) (AtLrgB)	PLGG1 At1g32080 F3C3.12 T12O21.2	512	94	AT1G32080_w1	1
1141	AT1G32160	Q9FVR1	Q9FVR1_ARATH	unreviewed	At1g32160/F3C3_6 (Beta-casein (DUF760))	At1g32160 F3C3.6 F3C3_6	406	107	AT1G32160_w1	1
1357	AT1G32220	Q9FVR6	Y1222_ARATH	reviewed	Uncharacterized protein At1g32220, chloroplastic	At1g32220 F3C3.2	296	103	AT1G32220_w1	1
1259	AT1G32400	Q9C5W7	TOM2A_ARATH	reviewed	Tobamovirus multiplication protein 2A (AtTOM2A)	TOM2A At1g32400 F5D14.22	280	112	AT1G32400_w1	1
175	AT1G32550	Q9C7Y4	FDC2_ARATH	reviewed	Ferredoxin C 2, chloroplastic (AtFdC2)	FDC2 At1g32550 T9G5.4	181	144	AT1G32550_w1	2
738	AT1G32900	Q9MAQ0	SSG1_ARATH	reviewed	Granule-bound starch synthase 1, chloroplastic/amyloplastic (AtGBS1) (AtGBSS1) (EC 2.4.1.242) (Granule-bound starch synthase I) (GBSS-I)	GBSS1 GBS1 GBSS WAXY At1g32900 F9L11.8	610	120	AT1G32900_w1	1
212	AT1G32990	Q9MAP3	RK11_ARATH	reviewed	50S ribosomal protein L11, chloroplastic (CL11)	RPL11 At1g32990 F9L11.15	222	115	AT1G32990_w1	1
1114	AT1G33120	P49209	RL91_ARATH	reviewed	60S ribosomal protein L9-1	RPL9B At1g33120 T9L6.2; RPL9C At1g33140 T9L6.5	194	136	AT1G33120_w1	1
339	AT1G33810	Q8L9M8	Q8L9M8_ARATH	unreviewed	Zinc finger/BTB domain protein	At1g33810 At1g33810/F14M2_5 F14M2.27	138	102	AT1G33810_w1	1
711	AT1G34000	Q9FEC1	OHP2_ARATH	reviewed	Light-harvesting complex-like protein OHP2, chloroplastic (One-helix protein 2)	OHP2 At1g34000 F12G12.18 T15K4.5	172	118	AT1G34000_w1	1
1106	AT1G34065	F4HT41	SAMC2_ARATH	reviewed	Probable S-adenosylmethionine carrier 2, chloroplastic	SAMC2 At1g34065 F12G12.11	345	49	AT1G34065_w1	1
97	AT1G34430	Q9C8P0	ODP25_ARATH	reviewed	Dihydrolipoyllysine-residue acetyltransferase component 5 of pyruvate dehydrogenase complex, chloroplastic (EC 2.3.1.12) (Dihydrolipoamide S-acetyltransferase component 5 of pyruvate dehydrogenase complex) (Protein EMBRYO DEFECTIVE 3003) (Pyruvate dehydrogenase complex component E2 5) (PDC-E2 5) (PDCE2 5)	EMB3003 At1g34430 F12K21.24 F7P12.2	465	126	AT1G34430_w1	1
910	AT1G35620	Q94F09	PDI52_ARATH	reviewed	Protein disulfide-isomerase 5-2 (AtPDIL5-2) (Protein disulfide-isomerase 7-1) (AtPDIL7-1) (Protein disulfide-isomerase 8) (PDI8)	PDIL5-2 PDI8 PDIL7-1 At1g35620 F15O4.20	440	120	AT1G35620_w1	1
222	AT1G35680	P51412	RK21_ARATH	reviewed	50S ribosomal protein L21, chloroplastic (CL21)	RPL21 At1g35680 F15O4.7	220	113	AT1G35680_w1	1
1286	AT1G35720	Q9SYT0	ANXD1_ARATH	reviewed	Annexin D1 (AnnAt1) (Annexin A1)	ANN1 ANNAT1 ANX23-ATH ATOXY5 OXY5 At1g35720 F14D7.2	317	132	AT1G35720_w1	1
354	AT1G42960	Q9C7S3	Q9C7S3_ARATH	unreviewed	Inner membrane localized protein	At1g42960 F13A11.2 F13A11_2	168	108	AT1G42960_w1	1
542	AT1G42970	P25857	G3PB_ARATH	reviewed	Glyceraldehyde-3-phosphate dehydrogenase GAPB, chloroplastic (EC 1.2.1.13) (NADP-dependent glyceraldehydephosphate dehydrogenase B)	GAPB At1g42970 F13A11.3	447	170	AT1G42970_w1	1
808	AT1G43620	Q9XIG1	U80B1_ARATH	reviewed	Sterol 3-beta-glucosyltransferase UGT80B1 (EC 2.4.1.173) (Protein TRANSPARENT TESTA 15) (UDP-glucose:sterol glucosyltransferase 80B1)	UGT80B1 TT15 At1g43620 T10P12.7	615	105	AT1G43620_w1	1
927	AT1G43890	O23657	RABC1_ARATH	reviewed	Ras-related protein RABC1 (AtRABC1) (Ras-related protein Rab18) (AtRab18)	RABC1 RAB18 RAB18-1 At1g43890 F28H19.15 F9C16.3	212	129	AT1G43890_w1	1
709	AT1G44575	Q9XF91	PSBS_ARATH	reviewed	Photosystem II 22 kDa protein, chloroplastic (CP22) (Protein NONPHOTOCHEMICAL QUENCHING 4) (Protein PHOTOSYSTEM II SUBUNIT S)	PSBS NPQ4 At1g44575 T18F15.3	265	124	AT1G44575_w1	2
341	AT1G44920	Q9LPD7	Q9LPD7_ARATH	unreviewed	T12C22.21 protein (Transmembrane protein)	At1g44920 T12C22.21 T12C22_21	258	106	AT1G44920_w1	1
1213	AT1G45170	Q1H5C9	OP24A_ARATH	reviewed	Outer envelope pore protein 24A, chloroplastic (Chloroplastic outer envelope pore protein of 24 kDa A)	OEP24A At1g45170 F27F5.25	213	69	AT1G45170_w1	1
797	AT1G45474	Q9C639	LHCA5_ARATH	reviewed	Photosystem I chlorophyll a/b-binding protein 5, chloroplastic (Lhca5) (LHCI type III LHCA5)	LHCA5 At1g45474 F2G19.4	256	126	AT1G45474_w1	1
1005	AT1G47250	O23712	PSA1B_ARATH	reviewed	Proteasome subunit alpha type-1-B (EC 3.4.25.1) (20S proteasome alpha subunit F-2) (Proteasome component 2B) (Proteasome subunit alpha type-6)	PAF2 PRC2B PRS1 At1g47250 F8G22.3	277	148	AT1G47250_w1	1
624	AT1G48350	Q9SX68	RK18_ARATH	reviewed	50S ribosomal protein L18, chloroplastic (CL18)	RPL18 At1g48350 F11A17.10	170	104	AT1G48350_w1	1
894	AT1G48440	Q8LDS7	Q8LDS7_ARATH	unreviewed	At1g48440 (B-cell receptor-associated 31-like protein) (Expressed protein)	At1g48440 T1N15.5 T1N15_5	129	101	AT1G48440_w1	1
278	AT1G48460	Q5PNY9	Q5PNY9_ARATH	unreviewed	At1g48460 (tRNA-processing ribonuclease BN)	At1g48460 T1N15.7 T1N15_7	340	89	AT1G48460_w1	1
1494	AT1G48520	Q9FV81	GATB_ARATH	reviewed	Glutamyl-tRNA(Gln) amidotransferase subunit B, chloroplastic/mitochondrial (Glu-AdT subunit B) (EC 6.3.5.-)	GATB At1g48520 T1N15.14	550	122	AT1G48520_w1	2
1611	AT1G49240	Q96293	ACT8_ARATH	reviewed	Actin-8	ACT8 At1g49240 F27J15.1	377	133	AT1G49240_w1	1
343	AT1G49510	Q9XIB8	Q9XIB8_ARATH	unreviewed	At1g49510 (Embryo defective 1273) (F13F21.5 protein)	emb1273 embryo defective 1273 At1g49510 F13F21.5 F13F21_5	240	100	AT1G49510_w1	1
915	AT1G49880	Q8GXX0	ERV1_ARATH	reviewed	FAD-linked sulfhydryl oxidase ERV1 (AtErv1) (EC 1.8.3.2) (Mitochondrial sulfhydryl oxidase ERV1)	ERV1 At1g49880 F10F5.3	191	86	AT1G49880_w1	1
11	AT1G49970	Q9XJ35	CLPR1_ARATH	reviewed	ATP-dependent Clp protease proteolytic subunit-related protein 1, chloroplastic (ClpR1) (Protein SUPPRESSOR OF VARIEGATION 2) (nClpP5)	CLPR1 NCLPP5 SVR2 At1g49970 F2J10.14	387	107	AT1G49970_w1	1
636	AT1G50250	Q39102	FTSH1_ARATH	reviewed	ATP-dependent zinc metalloprotease FTSH 1, chloroplastic (AtFTSH1) (EC 3.4.24.-)	FTSH1 AAA FTSH At1g50250 F14I3.14	716	148	AT1G50250_w1	1
737	AT1G50430	Q9LDU6	ST7R_ARATH	reviewed	7-dehydrocholesterol reductase (7-DHC reductase) (EC 1.3.1.21) (Protein DWARF 5) (Sterol Delta(7)-reductase)	DWF5 ST7R At1g50430 F11F12.21	432	132	AT1G50430_w1	2
725	AT1G50450	Q94BZ0	Q94BZ0_ARATH	unreviewed	At1g50450/F11F12_20 (Saccharopine dehydrogenase)	At1g50450 F11F12.19 F11F12_19	428	106	AT1G50450_w1	1
885	AT1G50480	Q9SPK5	FTHS_ARATH	reviewed	Formate--tetrahydrofolate ligase (EC 6.3.4.3) (10-formyletrahydrofolate synthetase) (FHS) (FTHFS) (Formyltetrahydrofolate synthetase)	THFS At1g50480 F11F12.17 F17J6.2	634	114	AT1G50480_w1	1
1626	AT1G51060	Q9C681	H2A1_ARATH	reviewed	Probable histone H2A.1 (HTA10)	At1g51060 F23H24.9	132	110	AT1G51060_w1	1
136	AT1G51110	Q8LAP6	PAP12_ARATH	reviewed	Probable plastid-lipid-associated protein 12, chloroplastic (Fibrillin-10)	PAP12 FBN10 FIB10 At1g51110/At1g51115 F23H24.16/F23H24.17	409	80	AT1G51110_w1	1
886	AT1G51560	Q9C8K8	Q9C8K8_ARATH	unreviewed	Pyridoxamine 5'-phosphate oxidase family protein	At1g51560 F5D21.3 F5D21_3	392	114	AT1G51560_w1	1
1236	AT1G52000	Q9ZU23	JAL5_ARATH	reviewed	Jacalin-related lectin 5	JAL5 At1g52000 F5F19.6	730	113	AT1G52000_w1	1
831	AT1G52030	Q9SAV1	JAL6_ARATH	reviewed	Myrosinase-binding protein 2 (Jacalin-related lectin 6) (Myrosinase-binding protein-like At1g52030) (MBP)	F-ATMBP JAL6 MBP2 At1g52030 F5F19.9	642	114	AT1G52030_w1	1
1237	AT1G52040	Q9SAV0	JAL7_ARATH	reviewed	Myrosinase-binding protein 1 (Jacalin-related lectin 7) (Myrosinase-binding protein-like At1g52040)	MBP1 JAL7 At1g52040 F5F19.10	462	105	AT1G52040_w1	1
691	AT1G52230	Q9SUI6	PSAH2_ARATH	reviewed	Photosystem I reaction center subunit VI-2, chloroplastic (PSI-H1)	PSAH2 At1g52230 F9I5.11	145	109	AT1G52230_w1	1
938	AT1G52280	Q9C820	RAG3D_ARATH	reviewed	Ras-related protein RABG3d (AtRABG3d) (Ras-related protein Rab72) (AtRab72)	RABG3D RAB72 At1g52280 F19K6.10	206	124	AT1G52280_w1	1
439	AT1G52400	Q9SE50	BGL18_ARATH	reviewed	Beta-D-glucopyranosyl abscisate beta-glucosidase (EC 3.2.1.175) (Beta-glucosidase 1) (AtBG1) (Beta-glucosidase 18) (AtBGLU18) (Beta-glucosidase homolog 1)	BGLU18 BG1 BGL1 At1g52400 F19K6.15	528	132	AT1G52400_w1	1
50	AT1G52510	Q8VZ57	Q8VZ57_ARATH	unreviewed	Alpha/beta-Hydrolases superfamily protein	At1g52510 F6D8.27 F6D8_27	380	127	AT1G52510_w1	2
1514	AT1G52670	Q8VZ68	Q8VZ68_ARATH	unreviewed	Is a member of the PF|00364 Biotin-requiring enzymes family (Single hybrid motif superfamily protein)	At1g52670 F6D8.11 F6D8_11	274	107	AT1G52670_w1	1
1632	AT1G52740	Q9C944	H2AV3_ARATH	reviewed	Probable histone H2A variant 3 (H2A.F/Z 3) (HTA9)	At1g52740 F14G24.1	134	115	AT1G52740_w1	1
1450	AT1G53000	Q9C920	KDSB_ARATH	reviewed	3-deoxy-manno-octulosonate cytidylyltransferase, mitochondrial (EC 2.7.7.38) (CMP-2-keto-3-deoxyoctulosonic acid synthase) (AtCKS) (CMP-KDO synthase)	KDSB CKS KDO1 At1g53000 F14G24.28	290	108	AT1G53000_w1	1
1293	AT1G53210	Q8L636	NCL_ARATH	reviewed	Sodium/calcium exchanger NCL (Na(+)/Ca(2+)-exchange protein NCL) (Protein NCX-like) (AtNCL)	NCL At1g53210 F12M16.12	585	126	AT1G53210_w1	1
470	AT1G53240	Q9ZP06	MDHM1_ARATH	reviewed	Malate dehydrogenase 1, mitochondrial (EC 1.1.1.37) (Mitochondrial MDH1) (mMDH1) (Mitochondrial NAD-dependent malate dehydrogenase 1) (mNAD-MDH 1) (mtNAD-MDH1)	At1g53240 F12M16.14	341	161	AT1G53240_w1	1
1471	AT1G53280	Q9MAH3	DJ1B_ARATH	reviewed	Protein DJ-1 homolog B (AtDJ1B)	DJ1B At1g53280 F12M16.18	438	104	AT1G53280_w1	1
1209	AT1G53670	Q9C8M2	MSRB1_ARATH	reviewed	Peptide methionine sulfoxide reductase B1, chloroplastic (AtMSRB1) (EC 1.8.4.12) (Peptide-methionine (R)-S-oxide reductase)	MSRB1 At1g53670 F22G10.17	202	97	AT1G53670_w1	1
1079	AT1G54040	Q8RY71	ESP_ARATH	reviewed	Epithiospecifier protein (AtESP) (Protein EPITHIOSPECIFYING SENESCENCE REGULATOR) (AtESR)	ESP ESR TASTY At1g54040 F15I1.12	341	104	AT1G54040_w1	1
1087	AT1G54100	Q9SYG7	AL7B4_ARATH	reviewed	Aldehyde dehydrogenase family 7 member B4 (EC 1.2.1.3) (Antiquitin-1) (Turgor-responsive ALDH)	ALDH7B4 At1g54100 F15I1.19	508	127	AT1G54100_w1	1
181	AT1G54500	Q9SLI4	Q9SLI4_ARATH	unreviewed	At1g54500/F20D21_31 (Rubredoxin, putative) (Rubredoxin-like superfamily protein)	F20D21.31 At1g54500 F20D21.31 F20D21_31	195	127	AT1G54500_w1	1
374	AT1G54520	Q8RWI0	Q8RWI0_ARATH	unreviewed	Myelin-associated oligodendrocyte basic protein	At1g54520	391	108	AT1G54520_w1	1
732	AT1G54780	Q9ZVL6	U603_ARATH	reviewed	UPF0603 protein At1g54780, chloroplastic (Thylakoid lumen 18.3 kDa protein)	At1g54780 T22H22.19	285	98	AT1G54780_w1	1
331	AT1G55450	Q9ZVU4	Q9ZVU4_ARATH	unreviewed	At1g55450/T5A14_14 (S-adenosyl-L-methionine-dependent methyltransferases superfamily protein) (T5A14.14 protein)	At1g55450 T5A14.14 T5A14_14	311	117	AT1G55450_w1	2
712	AT1G55480	Q94BS2	MET1_ARATH	reviewed	Protein MET1, chloroplastic (PDZ domain, K-box domain, and TPR region containing protein)	MET1 GAN ZKT At1g55480 T5A14.12	335	135	AT1G55480_w1	1
528	AT1G55490	P21240	CPNB1_ARATH	reviewed	Chaperonin 60 subunit beta 1, chloroplastic (CPN-60 beta 1) (60 kDa chaperonin subunit beta 1) (RuBisCO large subunit-binding protein subunit beta, chloroplastic)	CPN60B1 Cpn60-B(3) LEN1 At1g55490 T5A14.11	600	155	AT1G55490_w1	1
689	AT1G55670	Q9S7N7	PSAG_ARATH	reviewed	Photosystem I reaction center subunit V, chloroplastic (PSI-G)	PSAG At1g55670 F20N2.21 F20N2.33 F20N2_3	160	127	AT1G55670_w1	1
299	AT1G55930	Q84R21	Y1559_ARATH	reviewed	DUF21 domain-containing protein At1g55930, chloroplastic (CBS domain-containing protein CBSDUFCH2)	CBSDUFCH2 At1g55930 F14J16.20	653	99	AT1G55930_w1	1
1374	AT1G56050	F4I3J0	F4I3J0_ARATH	unreviewed	Obg-like ATPase 1	At1g56050 T6H22.14 T6H22_14	421	56	AT1G56050_w1	1
1097	AT1G56070	Q9ASR1	EF2_ARATH	reviewed	Elongation factor 2 (EF-2) (Protein LOW EXPRESSION OF OSMOTICALLY RESPONSIVE GENES 1)	LOS1 At1g56070/At1g56075 T6H22.13	843	154	AT1G56070_w1	1
555	AT1G56190	P50318	PGKH2_ARATH	reviewed	Phosphoglycerate kinase 2, chloroplastic (EC 2.7.2.3)	At1g56190 F14G9.19 T6H22.1	478	127	AT1G56190_w1	2
345	AT1G56200	Q9C7J5	Q9C7J5_ARATH	unreviewed	At1g56200/F14G9_26 (Embryo defective 1303)	EMB1303 embryo defective 1303 At1g56200 F14G9.26 F14G9_26	154	108	AT1G56200_w1	2
1360	AT1G56330	Q01474	SAR1B_ARATH	reviewed	GTP-binding protein SAR1B	SAR1B SAR1 At1g56330 F14G9.6	193	134	AT1G56330_w1	1
1262	AT1G56500	Q8VZ10	SOQ1_ARATH	reviewed	Protein SUPPRESSOR OF QUENCHING 1, chloroplastic (EC 3.1.3.-)	SOQ1 At1g56500 F13N6.21	1055	132	AT1G56500_w1	1
1094	AT1G57720	Q9FVT2	EF1G2_ARATH	reviewed	Probable elongation factor 1-gamma 2 (EF-1-gamma 2) (eEF-1B gamma 2)	At1g57720 T8L23.18	413	131	AT1G57720_w1	1
110	AT1G57770	Q9FVR9	Q9FVR9_ARATH	unreviewed	FAD/NAD(P)-binding oxidoreductase family protein	At1g57770 F12K22.18	574	124	AT1G57770_w1	1
1551	AT1G58200	Q8L7W1	MSL3_ARATH	reviewed	Mechanosensitive ion channel protein 3, chloroplastic (Mechanosensitive channel of small conductance-like 3) (MscS-Like protein 3)	MSL3 At1g58200 F16M22.2 T18I24.11	678	95	AT1G58200_w1	1
958	AT1G59610	Q9LQ55	DRP2B_ARATH	reviewed	Dynamin-2B (EC 3.6.5.5) (Dynamin-like protein 3) (Dynamin-related protein 2B)	DRP2B ADL3 CF1 At1g59610 T30E16.17	920	132	AT1G59610_w1	1
761	AT1G59870	Q9XIE2	AB36G_ARATH	reviewed	ABC transporter G family member 36 (ABC transporter ABCG.36) (AtABCG36) (Pleiotropic drug resistance protein 8) (Protein PENETRATION 3)	ABCG36 PDR8 PEN3 At1g59870 F23H11.19	1469	134	AT1G59870_w1	1
862	AT1G60600	Q0WUA3	MENA_ARATH	reviewed	2-carboxy-1,4-naphthoquinone phytyltransferase, chloroplastic (EC 2.5.1.130) (1,4-dihydroxy-2-naphthoate phytyltransferase) (1,4-dihydroxy-2-naphthoate polyprenyltransferase) (Protein ABERRANT CHLOROPLAST DEVELOPMENT 4) (menA-like protein) (AtMENA)	ABC4 At1g60600 F8A5.36	382	79	AT1G60600_w1	1
1261	AT1G60950	P16972	FER2_ARATH	reviewed	Ferredoxin-2, chloroplastic (AtFd2)	FD2 PETF PETF1 At1g60950 T7P1.9	148	146	AT1G60950_w1	1
672	AT1G61520	Q9SY97	LHCA3_ARATH	reviewed	Photosystem I chlorophyll a/b-binding protein 3-1, chloroplastic (Lhca3*1) (LHCI type III LHCA3)	LHCA3 At1g61520 T25B24.12	273	135	AT1G61520_w1	1
1330	AT1G62150	Q8GWB0	Q8GWB0_ARATH	unreviewed	Mitochondrial transcription termination factor family protein	At1g62150 At1g62150/F19K23_26 F19K23.9 F19K23_9	463	108	AT1G62150_w1	1
1543	AT1G62640	P49243	FABH_ARATH	reviewed	3-oxoacyl-[acyl-carrier-protein] synthase III, chloroplastic (EC 2.3.1.180) (Beta-ketoacyl-ACP synthase III) (KAS III)	At1g62640 F23N19.2 T3P18.20	404	139	AT1G62640_w1	1
616	AT1G62750	Q9SI75	EFGC_ARATH	reviewed	Elongation factor G, chloroplastic (cEF-G) (Elongation factor EF-G/SCO1) (Protein SNOWY COTYLEDON 1, chloroplastic) (AtSCO1)	CPEFG SCO1 At1g62750 F23N19.11	783	136	AT1G62750_w1	1
1389	AT1G62780	Q8VY70	Q8VY70_ARATH	unreviewed	Dimethylallyl, adenosine tRNA methylthiotransferase	At1g62780 F23N19.15 F23N19_15	237	95	AT1G62780_w1	1
70	AT1G62960	Q9LQ10	1A110_ARATH	reviewed	Probable aminotransferase ACS10 (EC 2.6.1.-)	ACS10 At1g62960 F16P17.11	557	102	AT1G62960_w1	1
806	AT1G63900	Q8L7N4	SP1_ARATH	reviewed	E3 ubiquitin-protein ligase SP1 (EC 2.3.2.27) (DIAP1-like protein 1) (Protein SUPPRESSOR OF PPI1 LOCUS 1) (RING-type E3 ubiquitin transferase SP1)	SP1 DIAL1 At1g63900/At1g63890 T12P18.8/T12P18.9	343	139	AT1G63900_w1	2
1322	AT1G63940	P92947	MDAR_ARATH	reviewed	Monodehydroascorbate reductase, chloroplastic/mitochondrial (EC 1.6.5.4) (Monodehydroascorbate reductase 5, mitochondrial) (AtMDAR5) (Monodehydroascorbate reductase 6, chloroplastic) (AtMDAR6)	MDAR5 MDAR6 MDHAR6 PMDAR-L PMDAR-S At1g63940 T12P18.4	493	132	AT1G63940_w1	4
1476	AT1G64190	Q9SH69	6PGD1_ARATH	reviewed	6-phosphogluconate dehydrogenase, decarboxylating 1, chloroplastic (EC 1.1.1.44)	At1g64190 F22C12.5	487	130	AT1G64190_w1	1
1012	AT1G64330	Q9C7V7	Q9C7V7_ARATH	unreviewed	At1g64330 (Myosin heavy chain-like protein)	At1g64330 F15H21.4 F15H21_4	555	113	AT1G64330_w1	1
1520	AT1G64430	Q8VYZ8	Q8VYZ8_ARATH	unreviewed	Pentatricopeptide repeat (PPR) superfamily protein	At1g64430 F15H21.10 F15H21_10	559	102	AT1G64430_w1	1
366	AT1G64680	Q9SGU7	Q9SGU7_ARATH	unreviewed	At1g64680 (Beta-carotene isomerase D27) (F1N19.25)	At1g64680 F1N19.25 F1N19_25	250	100	AT1G64680_w1	1
1228	AT1G64770	Q94AQ8	PNSB2_ARATH	reviewed	Photosynthetic NDH subunit of subcomplex B 2, chloroplastic (Protein PnsB2) (NAD(P)H DEHYDROGENASE SUBUNIT 45) (NDH-DEPENDENT CYCLIC ELECTRON FLOW 2)	PNSB2 NDF2 NDH45 At1g64770 F13O11.8	348	101	AT1G64770_w1	3
435	AT1G64850	Q9XIR0	Q9XIR0_ARATH	unreviewed	At1g64850/F13O11_15 (Calcium-binding EF hand family protein) (F13O11.15 protein)	At1g64850 F13O11.15 F13O11_15	162	124	AT1G64850_w1	1
1284	AT1G64900	Q42602	C89A2_ARATH	reviewed	Cytochrome P450 89A2 (EC 1.14.-.-) (ATH 6-1) (CYPLXXXIX)	CYP89A2 CYP89 At1g64900 F13O11.20	506	131	AT1G64900_w1	1
128	AT1G64970	Q9ZSK1	GTOMC_ARATH	reviewed	Tocopherol O-methyltransferase, chloroplastic (EC 2.1.1.95) (Gamma-tocopherol methyltransferase) (Vitamin E pathway gene 4 protein) (AtVTE4)	VTE4 G-TMT At1g64970 F13O11.27	348	135	AT1G64970_w1	1
438	AT1G65020	Q5XF12	Q5XF12_ARATH	unreviewed	At1g65020 (Plasma protein)	At1g65020	319	97	AT1G65020_w1	1
389	AT1G65260	O80796	VIPP1_ARATH	reviewed	Membrane-associated protein VIPP1, chloroplastic (Protein VESICLE-INDUCING PROTEIN IN PLASTIDS 1)	VIPP1 At1g65260 T8F5.2	330	108	AT1G65260_w1	1
283	AT1G65410	Q9AT00	TGD3_ARATH	reviewed	Protein TRIGALACTOSYLDIACYLGLYCEROL 3, chloroplastic (ABC transporter I family member 13) (ABC transporter ABCI.13) (AtABCI13) (Non-intrinsic ABC protein 11) (AtNAP11)	TGD3 ABCI13 NAP11 At1g65410 T8F5.19	345	125	AT1G65410_w1	1
990	AT1G65820	Q94BY2	Q94BY2_ARATH	unreviewed	At1g65820/F1E22_4 (Glutathione-s-transferase, putative) (MAPEG-like protein) (Microsomal glutathione s-transferase)	At1g65820 F1E22.17 F1E22_17	146	110	AT1G65820_w1	3
1043	AT1G65930	Q9SRZ6	ICDHC_ARATH	reviewed	Cytosolic isocitrate dehydrogenase [NADP] (EC 1.1.1.42)	CICDH At1g65930 F12P19.10	410	137	AT1G65930_w1	1
1020	AT1G65960	Q42472	DCE2_ARATH	reviewed	Glutamate decarboxylase 2 (GAD 2) (EC 4.1.1.15)	GAD2 GDH2 At1g65960 F12P19.12	494	119	AT1G65960_w1	2
787	AT1G66410	P0DH96	CALM4_ARATH	reviewed	Calmodulin-4 (CaM-4)	CAM4 At1g66410 F28G11.13 T27F4.1	149	57	AT1G66410_w1	2
1377	AT1G66430	Q9C524	SCRK6_ARATH	reviewed	Probable fructokinase-6, chloroplastic (EC 2.7.1.4)	At1g66430 F28G11.11 T27F4.17	384	112	AT1G66430_w1	1
6	AT1G66670	Q9SXJ6	CLPP3_ARATH	reviewed	ATP-dependent Clp protease proteolytic subunit 3, chloroplastic (EC 3.4.21.92) (Endopeptidase ClpP3) (nClpP3) (nClpP4)	CLPP3 CLP NCLPP3 NCLPP4 At1g66670 F4N21.19 T12I7.12	309	118	AT1G66670_w1	1
353	AT1G66820	Q9C9N4	Q9C9N4_ARATH	unreviewed	Glycine-rich protein	At1g66820 F4N21.5 F4N21_5	109	100	AT1G66820_w1	1
776	AT1G66970	Q7Y208	GPDL1_ARATH	reviewed	Glycerophosphodiester phosphodiesterase GDPDL1 (EC 3.1.4.46) (Glycerophosphodiester phosphodiesterase-like 1) (ATGDPDL1) (Glycerophosphodiesterase-like 3) (Protein SHV3-LIKE 2)	GDPDL1 GDPL3 SVL2 At1g66970 F1O19.5	763	97	AT1G66970_w1	2
1212	AT1G66980	D7SFH9	LRL26_ARATH	reviewed	Protein SUPPRESSOR OF NPR1-1 CONSTITUTIVE 4 [Includes: Glycerophosphodiester phosphodiesterase protein kinase domain-containing GDPDL2 (EC 3.1.4.46) (Glycerophosphodiester phosphodiesterase-like 2) (ATGDPDL2); LEAF RUST 10 DISEASE-RESISTANCE LOCUS RECEPTOR-LIKE PROTEIN KINASE-like 2.6 (EC 2.7.11.1) (Probable receptor-like serine/threonine-protein kinase LRK10L-2.6)]	LRK10L-2.6 GDPDL2 SNC4 At1g66980 F1O19.6	1118	67	AT1G66980_w1	1
318	AT1G67080	Q8LFP9	ABA4_ARATH	reviewed	Protein ABA DEFICIENT 4, chloroplastic	ABA4 At1g67080 F1O19.13	220	94	AT1G67080_w1	1
561	AT1G67090	P10795	RBS1A_ARATH	reviewed	Ribulose bisphosphate carboxylase small chain 1A, chloroplastic (RuBisCO small subunit 1A) (EC 4.1.1.39)	RBCS-1A ATS1A At1g67090 F1O19.14 F5A8.1	180	165	AT1G67090_w1	2
1511	AT1G67280	Q8W593	LGUC_ARATH	reviewed	Probable lactoylglutathione lyase, chloroplastic (EC 4.4.1.5) (Glyoxalase I)	At1g67280 F1N21.10	350	96	AT1G67280_w1	1
772	AT1G67690	F4HTQ1	MPRO1_ARATH	reviewed	Probable thimet oligopeptidase (EC 3.4.24.15) (Zincin-like metalloproteases-like protein 1)	At1g67690 F12A21.16	710	48	AT1G67690_w1	1
199	AT1G67700	Q8LDL0	HHL1_ARATH	reviewed	Protein HHL1, chloroplastic (Hypersensitive to high light 1)	HHL1 At1g67700 F12A21.30	231	98	AT1G67700_w1	1
880	AT1G67730	Q8L9C4	KCR1_ARATH	reviewed	Very-long-chain 3-oxoacyl-CoA reductase 1 (EC 1.1.1.330) (Beta-ketoacyl reductase 1) (AtKCR1) (Protein GLOSSY 8) (gl8At)	KCR1 At-YBR159 GL8 At1g67730 F12A21.31	318	112	AT1G67730_w1	1
471	AT1G68010	Q9C9W5	HPR1_ARATH	reviewed	Glycerate dehydrogenase HPR, peroxisomal (GDH) (EC 1.1.1.29) (NADH-dependent hydroxypyruvate reductase 1) (AtHPR1) (HPR 1)	HPR At1g68010 T23K23.14	386	131	AT1G68010_w1	1
1117	AT1G68590	Q9SX22	RRP31_ARATH	reviewed	30S ribosomal protein 3-1, chloroplastic (Plastid-specific 30S ribosomal protein 3-1) (PSRP-3 1)	At1g68590 F24J5.17	166	104	AT1G68590_w1	2
1650	AT1G68680	Q8L9R6	Q8L9R6_ARATH	unreviewed	At1g68680 (SH3/FCH domain protein)	At1g68680 F24J5.21 F24J5_21	75	96	AT1G68680_w1	1
140	AT1G69390	Q9C4Z7	MINE1_ARATH	reviewed	Cell division topological specificity factor homolog, chloroplastic (AtMinE1) (Protein ACCUMULATION AND REPLICATION OF CHLOROPLASTS 12)	MINE1 ARC12 At1g69390 F10D13.22 F23O10.25	229	99	AT1G69390_w1	1
587	AT1G69740	Q9SFH9	HEM21_ARATH	reviewed	Delta-aminolevulinic acid dehydratase 1, chloroplastic (ALADH1) (EC 4.2.1.24) (Porphobilinogen synthase)	HEMB1 At1g69740 T6C23.6	430	127	AT1G69740_w1	1
929	AT1G69830	Q94A41	AMY3_ARATH	reviewed	Alpha-amylase 3, chloroplastic (AtAMY3) (EC 3.2.1.1) (1,4-alpha-D-glucan glucanohydrolase)	AMY3 At1g69830 T17F3.14	887	121	AT1G69830_w1	1
1470	AT1G70070	B9DFG3	ISE2_ARATH	reviewed	DExH-box ATP-dependent RNA helicase DExH15 chloroplastic (EC 3.6.4.13) (ATP-dependent RNA helicase ISE2) (Protein EMBRYO DEFECTIVE 25) (Protein INCREASED SIZE EXCLUSION LIMIT 2) (Protein PIGMENT DEFECTIVE 317)	ISE2 EMB25 PDE317 At1g70070 F20P5.20	1171	72	AT1G70070_w1	1
1295	AT1G70330	Q8VXY7	ENT1_ARATH	reviewed	Equilibrative nucleotide transporter 1 (AtENT1) (Nucleoside transporter ENT1)	ENT1 At1g70330 F17O7.13	450	93	AT1G70330_w1	1
1028	AT1G70410	Q94CE4	BCA4_ARATH	reviewed	Beta carbonic anhydrase 4 (AtbCA4) (AtbetaCA4) (EC 4.2.1.1) (Beta carbonate dehydratase 4)	BCA4 CA4 At1g70410 F17O7.5	280	120	AT1G70410_w1	1
759	AT1G70480	Q9CAL6	Q9CAL6_ARATH	unreviewed	OBP32pep, putative (DUF220)	At1g70480 At1g70480/F24J13.5 F24J13.5 F24J13_5	320	104	AT1G70480_w1	2
257	AT1G70610	Q8RY46	AB26B_ARATH	reviewed	ABC transporter B family member 26, chloroplastic (ABC transporter ABCB.26) (AtABCB26) (Antigen peptide transporter-like 1) (Transporter associated with antigen processing-like protein 1) (AtTAP1)	ABCB26 TAP1 At1g70610 F24J13.18 F5A18.21	700	121	AT1G70610_w1	1
1479	AT1G70770	Q9S791	Q9S791_ARATH	unreviewed	AT1G70770 protein (At1g70770) (F15H11.2 protein)	F15H11.2 At1g70770 F5A18.5 F5A18_5	610	121	AT1G70770_w1	1
322	AT1G71240	Q9FVV0	Q9FVV0_ARATH	unreviewed	Chromosome-partitioning protein, putative (DUF639)	At1g71240 F3I17.11 F3I17_11	823	93	AT1G71240_w1	2
947	AT1G71480	Q9C9I5	Q9C9I5_ARATH	unreviewed	AT1G71480 protein (At1g71480) (Nuclear transport factor 2 (NTF2) family protein)	At1g71480 F26A9.14	216	126	AT1G71480_w1	1
718	AT1G71500	Q9C9I7	Q9C9I7_ARATH	unreviewed	Rieske (2Fe-2S) domain-containing protein	PSB33 PhotoSystem B protein 33 At1g71500 At1g71500/F26A9_12 F26A9.12	287	133	AT1G71500_w1	1
448	AT1G72150	Q56WK6	PATL1_ARATH	reviewed	Patellin-1	PATL1 At1g72150 T9N14.1	573	102	AT1G72150_w1	1
1570	AT1G72250	F4IBQ9	KN14Q_ARATH	reviewed	Kinesin-like protein KIN-14Q	KIN14Q At1g72250 T9N14.6	1203	67	AT1G72250_w1	1
1129	AT1G72370	Q08682	RSSA1_ARATH	reviewed	40S ribosomal protein Sa-1 (Laminin receptor homolog) (p40)	RPSaA At1g72370 T10D10.16	298	146	AT1G72370_w1	2
163	AT1G72640	Q6NMC1	Q6NMC1_ARATH	unreviewed	At1g72640 (NAD(P)-binding Rossmann-fold superfamily protein)	At1g72640 F28P22.17 F28P22_17	312	99	AT1G72640_w1	2
1498	AT1G73110	Q9AST9	Q9AST9_ARATH	unreviewed	At1g73110/F3N23_39 (p-loop containing nucleoside triphosphate hydrolases superfamily protein)	At1g73110 At1g73110/F3N23_39 F3N23.32 F3N23_32	432	114	AT1G73110_w1	1
753	AT1G73470	Q8LAD8	Q8LAD8_ARATH	unreviewed	At1g73470	At1g73470 T9L24.34 T9L24_34	351	98	AT1G73470_w1	3
982	AT1G73650	A8MQG9	A8MQG9_ARATH	unreviewed	3-oxo-5-alpha-steroid 4-dehydrogenase (DUF1295)	At1g73650 F25P22.7 F25P22_7	208	67	AT1G73650_w1	4
43	AT1G73990	Q9C9C0	SPPA1_ARATH	reviewed	Serine protease SPPA, chloroplastic (EC 3.4.21.-) (Signal peptide peptidase SPPA)	SPPA SPPA1 At1g73990 F2P9.14	677	103	AT1G73990_w1	1
1394	AT1G74050	Q9C9C5	RL63_ARATH	reviewed	60S ribosomal protein L6-3	RPL6C At1g74050 F2P9.8	233	98	AT1G74050_w1	1
1017	AT1G74260	Q9M8D3	PUR4_ARATH	reviewed	Probable phosphoribosylformylglycinamidine synthase, chloroplastic/mitochondrial (FGAM synthase) (FGAMS) (EC 6.3.5.3) (Formylglycinamide ribonucleotide amidotransferase) (FGAR amidotransferase) (FGAR-AT) (Formylglycinamide ribotide amidotransferase)	At1g74260 F1O17.7	1407	133	AT1G74260_w1	1
1587	AT1G74310	P42730	CLPB1_ARATH	reviewed	Chaperone protein ClpB1 (ATP-dependent Clp protease ATP-binding subunit ClpB homolog 1) (Casein lytic proteinase B1) (Heat shock protein 101) (Protein DEFECTIVE IN LONG-TERM ACQUIRED THERMOTOLERANCE)	CLPB1 DLT1 HOT1 HSP101 At1g74310 F1O17.2	911	136	AT1G74310_w1	1
645	AT1G74470	Q9CA67	CHLP_ARATH	reviewed	Geranylgeranyl diphosphate reductase, chloroplastic (EC 1.3.1.83) (Geranylgeranyl reductase)	CHLP At1g74470 F1M20.15	467	136	AT1G74470_w1	1
47	AT1G74640	Q8L475	Q8L475_ARATH	unreviewed	Alpha/beta-Hydrolases superfamily protein	At1g74640 F1M20.32 F1M20_32	370	102	AT1G74640_w1	1
1204	AT1G74730	Q94F10	Q94F10_ARATH	unreviewed	Transmembrane protein, putative (DUF1118)	At1g74730 F25A4.30 F25A4_30	198	106	AT1G74730_w1	1
1427	AT1G74960	Q9C9P4	KASC2_ARATH	reviewed	3-oxoacyl-[acyl-carrier-protein] synthase II, chloroplastic (EC 2.3.1.41) (Beta-ketoacyl-acyl-carrier-protein synthase II) (AtKAS2) (Beta-ketoacyl-ACP synthetase 2) (Protein FATTY ACID BIOSYNTHESIS 1)	KAS2 FAB1 At1g74960 F25A4.7 F9E10.19	541	116	AT1G74960_w1	1
232	AT1G74970	Q9XJ27	RR9_ARATH	reviewed	30S ribosomal protein S9, chloroplastic	RPS9 At1g74970 F25A4.6	208	106	AT1G74970_w1	1
1297	AT1G75220	Q9FRL3	ERDL6_ARATH	reviewed	Sugar transporter ERD6-like 6	At1g75220 F22H5.6	487	118	AT1G75220_w1	1
625	AT1G75350	Q9FWS4	RK31_ARATH	reviewed	50S ribosomal protein L31, chloroplastic (CL31) (Protein EMBRYO DEFECTIVE 2184)	RPL31 EMB2184 At1g75350 F1B16.11	144	92	AT1G75350_w1	1
1549	AT1G75690	Q8GSJ6	LQY1_ARATH	reviewed	Protein disulfide-isomerase LQY1, chloroplastic (EC 5.3.4.1) (Protein LOW QUANTUM YIELD OF PHOTOSYSTEM II 1)	LQY1 At1g75690 F10A5.12 F10A5.4	154	91	AT1G75690_w1	1
1451	AT1G76010	Q93VA8	Q93VA8_ARATH	unreviewed	Alba DNA/RNA-binding protein (At1g76010/T4O12_22)	At1g76010 T4O12.22 T4O12_22	350	118	AT1G76010_w1	1
510	AT1G76030	P11574	VATB1_ARATH	reviewed	V-type proton ATPase subunit B1 (V-ATPase subunit B1) (V-ATPase 57 kDa subunit) (Vacuolar H(+)-ATPase subunit B isoform 1) (Vacuolar proton pump subunit B1)	VHA-B1 AT57 At1g76030 T4O12.24	486	167	AT1G76030_w1	1
1343	AT1G76080	Q9SGS4	CDSP_ARATH	reviewed	Thioredoxin-like protein CDSP32, chloroplastic (Chloroplastic drought-induced stress protein of 32 KDa) (AtCDSP32)	CDSP32 At1g76080 T23E18.2	302	118	AT1G76080_w1	1
1240	AT1G76100	P11490	PLAS1_ARATH	reviewed	Plastocyanin minor isoform, chloroplastic	PETE At1g76100 T23E18.3 T23E18_39	171	137	AT1G76100_w1	1
476	AT1G76180	P42763	ERD14_ARATH	reviewed	Dehydrin ERD14	ERD14 At1g76180 T23E18.12 T23E18_36	185	110	AT1G76180_w1	1
422	AT1G76405	Q9FPG2	OP21B_ARATH	reviewed	Outer envelope pore protein 21B, chloroplastic (Chloroplastic outer envelope pore protein of 21 kDa B)	OEP21B At1g76405 F15M4 F2D10.27	167	86	AT1G76405_w1	1
1545	AT1G76450	Q9S720	PPD3_ARATH	reviewed	PsbP domain-containing protein 3, chloroplastic (OEC23-like protein 2)	PPD3 At1g76450 F14G6.5 F15M4.5	247	105	AT1G76450_w1	1
1546	AT1G77090	O49292	PPD4_ARATH	reviewed	PsbP domain-containing protein 4, chloroplastic (OEC23-like protein 5)	PPD4 At1g77090 F22K20.16	260	115	AT1G77090_w1	1
841	AT1G77420	Q9FVW6	Q9FVW6_ARATH	unreviewed	Alpha/beta-Hydrolases superfamily protein (Lysophospholipase isolog, putative) (Putative lipase; 4162-5963) (Putative lysophospholipase isolog)	F2P24.13 At1g77420 At1g77420/T5M16_2 T5M16.2 T5M16_2	382	127	AT1G77420_w1	1
721	AT1G77490	Q42593	APXT_ARATH	reviewed	L-ascorbate peroxidase T, chloroplastic (EC 1.11.1.11) (Thylakoid-bound ascorbate peroxidase) (AtAPx06) (tAPX)	APXT At1g77490 T5M16.8	426	118	AT1G77490_w1	1
1059	AT1G77510	Q9SRG3	PDI12_ARATH	reviewed	Protein disulfide isomerase-like 1-2 (AtPDIL1-2) (EC 5.3.4.1) (Protein disulfide-isomerase 2) (PDI 2) (Protein disulfide-isomerase 6) (AtPDI6)	PDIL1-2 PDI6 At1g77510 T5M16.10	508	145	AT1G77510_w1	1
398	AT1G77590	Q9CAP8	LACS9_ARATH	reviewed	Long chain acyl-CoA synthetase 9, chloroplastic (EC 6.2.1.3)	LACS9 At1g77590 T5M16.18	691	104	AT1G77590_w1	1
1208	AT1G78140	Q8LBV4	Y1814_ARATH	reviewed	Uncharacterized methyltransferase At1g78140, chloroplastic (EC 2.1.1.-)	At1g78140 T11I11.8	355	99	AT1G78140_w1	1
292	AT1G78180	Q9C9R4	BRTL2_ARATH	reviewed	Probable mitochondrial adenine nucleotide transporter BTL2 (Adenine nucleotide transporter BT1-like protein 2)	At1g78180 T11I11.120	418	104	AT1G78180_w1	1
305	AT1G78560	Q93YR2	BASS1_ARATH	reviewed	Probable sodium/metabolite cotransporter BASS1, chloroplastic (Bile acid transporter 2) (Bile acid-sodium symporter family protein 1)	BASS1 BAT2 At1g78560 T30F21.11	401	99	AT1G78560_w1	1
130	AT1G78620	Q9SYM0	VTE6_ARATH	reviewed	Protein VTE6, chloroplastic (Phytyl-P kinase) (EC 2.7.4.-) (Vitamin E deficient 6)	VTE6 At1g78620 T30F21.5	333	110	AT1G78620_w1	2
214	AT1G78630	Q9SYL9	RK13_ARATH	reviewed	50S ribosomal protein L13, chloroplastic (CL13) (Protein EMBRYO DEFECTIVE 1473)	RPL13 EMB1473 At1g78630 T30F21.4	241	116	AT1G78630_w1	1
1448	AT1G78830	Q9ZVA2	EP1L2_ARATH	reviewed	EP1-like glycoprotein 2 (Curculin-like (Mannose-binding) lectin family protein)	At1g78830 F9K20.12	455	126	AT1G78830_w1	1
508	AT1G78900	O23654	VATA_ARATH	reviewed	V-type proton ATPase catalytic subunit A (V-ATPase subunit A) (EC 3.6.3.14) (V-ATPase 69 kDa subunit) (Vacuolar H(+)-ATPase subunit A) (Vacuolar proton pump subunit alpha)	VHA-A At1g78900 F9K20.5	623	147	AT1G78900_w1	1
707	AT1G79040	P27202	PSBR_ARATH	reviewed	Photosystem II 10 kDa polypeptide, chloroplastic	PSBR ART1 At1g79040 YUP8H12R.34 YUP8H12R_29	140	114	AT1G79040_w1	1
1565	AT1G79550	Q9SAJ4	PGKY3_ARATH	reviewed	Phosphoglycerate kinase 3, cytosolic (EC 2.7.2.3)	PGK3 At1g79550 T8K14.3	401	146	AT1G79550_w1	1
38	AT1G79560	Q9SAJ3	FTSHC_ARATH	reviewed	ATP-dependent zinc metalloprotease FTSH 12, chloroplastic (AtFTSH12) (EC 3.4.24.-)	FTSH12 At1g79560 T8K14.2	1008	119	AT1G79560_w1	1
1495	AT1G79600	Q9MA15	AB1K3_ARATH	reviewed	Protein ACTIVITY OF BC1 COMPLEX KINASE 3, chloroplastic (ABC1-LIKE KINASE 3) (EC 2.7.-.-) (EC 2.7.11.1) (Protein REPRESSOR OF BDR1)	ABC1K3 RBD1 At1g79600 F20B17.3	711	116	AT1G79600_w1	1
236	AT1G79850	P16180	RR17_ARATH	reviewed	30S ribosomal protein S17, chloroplastic (CS17)	RPS17 At1g79850 F19K16.19	149	134	AT1G79850_w1	1
25	AT1G80030	Q0WN54	Q0WN54_ARATH	unreviewed	Molecular chaperone Hsp40/DnaJ family protein	DJA7 DNA J protein A7 At1g80030 F18B13.12 F18B13_12	500	113	AT1G80030_w1	1
267	AT1G80300	Q39002	TLC1_ARATH	reviewed	ADP,ATP carrier protein 1, chloroplastic (ADP/ATP translocase 1) (Adenine nucleotide translocase 1)	AATP1 At1g80300 F5I6.5	624	129	AT1G80300_w1	1
544	AT1G80380	Q944I4	GLYK_ARATH	reviewed	D-glycerate 3-kinase, chloroplastic (AtGLYK) (EC 2.7.1.31)	GLYK At1g80380 F5I6.13	456	111	AT1G80380_w1	2
1521	AT1G80480	Q9M8L6	Q9M8L6_ARATH	unreviewed	At1g80480 (Plastid transcriptionally active 17)	PTAC17 At1g80480 T21F11.27 T21F11_27	444	120	AT1G80480_w1	1
1615	AT2G01140	Q9ZU52	ALFP3_ARATH	reviewed	Fructose-bisphosphate aldolase 3, chloroplastic (AtFBA3) (EC 4.1.2.13) (Protein PIGMENT DEFECTIVE 345)	FBA3 PDE345 At2g01140 F10A8.2	391	118	AT2G01140_w1	1
1110	AT2G01250	P60040	RL72_ARATH	reviewed	60S ribosomal protein L7-2	RPL7B At2g01250 F10A8.13	242	124	AT2G01250_w1	2
421	AT2G01320	Q9ZU35	AB7G_ARATH	reviewed	ABC transporter G family member 7 (ABC transporter ABCG.7) (AtABCG7) (White-brown complex homolog protein 7) (AtWBC7)	ABCG7 WBC7 At2g01320 F10A8.20	725	129	AT2G01320_w1	2
1524	AT2G02040	P46032	PTR2_ARATH	reviewed	Protein NRT1/ PTR FAMILY 8.3 (AtNPF8.3) (Histidine-transporting protein) (Peptide transporter PTR2)	NPF8.3 NTR1 PTR2 PTR2-B At2g02040 F14H20.11	585	140	AT2G02040_w1	1
300	AT2G02590	O64717	O64717_ARATH	unreviewed	Putative transport protein (Small multi-drug export protein)	At2g02590 T8K22.11 T8K22_11	324	110	AT2G02590_w1	1
1329	AT2G02740	Q66GR6	WHY3_ARATH	reviewed	Single-stranded DNA-binding protein WHY3, chloroplastic (Protein PLASTID TRANSCRIPTIONALLY ACTIVE 11) (Protein WHIRLY 3) (AtWHY3)	WHY3 PTAC11 At2g02740 T20F6.12	268	98	AT2G02740_w1	1
782	AT2G03140	F4IS90	F4IS90_ARATH	unreviewed	Alpha/beta-Hydrolases superfamily protein	At2g03140 T18E12.19 T18E12_19	1797	53	AT2G03140_w1	2
1447	AT2G03510	Q9ZQ87	Q9ZQ87_ARATH	unreviewed	Expressed protein (SPFH/Band 7/PHB domain-containing membrane-associated protein family)	At2g03510 T4M8.5 T4M8_5	356	119	AT2G03510_w1	1
871	AT2G04030	Q9SIF2	HS905_ARATH	reviewed	Heat shock protein 90-5, chloroplastic (AtHSP90.5) (AtHsp90-5) (Heat shock protein 88-1) (Hsp88-1) (Hsp90C) (Protein EMBRYO DEFECTIVE 1956) (Protein chlorate-resistance 88)	HSP90-5 CR88 EMB1956 HSP88-1 At2g04030	780	148	AT2G04030_w1	1
441	AT2G04350	Q9SJD4	LACS8_ARATH	reviewed	Long chain acyl-CoA synthetase 8 (EC 6.2.1.3)	LACS8 At2g04350 T1O3 T23O15.3	720	113	AT2G04350_w1	1
184	AT2G04700	Q9SJ89	FTRC_ARATH	reviewed	Ferredoxin-thioredoxin reductase catalytic chain, chloroplastic (FTR-C) (EC 1.8.7.2) (Ferredoxin-thioredoxin reductase subunit B) (FTR-B)	FTRC At2g04700 F28I8.26	146	101	AT2G04700_w1	1
1385	AT2G04842	F4IFC5	SYTM2_ARATH	reviewed	Threonine--tRNA ligase, chloroplastic/mitochondrial 2 (EC 6.1.1.3) (Protein EMBRYO DEFECTIVE 2761) (Threonyl-tRNA synthetase) (ThrRS)	EMB2761 At2g04842 F28I8	650	55	AT2G04842_w1	1
1617	AT2G05070	Q9S7J7	CB22_ARATH	reviewed	Chlorophyll a-b binding protein 2.2, chloroplastic (Photosystem II light harvesting complex gene 2.2) (Protein LIGHT-HARVESTING CHLOROPHYLL B-BINDING 2.2)	LHCB2.2 At2g05070 F1O13.20	265	139	AT2G05070_w1	1
1639	AT2G05310	Q9SJ31	Q9SJ31_ARATH	unreviewed	Expressed protein (Transmembrane protein)	At2g05310 F5G3.21 F5G3_21	125	92	AT2G05310_w1	1
696	AT2G05620	Q9SL05	PGR5_ARATH	reviewed	Protein PROTON GRADIENT REGULATION 5, chloroplastic	PGR5 At2g05620 T20G20.3	133	85	AT2G05620_w1	1
1592	AT2G05990	Q9SLA8	FABI_ARATH	reviewed	Enoyl-[acyl-carrier-protein] reductase [NADH], chloroplastic (ENR) (EC 1.3.1.9) (NADH-dependent enoyl-ACP reductase 1) (Protein MOSAIC DEATH 1)	MOD1 ENR-A ENR1 At2g05990 T6P5.19	390	122	AT2G05990_w1	1
851	AT2G06010	Q8VY85	Q8VY85_ARATH	unreviewed	OBP3-responsive protein 4 (ORG4)	ORG4 OBP3-responsive gene 4 At2g06010 F5K7.23 F5K7_23	188	99	AT2G06010_w1	1
1252	AT2G07050	P38605	CAS1_ARATH	reviewed	Cycloartenol synthase (AtCYC) (EC 5.4.99.8) (2,3-epoxysqualene--cycloartenol cyclase)	CAS1 CYC At2g07050 T4E14.16	759	132	AT2G07050_w1	1
654	AT2G07698	F4IMB5	F4IMB5_ARATH	unreviewed	ATPase, F1 complex, alpha subunit protein	At2g07698 T18C6.2 T18C6_2	777	58	AT2G07698_w1	1
1527	AT2G10940	Q9SKI0	Q9SKI0_ARATH	unreviewed	At2g10940/F15K19.1 (Bifunctional inhibitor/lipid-transfer protein/seed storage 2S albumin superfamily protein) (Expressed protein)	At2g10940 At2g10940/F15K19.1 F15K19.1 F15K19_1	291	128	AT2G10940_w1	1
742	AT2G13360	Q56YA5	SGAT_ARATH	reviewed	Serine--glyoxylate aminotransferase (EC 2.6.1.45) (Alanine--glyoxylate aminotransferase) (AGT) (EC 2.6.1.44) (Asparagine aminotransferase) (EC 2.6.1.-) (Serine--pyruvate aminotransferase) (EC 2.6.1.51)	AGT1 At2g13360 F14O4.7	401	103	AT2G13360_w1	1
1353	AT2G14120	Q8LFT2	DRP3B_ARATH	reviewed	Dynamin-related protein 3B (Dynamin-like protein 2b)	DRP3B ADL2B At2g14120 T22C12.1	780	112	AT2G14120_w1	3
1445	AT2G14880	O82326	O82326_ARATH	unreviewed	Expressed protein (SWIB/MDM2 domain superfamily protein)	At2g14880 At2g14880/T26I20.4 T26I20.4 T26I20_4	141	112	AT2G14880_w1	1
148	AT2G15290	Q9SHU7	TIC21_ARATH	reviewed	Protein TIC 21, chloroplastic (Protein CHLOROPLAST IMPORT APPARATUS 5) (AtCIA5) (Protein PERMEASE IN CHLOROPLASTS 1) (AtPIC1) (Translocon at the inner envelope membrane of chloroplasts 21) (AtTIC21)	TIC21 CIA5 PIC1 At2g15290 F27O10.6	296	96	AT2G15290_w1	1
608	AT2G15620	Q39161	NIR_ARATH	reviewed	Ferredoxin--nitrite reductase, chloroplastic (NiR) (EC 1.7.7.1)	NIR1 NIR At2g15620 F9O13.17	586	134	AT2G15620_w1	1
402	AT2G16070	Q9XII1	PDV2_ARATH	reviewed	Plastid division protein PDV2 (Protein PLASTID DIVISION2)	PDV2 At2g16070 F7H1.9	307	95	AT2G16070_w1	1
1148	AT2G16360	Q9SIW5	RS251_ARATH	reviewed	40S ribosomal protein S25-1	RPS25A At2g16360 F16F14.14	109	91	AT2G16360_w1	1
997	AT2G16600	Q38900	CP19A_ARATH	reviewed	Peptidyl-prolyl cis-trans isomerase CYP19-1 (PPIase CYP19-1) (EC 5.2.1.8) (Cyclophilin of 19 kDa 1) (Rotamase cyclophilin-3)	CYP19-1 ROC3 At2g16600 T24I21.1	173	145	AT2G16600_w1	1
417	AT2G16640	Q9SLF3	TC132_ARATH	reviewed	Translocase of chloroplast 132, chloroplastic (AtToc132) (EC 3.6.5.-) (132 kDa chloroplast outer envelope protein)	TOC132 At2g16640 T24I21.5	1206	97	AT2G16640_w1	1
306	AT2G16800	Q9SLD9	Q9SLD9_ARATH	unreviewed	Expressed protein (High-affinity nickel-transport family protein)	At2g16800 T24I21.21 T24I21_21	372	106	AT2G16800_w1	1
1340	AT2G17265	Q8L7R2	KHSE_ARATH	reviewed	Homoserine kinase (EC 2.7.1.39) (Protein DOWNY MILDEW RESISTANT 1)	HSK DMR1 At2g17265 F5J6.24	370	126	AT2G17265_w1	1
1417	AT2G17360	Q93VH9	RS41_ARATH	reviewed	40S ribosomal protein S4-1	RPS4A At2g17360 F5J6.12	261	127	AT2G17360_w1	2
424	AT2G17695	Q8GXB1	U548_ARATH	reviewed	UPF0548 protein At2g17695	At2g17695 T17A5.13	205	76	AT2G17695_w1	1
1113	AT2G18020	P46286	RL81_ARATH	reviewed	60S ribosomal protein L8-1 (60S ribosomal protein L2) (Protein EMBRYO DEFECTIVE 2296)	RPL8A EMB2296 RPL2 At2g18020 T27K22.11	258	140	AT2G18020_w1	1
386	AT2G18245	Q8S8G6	Q8S8G6_ARATH	unreviewed	Alpha/beta-Hydrolases superfamily protein (At2g18245) (Expressed protein)	At2g18245	398	102	AT2G18245_w1	1
1154	AT2G19860	P93834	HXK2_ARATH	reviewed	Hexokinase-2 (EC 2.7.1.1)	HXK2 At2g19860 F6F22.11	502	145	AT2G19860_w1	2
1345	AT2G19940	Q93Z70	ARGC_ARATH	reviewed	Probable N-acetyl-gamma-glutamyl-phosphate reductase, chloroplastic (AGPR) (EC 1.2.1.38) (N-acetyl-glutamate semialdehyde dehydrogenase) (NAGSA dehydrogenase)	At2g19940 F6F22.3	401	121	AT2G19940_w1	1
803	AT2G20230	Q93XY5	TET18_ARATH	reviewed	Tetraspanin-18 (TOM2A homologous protein 2)	TOM2AH2 At2g20230 F11A3.22	270	97	AT2G20230_w1	1
687	AT2G20260	Q9S714	PSAE2_ARATH	reviewed	Photosystem I reaction center subunit IV B, chloroplastic (PSI-E B)	PSAE2 At2g20260 F11A3.19	145	118	AT2G20260_w1	1
1641	AT2G20450	Q9SIM4	RL141_ARATH	reviewed	60S ribosomal protein L14-1	RPL14A At2g20450 T13C7.4	134	96	AT2G20450_w1	1
1054	AT2G20630	Q9SIU8	P2C20_ARATH	reviewed	Probable protein phosphatase 2C 20 (AtPP2C20) (EC 3.1.3.16) (AtPPC3;1.2)	PPC3-1.2 At2g20630 F23N11.5	290	117	AT2G20630_w1	1
954	AT2G20760	Q9SKU1	CLC1_ARATH	reviewed	Clathrin light chain 1	At2g20760 F5H14.27	338	95	AT2G20760_w1	1
722	AT2G20890	Q9SKT0	THF1_ARATH	reviewed	Protein THYLAKOID FORMATION 1, chloroplastic	THF1 At2g20890 F5H14.14	300	101	AT2G20890_w1	1
942	AT2G20990	Q9SKR2	SYT1_ARATH	reviewed	Synaptotagmin-1 (NTMC2T1.1) (Synaptotagmin A)	SYT1 SYTA At2g20990 F26H11.25 F5H14.5	541	128	AT2G20990_w1	3
573	AT2G21170	Q9SKP6	TPIC_ARATH	reviewed	Triosephosphate isomerase, chloroplastic (TIM) (Triose-phosphate isomerase) (EC 5.3.1.1)	TIM At2g21170 F26H11.7	315	138	AT2G21170_w1	2
1568	AT2G21195	Q8S8H5	Q8S8H5_ARATH	unreviewed	At2g21195 (Expressed protein)	At2g21195	93	96	AT2G21195_w1	3
138	AT2G21280	Q9SJU9	GC1_ARATH	reviewed	Epimerase family protein SDR39U1 homolog, chloroplastic (EC 1.1.1.-) (Protein GIANT CHLOROPLAST 1) (Protein SulA homolog) (AtSulA)	GC1 SULA At2g21280 F3K23	347	124	AT2G21280_w1	1
569	AT2G21330	Q9SJU4	ALFP1_ARATH	reviewed	Fructose-bisphosphate aldolase 1, chloroplastic (AtFBA1) (EC 4.1.2.13)	FBA1 At2g21330 F3K23.9	399	128	AT2G21330_w1	3
302	AT2G21340	Q8W4G3	DTX46_ARATH	reviewed	Protein DETOXIFICATION 46, chloroplastic (AtDTX46) (Multidrug and toxic compound extrusion protein 46) (MATE protein 46) (Protein EDS5 HOMOLOGUE)	DTX46 EDS5H At2g21340 F3K23.10	559	85	AT2G21340_w1	2
1130	AT2G21410	Q9SJT7	VHAA2_ARATH	reviewed	V-type proton ATPase subunit a2 (V-ATPase subunit a2) (V-type proton ATPase 95 kDa subunit a isoform 2) (V-ATPase 95 kDa isoform a2) (Vacuolar H(+)-ATPase subunit a isoform 2) (Vacuolar proton pump subunit a2) (Vacuolar proton translocating ATPase 95 kDa subunit a isoform 2)	VHA-a2 At2g21410 F3K23.17	821	116	AT2G21410_w1	1
454	AT2G21660	Q03250	RBG7_ARATH	reviewed	Glycine-rich RNA-binding protein 7 (AtGR-RBP7) (AtRBG7) (Glycine-rich protein 7) (AtGRP7) (Protein COLD, CIRCADIAN RHYTHM, AND RNA BINDING 2) (Protein CCR2)	RBG7 CCR2 GR-RBP7 GRP7 At2g21660 F2G1.7	176	143	AT2G21660_w1	2
887	AT2G21860	Q9SJ13	Q9SJ13_ARATH	unreviewed	At2g21860/F7D8.18 (Expressed protein) (Violaxanthin de-epoxidase-like protein)	At2g21860 F7D8.18 F7D8_18	522	103	AT2G21860_w1	1
1177	AT2G21870	Q9SJ12	ATP7_ARATH	reviewed	Probable ATP synthase 24 kDa subunit, mitochondrial	At2g21870 F7D8.19	240	115	AT2G21870_w1	2
1440	AT2G21960	Q9SJ03	Q9SJ03_ARATH	unreviewed	Expressed protein (Transmembrane protein)	At2g21960 F7D8.28 F7D8_28	332	110	AT2G21960_w1	1
1462	AT2G22230	Q9SIE3	Q9SIE3_ARATH	unreviewed	At2g22230/T26C19.11 (Putative beta-hydroxyacyl-ACP dehydratase) (Thioesterase superfamily protein)	At2g22230 T26C19.11 T26C19_11	220	139	AT2G22230_w1	1
27	AT2G22360	Q9SJZ7	DNJA6_ARATH	reviewed	Chaperone protein dnaJ A6, chloroplastic (atDjA6) (Chaperone protein dnaJ A26) (AtDjA26)	DJA6 ATJ26 At2g22360	442	139	AT2G22360_w1	1
1061	AT2G23350	O22173	PABP4_ARATH	reviewed	Polyadenylate-binding protein 4 (PABP-4) (Poly(A)-binding protein 4)	PAB4 At2g23350 T20D16.2	662	136	AT2G23350_w1	1
319	AT2G24020	O82230	EBFC2_ARATH	reviewed	Nucleoid-associated protein At2g24020, chloroplastic (Suppressor of tic40 protein 2)	STIC2 At2g24020 T29E15.22	182	125	AT2G24020_w1	1
1467	AT2G24060	O82234	IF32_ARATH	reviewed	Translation initiation factor IF3-2, chloroplastic (AtIF3-2) (AtINFC-2) (Protein SUPPRESSOR OF VARIEGATION 9)	IF3-2 SVR9 At2g24060	312	136	AT2G24060_w1	1
1432	AT2G24180	O65787	C71B6_ARATH	reviewed	Cytochrome P450 71B6 (EC 1.14.-.-)	CYP71B6 At2g24180 F27D4.9	503	131	AT2G24180_w1	1
1003	AT2G24200	P30184	AMPL1_ARATH	reviewed	Leucine aminopeptidase 1 (EC 3.4.11.1) (Leucyl aminopeptidase 1) (AtLAP1) (Proline aminopeptidase 1) (EC 3.4.11.5) (Prolyl aminopeptidase 1)	LAP1 PM25 At2g24200 F27D4.11	520	153	AT2G24200_w1	2
930	AT2G24420	Q9ZQ26	Q9ZQ26_ARATH	unreviewed	AT2G24420 protein (At2g24420/T28I24.15) (DNA repair ATPase-like protein) (Expressed protein)	At2g24420 T28I24.15 T28I24_15	440	127	AT2G24420_w1	1
154	AT2G24820	Q9SK50	TIC55_ARATH	reviewed	Protein TIC 55, chloroplastic (Translocon at the inner envelope membrane of chloroplasts 55) (AtTIC55) (Translocon at the inner envelope membrane of chloroplasts 55-II)	TIC55 TIC55-II At2g24820 F27C12.26	539	109	AT2G24820_w1	1
201	AT2G25080	P52032	GPX1_ARATH	reviewed	Phospholipid hydroperoxide glutathione peroxidase 1, chloroplastic (PHGPx) (EC 1.11.1.12)	GPX1 At2g25080 F13D4.40	236	144	AT2G25080_w1	1
866	AT2G25110	Q93ZE8	SDF2_ARATH	reviewed	Stromal cell-derived factor 2-like protein (AtSDF2) (SDF2-like protein)	SDF2 At2g25110 F13D4.70	218	113	AT2G25110_w1	1
1579	AT2G25140	Q8VYJ7	CLPB4_ARATH	reviewed	Chaperone protein ClpB4, mitochondrial (ATP-dependent Clp protease ATP-binding subunit ClpB homolog 4) (Casein lytic proteinase B4)	CLPB4 CLPB-M HSP98.7 At2g25140 F13D4.100	964	119	AT2G25140_w1	1
1647	AT2G25520	Q9SKJ7	PT225_ARATH	reviewed	Probable sugar phosphate/phosphate translocator At2g25520	At2g25520 F13B15.18	347	91	AT2G25520_w1	1
1542	AT2G25610	Q9SLA2	VATO2_ARATH	reviewed	V-type proton ATPase subunit c''2 (V-ATPase subunit c''2) (Vacuolar H(+)-ATPase subunit c'' isoform 2) (Vacuolar proton pump subunit c''2)	VHA-c''2 VMA16 At2g25610 F3N11.6	178	129	AT2G25610_w1	1
807	AT2G25660	F4ISL7	F4ISL7_ARATH	unreviewed	Embryo defective 2410	emb2410 embryo defective 2410 At2g25660 F3N11.11 F3N11_11	2166	55	AT2G25660_w1	1
1328	AT2G25830	O82314	U082_ARATH	reviewed	Probable transcriptional regulatory protein At2g25830	At2g25830 F17H15.14	331	109	AT2G25830_w1	1
1481	AT2G26340	F4IUJ0	F4IUJ0_ARATH	unreviewed	Uncharacterized protein	At2g26340 T1D16.2 T1D16_2	253	42	AT2G26340_w1	2
1107	AT2G26360	F4IUJ2	F4IUJ2_ARATH	unreviewed	Mitochondrial substrate carrier family protein	At2g26360 T9J22.3 T9J22_3	387	58	AT2G26360_w1	1
1373	AT2G26670	O48782	HMOX1_ARATH	reviewed	Heme oxygenase 1, chloroplastic (AtHO1) (EC 1.14.14.18) (Protein GENOMES UNCOUPLED 2) (Protein REVERSAL OF THE DET PHENOTYPE 4)	HO1 GUN2 HY1 HY6 TED4 At2g26670 F18A8.4	282	119	AT2G26670_w1	1
303	AT2G26900	Q1EBV7	BASS2_ARATH	reviewed	Sodium/pyruvate cotransporter BASS2, chloroplastic (Bile acid transporter 1) (Bile acid-sodium symporter family protein 2)	BASS2 BAT1 SBF1 At2g26900 F12C20.6	409	86	AT2G26900_w1	1
393	AT2G27490	Q9ZQH0	COAE_ARATH	reviewed	Dephospho-CoA kinase (EC 2.7.1.24) (AtCoaE) (Dephosphocoenzyme A kinase)	COAE At2g27490 F10A12.17	232	119	AT2G27490_w1	1
715	AT2G27680	Q9ZUX0	Q9ZUX0_ARATH	unreviewed	At2g27680/F15K20.22 (Expressed protein) (NAD(P)-linked oxidoreductase superfamily protein)	At2g27680	384	125	AT2G27680_w1	1
458	AT2G27710	Q9SLF7	RLA22_ARATH	reviewed	60S acidic ribosomal protein P2-2	RPP2B At2g27710 F15K20.19	115	128	AT2G27710_w1	2
527	AT2G28000	P21238	CPNA1_ARATH	reviewed	Chaperonin 60 subunit alpha 1, chloroplastic (CPN-60 alpha 1) (Protein SCHLEPPERLESS) (RuBisCO large subunit-binding protein subunit alpha 1)	CPN60A1 Cpn60-A(2) SLP At2g28000 T1E2.8	586	151	AT2G28000_w1	1
613	AT2G28190	O78310	SODC2_ARATH	reviewed	Superoxide dismutase [Cu-Zn] 2, chloroplastic (EC 1.15.1.1) (Copper/zinc superoxide dismutase 2)	CSD2 KD-SOD SODCP At2g28190 F24D13.2	216	148	AT2G28190_w1	1
407	AT2G28900	Q9ZV24	OP161_ARATH	reviewed	Outer envelope pore protein 16-1, chloroplastic (Chloroplastic outer envelope pore protein of 16 kDa 1) (AtOEP16-1) (OEP16-1) (Outer plastid envelope protein 16-L) (AtOEP16-L) (Leave outer plastid envelope protein 16) (Protochlorophyllide-dependent translocon protein 16) (Ptc16)	OEP161 PTC16 At2g28900 F8N16.19	148	109	AT2G28900_w1	1
312	AT2G29650	O82390	ANTR1_ARATH	reviewed	Sodium-dependent phosphate transport protein 1, chloroplastic (Anion transporter 1) (Na(+)/PI cotransporter 1) (Phosphate transporter PHT4;1) (Sodium/phosphate cotransporter 1)	ANTR1 PHT4;1 At2g29650 T27A16.25	512	114	AT2G29650_w1	1
854	AT2G29700	Q9ST43	PH1_ARATH	reviewed	Pleckstrin homology domain-containing protein 1 (AtPH1)	PH1 At2g29700 T27A16.20	145	106	AT2G29700_w1	1
1591	AT2G29720	O82384	O82384_ARATH	unreviewed	FAD/NAD(P)-binding oxidoreductase family protein (Putative monooxygenase)	CTF2B At2g29720 T27A16.18 T27A16_18	427	129	AT2G29720_w1	1
1461	AT2G30170	O64730	P2C26_ARATH	reviewed	Probable protein phosphatase 2C 26 (AtPP2C26) (EC 3.1.3.16)	At2g30170 T27E13.9	298	114	AT2G30170_w1	1
1594	AT2G30200	Q8RU07	Q8RU07_ARATH	unreviewed	EMBRYO DEFECTIVE 3147 (Putative malonyl-CoA:Acyl carrier protein transacylase)	EMB3147 EMBRYO DEFECTIVE 3147 At2g30200 T27E13.6 T27E13_6	393	132	AT2G30200_w1	2
1197	AT2G30390	O04921	HEMH2_ARATH	reviewed	Ferrochelatase-2, chloroplastic (AtFC2) (EC 4.99.1.1) (Ferrochelatase-II) (AtFC-II) (Heme synthase 2) (Protoheme ferro-lyase 2)	FC2 FC-II At2g30390 T06B20.24 T9D9.1	512	148	AT2G30390_w1	2
1333	AT2G30490	P92994	TCMO_ARATH	reviewed	Trans-cinnamate 4-monooxygenase (EC 1.14.13.11) (Cinnamic acid 4-hydroxylase) (C4H) (CA4H) (Cytochrome P450 73) (Cytochrome P450C4H)	CYP73A5 CYP73 At2g30490 T6B20.16	505	147	AT2G30490_w1	1
1433	AT2G30695	Q945Q5	Q945Q5_ARATH	unreviewed	At2g30700/T11J7.9 (Bacterial trigger factor) (Expressed protein)	At2g30695	199	107	AT2G30695_w1	1
1635	AT2G30790	O49344	PSBP2_ARATH	reviewed	Putative oxygen-evolving enhancer protein 2-2 (OEE2)	PSBP2 At2g30790 T11J7.18	125	114	AT2G30790_w1	1
1092	AT2G30860	O80852	GSTF9_ARATH	reviewed	Glutathione S-transferase F9 (AtGSTF9) (EC 2.5.1.18) (AtGSTF7) (GST class-phi member 9)	GSTF9 GLUTTR GSTF7 At2g30860 F7F1.7	215	129	AT2G30860_w1	1
1058	AT2G30870	P42761	GSTFA_ARATH	reviewed	Glutathione S-transferase F10 (AtGSTF10) (EC 2.5.1.18) (AtGSTF4) (GST class-phi member 10) (Protein EARLY RESPONSE TO DEHYDRATION 13)	GSTF10 ERD13 GSTF4 At2g30870 F7F1.8	215	146	AT2G30870_w1	1
501	AT2G30930	O80858	O80858_ARATH	unreviewed	Expressed protein	At2g30930 At2g30930/F7F1.14 F7F1.14 F7F1_14	164	108	AT2G30930_w1	1
637	AT2G30950	O80860	FTSH2_ARATH	reviewed	ATP-dependent zinc metalloprotease FTSH 2, chloroplastic (AtFTSH2) (EC 3.4.24.-) (Protein VARIEGATED 2)	FTSH2 VAR2 At2g30950 F7F1.16	695	141	AT2G30950_w1	1
204	AT2G31190	Q9SJX7	RUS2_ARATH	reviewed	Protein root UVB sensitive 2, chloroplastic (Protein WEAK AUXIN RESPONSE 1)	RUS2 WXR1 At2g31190 F16D14.3	433	101	AT2G31190_w1	1
766	AT2G31530	F4IQV7	SCY2_ARATH	reviewed	Preprotein translocase subunit SCY2, chloroplastic (Protein EMBRYO DEFECTIVE 2289)	SCY2 EMB2289 At2g31530 T9H9.5	575	48	AT2G31530_w1	1
455	AT2G31570	O04922	GPX2_ARATH	reviewed	Probable glutathione peroxidase 2 (EC 1.11.1.9)	GPX2 At2g31570 T9H9.9	169	133	AT2G31570_w1	1
1571	AT2G31610	Q9SIP7	RS31_ARATH	reviewed	40S ribosomal protein S3-1	RPS3A At2g31610 T9H9.13	250	123	AT2G31610_w1	1
1303	AT2G31810	Q93YZ7	ILVH2_ARATH	reviewed	Acetolactate synthase small subunit 2, chloroplastic (Acetohydroxy-acid synthase small subunit) (AHAS) (ALS)	At2g31810 F20M17.15	491	101	AT2G31810_w1	1
994	AT2G32240	F4ISU2	F4ISU2_ARATH	unreviewed	Early endosome antigen	At2g32240 F22D22.1 F22D22_1	1333	53	AT2G32240_w1	1
391	AT2G32290	Q8L762	BAM6_ARATH	reviewed	Beta-amylase 6 (EC 3.2.1.2) (1,4-alpha-D-glucan maltohydrolase) (Beta-amylase 5)	BAM6 BMY5 At2g32290 T32F6.19	577	95	AT2G32290_w1	1
741	AT2G33150	Q56WD9	THIK2_ARATH	reviewed	3-ketoacyl-CoA thiolase 2, peroxisomal (EC 2.3.1.16) (Acetyl-CoA acyltransferase 2) (Beta-ketothiolase 2) (Peroxisomal 3-oxoacyl-CoA thiolase 2) (Peroxisome defective protein 1)	PED1 KAT2 At2g33150 F25I18.11	462	112	AT2G33150_w1	1
1607	AT2G33210	Q8L7B5	CH60B_ARATH	reviewed	Chaperonin CPN60-like 1, mitochondrial (HSP60-like 1)	At2g33210 F25I18.5	585	116	AT2G33210_w1	2
987	AT2G33380	O22788	PXG3_ARATH	reviewed	Probable peroxygenase 3 (AtPXG3) (EC 1.11.2.3) (Caleosin-3) (Protein RESPONSIVE TO DESICCATION 20)	PXG3 CLO3 RD20 At2g33380 F4P9.15	236	116	AT2G33380_w1	1
228	AT2G33450	O22795	RK28_ARATH	reviewed	50S ribosomal protein L28, chloroplastic (CL28)	RPL28 At2g33450 F4P9.22	143	117	AT2G33450_w1	1
630	AT2G33800	P93014	RR5_ARATH	reviewed	30S ribosomal protein S5, chloroplastic	rps5 At2g33800 T1B8.10	303	122	AT2G33800_w1	1
1619	AT2G34420	Q39141	Q39141_ARATH	unreviewed	Chlorophyll a-b binding protein, chloroplastic	Lhb1B2 LHB1B2 LHCB1.5 At2g34420 At2g34420/T31E10.24 F13P17.32	265	155	AT2G34420_w1	1
675	AT2G34430	Q39142	Q39142_ARATH	unreviewed	Chlorophyll a-b binding protein, chloroplastic	Lhb1B1 LHB1B1 LHCB1.4 At2g34430 F13P17.29	266	153	AT2G34430_w1	1
161	AT2G34460	Q8H124	Y2446_ARATH	reviewed	Uncharacterized protein At2g34460, chloroplastic	At2g34460 T31E10.20	280	98	AT2G34460_w1	1
432	AT2G34585	Q8S8R9	Q8S8R9_ARATH	unreviewed	At2g34585 (Expressed protein) (Transmembrane protein)	At2g34580 At2g34585	81	100	AT2G34585_w1	1
948	AT2G34810	O64745	BBE16_ARATH	reviewed	Berberine bridge enzyme-like 16 (AtBBE-like 16) (EC 1.1.1.-)	At2g34810 F19I3.4	540	116	AT2G34810_w1	1
1525	AT2G35410	O82299	O82299_ARATH	unreviewed	Putative chloroplast RNA binding protein (RNA-binding (RRM/RBD/RNP motifs) family protein)	At2g35410 At2g35410/T32F12.21 T32F12.21 T32F12_21	308	134	AT2G35410_w1	1
649	AT2G35490	O82291	PAP3_ARATH	reviewed	Probable plastid-lipid-associated protein 3, chloroplastic (AtPap3) (Fibrillin-2) (Plastoglobulin 40) (AtPGL40)	PAP3 FBN2 FIB2 PGL40 At2g35490 T32F12.13	376	97	AT2G35490_w1	1
1162	AT2G35660	Q9ZQN9	Q9ZQN9_ARATH	unreviewed	FAD/NAD(P)-binding oxidoreductase family protein (Putative monooxygenase)	CTF2A At2g35660 T20F21.15 T20F21_15	439	125	AT2G35660_w1	2
294	AT2G35800	Q8VZP7	Q8VZP7_ARATH	unreviewed	Mitochondrial substrate carrier family protein (Putative mitochondrial carrier protein)	SAMTL At2g35800 F11F19.29 F11F19_29	823	130	AT2G35800_w1	1
465	AT2G36160	Q9SIH0	RS141_ARATH	reviewed	40S ribosomal protein S14-1	RPS14A At2g36160 F9C22.9	150	126	AT2G36160_w1	1
1317	AT2G36250	O82533	FTZ21_ARATH	reviewed	Cell division protein FtsZ homolog 2-1, chloroplastic (AtFtsZ2-1) (Plastid division protein FTSZ2-1)	FTSZ2-1 At2g36250 F2H17.14	478	140	AT2G36250_w1	1
1032	AT2G36460	Q9SJQ9	ALFC6_ARATH	reviewed	Fructose-bisphosphate aldolase 6, cytosolic (AtFBA6) (EC 4.1.2.13) (Cytosolic aldolase 2) (cAld2)	FBA6 At2g36460	358	141	AT2G36460_w1	2
1030	AT2G36530	P25696	ENO2_ARATH	reviewed	Bifunctional enolase 2/transcriptional activator (EC 4.2.1.11) (2-phospho-D-glycerate hydro-lyase 2) (2-phosphoglycerate dehydratase 2) (LOW EXPRESSION OF OSMOTICALLY RESPONSIVE GENES 1)	ENO2 LOS2 At2g36530 F1O11.16	444	148	AT2G36530_w1	1
830	AT2G36810	F4IP13	SHGR6_ARATH	reviewed	Protein SHOOT GRAVITROPISM 6	SGR6 At2g36810 F13K3.21	1716	41	AT2G36810_w1	1
503	AT2G36830	P25818	TIP11_ARATH	reviewed	Aquaporin TIP1-1 (Aquaporin TIP) (Gamma-tonoplast intrinsic protein) (Gamma-TIP) (Tonoplast intrinsic protein 1-1) (AtTIP1;1) (Tonoplast intrinsic protein, root-specific RB7)	TIP1-1 AQP.1 At2g36830 T1J8.1	251	170	AT2G36830_w1	1
328	AT2G36835	Q8W455	Q8W455_ARATH	unreviewed	Expressed protein	At2g36835 At2g36835/T1J8.24	124	102	AT2G36835_w1	1
459	AT2G37190	P50883	RL121_ARATH	reviewed	60S ribosomal protein L12-1	RPL12A At2g37190 T2N18.5	166	131	AT2G37190_w1	1
609	AT2G37220	Q9ZUU4	CP29B_ARATH	reviewed	RNA-binding protein CP29B, chloroplastic (Ribonucleoprotein At2g37220)	CP29B At2g37220 F3G5.1	289	129	AT2G37220_w1	1
1624	AT2G37230	Q9ZUU3	PP190_ARATH	reviewed	Pentatricopeptide repeat-containing protein At2g37230	At2g37230 F3G5.2	757	100	AT2G37230_w1	1
959	AT2G37240	Q9ZUU2	AAED1_ARATH	reviewed	Thioredoxin-like protein AAED1, chloroplastic (AhpC/TSA antioxidant enzyme domain-containing protein 1)	At2g37240 F3G5.3	248	103	AT2G37240_w1	1
1131	AT2G37270	Q9ZUT9	RS51_ARATH	reviewed	40S ribosomal protein S5-1 (AtRPS5B)	RPS5A At2g37270 F3G5.6	207	132	AT2G37270_w1	1
192	AT2G37400	Q9ZUS6	Q9ZUS6_ARATH	unreviewed	At2g37400 (Chloroplast lumen common protein family) (Tetratricopeptide repeat (TPR)-like superfamily protein)	At2g37400 F3G5.19 F3G5_19	333	128	AT2G37400_w1	1
596	AT2G37660	O80934	Y2766_ARATH	reviewed	Uncharacterized protein At2g37660, chloroplastic	At2g37660 F13M22.16	325	130	AT2G37660_w1	1
372	AT2G37860	B9DFK5	RETIC_ARATH	reviewed	Protein RETICULATA, chloroplastic (Protein LOWER CELL DENSITY 1)	RE LCD1 At2g37860	432	64	AT2G37860_w1	1
500	AT2G37970	F4IRX7	F4IRX7_ARATH	unreviewed	SOUL heme-binding family protein	SOUL-1 AtHBP2 haem-binding protein 2 HBP2 At2g37970 T8P21.12 T8P21_12	246	51	AT2G37970_w1	1
829	AT2G38020	Q93VQ0	VCL1_ARATH	reviewed	Protein VACUOLELESS1 (Vacuolar protein sorting-associated protein 16 homolog)	VCL1 At2g38020 T8P21.7	858	111	AT2G38020_w1	1
39	AT2G38025	Q8GYW0	Q8GYW0_ARATH	unreviewed	At2g38025 (Cysteine proteinases superfamily protein) (OTU-containing deubiquitinating enzyme 3) (Putative auxin-regulated protein)	OTU3 At2g38025	234	103	AT2G38025_w1	1
78	AT2G38040	Q9LD43	ACCA_ARATH	reviewed	Acetyl-coenzyme A carboxylase carboxyl transferase subunit alpha, chloroplastic (ACCase subunit alpha) (Acetyl-CoA carboxylase carboxyltransferase subunit alpha) (EC 2.1.3.15)	CAC3 At2g38040 T8P21.5	769	111	AT2G38040_w1	1
240	AT2G38140	O80439	RR31_ARATH	reviewed	30S ribosomal protein S31, chloroplastic (Plastid-specific 30S ribosomal protein 4) (PSRP-4)	RPS31 PSRP4 At2g38140 F16M14.7	118	91	AT2G38140_w1	1
1051	AT2G38230	O80448	PDX11_ARATH	reviewed	Pyridoxal 5'-phosphate synthase subunit PDX1.1 (AtPDX1.1) (AtPDX1;2) (PLP synthase subunit PDX1.1) (EC 4.3.3.6) (HEVER-like protein)	PDX11 PDX1L1 At2g38230 F16M14.16	309	132	AT2G38230_w1	1
1344	AT2G38270	Q8H7F6	GRS16_ARATH	reviewed	Bifunctional monothiol glutaredoxin-S16, chloroplastic (AtGrxS16) (Atypical GIY-YIG endonuclease) (EC 3.1.-.-) (CAX-interacting protein 2) (CAXIP1-like protein)	GRXS16 CXIP2 At2g38270 F16M14.20	293	100	AT2G38270_w1	1
285	AT2G38550	Q9ZVH7	FAX3_ARATH	reviewed	Protein FATTY ACID EXPORT 3, chloroplastic (At-FAX3)	FAX3 At2g38550 T6A23.25	335	96	AT2G38550_w1	1
1158	AT2G38670	Q9ZVI9	PECT1_ARATH	reviewed	Ethanolamine-phosphate cytidylyltransferase (EC 2.7.7.14) (CTP:phosphoethanolamine cytidylyltransferase) (Phosphorylethanolamine cytidylyltransferase 1)	PECT1 At2g38670 T6A23.13	421	101	AT2G38670_w1	1
325	AT2G38695	Q6DSR9	Q6DSR9_ARATH	unreviewed	Gag-Pol polyprotein/retrotransposon	At2g38695	212	96	AT2G38695_w1	3
1628	AT2G38810	Q9SII0	H2AV2_ARATH	reviewed	Probable histone H2A variant 2 (H2A.F/Z 2) (HTA8)	At2g38810 F13I13.4	136	121	AT2G38810_w1	1
769	AT2G39010	Q9ZV07	PIP26_ARATH	reviewed	Probable aquaporin PIP2-6 (Plasma membrane intrinsic protein 2-6) (AtPIP2;6) (Plasma membrane intrinsic protein 2e) (PIP2e)	PIP2-6 PIP2E At2g39010 T7F6.18	289	140	AT2G39010_w1	1
94	AT2G39290	O80952	PGPS1_ARATH	reviewed	CDP-diacylglycerol--glycerol-3-phosphate 3-phosphatidyltransferase 1, chloroplastic (EC 2.7.8.5) (Phosphatidylglycerophosphate synthase 1) (PGP synthase 1)	PGPS1 PGP1 PGS1 At2g39290 T16B24.7	296	121	AT2G39290_w1	1
832	AT2G39310	O80950	JAL22_ARATH	reviewed	Jacalin-related lectin 22 (Myrosinase-binding protein-like At2g39310)	JAL22 At2g39310 T16B24.5	458	116	AT2G39310_w1	1
833	AT2G39330	O80948	JAL23_ARATH	reviewed	Jacalin-related lectin 23 (Myrosinase-binding protein-like At2g39330)	JAL23 At2g39330 T16B24.3	459	112	AT2G39330_w1	1
1646	AT2G39460	Q8LD46	R23A1_ARATH	reviewed	60S ribosomal protein L23a-1 (AtRPL23A-1)	RPL23AA At2g39460 F12L6.12	154	113	AT2G39460_w1	1
1516	AT2G39470	O80634	PNSL1_ARATH	reviewed	Photosynthetic NDH subunit of lumenal location 1, chloroplastic (PsbP-like protein 2)	PNSL1 PPL2 At2g39470 F12L6.13	238	103	AT2G39470_w1	1
525	AT2G39730	P10896	RCA_ARATH	reviewed	Ribulose bisphosphate carboxylase/oxygenase activase, chloroplastic (RA) (RuBisCO activase)	RCA At2g39730 T5I7.3	474	158	AT2G39730_w1	2
1465	AT2G39800	P54887	P5CS1_ARATH	reviewed	Delta-1-pyrroline-5-carboxylate synthase A (P5CS A) [Includes: Glutamate 5-kinase (GK) (EC 2.7.2.11) (Gamma-glutamyl kinase); Gamma-glutamyl phosphate reductase (GPR) (EC 1.2.1.41) (Glutamate-5-semialdehyde dehydrogenase) (Glutamyl-gamma-semialdehyde dehydrogenase)]	P5CSA P5CS1 At2g39800 T5I7.10	717	149	AT2G39800_w1	3
1569	AT2G40010	O04204	RLA01_ARATH	reviewed	60S acidic ribosomal protein P0-1	RPP0A At2g40010 T28M21.17	317	128	AT2G40010_w1	1
680	AT2G40100	Q9S7W1	CB4C_ARATH	reviewed	Chlorophyll a-b binding protein CP29.3, chloroplastic (LHCB4.3) (LHCII protein 4.3)	LHCB4.3 At2g40100 F27I1.2	276	128	AT2G40100_w1	2
1466	AT2G40300	Q9S756	FRI4_ARATH	reviewed	Ferritin-4, chloroplastic (EC 1.16.3.1)	FER4 At2g40300 T07M07.18 T3G21.7	259	124	AT2G40300_w1	1
588	AT2G40490	O22886	DCUP2_ARATH	reviewed	Uroporphyrinogen decarboxylase 2, chloroplastic (UPD2) (URO-D2) (EC 4.1.1.37)	HEME2 At2g40490 T2P4.16	394	134	AT2G40490_w1	1
1573	AT2G40510	Q8LPJ7	RS262_ARATH	reviewed	40S ribosomal protein S26-2	RPS26B At2g40510 T2P4.14	133	95	AT2G40510_w1	1
397	AT2G40690	Q949Q0	GPDA2_ARATH	reviewed	Glycerol-3-phosphate dehydrogenase [NAD(+)] 2, chloroplastic (EC 1.1.1.8) (Protein SUPPRESSOR OF FATTY ACID DESATURASE DEFICIENCY 1)	GLY1 SFD1 At2g40690	420	127	AT2G40690_w1	1
1029	AT2G40840	Q8RXD9	DPE2_ARATH	reviewed	4-alpha-glucanotransferase DPE2 (EC 2.4.1.25) (Amylomaltase) (Disproportionating enzyme) (D-enzyme) (Protein DISPROPORTIONATING ENZYME 2)	DPE2 At2g40840 T20B5.4	955	113	AT2G40840_w1	1
1501	AT2G41040	Q0WPT7	Y2104_ARATH	reviewed	Uncharacterized methyltransferase At2g41040, chloroplastic (EC 2.1.1.-)	At2g41040 T3K9.19	352	84	AT2G41040_w1	1
1246	AT2G41530	Q8LAS8	SFGH_ARATH	reviewed	S-formylglutathione hydrolase (AtSFGH) (EC 3.1.2.12) (Esterase D)	SFGH At2g41530 T32G6.5	284	96	AT2G41530_w1	1
822	AT2G41560	O22218	ACA4_ARATH	reviewed	Calcium-transporting ATPase 4, plasma membrane-type (EC 3.6.3.8) (Ca(2+)-ATPase isoform 4)	ACA4 At2g41560 T32G6.8	1030	162	AT2G41560_w1	1
1356	AT2G41680	O22229	TRXB3_ARATH	reviewed	NADPH-dependent thioredoxin reductase 3 (NTR3) (EC 1.8.1.9) (NADPH-dependent thioredoxin reductase C) (ANTR-C) (AtNTRC)	NTRC At2g41680 T32G6.20	529	127	AT2G41680_w1	1
1643	AT2G42210	O48528	OP163_ARATH	reviewed	Outer envelope pore protein 16-3, chloroplastic/mitochondrial (Chloroplastic outer envelope pore protein of 16 kDa 3) (AtOEP16-3) (OEP16-3) (Mitochondrial complex I subunit B14.7)	OEP163 B14.7 At2g42210 T24P15.12	159	117	AT2G42210_w1	1
641	AT2G42220	O48529	STR9_ARATH	reviewed	Rhodanese-like domain-containing protein 9, chloroplastic (Sulfurtransferase 9) (AtStr9)	STR9 At2g42220 T24P15.13	234	101	AT2G42220_w1	1
1072	AT2G42590	Q96299	14339_ARATH	reviewed	14-3-3-like protein GF14 mu (General regulatory factor 9)	GRF9 At2g42590 F14N22.14	263	134	AT2G42590_w1	3
1040	AT2G42600	Q5GM68	CAPP2_ARATH	reviewed	Phosphoenolpyruvate carboxylase 2 (AtPPC2) (PEPC 2) (PEPCase 2) (EC 4.1.1.31)	PPC2 At2g42600 F14N22.13	963	103	AT2G42600_w1	1
1047	AT2G42690	Q9SJI7	PLA20_ARATH	reviewed	Phospholipase A1-IIdelta (EC 3.1.1.-)	At2g42690 F14N22.2	412	103	AT2G42690_w1	1
460	AT2G42740	P42795	RL111_ARATH	reviewed	60S ribosomal protein L11-1 (L16A)	RPL11A RPL16A At2g42740 F7D19.26	182	136	AT2G42740_w1	1
241	AT2G42770	Q9SJH9	Q9SJH9_ARATH	unreviewed	Expressed protein (Peroxisomal membrane 22 kDa (Mpv17/PMP22) family protein)	At2g42770 At2g42770/F7D19.23 F7D19.23 F7D19_23	232	116	AT2G42770_w1	1
208	AT2G43030	Q9SKX4	RK3A_ARATH	reviewed	50S ribosomal protein L3-1, chloroplastic	RPL3A At2g43030 MFL8.11	271	110	AT2G43030_w1	1
1167	AT2G43090	Q9ZW85	LEUD3_ARATH	reviewed	3-isopropylmalate dehydratase small subunit 3 (EC 4.2.1.33) (AtLEUD3) (Isopropylmalate isomerase small subunit 3)	At2g43090 MFL8.15	251	119	AT2G43090_w1	2
739	AT2G43235	Q56Y19	Q56Y19_ARATH	unreviewed	Phosphoribosylformylglycinamidine synthase	At2g43235 At2g43240	437	94	AT2G43235_w1	1
1563	AT2G43240	Q8GY97	CSTR2_ARATH	reviewed	CMP-sialic acid transporter 2 (CMP-SA-Tr 2) (CMP-Sia-Tr 2)	At2g43240 F14B2.18	406	82	AT2G43240_w1	1
342	AT2G43540	O22868	O22868_ARATH	unreviewed	At2g43540 (Expressed protein) (Transmembrane protein)	At2g43540 T1O24.28	169	100	AT2G43540_w1	1
635	AT2G43560	O22870	FK163_ARATH	reviewed	Peptidyl-prolyl cis-trans isomerase FKBP16-3, chloroplastic (PPIase FKBP16-3) (EC 5.2.1.8) (FK506-binding protein 16-3) (AtFKBP16-3) (Immunophilin FKBP16-3) (Rotamase)	FKBP16-3 FKBP17 At2g43560 T1O24.30	223	131	AT2G43560_w1	1
189	AT2G43630	Q8VYY8	Q8VYY8_ARATH	unreviewed	Nucleusenvelope protein	At2g43630 F18O19.26	274	100	AT2G43630_w1	1
1190	AT2G43710	O22832	STAD7_ARATH	reviewed	Stearoyl-[acyl-carrier-protein] 9-desaturase 7, chloroplastic (Stearoyl-ACP desaturase 7) (EC 1.14.19.2) (Acyl-[acyl-carrier-protein] desaturase 7) (Protein FATTY ACID BIOSYNTHESIS 2) (Protein SUPPRESSOR OF SA INSENSITIVITY 2) (AtSSI2)	FAB2 SSI2 At2g43710 F18O19.18	401	128	AT2G43710_w1	2
534	AT2G43750	P47999	CYSKP_ARATH	reviewed	Cysteine synthase, chloroplastic/chromoplastic (EC 2.5.1.47) (At.OAS.7-4) (Beta-substituted Ala synthase 2;1) (ARAth-Bsas2;1) (CSase B) (AtCS-B) (CS-B) (O-acetylserine (thiol)-lyase) (O-acetylserine sulfhydrylase) (OAS-TL B) (cpACS1)	OASB At2g43750 F18O19.14	392	150	AT2G43750_w1	1
427	AT2G43950	O80565	OEP37_ARATH	reviewed	Outer envelope pore protein 37, chloroplastic (Chloroplastic outer envelope pore protein of 37 kDa) (AtOEP37)	OEP37 At2g43950 F6E13.8	343	102	AT2G43950_w1	1
1217	AT2G44040	O80574	DAPB1_ARATH	reviewed	4-hydroxy-tetrahydrodipicolinate reductase 1, chloroplastic (HTPA reductase 1) (EC 1.17.1.8)	DAPB1 At2g44040 F6E13.17	347	114	AT2G44040_w1	1
1083	AT2G44060	O80576	O80576_ARATH	unreviewed	At2g44060 (Late embryogenesis abundant protein, group 2) (Similar to late embryogenesis abundant proteins)	late embryogenesis abundant 26 LEA26 At2g44060 F6E13.19	325	114	AT2G44060_w1	1
1112	AT2G44120	P60039	RL73_ARATH	reviewed	60S ribosomal protein L7-3	RPL7C At2g44120 F6E13.25	242	105	AT2G44120_w1	2
870	AT2G44490	O64883	BGL26_ARATH	reviewed	Beta-glucosidase 26, peroxisomal (AtBGLU26) (EC 3.2.1.21) (Protein PENETRATION 2)	BGLU26 PEN2 At2g44490 F4I1.30	560	112	AT2G44490_w1	1
1307	AT2G44530	O64888	KPRS5_ARATH	reviewed	Ribose-phosphate pyrophosphokinase 5, chloroplastic (EC 2.7.6.1) (Phosphoribosyl pyrophosphate synthase 5)	PRS5 At2g44530 F16B22.2	394	135	AT2G44530_w1	2
445	AT2G44610	O80501	RAH1B_ARATH	reviewed	Ras-related protein RABH1b (AtRABH1b) (Ras-related protein Rab6A) (AtRab6A)	RABH1B RAB6A At2g44610 F16B22.10	208	132	AT2G44610_w1	1
428	AT2G44640	O80503	O80503_ARATH	unreviewed	Expressed protein (TRIGALACTOSYLDIACYLGLYCEROL-like protein)	At2g44640 F16B22.13	451	103	AT2G44640_w1	1
18	AT2G44650	O80504	CH102_ARATH	reviewed	10 kDa chaperonin 2, chloroplastic (Chloroplast chaperonin 10) (Chl-Cpn10)	CPN10-2 CPN10 At2g44650	139	133	AT2G44650_w1	1
195	AT2G44870	O22164	O22164_ARATH	unreviewed	Expressed protein (Replicase polyprotein 1ab protein)	At2g44870 T13E15.12	248	109	AT2G44870_w1	1
1478	AT2G44920	O22160	TL15A_ARATH	reviewed	Thylakoid lumenal 15 kDa protein 1, chloroplastic (p15)	At2g44920 T13E15.7	224	126	AT2G44920_w1	1
1601	AT2G45290	F4IW47	TKTC2_ARATH	reviewed	Transketolase-2, chloroplastic (TK) (EC 2.2.1.1)	TKL-2 At2g45290 F4L23.20	741	59	AT2G45290_w1	1
1552	AT2G45740	O80845	PX11D_ARATH	reviewed	Peroxisomal membrane protein 11D (Peroxin-11D) (AtPEX11d)	PEX11D At2g45740 F4I18.28	236	90	AT2G45740_w1	1
143	AT2G45770	O80842	CFTSY_ARATH	reviewed	Cell division protein FtsY homolog, chloroplastic (Chloroplast SRP receptor homolog, alpha subunit CpFtsY) (Fused signal recognition particle receptor)	CPFTSY FTSY At2g45770 F4I18.25	366	136	AT2G45770_w1	1
492	AT2G45960	Q06611	PIP12_ARATH	reviewed	Aquaporin PIP1-2 (AtPIP1;2) (Plasma membrane intrinsic protein 1b) (PIP1b) (Transmembrane protein A) (AthH2) (TMP-A)	PIP1-2 PIP1B TMPA At2g45960 F4I18.6	286	154	AT2G45960_w1	3
1157	AT2G45990	O82790	O82790_ARATH	unreviewed	AT2G45990 protein (Expressed protein) (Ribosomal RNA small subunit methyltransferase G)	At2g45990 F4I18.49	268	125	AT2G45990_w1	3
840	AT2G46090	O82359	LCKB2_ARATH	reviewed	Sphingoid long-chain bases kinase 2, mitochondrial (AtLCBK2) (LCB kinase 2) (EC 2.7.-.-)	LCKB2 At2g46090 T3F17.26	364	94	AT2G46090_w1	1
170	AT2G46100	Q6ID84	Q6ID84_ARATH	unreviewed	At2g46100 (Nuclear transport factor 2 (NTF2) family protein)	At2g46100 T3F17.25	240	102	AT2G46100_w1	2
695	AT2G46820	Q8LCA1	CUT1B_ARATH	reviewed	Protein CURVATURE THYLAKOID 1B, chloroplastic (Photosystem I protein P) (Thylakoid membrane phosphoprotein 14 kDa)	CURT1B PSAP PSI-P TMP14 At2g46820 F19D11.10	174	97	AT2G46820_w1	1
868	AT2G47390	Q8VZF3	CGEP_ARATH	reviewed	Probable glutamyl endopeptidase, chloroplastic (EC 3.4.21.-)	GEP At2g47390 T8I13.23	960	88	AT2G47390_w1	1
538	AT2G47400	O22914	CP121_ARATH	reviewed	Calvin cycle protein CP12-1, chloroplastic (CP12 domain-containing protein 1) (Chloroplast protein 12-1)	CP12-1 At2g47400 T8I13.24	124	102	AT2G47400_w1	1
1191	AT2G47450	O22265	SR43C_ARATH	reviewed	Signal recognition particle 43 kDa protein, chloroplastic (Chromo protein SRP43) (CpSRP43)	CAO CPSRP43 At2g47450 T30B22.25	373	152	AT2G47450_w1	1
909	AT2G47470	O22263	PDI21_ARATH	reviewed	Protein disulfide-isomerase like 2-1 (AtPDIL2-1) (EC 5.3.4.1) (P5) (Protein MATERNAL EFFECT EMBRYO ARREST 30) (Protein UNFERTILIZED EMBRYO SAC 5) (Protein disulfide isomerase 11) (AtPDI11) (Protein disulfide-isomerase A6) (Protein disulfide-isomerase like 4-1) (AtPDIL4-1)	PDIL2-1 MEE30 PDI11 PDIL4-1 UNE5 At2g47470 T30B22.23	361	149	AT2G47470_w1	4
1108	AT2G47610	P49692	RL7A1_ARATH	reviewed	60S ribosomal protein L7a-1	RPL7AA At2g47610 T30B22.8	257	135	AT2G47610_w1	1
1140	AT2G47730	Q96266	GSTF8_ARATH	reviewed	Glutathione S-transferase F8, chloroplastic (AtGSTF8) (EC 2.5.1.18) (AtGSTF5) (GST class-phi member 8) (Glutathione S-transferase 6)	GSTF8 GST6 GSTF5 At2g47730 F17A22.12	263	147	AT2G47730_w1	1
146	AT2G47840	O82251	TI202_ARATH	reviewed	Protein TIC 20-II, chloroplastic (Translocon at the inner envelope membrane of chloroplasts 20-II) (AtTIC20-II)	TIC20-II At2g47840 F17A22.23	208	85	AT2G47840_w1	1
1336	AT2G47910	O82258	CRR6_ARATH	reviewed	Protein CHLORORESPIRATORY REDUCTION 6, chloroplastic	CRR6 At2g47910	246	106	AT2G47910_w1	2
24	AT2G47940	O82261	DEGP2_ARATH	reviewed	Protease Do-like 2, chloroplastic (EC 3.4.21.-)	DEGP2 At2g47940 F17A22.33 T9J23.7	607	129	AT2G47940_w1	2
1185	AT3G01280	Q9SRH5	VDAC1_ARATH	reviewed	Mitochondrial outer membrane protein porin 1 (Voltage-dependent anion-selective channel protein 1) (AtVDAC1) (VDAC-1)	VDAC1 At3g01280 T22N4.9	276	121	AT3G01280_w1	1
798	AT3G01290	Q9SRH6	HIR3_ARATH	reviewed	Hypersensitive-induced response protein 3 (AtHIR3)	HIR3 P31 At3g01290 T22N4.8 T4P13.3	285	97	AT3G01290_w1	1
518	AT3G01390	O82628	VATG1_ARATH	reviewed	V-type proton ATPase subunit G1 (V-ATPase subunit G1) (Vacuolar H(+)-ATPase subunit G isoform 1) (Vacuolar proton pump subunit G1)	VHA-G1 AVMA10 VAG1 VATG1 VMA10 At3g01390 T13O15.3	110	123	AT3G01390_w1	1
1616	AT3G01440	Q9SGH4	PNSL3_ARATH	reviewed	Photosynthetic NDH subunit of lumenal location 3, chloroplastic (PsbQ-like protein 2)	PNSL3 PQL1 PQL2 At3g01440 T13O15.8	220	110	AT3G01440_w1	1
640	AT3G01480	Q9SSA5	CYP38_ARATH	reviewed	Peptidyl-prolyl cis-trans isomerase CYP38, chloroplastic (PPIase CYP38) (EC 5.2.1.8) (Rotamase CYP38) (Thylakoid lumen PPIase)	CYP38 At3g01480 F4P13.3	437	127	AT3G01480_w1	1
60	AT3G01500	P27140	BCA1_ARATH	reviewed	Beta carbonic anhydrase 1, chloroplastic (AtbCA1) (AtbetaCA1) (EC 4.2.1.1) (Beta carbonate dehydratase 1) (Protein SALICYLIC ACID-BINDING PROTEIN 3) (AtSABP3)	BCA1 CA1 SABP3 At3g01500 F4P13.5	347	148	AT3G01500_w1	1
1132	AT3G01550	Q8H0T6	PPT2_ARATH	reviewed	Phosphoenolpyruvate/phosphate translocator 2, chloroplastic (AtPPT2)	PPT2 At3g01550 F4P13.10	383	95	AT3G01550_w1	1
852	AT3G01660	Q9SS89	Q9SS89_ARATH	unreviewed	At3g01660 (F4P13.20 protein) (S-adenosyl-L-methionine-dependent methyltransferases superfamily protein)	At3g01660 F4P13.20 F4P13_20	273	121	AT3G01660_w1	1
1165	AT3G02090	Q42290	MPPB_ARATH	reviewed	Probable mitochondrial-processing peptidase subunit beta, mitochondrial (EC 3.4.24.64) (Beta-MPP)	At3g02090 F1C9.12	531	135	AT3G02090_w1	1
32	AT3G02450	Q9M895	FTSI3_ARATH	reviewed	Probable inactive ATP-dependent zinc metalloprotease FTSHI 3, chloroplastic (AtFTSHI3) (Protein FTSH INACTIVE PROTEASE 3)	FTSHI3 At3g02450 F16B3.8	622	130	AT3G02450_w1	1
1265	AT3G02730	Q9XFH8	TRXF1_ARATH	reviewed	Thioredoxin F1, chloroplastic (AtTrxf1) (Thioredoxin F2) (AtTrxf2)	At3g02730 F13E7.33	178	134	AT3G02730_w1	1
1636	AT3G02780	Q42553	IDI2_ARATH	reviewed	Isopentenyl-diphosphate Delta-isomerase II, chloroplastic (EC 5.3.3.2) (Isopentenyl pyrophosphate isomerase II) (IPP isomerase II)	IPP2 At3g02780 F13E7.28	284	137	AT3G02780_w1	1
356	AT3G02900	Q9M8T2	Q9M8T2_ARATH	unreviewed	At3g02900 (F13E7.15 protein) (Low-density receptor-like protein)	At3g02900 F13E7.15 F13E7_15	162	101	AT3G02900_w1	2
1370	AT3G03710	Q8GZQ3	PNP1_ARATH	reviewed	Polyribonucleotide nucleotidyltransferase 1, chloroplastic (AtcpPNPase) (EC 2.7.7.8) (Polynucleotide phosphorylase 1) (PNPase 1) (Protein PIGMENT DEFECTIVE 326) (Protein RESISTANT TO INHIBITION WITH FSM 10)	PNP1 PDE326 RIF10 At3g03710 F20H23.26 T12J13.1	922	120	AT3G03710_w1	1
1027	AT3G03780	Q9SRV5	METE2_ARATH	reviewed	5-methyltetrahydropteroyltriglutamate--homocysteine methyltransferase 2 (EC 2.1.1.14) (Cobalamin-independent methionine synthase 2) (AtMS2)	MS2 At3g03780 F20H23.19	765	137	AT3G03780_w1	1
827	AT3G03870	Q9SRW4	Q9SRW4_ARATH	unreviewed	F20H23.8 protein (Transmembrane protein)	At3g03870 F20H23.8 F20H23_8	266	95	AT3G03870_w1	2
34	AT3G04340	F4J3N2	FTSI5_ARATH	reviewed	Probable inactive ATP-dependent zinc metalloprotease FTSHI 5, chloroplastic (AtFTSHI5) (Protein EMBRYO DEFECTIVE 2458) (Protein FTSH INACTIVE PROTEASE 5)	FTSHI5 EMB2458 At3g04340 T6K12.4	1320	49	AT3G04340_w1	1
1449	AT3G04550	Q9SR19	RAF2_ARATH	reviewed	Rubisco accumulation factor 1.2, chloroplastic	RAF1.2 At3g04550 F7O18.2	449	97	AT3G04550_w1	1
557	AT3G04790	Q9S726	RPI3_ARATH	reviewed	Probable ribose-5-phosphate isomerase 3, chloroplastic (EC 5.3.1.6) (Phosphoriboisomerase 3) (Protein EMBRYO DEFECTIVE 3119)	RPI3 EMB3119 At3g04790 F7O18.28 T9J14.26	276	124	AT3G04790_w1	1
1339	AT3G04830	Q9CAU9	Q9CAU9_ARATH	unreviewed	Contains similarity to O-linked GlcNAc transferases (Expressed protein) (Protein prenylyltransferase superfamily protein)	At3g04830 T9J14.22 T9J14_22	303	125	AT3G04830_w1	2
1558	AT3G04840	Q9CAV0	RS3A1_ARATH	reviewed	40S ribosomal protein S3a-1	RPS3AA At3g04840 T9J14.21	262	113	AT3G04840_w1	1
131	AT3G04870	Q38893	ZDS_ARATH	reviewed	Zeta-carotene desaturase, chloroplastic/chromoplastic (EC 1.3.5.6) (9,9'-di-cis-zeta-carotene desaturase) (Carotene 7,8-desaturase) (Protein CHLOROPLAST BIOGENESIS 5) (Protein PIGMENT DEFECTIVE 181) (Protein SPONTANEOUS CELL DEATH 1)	ZDS1 CLB5 PDE181 SPC1 ZDS At3g04870 T9J14.18	558	138	AT3G04870_w1	1
168	AT3G04890	Q94K63	Q94K63_ARATH	unreviewed	Adenine phosphoribosyltransferase-like protein, putative (DUF2358)	At3g04890 T9J14.16 T9J14_16	216	103	AT3G04890_w1	2
1645	AT3G05560	Q9M9W1	RL222_ARATH	reviewed	60S ribosomal protein L22-2	RPL22B At3g05560 F18C1.17	124	110	AT3G05560_w1	1
1123	AT3G05590	P42791	RL182_ARATH	reviewed	60S ribosomal protein L18-2	RPL18B At3g05590 F18C1.14	187	125	AT3G05590_w1	1
740	AT3G05970	Q8LPS1	LACS6_ARATH	reviewed	Long chain acyl-CoA synthetase 6, peroxisomal (EC 6.2.1.3)	LACS6 At3g05970 F2O10.7	701	108	AT3G05970_w1	1
419	AT3G06510	Q93Y07	SFR2_ARATH	reviewed	Galactolipid galactosyltransferase SFR2, chloroplastic (EC 2.4.1.184) (Galactolipid:galactolipid galactosyltransferase) (GGGT) (Protein SENSITIVE TO FREEZING 2) (AtSFR2)	SFR2 At3g06510 F5E6.16	622	124	AT3G06510_w1	1
430	AT3G06960	Q9M903	TGD4_ARATH	reviewed	Protein TRIGALACTOSYLDIACYLGLYCEROL 4, chloroplastic (Protein PIGMENT DEFECTIVE 320)	TGD4 PDE320 At3g06960 F17A9.11	479	92	AT3G06960_w1	2
783	AT3G07390	Q94BT2	AIR12_ARATH	reviewed	Auxin-induced in root cultures protein 12	AIR12 At3g07390 F21O3_10	252	107	AT3G07390_w1	1
842	AT3G07400	Q9SRS6	Q9SRS6_ARATH	unreviewed	F21O3.11 protein (Lipase class 3 family protein)	F21O3.11 At3g07400	1003	106	AT3G07400_w1	1
404	AT3G07430	Q9SRS3	YMG11_ARATH	reviewed	YlmG homolog protein 1-1, chloroplastic (AtYLMG1-1) (YGGT family protein YLMG1-1)	YLMG1-1 YGGT-C At3g07430 F21O3.14	232	95	AT3G07430_w1	1
813	AT3G07670	Q9S7D2	Q9S7D2_ARATH	unreviewed	Putative ribulose-1,5-bisphosphate carboxylase/oxygenase small subunit N-methyltransferase I (Rubisco methyltransferase family protein)	F17A17.1 MLP3.12 At3g07670	504	138	AT3G07670_w1	1
967	AT3G07790	Q9S7V6	Q9S7V6_ARATH	unreviewed	DGCR14-like protein (F17A17.13 protein) (MLP3.24 protein)	F17A17.13 MLP3.24 At3g07790	508	107	AT3G07790_w1	1
785	AT3G08510	Q39033	PLCD2_ARATH	reviewed	Phosphoinositide phospholipase C 2 (EC 3.1.4.11) (Phosphoinositide phospholipase PLC2) (AtPLC2) (PI-PLC2)	PLC2 At3g08510 T8G24.4	581	150	AT3G08510_w1	2
1181	AT3G08580	P31167	ADT1_ARATH	reviewed	ADP,ATP carrier protein 1, mitochondrial (ADP/ATP translocase 1) (Adenine nucleotide translocator 1) (ANT 1)	AAC1 ANT1 At3g08580 F17O14.5	381	151	AT3G08580_w1	1
369	AT3G08640	Q9C9Z2	RER3_ARATH	reviewed	Protein RETICULATA-RELATED 3, chloroplastic	RER3 At3g08640 F17O14.11	337	99	AT3G08640_w1	1
1384	AT3G08740	Q8VZW6	Q8VZW6_ARATH	unreviewed	Elongation factor P (EF-P) family protein (Putative elongation factor P (EF-P))	At3g08740	236	138	AT3G08740_w1	1
385	AT3G08920	Q9SR92	STR10_ARATH	reviewed	Rhodanese-like domain-containing protein 10 (Sulfurtransferase 10) (AtStr10)	STR10 At3g08920 T16O11.14	214	106	AT3G08920_w1	1
678	AT3G08940	Q9XF88	CB4B_ARATH	reviewed	Chlorophyll a-b binding protein CP29.2, chloroplastic (LHCB4.2) (LHCII protein 4.2)	LHCB4.2 At3g08940 T16O11.12	287	137	AT3G08940_w1	1
1099	AT3G09200	Q42112	RLA02_ARATH	reviewed	60S acidic ribosomal protein P0-2	RPP0B At3g09200 F3L24.7 MZB10.24	320	140	AT3G09200_w1	2
449	AT3G09440	O65719	HSP7C_ARATH	reviewed	Heat shock 70 kDa protein 3 (Heat shock cognate 70 kDa protein 3) (Heat shock cognate protein 70-3) (AtHsc70-3) (Heat shock protein 70-3) (AtHsp70-3)	HSP70-3 HSC70-3 HSC70-G7 At3g09440 F11F8 F3L24.33	649	146	AT3G09440_w1	1
973	AT3G09490	Q9SF54	Q9SF54_ARATH	unreviewed	At3g09490 (Tetratricopeptide repeat (TPR)-like superfamily protein)	F11F8_6 At3g09490	334	129	AT3G09490_w1	1
116	AT3G09580	Q9SF45	Q9SF45_ARATH	unreviewed	FAD/NAD(P)-binding oxidoreductase family protein (Putative oxidoreductase)	F11F8_15 At3g09580	477	115	AT3G09580_w1	1
1105	AT3G09630	Q9SF40	RL4A_ARATH	reviewed	60S ribosomal protein L4-1 (L1)	RPL4A At3g09630 F11F8.22	406	123	AT3G09630_w1	2
1147	AT3G09680	Q9SF35	RS231_ARATH	reviewed	40S ribosomal protein S23-1 (S12)	RPS23A At3g09680 F11F8_27	142	119	AT3G09680_w1	1
953	AT3G09840	P54609	CD48A_ARATH	reviewed	Cell division control protein 48 homolog A (AtCDC48a)	CDC48A CDC48 At3g09840 F8A24.11	809	149	AT3G09840_w1	1
1410	AT3G10060	Q9SR70	FK164_ARATH	reviewed	Peptidyl-prolyl cis-trans isomerase FKBP16-4, chloroplastic (PPIase FKBP16-4) (EC 5.2.1.8) (FK506-binding protein 16-4) (AtFKBP16-4) (Immunophilin FKBP16-4) (Rotamase)	FKBP16-4 FKBP24-2 At3g10060 T22K18.11	230	117	AT3G10060_w1	1
1149	AT3G10090	Q9SR73	RS281_ARATH	reviewed	40S ribosomal protein S28-1	RPS28A At3g10090 T22K18.8; RPS28B At5g03850 F8F6_60 MED24.15	64	118	AT3G10090_w1	1
119	AT3G10230	Q38933	LCYB_ARATH	reviewed	Lycopene beta cyclase, chloroplastic (EC 5.5.1.19) (AtLCY) (Protein SUPPRESSOR OF ZEAXANTHIN-LESS 1)	LCY1 LCYB LYC SZL1 At3g10230 F14P13.17	501	147	AT3G10230_w1	1
944	AT3G10260	Q9SS37	RTNLH_ARATH	reviewed	Reticulon-like protein B8 (AtRTNLB8)	RTNLB8 At3g10260 F14P13.14	247	92	AT3G10260_w1	1
1561	AT3G10680	Q9S732	Q9S732_ARATH	unreviewed	HSP20-like chaperones superfamily protein (T7M13.24 protein)	F13M14.3 At3g10680 T7M13.24	490	113	AT3G10680_w1	1
91	AT3G10840	A4IJ41	A4IJ41_ARATH	unreviewed	Alpha/beta-Hydrolases superfamily protein (At3g10840)	At3g10840	466	89	AT3G10840_w1	1
1091	AT3G10950	Q9SRK6	R37A1_ARATH	reviewed	Putative 60S ribosomal protein L37a-1	RPL37AB At3g10950 F9F8.23	92	109	AT3G10950_w1	1
955	AT3G11130	Q0WNJ6	CLAH1_ARATH	reviewed	Clathrin heavy chain 1	CHC1 At3g11130 F11B9.30 F9F8.6	1705	102	AT3G11130_w1	1
86	AT3G11170	P46310	FAD3C_ARATH	reviewed	sn-2 acyl-lipid omega-3 desaturase (ferredoxin), chloroplastic (EC 1.14.19.35) (Omega-3 fatty acid desaturase 7, chloroplastic)	FAD7 FADD At3g11170 F11B9.10 F9F8.4	446	136	AT3G11170_w1	1
466	AT3G11510	Q9CAX6	RS142_ARATH	reviewed	40S ribosomal protein S14-2	RPS14B At3g11510 F24K9.19	150	115	AT3G11510_w1	1
251	AT3G11560	Q8H0W4	Q8H0W4_ARATH	unreviewed	AT3G11560 protein (LETM1-like protein)	At3g11560 At3g11570	872	104	AT3G11560_w1	2
599	AT3G11630	Q96291	BAS1A_ARATH	reviewed	2-Cys peroxiredoxin BAS1, chloroplastic (2-Cys Prx A) (2-Cys peroxiredoxin A) (EC 1.11.1.15) (Thiol-specific antioxidant protein A)	BAS1 At3g11630 F24K9.28 T19F11.3	266	149	AT3G11630_w1	1
975	AT3G11820	Q9ZSD4	SY121_ARATH	reviewed	Syntaxin-121 (AtSYP121) (Syntaxin-related protein At-Syr1)	SYP121 SYR1 At3g11820 F26K24.11	346	155	AT3G11820_w1	1
1596	AT3G11940	P51427	RS52_ARATH	reviewed	40S ribosomal protein S5-2 (AtRPS5A) (Protein ARABIDOPSIS MINUTE-LIKE 1)	RPS5B AML1 At3g11940 F26K24.23 MEC18.4	207	129	AT3G11940_w1	1
825	AT3G11945	Q1ACB3	HSTC_ARATH	reviewed	Homogentisate solanesyltransferase, chloroplastic (AtHST) (EC 2.5.1.117) (Homogentisate phytyltransferase 2) (AtHPT2) (Vitamin E pathway gene 2-2 protein) (AtVTE2-2)	HST HPT2 VTE2-2 At3g11945 MEC18	386	77	AT3G11945_w1	2
1556	AT3G11950	Q9SF04	Q9SF04_ARATH	unreviewed	F26K24.24 protein (TRAF-like superfamily protein)	F26K24.24 At3g11950	572	132	AT3G11950_w1	1
1585	AT3G12110	P53496	ACT11_ARATH	reviewed	Actin-11	ACT11 At3g12110 T21B14.7 T21B14_108 T23B7.5	377	123	AT3G12110_w1	1
1175	AT3G12345	Q9LHH3	Q9LHH3_ARATH	unreviewed	FKBP-type peptidyl-prolyl cis-trans isomerase, putative (Stress-enhanced protein 4)	At3g12345	186	118	AT3G12345_w1	1
1086	AT3G12490	Q8H0X6	CYT6_ARATH	reviewed	Cysteine proteinase inhibitor 6 (AtCYS-6) (PIP-M) (PRLI-interacting factor M)	CYS6 At3g12490 MQC3.31 T2E22.19	234	111	AT3G12490_w1	1
1044	AT3G12670	Q9LTW8	Q9LTW8_ARATH	unreviewed	CTP synthase (EC 6.3.4.2) (UTP--ammonia ligase)	T2E22.2 emb2742 embryo defective 2742 At3g12670	591	141	AT3G12670_w1	1
553	AT3G12780	Q9LD57	PGKH1_ARATH	reviewed	Phosphoglycerate kinase 1, chloroplastic (EC 2.7.2.3)	PGK1 At3g12780 MBK21.15	481	126	AT3G12780_w1	1
298	AT3G13070	Q9LK65	Y3307_ARATH	reviewed	Putative DUF21 domain-containing protein At3g13070, chloroplastic (CBS domain-containing protein CBSDUFCH1)	CBSDUFCH1 At3g13070 MJG19.2	661	100	AT3G13070_w1	1
526	AT3G13470	Q9LJE4	CPNB2_ARATH	reviewed	Chaperonin 60 subunit beta 2, chloroplastic (CPN-60 beta 2)	CPN60B2 Cpn60-B(2) At3g13470 MRP15.11	596	119	AT3G13470_w1	1
964	AT3G13870	P93042	RHD3_ARATH	reviewed	Protein ROOT HAIR DEFECTIVE 3 (EC 3.6.5.-) (Protein FRAGILE FIBER 4) (Protein SEY1 homolog 1)	RHD3 FRA4 At3g13870 MCP4.11	802	114	AT3G13870_w1	1
1539	AT3G13920	P41376	IF4A1_ARATH	reviewed	Eukaryotic initiation factor 4A-1 (eIF-4A-1) (EC 3.6.4.13) (ATP-dependent RNA helicase eIF4A-1) (DEAD-box ATP-dependent RNA helicase 4)	TIF4A-1 RH4 At3g13920 MDC16.4	412	151	AT3G13920_w1	4
648	AT3G14110	Q940U6	FLU_ARATH	reviewed	Protein FLUORESCENT IN BLUE LIGHT, chloroplastic	FLU At3g14110 MAG2.7	316	120	AT3G14110_w1	3
1280	AT3G14210	Q9LJG3	ESM1_ARATH	reviewed	GDSL esterase/lipase ESM1 (EC 3.1.1.-) (Extracellular lipase ESM1) (Protein EPITHIOSPECIFIER MODIFIER 1) (AtESM1)	ESM1 At3g14210 MAG2.6	392	99	AT3G14210_w1	1
482	AT3G14415	Q9LRS0	GLO2_ARATH	reviewed	(S)-2-hydroxy-acid oxidase GLO2 (EC 1.1.3.15) (Glycolate oxidase 1) (AtGLO2) (GOX 1) (Short chain alpha-hydroxy acid oxidase GLO2)	GLO2 GOX1 At3g14415 MLN21.20	367	137	AT3G14415_w1	2
480	AT3G14420	Q9LRR9	GLO1_ARATH	reviewed	(S)-2-hydroxy-acid oxidase GLO1 (EC 1.1.3.15) (Glycolate oxidase 1) (AtGLO1) (GOX 1) (Short chain alpha-hydroxy acid oxidase GLO1)	GLO1 At3g14420 MAO2.2	367	144	AT3G14420_w1	4
1361	AT3G14930	Q93ZB6	DCUP1_ARATH	reviewed	Uroporphyrinogen decarboxylase 1, chloroplastic (UPD1) (URO-D1) (EC 4.1.1.37)	HEME1 At3g14930 K15M2.7	418	110	AT3G14930_w1	1
239	AT3G15190	Q9ASV6	RR20_ARATH	reviewed	30S ribosomal protein S20, chloroplastic	RPS20 At3g15190 F4B12.10	202	102	AT3G15190_w1	1
1313	AT3G15356	Q9LJR2	LECT2_ARATH	reviewed	Lectin-like protein LEC (AtLEC) (Ath.lec2)	LEC At3g15356 K7L4.17	271	119	AT3G15356_w1	1
604	AT3G15360	Q9SEU6	TRXM4_ARATH	reviewed	Thioredoxin M4, chloroplastic (AtTrxm4)	At3g15360 MJK13.2	193	144	AT3G15360_w1	1
1490	AT3G15520	P82869	CYP37_ARATH	reviewed	Peptidyl-prolyl cis-trans isomerase CYP37, chloroplastic (PPIase CYP37) (EC 5.2.1.8) (Rotamase CYP37) (Thylakoid lumen PPIase of 38 kDa) (TLP38) (p38)	CYP37 At3g15520 MJK13.18	466	123	AT3G15520_w1	1
1048	AT3G15730	Q38882	PLDA1_ARATH	reviewed	Phospholipase D alpha 1 (AtPLDalpha1) (PLD alpha 1) (EC 3.1.4.4) (Choline phosphatase 1) (PLDalpha) (Phosphatidylcholine-hydrolyzing phospholipase D 1)	PLDALPHA1 PLD1 At3g15730 MSJ11.13	810	152	AT3G15730_w1	1
1489	AT3G15840	Q9LVZ5	Q9LVZ5_ARATH	unreviewed	Post-illumination chlorophyll fluorescence increase	PIFI At3g15840	268	112	AT3G15840_w1	5
84	AT3G15850	Q949X0	ADS3_ARATH	reviewed	Palmitoyl-monogalactosyldiacylglycerol delta-7 desaturase, chloroplastic (EC 1.14.19.42) (Acyl-lipid desaturase 3) (Fatty acid desaturase 5) (FAD5) (Fatty acid desaturase B) (FADB) (Monogalactosyldiacylglycerol-specific palmitic acid desaturase)	ADS3 FAD5 FADB At3g15850 MSJ11.25	371	119	AT3G15850_w1	1
1453	AT3G16000	Q9LW85	MFP1_ARATH	reviewed	MAR-binding filament-like protein 1	MFP1 At3g16000 MSL1.4	726	94	AT3G16000_w1	1
1618	AT3G16140	Q9SUI7	PSAH1_ARATH	reviewed	Photosystem I reaction center subunit VI-1, chloroplastic (PSI-H1)	PSAH1 At3g16140 MSL1.18	145	112	AT3G16140_w1	1
505	AT3G16240	Q41951	TIP21_ARATH	reviewed	Aquaporin TIP2-1 (Delta-tonoplast intrinsic protein) (Delta-TIP) (Tonoplast intrinsic protein 2-1) (AtTIP2;1) [Cleaved into: Aquaporin TIP2-1, N-terminally processed]	TIP2-1 At3g16240 MYA6.10	250	158	AT3G16240_w1	1
31	AT3G16290	A8MPR5	FTSI2_ARATH	reviewed	Probable inactive ATP-dependent zinc metalloprotease FTSHI 2, chloroplastic (AtFTSHI2) (Protein EMBRYO DEFECTIVE 2083) (Protein FTSH INACTIVE PROTEASE 2)	FTSHI2 EMB2083 At3g16290 MYA6.12 T2O4.19	876	77	AT3G16290_w1	1
452	AT3G16470	O04309	JAL35_ARATH	reviewed	Jacalin-related lectin 35 (JA-responsive protein 1) (Myrosinase-binding protein-like At3g16470)	JAL35 JR1 At3g16470 MDC8.10 T02O04.3	451	129	AT3G16470_w1	1
802	AT3G16620	Q9LUS2	TC120_ARATH	reviewed	Translocase of chloroplast 120, chloroplastic (AtToc120) (EC 3.6.5.-) (120 kDa chloroplast outer envelope protein)	TOC120 At3g16620 MGL6.15	1089	97	AT3G16620_w1	1
963	AT3G16640	P31265	TCTP1_ARATH	reviewed	Translationally-controlled tumor protein 1 (TCTP1)	TCTP1 TXTP At3g16640 MGL6.10	168	144	AT3G16640_w1	1
100	AT3G16950	A8MS68	PLPD1_ARATH	reviewed	Dihydrolipoyl dehydrogenase 1, chloroplastic (ptLPD1) (EC 1.8.1.4) (Dihydrolipoamide dehydrogenase 1) (Protein LIPOAMIDE DEHYDROGENASE 1) (Pyruvate dehydrogenase complex E3 subunit 1) (E3-1) (PDC-E3 1)	LPD1 At3g16950 K14A17.6	623	85	AT3G16950_w1	1
1205	AT3G17780	Q9LSH0	Q9LSH0_ARATH	unreviewed	B-cell receptor-associated-like protein	At3g17780	129	101	AT3G17780_w1	1
26	AT3G17830	Q058J9	Q058J9_ARATH	unreviewed	At3g17830 (Molecular chaperone Hsp40/DnaJ family protein)	DJA4 DNA J protein A4 At3g17830	517	106	AT3G17830_w1	1
414	AT3G17970	Q9LVH5	OE64C_ARATH	reviewed	Outer envelope protein 64, chloroplastic (Translocon at the outer membrane of chloroplasts 64-III)	OEP64 TOC64-III At3g17970 MEB5.19	589	118	AT3G17970_w1	1
191	AT3G18420	Q9LS48	SG1_ARATH	reviewed	protein SLOW GREEN 1, chloroplastic	SG1 At3g18420 MYF24.13	316	128	AT3G18420_w1	1
939	AT3G18820	Q9LS94	RAG3F_ARATH	reviewed	Ras-related protein RABG3f (AtRABG3f) (Ras-related protein Rab71) (AtRab71) (Ras-related protein Rab7B) (AtRab7B)	RABG3F RAB71 RAB7B At3g18820 MVE11.21	206	127	AT3G18820_w1	1
651	AT3G18890	Q8H0U5	TIC62_ARATH	reviewed	Protein TIC 62, chloroplastic (Translocon at the inner envelope membrane of chloroplasts 62) (AtTIC62)	TIC62 At3g18890 MCB22.6	641	98	AT3G18890_w1	1
1325	AT3G19170	Q9LJL3	PREP1_ARATH	reviewed	Presequence protease 1, chloroplastic/mitochondrial (AtPreP1) (PreP 1) (EC 3.4.24.-) (Zinc metalloprotease 1) (AtZnMP1)	PREP1 ZNMP1 At3g19170 MVI11.6 MVI11.7 MVI11_8	1080	122	AT3G19170_w1	2
901	AT3G19180	Q8VY16	CDP1_ARATH	reviewed	Plastid division protein CDP1, chloroplastic (ARC6-homolog protein) (Protein CHLOROPLAST DIVISION SITE POSITIONING 1) (AtCDP1) (Protein PARALOG OF ARC6)	CDP1 ARC6H PARC6 At3g19180 MVI11.9	819	80	AT3G19180_w1	1
755	AT3G19340	Q8RWC3	Q8RWC3_ARATH	unreviewed	Aminopeptidase (DUF3754)	At3g19340	487	99	AT3G19340_w1	1
774	AT3G19720	Q84N64	ARC5_ARATH	reviewed	Dynamin-like protein ARC5 (EC 3.6.5.5) (Dynamin-related protein 5B) (Protein ACCUMULATION AND REPLICATION OF CHLOROPLASTS 5)	ARC5 DRP5B At3g19720 MMB12.21	777	101	AT3G19720_w1	2
440	AT3G19820	Q39085	DIM_ARATH	reviewed	Delta(24)-sterol reductase (EC 1.3.1.72) (Cell elongation protein DIMINUTO) (Cell elongation protein Dwarf1) (Protein CABBAGE1) (Protein ENHANCED VERY-LOW-FLUENCE RESPONSE 1)	DIM CBB1 DWF1 EVE1 At3g19820 MPN9.6	561	130	AT3G19820_w1	1
847	AT3G20240	Q9LJX5	BRTL1_ARATH	reviewed	Probable mitochondrial adenine nucleotide transporter BTL1 (Adenine nucleotide transporter BT1-like protein 1)	At3g20240 MAL21.26	348	116	AT3G20240_w1	1
282	AT3G20320	Q9LTR2	TGD2_ARATH	reviewed	Protein TRIGALACTOSYLDIACYLGLYCEROL 2, chloroplastic (ABC transporter I family member 15) (ABC transporter ABCI.15) (AtABCI15)	TGD2 ABCI15 At3g20320 MQC12.6	381	99	AT3G20320_w1	1
54	AT3G20390	Q94JQ4	RIDA_ARATH	reviewed	Reactive Intermediate Deaminase A, chloroplastic (EC 3.5.99.10) (2-iminobutanoate/2-iminopropanoate deaminase)	RIDA At3g20390 MQC12.15	187	114	AT3G20390_w1	1
1473	AT3G20820	Q9LT39	Q9LT39_ARATH	unreviewed	Leucine-rich repeat (LRR) family protein (Polygalacturonase inhibitor-like protein)	At3g20820	365	138	AT3G20820_w1	1
762	AT3G21180	Q9LU41	ACA9_ARATH	reviewed	Calcium-transporting ATPase 9, plasma membrane-type (EC 3.6.3.8) (Ca(2+)-ATPase isoform 9)	ACA9 At3g21180 MXL8.3	1086	151	AT3G21180_w1	1
258	AT3G21580	Q944H2	AB12I_ARATH	reviewed	Protein ABCI12, chloroplastic (ABC transporter I family member 12) (ABC transporter ABCI.12) (AtABCI12)	ABCI12 At3g21580 MIL23.15	391	74	AT3G21580_w1	1
1004	AT3G22110	O81148	PSA4A_ARATH	reviewed	Proteasome subunit alpha type-4-A (EC 3.4.25.1) (20S proteasome alpha subunit C-1) (Proteasome 27 kDa subunit) (Proteasome component 9) (Proteasome subunit alpha type-3)	PAC1 PRC9 PRS1 At3g22110 MKA23.2	250	143	AT3G22110_w1	1
1555	AT3G22150	Q9LIE7	PP246_ARATH	reviewed	Pentatricopeptide repeat-containing protein At3g22150, chloroplastic	PCMP-E95 At3g22150 MKA23.11	820	98	AT3G22150_w1	1
1341	AT3G22890	Q9LIK9	APS1_ARATH	reviewed	ATP sulfurylase 1, chloroplastic (AtPS1) (EC 2.7.7.4)	APS1 At3g22890 F5N5.6	463	123	AT3G22890_w1	1
1347	AT3G22960	Q9LIK0	PKP1_ARATH	reviewed	Plastidial pyruvate kinase 1, chloroplastic (PK1) (PKp1) (EC 2.7.1.40) (Pyruvate kinase II) (Pyruvate kinase isozyme A) (PKP-ALPHA)	PKP1 PK1 At3g22960 F5N5.15	596	134	AT3G22960_w1	1
133	AT3G23400	Q9LW57	PAP6_ARATH	reviewed	Plastid-lipid-associated protein 6, chloroplastic (Fibrillin-4) (Fibrillin-6) (Harpin-binding protein 1) (HrBP1) (Plastoglobulin 30.4) (AtPGL30.4)	PAP6 FBN4 FIB4 HRBP1 PGL30.4 At3g23400 MLM24.13	284	100	AT3G23400_w1	1
1127	AT3G23700	Q9LK47	Q9LK47_ARATH	unreviewed	AT3g23700/MYM9_3 (Nucleic acid-binding proteins superfamily)	At3g23700	392	132	AT3G23700_w1	1
150	AT3G23710	F4J469	TI22L_ARATH	reviewed	Protein TIC 22-like, chloroplastic (Translocon at the inner envelope membrane of chloroplasts 22-III) (AtTIC22-III)	TIC22L TIC22-III At3g23710 MYM9.5	313	39	AT3G23710_w1	1
88	AT3G23790	Q9LK39	AAE16_ARATH	reviewed	Probable acyl-activating enzyme 16, chloroplastic (EC 6.2.1.-)	AAE16 At3g23790 MYM9.14	722	96	AT3G23790_w1	1
1350	AT3G23940	Q9LIR4	ILVD_ARATH	reviewed	Dihydroxy-acid dehydratase, chloroplastic (AtDHAD) (DAD) (EC 4.2.1.9)	DHAD ILVD At3g23940 F14O13.13	608	130	AT3G23940_w1	1
1269	AT3G24430	Q6STH5	HF101_ARATH	reviewed	Fe-S cluster assembly factor HCF101, chloroplastic (Protein HIGH CHLOROPHYLL FLUORESCENCE 101)	HCF101 At3g24430 K7M2.22	532	102	AT3G24430_w1	1
1500	AT3G25520	Q8LBI1	RL51_ARATH	reviewed	60S ribosomal protein L5-1	ATL5 RPL5A At3g25520 MWL2.17	301	111	AT3G25520_w1	2
1386	AT3G25660	Q9LI77	GATA_ARATH	reviewed	Glutamyl-tRNA(Gln) amidotransferase subunit A, chloroplastic/mitochondrial (Glu-AdT subunit A) (EC 6.3.5.7)	GATA At3g25660 T5M7.15	537	118	AT3G25660_w1	1
381	AT3G25680	F4JA39	F4JA39_ARATH	unreviewed	SLH domain protein	At3g25680	558	47	AT3G25680_w1	1
406	AT3G25690	Q9LI74	CHUP1_ARATH	reviewed	Protein CHUP1, chloroplastic (Protein CHLOROPLAST UNUSUAL POSITIONING 1)	CHUP1 At3g25690 T5M7.14	1004	97	AT3G25690_w1	2
71	AT3G25760	Q9LS03	AOC1_ARATH	reviewed	Allene oxide cyclase 1, chloroplastic (EC 5.3.99.6) (Early-responsive to dehydration 12 protein)	AOC1 ERD12 At3g25760 K13N2.10 K13N2_8	254	107	AT3G25760_w1	1
72	AT3G25770	Q9LS02	AOC2_ARATH	reviewed	Allene oxide cyclase 2, chloroplastic (EC 5.3.99.6)	AOC2 At3g25770 K13N2.11 K13N2_9	253	113	AT3G25770_w1	1
73	AT3G25780	Q9LS01	AOC3_ARATH	reviewed	Allene oxide cyclase 3, chloroplastic (EC 5.3.99.6)	AOC3 At3g25780 K13N2.12 K13N2_10	258	99	AT3G25780_w1	1
96	AT3G25860	Q9SQI8	ODP24_ARATH	reviewed	Dihydrolipoyllysine-residue acetyltransferase component 4 of pyruvate dehydrogenase complex, chloroplastic (EC 2.3.1.12) (Dihydrolipoamide S-acetyltransferase component 4 of pyruvate dehydrogenase complex) (Pyruvate dehydrogenase complex component E2 4) (PDC-E2 4) (PDCE2 4) (plE2)	LTA2 At3g25860 MPE11.1	480	133	AT3G25860_w1	1
216	AT3G25920	P25873	RK15_ARATH	reviewed	50S ribosomal protein L15, chloroplastic (CL15)	RPL15 At3g25920 MPE11.32 MPE11.9 MPE11_7	277	128	AT3G25920_w1	1
717	AT3G26060	Q9LU86	PRXQ_ARATH	reviewed	Peroxiredoxin Q, chloroplastic (EC 1.11.1.15) (Thioredoxin peroxidase)	PRXQ At3g26060 MPE11_21	216	117	AT3G26060_w1	2
650	AT3G26070	Q9LU85	PAP4_ARATH	reviewed	Probable plastid-lipid-associated protein 4, chloroplastic (Fibrillin-3a) (Plastoglobulin 25) (AtPGL25)	PAP4 FBN3a FIB3a PGL25 At3g26070 MPE11.24	242	98	AT3G26070_w1	1
896	AT3G26080	Q6DBN2	PAP5_ARATH	reviewed	Probable plastid-lipid-associated protein 5, chloroplastic (Fibrillin-3b)	PAP5 FBN3b FIB3b At3g26080 MPE11.25	234	80	AT3G26080_w1	1
1544	AT3G26210	Q9LTM0	C71BN_ARATH	reviewed	Cytochrome P450 71B23 (EC 1.14.-.-)	CYP71B23 At3g26210 MTC11.12	501	117	AT3G26210_w1	1
504	AT3G26520	Q41963	TIP12_ARATH	reviewed	Aquaporin TIP1-2 (Gamma-tonoplast intrinsic protein 2) (Gamma-TIP2) (Salt stress-induced tonoplast intrinsic protein) (Tonoplast intrinsic protein 1-2) (AtTIP1;2)	TIP1-2 SITIP TIP2 At3g26520 MFE16.17	253	153	AT3G26520_w1	1
311	AT3G26570	Q38954	PHT21_ARATH	reviewed	Inorganic phosphate transporter 2-1, chloroplastic (H(+)/Pi cotransporter) (AtPht2;1)	PHT2-1 PHT2 At3g26570 MFE16.10	587	123	AT3G26570_w1	1
539	AT3G26650	P25856	G3PA1_ARATH	reviewed	Glyceraldehyde-3-phosphate dehydrogenase GAPA1, chloroplastic (EC 1.2.1.13) (NADP-dependent glyceraldehydephosphate dehydrogenase A subunit 1)	GAPA1 GAPA At3g26650 MLJ15.4 MLJ15_5	396	173	AT3G26650_w1	1
1233	AT3G26710	Q9LSE4	CCB1_ARATH	reviewed	Protein COFACTOR ASSEMBLY OF COMPLEX C SUBUNIT B CCB1, chloroplastic	CCB1 At3g26710 MLJ15.10	267	90	AT3G26710_w1	1
1614	AT3G27160	Q9LI88	Q9LI88_ARATH	unreviewed	Ribosomal protein S21 family protein	GHS1 GLUCOSE HYPERSENSITIVE 1 At3g27160	183	114	AT3G27160_w1	1
1253	AT3G27570	F4IWK4	F4IWK4_ARATH	unreviewed	Sucrase/ferredoxin-like family protein	At3g27570	379	58	AT3G27570_w1	1
754	AT3G27820	Q9LK94	MDAR4_ARATH	reviewed	Monodehydroascorbate reductase 4, peroxisomal (AtMDAR4) (EC 1.6.5.4)	MDAR4 At3g27820 K16N12.2	488	115	AT3G27820_w1	1
213	AT3G27830	P36210	RK121_ARATH	reviewed	50S ribosomal protein L12-1, chloroplastic (CL12-A)	RPL12A At3g27830 K16N12.4	191	132	AT3G27830_w1	1
1399	AT3G27925	O22609	DEGP1_ARATH	reviewed	Protease Do-like 1, chloroplastic (EC 3.4.21.-) (Protein DEGRADATION OF PERIPLASMIC PROTEINS 1) (DEGP PROTEASE 1)	DEGP1 DEG1 DEGP At3g27925 K16N12.18	439	152	AT3G27925_w1	1
735	AT3G27930	Q8W106	Q8W106_ARATH	unreviewed	AT3g27930/K24A2_2 (Beta-galactosidase)	At3g27930	425	95	AT3G27930_w1	2
434	AT3G28220	Q9LHA6	Q9LHA6_ARATH	unreviewed	AT3g28220/T19D11_3 (TRAF-like family protein)	At3g28220	370	123	AT3G28220_w1	1
515	AT3G28710	Q9LJI5	VA0D1_ARATH	reviewed	V-type proton ATPase subunit d1 (V-ATPase subunit d1) (Vacuolar H(+)-ATPase subunit d isoform 1) (Vacuolar proton pump subunit d1)	VHA-d1 At3g28710 MZN14.21	351	120	AT3G28710_w1	1
1429	AT3G28715	Q9LHA4	VA0D2_ARATH	reviewed	V-type proton ATPase subunit d2 (V-ATPase subunit d2) (Vacuolar H(+)-ATPase subunit d isoform 2) (Vacuolar proton pump subunit d2)	VHA-d2 At3g28715 MZN14.22	351	125	AT3G28715_w1	2
1509	AT3G28860	Q9LJX0	AB19B_ARATH	reviewed	ABC transporter B family member 19 (ABC transporter ABCB.19) (AtABCB19) (Multidrug resistance protein 11) (P-glycoprotein 19)	ABCB19 MDR1 MDR11 PGP19 At3g28860 MLD15.2	1252	131	AT3G28860_w1	1
549	AT3G29320	Q9LIB2	PHS1_ARATH	reviewed	Alpha-glucan phosphorylase 1 (AtPHS1) (EC 2.4.1.1) (Alpha-glucan phosphorylase, L isozyme) (Starch phosphorylase L)	PHS1 At3g29320 MUO10.17	962	126	AT3G29320_w1	1
816	AT3G30390	Q9LI61	AVT6A_ARATH	reviewed	Amino acid transporter AVT6A (AtAvt6A)	AVT6A At3g30390 T6J22.16	460	109	AT3G30390_w1	1
361	AT3G32930	Q9LHC4	Q9LHC4_ARATH	unreviewed	6,7-dimethyl-8-ribityllumazine synthase	At3g32930	249	105	AT3G32930_w1	1
519	AT3G42050	Q9LX65	VATH_ARATH	reviewed	V-type proton ATPase subunit H (V-ATPase subunit H) (Vacuolar H(+)-ATPase subunit H) (Vacuolar proton pump subunit H)	VHA-H At3g42050 F4M19_10	441	135	AT3G42050_w1	1
1575	AT3G43520	Q94A32	FAX2_ARATH	reviewed	Protein FATTY ACID EXPORT 2, chloroplastic (At-FAX2)	FAX2 At3g43520 T18D12.90	240	99	AT3G43520_w1	1
1255	AT3G43540	Q9M236	Q9M236_ARATH	unreviewed	Initiation factor 4F subunit (DUF1350)	T18D12_110 At3g43540	373	106	AT3G43540_w1	2
1045	AT3G44310	P32961	NRL1_ARATH	reviewed	Nitrilase 1 (EC 3.5.5.1)	NIT1 At3g44310 T10D17_100	346	145	AT3G44310_w1	2
760	AT3G44320	P46010	NRL3_ARATH	reviewed	Nitrilase 3 (EC 3.5.5.1)	NIT3 At3g44320 T10D17_110	346	139	AT3G44320_w1	1
1264	AT3G44330	Q9M292	Q9M292_ARATH	unreviewed	Nicalin	T22K7_10 At3g44330	565	111	AT3G44330_w1	1
202	AT3G44380	Q9M287	Q9M287_ARATH	unreviewed	Late embryogenesis abundant (LEA) hydroxyproline-rich glycoprotein family	T22K7_60 At3g44380	186	103	AT3G44380_w1	1
120	AT3G44880	Q9FYC2	PAO_ARATH	reviewed	Pheophorbide a oxygenase, chloroplastic (AtPaO) (Pheide a oxygenase) (EC 1.14.15.17) (Accelerated cell death 1) (Lethal leaf-spot 1 homolog) (Lls1)	PAO ACD1 At3g44880 F28D10_70	537	124	AT3G44880_w1	1
210	AT3G44890	P25864	RK9_ARATH	reviewed	50S ribosomal protein L9, chloroplastic (CL9)	RPL9 At3g44890 F28D10_80	197	125	AT3G44890_w1	1
1144	AT3G45030	P49200	RS201_ARATH	reviewed	40S ribosomal protein S20-1	RPS20A At3g45030 F14D17_100; RPS20C At5g62300 MMI9.13 MMI9_120	124	139	AT3G45030_w1	1
584	AT3G45140	P38418	LOX2_ARATH	reviewed	Lipoxygenase 2, chloroplastic (AtLOX2) (EC 1.13.11.12)	LOX2 At3g45140 T14D3.80	896	161	AT3G45140_w1	1
1612	AT3G45450	Q9M1G2	Q9M1G2_ARATH	unreviewed	ClpC-like protein (Double Clp-N motif-containing P-loop nucleoside triphosphate hydrolases superfamily protein)	F9K21.30 At3g45450	341	116	AT3G45450_w1	1
1243	AT3G45780	O48963	PHOT1_ARATH	reviewed	Phototropin-1 (EC 2.7.11.1) (Non-phototropic hypocotyl protein 1) (Root phototropism protein 1)	PHOT1 JK224 NPH1 RPT1 At3g45780 T6D9_110	996	165	AT3G45780_w1	1
203	AT3G45890	Q7X6P3	RUS1_ARATH	reviewed	Protein root UVB sensitive 1, chloroplastic (Protein WEAK AUXIN RESPONSE 3)	RUS1 WXR3 At3g45890 F16L2.10	608	87	AT3G45890_w1	1
442	AT3G46060	P28186	RAE1C_ARATH	reviewed	Ras-related protein RABE1c (AtRABE1c) (Ras-related protein Ara-3) (Ras-related protein Rab8A) (AtRab8A)	RABE1C ARA-3 RAB8A At3g46060 F12M12.30	216	149	AT3G46060_w1	1
1584	AT3G46520	P53497	ACT12_ARATH	reviewed	Actin-12	ACT12 At3g46520 F12A12.40	377	120	AT3G46520_w1	1
415	AT3G46740	Q9STE8	TC753_ARATH	reviewed	Protein TOC75-3, chloroplastic (75 kDa translocon at the outer-envelope-membrane of chloroplasts 3) (AtTOC75-III)	TOC75-3 TOC75 At3g46740 T6H20.230	818	110	AT3G46740_w1	1
653	AT3G46780	Q9STF2	PTA16_ARATH	reviewed	Protein PLASTID TRANSCRIPTIONALLY ACTIVE 16, chloroplastic (pTAC16)	PTAC16 At3g46780 T6H20.190	510	113	AT3G46780_w1	1
921	AT3G46830	Q96283	RAA2C_ARATH	reviewed	Ras-related protein RABA2c (AtRABA2c) (Ras-related protein Rab11A) (AtRab11A)	RABA2C RAB11A At3g46830 T6H20.140	217	147	AT3G46830_w1	1
1039	AT3G46970	Q9SD76	PHS2_ARATH	reviewed	Alpha-glucan phosphorylase 2, cytosolic (AtPHS2) (EC 2.4.1.1) (Alpha-glucan phosphorylase, H isozyme) (Starch phosphorylase H)	PHS2 At3g46970 F13I12.20	841	124	AT3G46970_w1	1
313	AT3G46980	Q66GI9	ANTR4_ARATH	reviewed	Probable anion transporter 4, chloroplastic (Phosphate transporter PHT4;3)	ANTR4 PHT4;3 At3g46980 F13I12.30	533	102	AT3G46980_w1	1
1560	AT3G47010	Q9SD72	Q9SD72_ARATH	unreviewed	Beta-D-glucan exohydrolase-like protein (Glycosyl hydrolase family protein)	F13I12.60 At3g47010	609	120	AT3G47010_w1	2
35	AT3G47060	Q9SD67	FTSH7_ARATH	reviewed	ATP-dependent zinc metalloprotease FTSH 7, chloroplastic (AtFTSH7) (EC 3.4.24.-)	FTSH7 At3g47060 F13I12.110	802	130	AT3G47060_w1	1
1302	AT3G47070	Q9SD66	Q9SD66_ARATH	unreviewed	Thylakoid soluble phosphoprotein	F13I12.120 At3g47070	100	115	AT3G47070_w1	1
673	AT3G47470	P27521	CA4_ARATH	reviewed	Chlorophyll a-b binding protein 4, chloroplastic (LHCI type III CAB-4)	LHCA4 CAB4 At3g47470 F1P2.20	251	141	AT3G47470_w1	1
46	AT3G47490	Q9SN88	Q9SN88_ARATH	unreviewed	At3g47490 (HNH endonuclease)	F1P2.40 At3g47490	234	117	AT3G47490_w1	3
65	AT3G47520	Q9SN86	MDHP_ARATH	reviewed	Malate dehydrogenase, chloroplastic (EC 1.1.1.37) (Chloroplastic malate dehydrogenase) (Chloroplastic MDH) (cpNAD-MDH) (Plastidic NAD-dependent malate dehydrogenase) (pNAD-MDH)	At3g47520 F1P2.70	403	122	AT3G47520_w1	1
1318	AT3G47860	Q9STS7	CHL_ARATH	reviewed	Chloroplastic lipocalin (AtCHL)	CHL At3g47860 T23J7.190	353	122	AT3G47860_w1	1
1100	AT3G48110	Q8L785	SYGM2_ARATH	reviewed	Glycine--tRNA ligase, chloroplastic/mitochondrial 2 (EC 6.1.1.14) (Glycyl-tRNA synthetase 2) (GlyRS-2) (Protein EMBRYO-DEFECTIVE-DEVELOPMENT 1)	EDD1 At3g48110 T17F15.20	1067	106	AT3G48110_w1	1
1550	AT3G48420	Q94K71	CBBY_ARATH	reviewed	CBBY-like protein (AtCbby) (EC 3.1.3.-)	CBBY At3g48420 T29H11.60	319	121	AT3G48420_w1	1
591	AT3G48730	Q42522	GSA2_ARATH	reviewed	Glutamate-1-semialdehyde 2,1-aminomutase 2, chloroplastic (GSA 2) (EC 5.4.3.8) (Glutamate-1-semialdehyde aminotransferase 2) (GSA-AT 2)	GSA2 HEML2 At3g48730 T8P19.240	472	142	AT3G48730_w1	1
3	AT3G48870	Q9SXJ7	CLPC2_ARATH	reviewed	Chaperone protein ClpC2, chloroplastic (EC 3.6.1.3) (ATP-dependent Clp protease ATP-binding subunit ClpC homolog 2) (AtClpC) (Casein lytic proteinase C2)	CLPC2 HSP93-III At3g48870 T21J18.140	952	129	AT3G48870_w1	2
1244	AT3G48890	Q9M2Z4	MSBP2_ARATH	reviewed	Membrane steroid-binding protein 2 (AtMP2) (Membrane-associated progesterone-binding protein 3) (AtMAPR3)	MSBP2 MAPR3 MP2 At3g48890 T21J18.160	233	108	AT3G48890_w1	1
409	AT3G49560	Q9SCK3	HP301_ARATH	reviewed	Chloroplastic import inner membrane translocase subunit HP30-1 (Hypothetical inner plastid envelope protein of 30 kDa 1) (AtHP30-1) (Hypothetical protein 30)	HP30-1 At3g49560 T9C5.150	261	120	AT3G49560_w1	1
952	AT3G49870	Q8VY57	ARL8A_ARATH	reviewed	ADP-ribosylation factor-like protein 8a (AtARL8a) (ADP-ribosylation factor-like A1C) (AtARLA1C)	ARL8A ARLA1C At3g49870 T16K5.220	184	128	AT3G49870_w1	1
1126	AT3G49910	P51414	RL261_ARATH	reviewed	60S ribosomal protein L26-1	RPL26A At3g49910 F3A4.4 T16K5.260	146	139	AT3G49910_w1	1
978	AT3G50380	F4J0L9	F4J0L9_ARATH	unreviewed	Vacuolar protein sorting-associated protein, putative (DUF1162)	At3g50380	3072	43	AT3G50380_w1	1
843	AT3G50790	Q9SVL9	Q9SVL9_ARATH	unreviewed	Esterase/lipase/thioesterase family protein (Putative LEA protein)	F18B3.70 At3g50790	408	111	AT3G50790_w1	1
703	AT3G50820	Q9S841	PSBO2_ARATH	reviewed	Oxygen-evolving enhancer protein 1-2, chloroplastic (OEE1) (33 kDa subunit of oxygen evolving system of photosystem II) (33 kDa thylakoid membrane protein) (Manganese-stabilizing protein 2) (MSP-2) (OEC 33 kDa subunit)	PSBO2 At3g50820 F18B3.100	331	119	AT3G50820_w1	1
197	AT3G51140	Q94C78	Q94C78_ARATH	unreviewed	DnaJ (DUF3353)	At3g51140	278	114	AT3G51140_w1	1
835	AT3G51420	Q9SD07	SSL4_ARATH	reviewed	Protein STRICTOSIDINE SYNTHASE-LIKE 4 (AtSSL4)	SSL4 At3g51420 F26O13.60	370	104	AT3G51420_w1	1
1363	AT3G51600	Q9XFS7	NLTP5_ARATH	reviewed	Non-specific lipid-transfer protein 5 (LTP 5)	LTP5 At3g51600 F26O13.240	118	113	AT3G51600_w1	1
1334	AT3G51820	Q38833	CHLG_ARATH	reviewed	Chlorophyll synthase, chloroplastic (EC 2.5.1.62) (Polyprenyl transferase) (Protein G4) (AtG4)	CHLG G4 At3g51820 ATEM1.7	387	111	AT3G51820_w1	1
914	AT3G51830	Q96328	SAC8_ARATH	reviewed	Phosphoinositide phosphatase SAC8 (AtSAC8) (EC 3.1.3.-) (Protein SUPPRESSOR OF ACTIN 1A) (AtSAC1a) (Protein SUPPRESSOR OF ACTIN 8) (Putative transmembrane protein G5p) (AtG5) (SAC domain protein 8) (SAC1-like protein AtSAC1a)	SAC8 G5 SAC1A At3g51830 ATEM1.8	588	115	AT3G51830_w1	2
295	AT3G51870	O65023	EAAC_ARATH	reviewed	Probable envelope ADP,ATP carrier protein, chloroplastic (Envelope ADP/ATP translocase)	EAAC At3g51870 ATEM1.12	381	120	AT3G51870_w1	1
617	AT3G52150	Q8VYM4	PSRP2_ARATH	reviewed	30S ribosomal protein 2, chloroplastic (Chloroplastic small ribosomal subunit protein cS22) (Plastid-specific 30S ribosomal protein 2, chloroplastic) (PSRP-2)	PSRP2 At3g52150 F4F15.260	253	133	AT3G52150_w1	1
1239	AT3G52180	Q9FEB5	DSP4_ARATH	reviewed	Phosphoglucan phosphatase DSP4, chloroplastic (EC 3.1.3.-) (AtPTPKIS1) (Dual specificity protein phosphatase 4) (Protein STARCH-EXCESS 4) (AtSEX4)	DSP4 PTPKIS1 SEX4 At3g52180 F4F15.290	379	115	AT3G52180_w1	2
425	AT3G52230	Q9SUY2	Q9SUY2_ARATH	unreviewed	AT3g52230/F4F15_340	F4F15.340 At3g52230 T25B15.4	145	116	AT3G52230_w1	1
611	AT3G52380	Q39061	CP33_ARATH	reviewed	RNA-binding protein CP33, chloroplastic (Protein PIGMENT DEFECTIVE 322)	CP33 PDE322 At3g52380 F22O6_240	329	148	AT3G52380_w1	1
745	AT3G52880	Q9LFA3	MDAR1_ARATH	reviewed	Monodehydroascorbate reductase 1, peroxisomal (AtMDAR1) (EC 1.6.5.4)	MDAR1 At3g52880 F8J2.50	434	122	AT3G52880_w1	2
1033	AT3G52930	Q9LF98	ALFC8_ARATH	reviewed	Fructose-bisphosphate aldolase 8, cytosolic (AtFBA8) (EC 4.1.2.13) (Cytosolic aldolase 1) (cAld1)	FBA8 At3g52930 F8J2_100	358	146	AT3G52930_w1	1
182	AT3G52960	Q949U7	PRX2E_ARATH	reviewed	Peroxiredoxin-2E, chloroplastic (EC 1.11.1.15) (Peroxiredoxin IIE) (Thioredoxin peroxidase 2E)	PRXIIE At3g52960 F8J2_130	234	115	AT3G52960_w1	1
117	AT3G53130	Q6TBX7	LUT1_ARATH	reviewed	Carotene epsilon-monooxygenase, chloroplastic (EC 1.14.99.45) (Cytochrome P450 97C1) (Protein LUTEIN DEFICIENT 1)	CYP97C1 LUT1 At3g53130 T4D2.60	539	116	AT3G53130_w1	1
176	AT3G53220	Q8LCH9	TRL33_ARATH	reviewed	Thioredoxin-like 3-3	At3g53220 T4D2.150	126	105	AT3G53220_w1	1
768	AT3G53420	P43286	PIP21_ARATH	reviewed	Aquaporin PIP2-1 (Plasma membrane intrinsic protein 2-1) (AtPIP2;1) (Plasma membrane intrinsic protein 2a) (PIP2a)	PIP2-1 PIP2A At3g53420 F4P12.120	287	158	AT3G53420_w1	1
1634	AT3G53460	Q43349	CP29A_ARATH	reviewed	29 kDa ribonucleoprotein, chloroplastic (RNA-binding protein CP29A) (RNA-binding protein cp29)	CP29A RBP29 At3g53460 F4P12_160	342	135	AT3G53460_w1	2
193	AT3G53560	Q8L606	Q8L606_ARATH	unreviewed	Tetratricopeptide repeat (TPR)-like superfamily protein	At3g53560	340	118	AT3G53560_w1	1
936	AT3G53610	O24466	RAE1A_ARATH	reviewed	Ras-related protein RABE1a (AtRABE1a) (Ras-related protein Rab8B) (AtRab8B)	RABE1A RAB8 RAB8B At3g53610 F4P12.310	216	128	AT3G53610_w1	1
1648	AT3G53740	Q9M352	RL362_ARATH	reviewed	60S ribosomal protein L36-2	RPL36B At3g53740 F5K20_40	112	112	AT3G53740_w1	1
1145	AT3G53890	Q9M337	RS211_ARATH	reviewed	40S ribosomal protein S21-1	RPS21B At3g53890 F5K20_190	82	118	AT3G53890_w1	1
1267	AT3G53900	Q9M336	UPP_ARATH	reviewed	Uracil phosphoribosyltransferase, chloroplastic (UPRTase) (EC 2.4.2.9) (UMP pyrophosphorylase)	UPP PYRR At3g53900 F5K20.200	296	132	AT3G53900_w1	1
1368	AT3G53990	Q9M328	Q9M328_ARATH	unreviewed	AT3G53990 protein (AT3g53990/F5K20_290) (Adenine nucleotide alpha hydrolases-like superfamily protein)	F5K20_290 At3g53990 At3g53990/F5K20_290	160	130	AT3G53990_w1	2
545	AT3G54050	P25851	F16P1_ARATH	reviewed	Fructose-1,6-bisphosphatase 1, chloroplastic (FBPase1) (EC 3.1.3.11) (D-fructose-1,6-bisphosphate 1-phosphohydrolase) (Protein HIGH CYCLIC ELECTRON FLOW 1)	CFBP1 FBP HCEF1 At3g54050 F24B22.10	417	144	AT3G54050_w1	1
218	AT3G54210	Q9M385	RK17_ARATH	reviewed	50S ribosomal protein L17, chloroplastic (CL17)	RPL17 At3g54210 F24B22.170	211	100	AT3G54210_w1	1
1365	AT3G54640	Q42529	TRPA2_ARATH	reviewed	Tryptophan synthase alpha chain, chloroplastic (EC 4.2.1.20) (Indole-3-glycerol-phosphate lyase, chloroplastic) (EC 4.1.2.8) (Protein TRYPTOPHAN-REQUIRING 3)	TSA1 TRP3 TSA2 At3g54640 T14E10.210	312	133	AT3G54640_w1	1
602	AT3G54660	P42770	GSHRP_ARATH	reviewed	Glutathione reductase, chloroplastic (GR) (GRase) (EC 1.8.1.7) (Protein EMBRYO DEFECTIVE 2360)	EMB2360 At3g54660 T5N23_20	565	150	AT3G54660_w1	1
1249	AT3G54840	Q9CB01	RABF1_ARATH	reviewed	Ras-related protein RABF1 (AtRABF1) (Ras-related protein Ara-6) (Ras-related protein Rab5C) (AtRab5C)	RABF1 ARA-6 RAB5C At3g54840 F28P10.180	202	129	AT3G54840_w1	1
980	AT3G54860	Q94KJ7	VPS33_ARATH	reviewed	Vacuolar protein-sorting-associated protein 33 homolog (AtVPS33)	VPS33 At3g54860 F28P10.160	592	108	AT3G54860_w1	2
670	AT3G54890	Q01667	CAB6_ARATH	reviewed	Chlorophyll a-b binding protein 6, chloroplastic (LHCI-730) (LHCII type III CAB-6) (Light-harvesting complex protein Lhca1)	LHCA1 CAB6 At3g54890 F28P10.130	241	134	AT3G54890_w1	4
183	AT3G54900	Q84Y95	GRS14_ARATH	reviewed	Monothiol glutaredoxin-S14, chloroplastic (AtGRXcp) (AtGrxS14) (CAX-interacting protein 1) (CXIP1)	GRXS14 CXIP1 GRX5P GRXCP At3g54900 F28P10.120	173	102	AT3G54900_w1	1
756	AT3G54960	Q8VX13	PDI13_ARATH	reviewed	Protein disulfide isomerase-like 1-3 (AtPDIL1-3) (EC 5.3.4.1) (Protein disulfide isomerase 1) (AtPDI1) (Protein disulfide isomerase-like 2-1) (AtPDIL2-1)	PDIL1-3 PDI1 PDI72 PDIL2-1 At3g54960 F28P10.60 T15C9.4	579	130	AT3G54960_w1	1
1562	AT3G55030	Q9M2W3	PGPS2_ARATH	reviewed	CDP-diacylglycerol--glycerol-3-phosphate 3-phosphatidyltransferase 2 (EC 2.7.8.5) (Phosphatidylglycerophosphate synthase 2) (PGP synthase 2)	PGPS2 PGP2 At3g55030 T15C9.30	233	104	AT3G55030_w1	1
196	AT3G55250	Q9M3C6	PSA3C_ARATH	reviewed	Photosystem I assembly factor PSA3, chloroplastic (Protein PHOTOSYSTEM I ASSEMBLY 3) (Protein PIGMENT DEFECTIVE 329)	PSA3 PDE329 At3g55250 T26I12.130	277	105	AT3G55250_w1	1
1287	AT3G55330	P82538	PPL1_ARATH	reviewed	PsbP-like protein 1, chloroplastic (OEC23-like protein 4) (PsbP-related thylakoid lumenal protein 2)	PPL1 At3g55330 T26I12.210	230	115	AT3G55330_w1	1
1042	AT3G55440	P48491	TPIS_ARATH	reviewed	Triosephosphate isomerase, cytosolic (TIM) (Triose-phosphate isomerase) (EC 5.3.1.1)	CTIMC At3g55440 T22E16.100	254	137	AT3G55440_w1	1
566	AT3G55800	P46283	S17P_ARATH	reviewed	Sedoheptulose-1,7-bisphosphatase, chloroplastic (EC 3.1.3.37) (SED(1,7)P2ase) (Sedoheptulose bisphosphatase) (SBPase)	At3g55800 F1I16_210	393	138	AT3G55800_w1	1
304	AT3G56160	F4IZC4	BASS4_ARATH	reviewed	Probable sodium/metabolite cotransporter BASS4, chloroplastic (Bile acid transporter 4) (Bile acid-sodium symporter family protein 4)	BASS4 At3g56160 F18O21.120	436	45	AT3G56160_w1	1
950	AT3G56190	Q9SPE6	SNAA2_ARATH	reviewed	Alpha-soluble NSF attachment protein 2 (Alpha-SNAP2) (N-ethylmaleimide-sensitive factor attachment protein alpha 2)	ASNAP2 ASNAP At3g56190 F18O21_150	289	132	AT3G56190_w1	2
1093	AT3G56290	Q9LYL4	Q9LYL4_ARATH	unreviewed	Potassium transporter	F18O21_250 At3g56290 At3g56290/F18O21_250	173	107	AT3G56290_w1	1
1557	AT3G56690	Q9LET7	CI111_ARATH	reviewed	Calmodulin-interacting protein 111 (CaM-interacting protein 111) (ATPase family AAA domain-containing protein CIP111)	CIP111 At3g56690 T8M16_200	1022	122	AT3G56690_w1	1
1580	AT3G56910	Q9LER7	PSRP5_ARATH	reviewed	50S ribosomal protein 5, chloroplastic (Plastid-specific 50S ribosomal protein 5) (PSRP-5)	PSRP5 At3g56910 T8M16_240	148	82	AT3G56910_w1	1
104	AT3G56940	Q9M591	CRD1_ARATH	reviewed	Magnesium-protoporphyrin IX monomethyl ester [oxidative] cyclase, chloroplastic (Mg-protoporphyrin IX monomethyl ester oxidative cyclase) (EC 1.14.13.81) (Copper response defect 1 protein) (Dicarboxylate diiron protein) (AtZIP) (MPE-cyclase)	CRD1 ACSF AT103 CHL27 ZIP At3g56940 F24I3.20	409	124	AT3G56940_w1	2
872	AT3G57030	Q4V3D9	SSL10_ARATH	reviewed	Protein STRICTOSIDINE SYNTHASE-LIKE 10 (AtSSL10) (Strictosidine synthase 8) (AtSS8)	SSL10 SS8 At3g57030 F24I3.110	374	96	AT3G57030_w1	1
1069	AT3G57050	P53780	METC_ARATH	reviewed	Cystathionine beta-lyase, chloroplastic (CBL) (EC 4.4.1.8) (Beta-cystathionase) (Cysteine lyase)	At3g57050 F24I3.130	464	143	AT3G57050_w1	2
401	AT3G57090	Q9M1J1	FIS1A_ARATH	reviewed	Mitochondrial fission 1 protein A (FIS1 homolog A) (AtFIS1a) (Protein BIGYIN 1)	FIS1A BGY1 At3g57090 F24I3.1700	170	105	AT3G57090_w1	1
284	AT3G57280	Q93V66	FAX1_ARATH	reviewed	Protein FATTY ACID EXPORT 1, chloroplastic (At-FAX1)	FAX1 At3g57280 F28O9.130	226	92	AT3G57280_w1	1
823	AT3G57330	Q9M2L4	ACA11_ARATH	reviewed	Putative calcium-transporting ATPase 11, plasma membrane-type (EC 3.6.3.8) (Ca(2+)-ATPase isoform 11)	ACA11 At3g57330 F28O9.180	1025	147	AT3G57330_w1	1
1305	AT3G57560	Q9SCL7	NAGK_ARATH	reviewed	Acetylglutamate kinase, chloroplastic (EC 2.7.2.8) (N-acetyl-L-glutamate 5-phosphotransferase) (NAG kinase) (AtNAGK)	NAGK At3g57560 T8H10.160	347	125	AT3G57560_w1	1
1018	AT3G57610	Q96529	PURA_ARATH	reviewed	Adenylosuccinate synthetase, chloroplastic (AMPSase) (AdSS) (EC 6.3.4.4) (IMP--aspartate ligase)	PURA At3g57610 F15B8.200	490	153	AT3G57610_w1	1
750	AT3G58010	Q9M2P7	PAP9_ARATH	reviewed	Probable plastid-lipid-associated protein 9, chloroplastic (Fibrillin-7a) (AtPGL34)	PAP9 FBN7a FIB7a At3g58010 T10K17.220	308	86	AT3G58010_w1	1
1392	AT3G58140	Q94K73	SYFM_ARATH	reviewed	Phenylalanine--tRNA ligase, chloroplastic/mitochondrial (EC 6.1.1.20) (Phenylalanyl-tRNA synthetase) (PheRS)	At3g58140 F9D24.50	429	120	AT3G58140_w1	1
1210	AT3G58610	Q05758	ILV5_ARATH	reviewed	Ketol-acid reductoisomerase, chloroplastic (EC 1.1.1.86) (Acetohydroxy-acid reductoisomerase) (Alpha-keto-beta-hydroxylacyl reductoisomerase)	At3g58610 F14P22.200	591	147	AT3G58610_w1	1
514	AT3G58730	Q9XGM1	VATD_ARATH	reviewed	V-type proton ATPase subunit D (V-ATPase subunit D) (Vacuolar H(+)-ATPase subunit D) (Vacuolar proton pump subunit D)	VHA-D VATD VATPD At3g58730 T20N10_80	261	130	AT3G58730_w1	1
850	AT3G58830	Q84VV0	Q84VV0_ARATH	unreviewed	At3g58830 (Haloacid dehalogenase (HAD) superfamily protein)	At3g58830	343	107	AT3G58830_w1	1
1599	AT3G59760	Q43725	CYSKM_ARATH	reviewed	Cysteine synthase, mitochondrial (EC 2.5.1.47) (Beta-substituted Ala synthase 2;2) (ARAth-Bsas2;2) (CSase C) (AtCS-C) (CS-C) (O-acetylserine (thiol)-lyase) (O-acetylserine sulfhydrylase) (OAS-TL C)	OASC ACS 1 At3g59760 F24G16.30	430	153	AT3G59760_w1	3
172	AT3G59840	Q8VZ93	Q8VZ93_ARATH	unreviewed	Allyl alcohol dehydrogenase-like protein	F24G16.11 At3g59835 At3g59840	97	104	AT3G59840_w1	1
1220	AT3G59920	O24653	GDI2_ARATH	reviewed	Guanosine nucleotide diphosphate dissociation inhibitor 2 (AtGDI2)	GDI2 At3g59920 F24G16.190	444	119	AT3G59920_w1	1
960	AT3G60190	Q9FNX5	DRP1E_ARATH	reviewed	Dynamin-related protein 1E (Dynamin-like protein 4) (Dynamin-like protein DLP2) (Dynamin-like protein E)	DRP1E ADL1E ADL4 DLP2 At3g60190 T2O9.170	624	113	AT3G60190_w1	1
255	AT3G60590	Q9M201	Q9M201_ARATH	unreviewed	Cytochrome P450 family protein	T8B10_250 At3g60590 T4C21.1	329	97	AT3G60590_w1	3
83	AT3G60620	Q9M001	CDS5_ARATH	reviewed	Phosphatidate cytidylyltransferase 5, chloroplastic (EC 2.7.7.41) (CDP-DAG synthase 5) (CDP-DG synthase 5) (CDP-diacylglycerol synthase 5) (CDS 5) (CDP-diglyceride pyrophosphorylase 5) (CDP-diglyceride synthase 5) (CTP:phosphatidate cytidylyltransferase 5)	CDS5 At3g60620 T4C21_30	399	112	AT3G60620_w1	1
575	AT3G60750	Q8RWV0	TKTC1_ARATH	reviewed	Transketolase-1, chloroplastic (TK) (EC 2.2.1.1)	TKL-1 At3g60750 T4C21_160	741	123	AT3G60750_w1	2
1137	AT3G60770	P59223	RS131_ARATH	reviewed	40S ribosomal protein S13-1	RPS13A At3g60770 T4C21_180	151	121	AT3G60770_w1	1
789	AT3G61050	Q9LEX1	Q9LEX1_ARATH	unreviewed	At3g61050 (CaLB protein) (Calcium-dependent lipid-binding (CaLB domain) family protein)	T27I15_140 AtCLB NTMC2T4 NTMC2TYPE4 At3g61050	510	121	AT3G61050_w1	1
671	AT3G61470	Q9SYW8	LHCA2_ARATH	reviewed	Photosystem I chlorophyll a/b-binding protein 2, chloroplastic (Lhca2) (LHCI type III LHCA2)	LHCA2 At3g61470 F2A19.70	257	115	AT3G61470_w1	1
340	AT3G61770	Q8RXV2	Q8RXV2_ARATH	unreviewed	Acid phosphatase/vanadium-dependent haloperoxidase-related protein	At3g61770 F21F14.5	284	104	AT3G61770_w1	1
727	AT3G61870	Q9M277	Q9M277_ARATH	unreviewed	AT3g61870/F21F14_40 (Plant/protein)	F21F14.40 At3g61870	272	111	AT3G61870_w1	2
22	AT3G62030	P34791	CP20C_ARATH	reviewed	Peptidyl-prolyl cis-trans isomerase CYP20-3, chloroplastic (PPIase CYP20-3) (EC 5.2.1.8) (Cyclophilin of 20 kDa 3) (Cyclosporin A-binding protein) (Rotamase CYP20-3) (Rotamase cyclophilin-4)	CYP20-3 ROC4 At3g62030 F21F14.200	260	152	AT3G62030_w1	3
935	AT3G62410	Q9LZP9	CP122_ARATH	reviewed	Calvin cycle protein CP12-2, chloroplastic (CP12 domain-containing protein 2) (Chloroplast protein 12-2)	CP12-2 At3g62410 T12C14.110	131	104	AT3G62410_w1	1
1475	AT3G62700	Q9LZJ5	AB14C_ARATH	reviewed	ABC transporter C family member 14 (ABC transporter ABCC.14) (AtABCC14) (EC 3.6.3.44) (ATP-energized glutathione S-conjugate pump 10) (Glutathione S-conjugate-transporting ATPase 10) (Multidrug resistance-associated protein 10)	ABCC14 MRP10 MRP14 At3g62700 F26K9.130	1539	133	AT3G62700_w1	1
1331	AT3G62910	Q8RX79	APG3_ARATH	reviewed	Peptide chain release factor APG3, chloroplastic (Chloroplast ribosome release factor 1) (AtcpRF1) (Protein ALBINO AND PALE GREEN 3)	APG3 RF1 At3g62910 T20O10.10	422	111	AT3G62910_w1	1
187	AT3G63140	Q9LYA9	CP41A_ARATH	reviewed	Chloroplast stem-loop binding protein of 41 kDa a, chloroplastic (CSP41-a)	CSP41A At3g63140 T20O10.240	406	110	AT3G63140_w1	1
431	AT3G63160	Q9M1X3	Q9M1X3_ARATH	unreviewed	AT3g63160/F16M2_10 (At3g63160) (Chloroplast outer envelope membrane protein) (Outer envelope membrane protein)	F16M2_10 OEP6 outer envelope protein 6 At3g63160	69	105	AT3G63160_w1	1
394	AT3G63170	Q9M1X2	FAP1_ARATH	reviewed	Fatty-acid-binding protein 1 (AtFAP1) (Chalcone-flavanone isomerase family protein 1)	FAP1 At3g63170 F16M2.20	279	103	AT3G63170_w1	1
614	AT3G63190	Q9M1X0	RRFC_ARATH	reviewed	Ribosome-recycling factor, chloroplastic (RRF) (CpFrr) (RRFHCP) (Ribosome-releasing factor, chloroplastic)	RRF At3g63190 F16M2_40	275	120	AT3G63190_w1	1
336	AT3G63390	Q1H5D6	Q1H5D6_ARATH	unreviewed	At3g63390	At3g63390	175	71	AT3G63390_w1	1
127	AT3G63410	Q9LY74	BQMT_ARATH	reviewed	2-methyl-6-phytyl-1,4-hydroquinone methyltransferase, chloroplastic (EC 2.1.1.295) (37 kDa inner envelope membrane protein) (E37) (MPBQ/MSBQ methyltransferase) (Protein ALBINO OR PALE GREEN MUTANT 1) (Protein INNER ENVELOPE PROTEIN 37) (Protein VITAMIN E DEFECTIVE 3)	VTE3 APG1 IE37 At3g63410 MAA21.40	338	104	AT3G63410_w1	1
206	AT3G63490	Q9LY66	RK1_ARATH	reviewed	50S ribosomal protein L1, chloroplastic (CL1)	RPL1 At3g63490 MAA21_120	346	121	AT3G63490_w1	2
395	AT3G63520	O65572	CCD1_ARATH	reviewed	Carotenoid 9,10(9',10')-cleavage dioxygenase 1 (EC 1.14.99.n4) (AtCCD1) (Neoxanthin cleavage enzyme NC1) (AtNCED1)	CCD1 NC1 NCED1 At3g63520 MAA21_150	538	102	AT3G63520_w1	1
1207	AT4G00030	O81304	PAP11_ARATH	reviewed	Probable plastid-lipid-associated protein 11, chloroplastic (Fibrillin-9)	PAP11 FBN9 FIB9 At4g00030 F6N15.13	212	94	AT4G00030_w1	1
277	AT4G00290	Q8VZL4	MSL1_ARATH	reviewed	Mechanosensitive ion channel protein 1, mitochondrial (Mechanosensitive channel of small conductance-like 1) (MscS-Like protein 1)	MSL1 At4g00290 A_IG005I10.9 F5I10.9	497	106	AT4G00290_w1	1
248	AT4G00370	Q8GX78	ANTR2_ARATH	reviewed	Ascorbate transporter, chloroplastic (Phosphate transporter PHT4;4) (AtPHT4;4) (Probable anion transporter 2)	PHT4;4 ANTR2 At4g00370 A_IG005I10_nn F5I10.7	541	106	AT4G00370_w1	1
932	AT4G00490	O65258	BAM2_ARATH	reviewed	Beta-amylase 2, chloroplastic (EC 3.2.1.2) (1,4-alpha-D-glucan maltohydrolase) (Beta-amylase 9)	BAM2 BMY9 At4g00490 F6N23.1	542	104	AT4G00490_w1	1
288	AT4G00630	O65272	KEA2_ARATH	reviewed	K(+) efflux antiporter 2, chloroplastic (AtKEA2)	KEA2 At4g00630/At4g00640 F6N23.14/F6N23.15	1174	115	AT4G00630_w1	2
1222	AT4G01050	Q9M158	STR4_ARATH	reviewed	Rhodanese-like domain-containing protein 4, chloroplastic (Protein THYLAKOID RHODANESE-LIKE) (Sulfurtransferase 4) (AtStr4)	STR4 TROL At4g01050 F2N1.31	466	112	AT4G01050_w1	1
730	AT4G01150	O04616	CUT1A_ARATH	reviewed	Protein CURVATURE THYLAKOID 1A, chloroplastic	CURT1A At4g01150 A_IG002N01.18 F2N1.18	164	111	AT4G01150_w1	2
215	AT4G01310	O04603	RK5_ARATH	reviewed	50S ribosomal protein L5, chloroplastic	RPL5 At4g01310 A_IG002N01.3 F2N1.5	262	122	AT4G01310_w1	1
124	AT4G01690	P55826	PPOC_ARATH	reviewed	Protoporphyrinogen oxidase 1, chloroplastic (PPO1) (EC 1.3.3.4)	PPOX1 HEMG1 PPOP1 At4g01690 T15B16.13	537	152	AT4G01690_w1	1
595	AT4G01800	Q9SYI0	SECA1_ARATH	reviewed	Protein translocase subunit SECA1, chloroplastic (AtcpSecA) (Protein ALBINO OR GLASSY YELLOW 1)	SECA1 AGY1 At4g01800 T7B11.6	1022	133	AT4G01800_w1	2
874	AT4G01900	Q9ZST4	GLNB_ARATH	reviewed	Nitrogen regulatory protein P-II homolog (Protein PII-like)	GLB1 GLNB1 At4g01900 T7B11.16	196	115	AT4G01900_w1	1
418	AT4G02510	O81283	TC159_ARATH	reviewed	Translocase of chloroplast 159, chloroplastic (AtToc159) (EC 3.6.5.-) (159 kDa chloroplast outer envelope protein) (Plastid protein import 2) (Translocase of chloroplast 160, chloroplastic) (AtToc160) (Translocase of chloroplast 86, chloroplastic) (AtToc86)	TOC159 PPI2 TOC160 TOC86 At4g02510 T10P11.19 T14P8.24	1503	110	AT4G02510_w1	1
1057	AT4G02520	P46422	GSTF2_ARATH	reviewed	Glutathione S-transferase F2 (AtGSTF2) (EC 2.5.1.18) (24 kDa auxin-binding protein) (AtPM24) (GST class-phi member 2)	GSTF2 PM24.1 At4g02520 T10P11.18	212	152	AT4G02520_w1	1
731	AT4G02530	O22773	TL16_ARATH	reviewed	Thylakoid lumenal 16.5 kDa protein, chloroplastic	At4g02530 T10P11.17	216	108	AT4G02530_w1	1
517	AT4G02620	Q9ZQX4	VATF_ARATH	reviewed	V-type proton ATPase subunit F (V-ATPase subunit F) (V-ATPase 14 kDa subunit) (Vacuolar H(+)-ATPase subunit F) (Vacuolar proton pump subunit F)	VHA-F VATF At4g02620 T10P11.25	128	131	AT4G02620_w1	1
1627	AT4G02770	Q9S7H1	PSAD1_ARATH	reviewed	Photosystem I reaction center subunit II-1, chloroplastic (Photosystem I 20 kDa subunit 1) (PSI-D1)	psaD1 At4g02770 T5J8.7	208	121	AT4G02770_w1	1
664	AT4G03280	Q9ZR03	UCRIA_ARATH	reviewed	Cytochrome b6-f complex iron-sulfur subunit, chloroplastic (EC 1.10.9.1) (Plastohydroquinone:plastocyanin oxidoreductase iron-sulfur protein) (Proton gradient regulation protein 1) (Rieske iron-sulfur protein) (ISP) (RISP)	petC PGR1 At4g03280 F4C21.21	229	147	AT4G03280_w1	1
1458	AT4G03520	Q9SEU8	TRXM2_ARATH	reviewed	Thioredoxin M2, chloroplastic (AtTrxm2)	At4g03520 F9H3.15 T5L23.1	186	144	AT4G03520_w1	2
844	AT4G03560	Q94KI8	TPC1_ARATH	reviewed	Two pore calcium channel protein 1 (Calcium channel protein 1) (AtCCH1) (Fatty acid oxygenation up-regulated protein 2) (Voltage-dependent calcium channel protein TPC1) (AtTPC1)	TPC1 CCH1 FOU2 At4g03560 F9H3.19 T5L23.5	733	132	AT4G03560_w1	1
747	AT4G04020	O81439	PAP1_ARATH	reviewed	Probable plastid-lipid-associated protein 1, chloroplastic (AtPap1) (Fibrillin-1a) (Plastoglobulin 35) (AtPGL35)	PAP1 FBN1a FIB1a PGL35 At4g04020 T24H24.16	318	119	AT4G04020_w1	1
657	AT4G04640	Q01908	ATPG1_ARATH	reviewed	ATP synthase gamma chain 1, chloroplastic (F-ATPase gamma subunit 1)	ATPC1 At4g04640 T19J18.4	373	140	AT4G04640_w1	1
1508	AT4G04850	Q9M0Z3	KEA3_ARATH	reviewed	K(+) efflux antiporter 3, chloroplastic (AtKEA3)	KEA3 At4g04850 T4B21.3	776	112	AT4G04850_w1	1
817	AT4G04910	Q9M0Y8	NSF_ARATH	reviewed	Vesicle-fusing ATPase (EC 3.6.4.6) (N-ethylmaleimide-sensitive fusion protein) (Vesicular-fusion protein NSF)	NSF At4g04910 T1J1.4	742	142	AT4G04910_w1	1
1375	AT4G05090	Q9M0Y6	DPNPM_ARATH	reviewed	Putative PAP-specific phosphatase, mitochondrial (EC 3.1.3.7) (3'(2'),5'-bisphosphate nucleotidase) (3'(2'),5-bisphosphonucleoside 3'(2')-phosphohydrolase) (DPNPase)	At4g05090 C17L7.10 T32N4.1	397	123	AT4G05090_w1	1
706	AT4G05180	Q41932	PSBQ2_ARATH	reviewed	Oxygen-evolving enhancer protein 3-2, chloroplastic (OEE3) (16 kDa subunit of oxygen evolving system of photosystem II) (OEC 16 kDa subunit)	PSBQ2 PSBQB At4g05180 C17L7.100	230	133	AT4G05180_w1	1
1016	AT4G09000	P42643	14331_ARATH	reviewed	14-3-3-like protein GF14 chi (General regulatory factor 1)	GRF1 At4g09000 F23J3.30	267	137	AT4G09000_w1	2
1528	AT4G09010	P82281	TL29_ARATH	reviewed	Thylakoid lumenal 29 kDa protein, chloroplastic (TL29) (EC 1.-.-.-) (AtAPx07) (P29) (Probable L-ascorbate peroxidase 4)	TL29 APX4 At4g09010 F23J3.40	349	124	AT4G09010_w1	1
1419	AT4G09040	Q6NPL0	Q6NPL0_ARATH	unreviewed	At4g09040 (RNA-binding (RRM/RBD/RNP motifs) family protein)	At4g09040 At4g09050 F23J3.70 F23J3_70	304	127	AT4G09040_w1	2
451	AT4G09320	P39207	NDK1_ARATH	reviewed	Nucleoside diphosphate kinase 1 (EC 2.7.4.6) (Nucleoside diphosphate kinase I) (NDK I) (NDP kinase I) (NDPK I)	NDK1 NDPK1 At4g09320 T30A10.80	149	147	AT4G09320_w1	1
658	AT4G09650	Q9SSS9	ATPD_ARATH	reviewed	ATP synthase subunit delta, chloroplastic (ATP synthase F(1) sector subunit delta) (F-type ATPase subunit delta)	ATPD At4g09650 T25P22.90	234	130	AT4G09650_w1	1
924	AT4G09720	Q948K8	RAG3A_ARATH	reviewed	Ras-related protein RABG3a (AtRABG3a) (Ras-related protein Rab76) (AtRab76)	RABG3A RAB76 At4g09720 F17A8.70	206	121	AT4G09720_w1	3
1413	AT4G10000	F4JKW0	F4JKW0_ARATH	unreviewed	Thioredoxin family protein	At4g10000 T5L19.130 T5L19_130	333	63	AT4G10000_w1	1
1342	AT4G10060	F4JLJ2	F4JLJ2_ARATH	unreviewed	Non-lysosomal glucosylceramidase (NLGase) (EC 3.2.1.45)	At4g10060 F28M11.3	922	60	AT4G10060_w1	1
681	AT4G10340	Q9XF89	CB5_ARATH	reviewed	Chlorophyll a-b binding protein CP26, chloroplastic (LHCB5) (LHCIIc) (Light-harvesting complex II protein 5)	LHCB5 At4g10340 F24G24.140	280	131	AT4G10340_w1	1
1159	AT4G11010	O49203	NDK3_ARATH	reviewed	Nucleoside diphosphate kinase III, chloroplastic/mitochondrial (NDK III) (NDP kinase III) (NDPK III) (EC 2.7.4.6)	NDPK3 At4g11010 F25I24.220 F8M12.12	238	151	AT4G11010_w1	1
516	AT4G11150	Q39258	VATE1_ARATH	reviewed	V-type proton ATPase subunit E1 (V-ATPase subunit E1) (Protein EMBRYO DEFECTIVE 2448) (Vacuolar H(+)-ATPase subunit E isoform 1) (Vacuolar proton pump subunit E1)	VHA-E1 EMB2448 TUF TUFF VATE At4g11150 F2P3.10 T22B4.130	230	145	AT4G11150_w1	1
965	AT4G11220	Q9SUT9	RTNLB_ARATH	reviewed	Reticulon-like protein B2 (AtRTNLB2) (VirB2-interacting protein 2)	RTNLB2 BTI2 At4g11220 F8L21.10	271	91	AT4G11220_w1	1
16	AT4G12060	Q8GW78	CLPT2_ARATH	reviewed	ATP-dependent Clp protease ATP-binding subunit CLPT2, chloroplastic	CLPT2 CLPS2 At4g12060 F16J13.130	241	86	AT4G12060_w1	1
898	AT4G12300	Q9STI1	Q9STI1_ARATH	unreviewed	Cytochrome P450, family 706, subfamily A, polypeptide 4 (Flavonoid 3', 5'-hydroxylase-like protein) (Putative cytochrome p450) (Putative flavonoid 3',5'-hydroxylase)	''cytochrome P450 CYP706A4 cytochrome P450 family 706 polypeptide 4 polypeptide 4'' subfamily A At4g12300 At4g12300/T4C9_140 T4C9.140 T4C9_140	516	138	AT4G12300_w1	1
1241	AT4G12320	Q66GJ1	Q66GJ1_ARATH	unreviewed	At4g12320 (Cytochrome P450, family 706, subfamily A, polypeptide 6)	CYP706A6 ''cytochrome P450 cytochrome P450 family 706 polypeptide 6 polypeptide 6'' subfamily A At4g12320 T4C9.160 T4C9_160	518	116	AT4G12320_w1	1
1507	AT4G12420	Q9SU40	SKU5_ARATH	reviewed	Monocopper oxidase-like protein SKU5 (Skewed roots)	SKU5 At4g12420 T1P17.10	587	123	AT4G12420_w1	1
1388	AT4G12650	F4JRE0	TMN12_ARATH	reviewed	Transmembrane 9 superfamily member 12 (Endomembrane protein 7) (Transmembrane nine protein 12) (AtTMN12)	TMN12 EMP7 At4g12650 T1P17.240	652	48	AT4G12650_w1	1
692	AT4G12800	Q9SUI4	PSAL_ARATH	reviewed	Photosystem I reaction center subunit XI, chloroplastic (PSI-L) (PSI subunit V)	PSAL At4g12800 T20K18.150	219	121	AT4G12800_w1	1
1564	AT4G12830	Q93ZN4	Q93ZN4_ARATH	unreviewed	AT4g12830/T20K18_180 (Alpha/beta-Hydrolases superfamily protein)	At4g12830 T20K18.180 T20K18_180	393	120	AT4G12830_w1	1
75	AT4G13010	Q9SV68	QORH_ARATH	reviewed	Chloroplast envelope quinone oxidoreductase homolog (ceQORH) (EC 1.3.1.-)	CEQORH At4g13010 F25G13_100	329	119	AT4G13010_w1	1
382	AT4G13150	F4JS93	F4JS93_ARATH	unreviewed	Transmembrane protein	At4g13150 F17N18.40 F17N18_40	347	44	AT4G13150_w1	1
1644	AT4G13220	Q6NLB6	Q6NLB6_ARATH	unreviewed	At4g13220 (Transmembrane protein)	At4g13220 F17N18.110 F17N18_110	176	90	AT4G13220_w1	1
1168	AT4G13430	Q94AR8	LEUC_ARATH	reviewed	3-isopropylmalate dehydratase large subunit, chloroplastic (EC 4.2.1.33) (AtLEUC) (Isopropylmalate isomerase large subunit 1) (AtIIL1)	IIL1 At4g13430 T9E8.170	509	118	AT4G13430_w1	1
1622	AT4G13500	Q9T0H1	Q9T0H1_ARATH	unreviewed	At4g13500 (Transmembrane protein)	At4g13500 T6G15.50 T6G15_50	125	113	AT4G13500_w1	1
1229	AT4G13550	F4JT30	F4JT30_ARATH	unreviewed	Putative triglyceride lipase	At4g13550 T6G15.100 T6G15_100	822	56	AT4G13550_w1	1
273	AT4G13590	Q9T0H9	PA71H_ARATH	reviewed	Protein PAM71-homolog, chloroplastic (GDT1-like protein 2) (PHOTOSYNTHESIS AFFECTED MUTANT71-homolog)	PAM71-HL At4g13590 T6G15.140	359	82	AT4G13590_w1	2
383	AT4G13670	A1A6M1	PTAC5_ARATH	reviewed	Protein disulfide isomerase pTAC5, chloroplastic (EC 5.3.4.1) (Protein PLASTID TRANSCRIPTIONALLY ACTIVE 5) (pTAC5)	PTAC5 At4g13670 F18A5.60	387	97	AT4G13670_w1	1
877	AT4G13770	P48421	C83A1_ARATH	reviewed	Cytochrome P450 83A1 (EC 1.14.14.43) (CYPLXXXIII) (Protein REDUCED EPIDERMAL FLUORESCENCE 2)	CYP83A1 CYP83 REF2 At4g13770 F18A5.160	502	134	AT4G13770_w1	1
1025	AT4G13940	O23255	SAHH1_ARATH	reviewed	Adenosylhomocysteinase 1 (AdoHcyase 1) (EC 3.3.1.1) (Protein EMBRYO DEFECTIVE 1395) (Protein HOMOLOGY-DEPENDENT GENE SILENCING 1) (S-adenosyl-L-homocysteine hydrolase 1) (SAH hydrolase 1)	SAHH1 EMB1395 HOG1 At4g13940 dl3010w	485	149	AT4G13940_w1	4
87	AT4G14070	Q8W471	AAE15_ARATH	reviewed	Long-chain-fatty-acid--[acyl-carrier-protein] ligase AEE15, chloroplastic (EC 6.2.1.20) (Acyl-[acyl-carrier-protein] synthetase) (Acyl-activating enzyme 15)	AAE15 At4g14070 dl3075c FCAALL.81	727	106	AT4G14070_w1	1
111	AT4G14210	Q07356	PDS_ARATH	reviewed	15-cis-phytoene desaturase, chloroplastic/chromoplastic (EC 1.3.5.5) (Phytoene dehydrogenase)	PDS At4g14210 dl3145c	566	135	AT4G14210_w1	1
1517	AT4G14240	Q67XQ0	Y4424_ARATH	reviewed	DUF21 domain-containing protein At4g14240 (CBS domain-containing protein CBSDUF1)	CBSDUF1 At4g14240 dl3160c FCAALL.149	494	81	AT4G14240_w1	1
1019	AT4G14880	P47998	CYSK1_ARATH	reviewed	Cysteine synthase 1 (EC 2.5.1.47) (At.OAS.5-8) (Beta-substituted Ala synthase 1;1) (ARAth-Bsas1;1) (CSase A) (AtCS-A) (Cys-3A) (O-acetylserine (thiol)-lyase 1) (OAS-TL A) (O-acetylserine sulfhydrylase) (Protein ONSET OF LEAF DEATH 3)	OASA1 OAS1 OASS OLD3 At4g14880 dl3480c	322	156	AT4G14880_w1	1
464	AT4G15000	P51419	RL273_ARATH	reviewed	60S ribosomal protein L27-3	RPL27C At4g15000 dl3545w FCAALL.99	135	132	AT4G15000_w1	2
113	AT4G15110	O23365	C97B3_ARATH	reviewed	Cytochrome P450 97B3, chloroplastic (EC 1.14.-.-)	CYP97B3 At4g15110 dl3600c	580	138	AT4G15110_w1	1
767	AT4G15440	B3LF83	Y74B2_ARATH	reviewed	Probable inactive linolenate hydroperoxide lyase (Cytochrome P450 74B2) (Hydroperoxide lyase 1)	CYP74B2 HPL1 At4g15440 dl3766w	384	81	AT4G15440_w1	1
1510	AT4G15510	O23403	PPD1_ARATH	reviewed	PsbP domain-containing protein 1, chloroplastic (OEC23-like protein 3) (PsbP-related thylakoid lumenal protein 1)	PPD1 At4g15510 dl3795w FCAALL.88	287	130	AT4G15510_w1	1
346	AT4G15820	F4JKW8	F4JKW8_ARATH	unreviewed	ABC subfamily C protein	At4g15820 Dl3950W FCAALL.395	460	40	AT4G15820_w1	1
1358	AT4G16143	F4JL11	IMPA2_ARATH	reviewed	Importin subunit alpha-2 (IMPa-2)	IMPA2 At4g16143	535	55	AT4G16143_w1	1
101	AT4G16155	F4JLP5	PLPD2_ARATH	reviewed	Dihydrolipoyl dehydrogenase 2, chloroplastic (ptLPD2) (EC 1.8.1.4) (Dihydrolipoamide dehydrogenase 2) (Protein LIPOAMIDE DEHYDROGENASE 2) (Pyruvate dehydrogenase complex E3 subunit 2) (E3-2) (PDC-E3 2)	LPD2 At4g16155 FCAALL.61	567	57	AT4G16155_w1	1
1369	AT4G16390	Q8GWE0	PP314_ARATH	reviewed	Pentatricopeptide repeat-containing protein At4g16390, chloroplastic (Chloroplastic RNA-binding protein P67) (Protein SUPPRESSOR OF VARIEGATION 7)	P67 SVR7 At4g16390 dl4225w FCAALL.354	702	98	AT4G16390_w1	1
1171	AT4G16450	Q84W12	Q84W12_ARATH	unreviewed	At4g16450 (NADH-ubiquinone oxidoreductase)	At4g16450 Dl4250W FCAALL.388	106	91	AT4G16450_w1	1
1502	AT4G16500	Q84WT8	CYT4_ARATH	reviewed	Cysteine proteinase inhibitor 4 (AtCYS-4)	CYS4 At4g16500 dl4275c FCAALL.171	117	96	AT4G16500_w1	1
1283	AT4G16580	Q9SUK9	P2C55_ARATH	reviewed	Probable protein phosphatase 2C 55 (AtPP2C55) (EC 3.1.3.16)	At4g16580 dl4315c FCAALL.400	467	98	AT4G16580_w1	1
848	AT4G16700	Q84V22	PSD1_ARATH	reviewed	Phosphatidylserine decarboxylase proenzyme 1, mitochondrial (EC 4.1.1.65) [Cleaved into: Phosphatidylserine decarboxylase 1 beta chain; Phosphatidylserine decarboxylase 1 alpha chain]	PSD1 At4g16700 dl4375c FCAALL.4	453	103	AT4G16700_w1	1
15	AT4G17040	Q8LB10	CLPR4_ARATH	reviewed	ATP-dependent Clp protease proteolytic subunit-related protein 4, chloroplastic (ClpR4) (Protein HAPPY ON NORFLURAZON 5)	CLPR4 HON5 At4g17040 dl4550c FCAALL.413	305	96	AT4G17040_w1	1
933	AT4G17090	O23553	BAM3_ARATH	reviewed	Beta-amylase 3, chloroplastic (EC 3.2.1.2) (1,4-alpha-D-glucan maltohydrolase) (Beta-amylase 8) (Chloroplast beta-amylase) (CT-BMY)	BAM3 BMY8 CTBMY At4g17090 dl4575c FCAALL.5	548	111	AT4G17090_w1	1
991	AT4G17140	F4JNE2	F4JNE2_ARATH	unreviewed	Pleckstrin homology (PH) domain-containing protein	At4g17140 Dl4605c FCAALL.362	4219	53	AT4G17140_w1	3
444	AT4G17170	P92963	RAB1C_ARATH	reviewed	Ras-related protein RABB1c (AtRABB1c) (Ras-related protein Rab2A) (AtRab2A)	RABB1C RAB2 RAB2A At4g17170 dl4620c FCAALL.365	211	130	AT4G17170_w1	1
1124	AT4G17340	Q41975	TIP22_ARATH	reviewed	Probable aquaporin TIP2-2 (Tonoplast intrinsic protein 2-2) (AtTIP2;2)	TIP2-2 At4g17340 dl4705w FCAALL.412	250	153	AT4G17340_w1	1
443	AT4G17530	Q9SEH3	RAD2C_ARATH	reviewed	Ras-related protein RABD2c (AtRABD2c) (Ras-related protein Rab1C) (AtRab1C)	RABD2C RAB1C At4g17530 dl4800c FCAALL.87	202	128	AT4G17530_w1	1
335	AT4G17540	Q8RWF2	Q8RWF2_ARATH	unreviewed	Dynamin	At4g17540 Dl4805W FCAALL.37	294	89	AT4G17540_w1	1
219	AT4G17560	Q8W463	RK191_ARATH	reviewed	50S ribosomal protein L19-1, chloroplastic	At4g17560 dl4815w	225	91	AT4G17560_w1	1
1637	AT4G18100	P49211	RL321_ARATH	reviewed	60S ribosomal protein L32-1	RPL32A At4g18100 F15J5.70	133	130	AT4G18100_w1	1
934	AT4G18430	O49513	RAA1E_ARATH	reviewed	Ras-related protein RABA1e (AtRABA1e)	RABA1E At4g18430 F28J12.90	217	130	AT4G18430_w1	1
1396	AT4G18440	Q8RY94	Q8RY94_ARATH	unreviewed	Adenylosuccinate lyase (ASL) (EC 4.3.2.2) (Adenylosuccinase)	At4g18440 F28J12.100 F28J12_100	536	135	AT4G18440_w1	1
592	AT4G18480	P16127	CHLI1_ARATH	reviewed	Magnesium-chelatase subunit ChlI-1, chloroplastic (Mg-chelatase subunit I-1) (EC 6.6.1.1) (Mg-protoporphyrin IX chelatase subunit ChlI-1) (Protein CHLORINA 42)	CHLI1 CH42 CS At4g18480 F28J12.140	424	150	AT4G18480_w1	1
598	AT4G18810	Q8VYA4	Q8VYA4_ARATH	unreviewed	At4g18810 (NAD(P)-binding Rossmann-fold superfamily protein)	At4g18810 F28A21.220 F28A21_220	596	118	AT4G18810_w1	2
1199	AT4G19170	O49675	CCD4_ARATH	reviewed	Probable carotenoid cleavage dioxygenase 4, chloroplastic (AtCCD4) (EC 1.14.99.-) (AtNCED4)	CCD4 NCED4 At4g19170 T18B16.140	595	117	AT4G19170_w1	1
368	AT4G19390	Q94JM4	Q94JM4_ARATH	unreviewed	AT4g19390/T5K18_170	At4g19390 T5K18.170 T5K18_170	273	95	AT4G19390_w1	1
496	AT4G20260	Q96262	PCAP1_ARATH	reviewed	Plasma membrane-associated cation-binding protein 1 (AtPCAP1) (Microtubule-destabilizing protein 25)	PCAP1 MDP25 At4g20260 F1C12.180	225	110	AT4G20260_w1	3
615	AT4G20360	P17745	EFTU_ARATH	reviewed	Elongation factor Tu, chloroplastic (EF-Tu) (Ras-related protein RABE1b) (AtRABE1b) (Ras-related protein Rab8D) (AtRab8D)	TUFA RAB8D RABE1B At4g20360 F9F13.10	476	155	AT4G20360_w1	1
1326	AT4G20850	F4JVN6	TPPII_ARATH	reviewed	Tripeptidyl-peptidase 2 (EC 3.4.14.10) (Tripeptidyl-peptidase II) (TPPII)	TPP2 At4g20850 T13K14.10	1380	60	AT4G20850_w1	1
912	AT4G21150	Q93Z16	RPN2_ARATH	reviewed	Dolichyl-diphosphooligosaccharide--protein glycosyltransferase subunit 2 (EC 2.4.99.18) (Protein HAPLESS 6) (Ribophorin II) (RPN-II) (Ribophorin-2)	RPN2 HAP6 At4g21150 F7J7.90	691	101	AT4G21150_w1	2
705	AT4G21280	Q9XFT3	PSBQ1_ARATH	reviewed	Oxygen-evolving enhancer protein 3-1, chloroplastic (OEE3) (16 kDa subunit of oxygen evolving system of photosystem II) (OEC 16 kDa subunit)	PSBQ1 PSBQ PSBQA At4g21280 F7J7.220 T6K22.20	224	134	AT4G21280_w1	1
1621	AT4G22240	O49629	PAP2_ARATH	reviewed	Probable plastid-lipid-associated protein 2, chloroplastic (AtPap2) (Fibrillin-1b)	PAP2 FBN1b FIB1b At4g22240 T10I14.70	310	115	AT4G22240_w1	1
1397	AT4G22570	Q9SUW2	APT3_ARATH	reviewed	Adenine phosphoribosyltransferase 3 (EC 2.4.2.7)	APT3 At4g22570 F7K2.150	183	135	AT4G22570_w1	1
986	AT4G22690	F4JLY4	F4JLY4_ARATH	unreviewed	Cytochrome P450, family 706, subfamily A, polypeptide 1	CYP706A1 ''cytochrome P450 cytochrome P450 family 706 polypeptide 1 polypeptide 1'' subfamily A At4g22690 T12H17.80 T12H17_80	557	59	AT4G22690_w1	1
1270	AT4G22890	Q8H112	PGL1A_ARATH	reviewed	PGR5-like protein 1A, chloroplastic (Ferredoxin-plastoquinone reductase 1)	PGRL1A At4g22890 F7H19.70	324	89	AT4G22890_w1	1
1535	AT4G23100	P46309	GSH1_ARATH	reviewed	Glutamate--cysteine ligase, chloroplastic (EC 6.3.2.2) (Gamma-ECS) (GCS) (Gamma-glutamylcysteine synthetase) (Protein ROOT MERISTEMLESS 1) (AtGCL) (Protein cadmium-sensitive 2) (Protein phytoalexin-deficient 2)	GSH1 CAD2 GCL PAD2 RML1 At4g23100 F7H19.290	522	133	AT4G23100_w1	2
1221	AT4G23400	Q8LAA6	PIP15_ARATH	reviewed	Probable aquaporin PIP1-5 (AtPIP1;5) (Plasma membrane intrinsic protein 1d) (PIP1d)	PIP1-5 PIP1D At4g23400 F16G20.100	287	133	AT4G23400_w1	1
152	AT4G23430	A2RVM0	TIC32_ARATH	reviewed	Short-chain dehydrogenase TIC 32, chloroplastic (EC 1.1.1.-) (Translocon at the inner envelope membrane of chloroplasts 32) (AtTIC32)	TIC32 At4g23430 F16G20.130	322	58	AT4G23430_w1	1
1513	AT4G23600	Q9SUR6	CORI3_ARATH	reviewed	Cystine lyase CORI3 (EC 4.4.1.35) (Protein CORONATINE INDUCED 3) (Protein JASMONATE RESPONSIVE 2)	CORI3 JR2 At4g23600 F9D16.70	422	124	AT4G23600_w1	2
1288	AT4G23640	Q9FE38	POT3_ARATH	reviewed	Potassium transporter 3 (AtKT3) (AtKUP4) (AtPOT3) (Tiny root hair 1 protein)	POT3 KT3 KUP4 TRH1 At4g23640 F9D16.110	775	115	AT4G23640_w1	1
881	AT4G23850	Q9T0A0	LACS4_ARATH	reviewed	Long chain acyl-CoA synthetase 4 (EC 6.2.1.3)	LACS4 At4g23850 T32A16_20	666	113	AT4G23850_w1	1
30	AT4G23940	O22993	FTSI1_ARATH	reviewed	Probable inactive ATP-dependent zinc metalloprotease FTSHI 1, chloroplastic (AtFTSHI1) (Protein ACCUMULATION AND REPLICATION OF CHLOROPLASTS 1) (Protein ARC1) (Protein FTSH INACTIVE PROTEASE 1)	FTSHI1 ARC1 At4g23940 T19F6.22 T32A16.10	946	140	AT4G23940_w1	1
864	AT4G24190	Q9STX5	ENPL_ARATH	reviewed	Endoplasmin homolog (Glucose-regulated protein 94 homolog) (GRP-94 homolog) (Heat shock protein 90-7) (AtHSP90.7) (AtHsp90-7) (Protein SHEPHERD)	HSP90-7 SHD At4g24190 T19F6.1 T22A6.20	823	134	AT4G24190_w1	2
1050	AT4G24220	Q9STX2	VEP1_ARATH	reviewed	3-oxo-Delta(4,5)-steroid 5-beta-reductase (EC 1.3.1.3) (Delta(4)-3-oxosteroid 5-beta-reductase) (Delta-4,5-steroid 5-beta-reductase) (At5beta-StR) (Progesterone 5-beta-reductase) (5beta-POR) (Protein VEIN PATTERNING 1)	VEP1 AWI31 At4g24220 T22A6.50	388	111	AT4G24220_w1	1
522	AT4G24280	Q9STW6	HSP7F_ARATH	reviewed	Heat shock 70 kDa protein 6, chloroplastic (Chloroplast heat shock protein 70-1) (cpHsc70-1) (Heat shock protein 70-6) (AtHsp70-6)	HSP70-6 CPHSC70-1 At4g24280 T22A6.110	718	132	AT4G24280_w1	1
246	AT4G24460	A1L4X0	CLT2_ARATH	reviewed	Protein CLT2, chloroplastic (CRT-like transporter 2) (Chloroquine-resistance transporter-like transporter 2)	CLT2 At4g24460 T22A6.290	431	72	AT4G24460_w1	1
547	AT4G24620	Q8H103	G6PIP_ARATH	reviewed	Glucose-6-phosphate isomerase 1, chloroplastic (GPI 1) (EC 5.3.1.9) (Phosphoglucose isomerase 1) (PGI 1) (Phosphohexose isomerase) (PHI)	PGI1 pgi2 pgi3 At4g24620 F22K18.180	613	121	AT4G24620_w1	1
610	AT4G24770	Q04836	CP31A_ARATH	reviewed	31 kDa ribonucleoprotein, chloroplastic (RNA-binding protein 1/2/3) (AtRBP33) (RNA-binding protein CP31A) (RNA-binding protein RNP-T) (RNA-binding protein cp31)	CP31A RBP31 RNPT At4g24770 F22K18.30	329	147	AT4G24770_w1	1
796	AT4G24810	Q67Y06	Q67Y06_ARATH	unreviewed	At4g24810 (Protein kinase superfamily protein) (mRNA, clone: RAFL25-20-E08)	At4g24810 F6I7.20 F6I7_20	438	119	AT4G24810_w1	3
1008	AT4G24820	Q93Y35	PSMD6_ARATH	reviewed	26S proteasome non-ATPase regulatory subunit 6 homolog (26S proteasome regulatory subunit RPN7) (AtRPN7) (26S proteasome regulatory subunit S10 homolog)	RPN7 At4g24820 F6I7.30	387	123	AT4G24820_w1	1
1483	AT4G24830	Q9SZX3	ASSY_ARATH	reviewed	Argininosuccinate synthase, chloroplastic (EC 6.3.4.5) (Citrulline--aspartate ligase)	At4g24830 F6I7.40	494	146	AT4G24830_w1	2
892	AT4G24920	P0DI74	S61G1_ARATH	reviewed	Protein transport protein Sec61 subunit gamma-1	SEC61G1 At4g24920 F13M23.60	69	42	AT4G24920_w1	1
1308	AT4G24930	Q9SW33	TL1Y_ARATH	reviewed	Thylakoid lumenal 17.9 kDa protein, chloroplastic	At4g24930 F13M23.70	225	99	AT4G24930_w1	1
77	AT4G25050	Q9SW21	ACP4_ARATH	reviewed	Acyl carrier protein 4, chloroplastic	ACP4 ACL1.4 At4g25050 F13M23.190	137	121	AT4G25050_w1	2
107	AT4G25080	Q9SW18	CHLM_ARATH	reviewed	Magnesium protoporphyrin IX methyltransferase, chloroplastic (EC 2.1.1.11)	CHLM At4g25080 F13M23.220	312	118	AT4G25080_w1	1
1379	AT4G25100	P21276	SODF1_ARATH	reviewed	Superoxide dismutase [Fe] 1, chloroplastic (EC 1.15.1.1) (Protein FE SUPEROXIDE DISMUTASE 1)	FSD1 SODB At4g25100 F13M23.240	212	160	AT4G25100_w1	2
142	AT4G25130	P54150	MSRA4_ARATH	reviewed	Peptide methionine sulfoxide reductase A4, chloroplastic (AtMSRA4) (EC 1.8.4.11) (Peptide-methionine (S)-S-oxide reductase) (Peptide Met(O) reductase) (Protein-methionine-S-oxide reductase)	MSR4 PMSR PMSR4 At4g25130 F13M23.270	258	128	AT4G25130_w1	1
17	AT4G25370	Q93WL3	CLPT1_ARATH	reviewed	ATP-dependent Clp protease ATP-binding subunit CLPT1, chloroplastic (nClpC-like protein)	CLPT1 CLPS1 At4g25370 T30C3.40	238	108	AT4G25370_w1	1
263	AT4G25450	Q8LPQ6	AB28B_ARATH	reviewed	ABC transporter B family member 28 (ABC transporter ABCB.28) (AtABCB28) (Non-intrinsic ABC protein 8) (TAP-related protein 1)	ABCB28 NAP8 At4g25450 M7J2.180	714	118	AT4G25450_w1	2
812	AT4G25570	Q8L856	ACFR1_ARATH	reviewed	Transmembrane ascorbate ferrireductase 1 (EC 1.16.5.1) (Cytochrome b561) (Artb561-1) (AtCytb561) (Protein b561A.tha5) (Tonoplast Cyt-b561) (TCytb)	CYB561A ACYB-2 CYB561B1 CYBASC1 At4g25570 M7J2.60	239	90	AT4G25570_w1	1
155	AT4G25650	Q8W496	PTC52_ARATH	reviewed	Protochlorophyllide-dependent translocon component 52, chloroplastic (ACD1-like protein) (Protein TIC 55-IV) (Translocon at the inner envelope membrane of chloroplasts 55-IV)	PTC52 ACD1-like TIC55-IV At4g25650 L73G19.30	559	110	AT4G25650_w1	1
1425	AT4G25740	Q9SW09	RS101_ARATH	reviewed	40S ribosomal protein S10-1	RPS10A At4g25740 F14M19.20	177	133	AT4G25740_w1	2
1387	AT4G26530	O65581	ALFC5_ARATH	reviewed	Fructose-bisphosphate aldolase 5, cytosolic (AtFBA5) (EC 4.1.2.13)	FBA5 At4g26530 M3E9.40	358	146	AT4G26530_w1	1
411	AT4G26670	Q94EH2	TI222_ARATH	reviewed	Chloroplastic import inner membrane translocase subunit TIM22-2 (Hypothetical outer plastid envelope protein of 20 kDa) (Hypothetical protein 20)	TIM22-2 HP20 At4g26670 F10M23.10	210	97	AT4G26670_w1	1
1299	AT4G26900	Q9SZ30	HIS4_ARATH	reviewed	Imidazole glycerol phosphate synthase hisHF, chloroplastic (IGP synthase) (IGPS) (ImGP synthase) (Protein HISTIDINE BIOSYNTHESIS 4) [Includes: Glutamine amidotransferase (EC 2.4.2.-); Cyclase (EC 4.1.3.-)]	HISN4 At4g26900 F10M23.240	592	145	AT4G26900_w1	1
56	AT4G27070	P25269	TRBP2_ARATH	reviewed	Tryptophan synthase beta chain 2, chloroplastic (EC 4.2.1.20)	TSB2 At4g27070 T24A18.20	475	142	AT4G27070_w1	1
962	AT4G27090	Q9T043	RL142_ARATH	reviewed	60S ribosomal protein L14-2	RPL14B At4g27090 T24A18.40	134	104	AT4G27090_w1	1
121	AT4G27440	P21218	PORB_ARATH	reviewed	Protochlorophyllide reductase B, chloroplastic (PCR B) (EC 1.3.1.33) (NADPH-protochlorophyllide oxidoreductase B) (POR B)	PORB At4g27440 F27G19.40	401	168	AT4G27440_w1	1
777	AT4G27520	Q9T076	ENL2_ARATH	reviewed	Early nodulin-like protein 2 (Phytocyanin-like protein)	At4g27520 T29A15.10	349	115	AT4G27520_w1	1
757	AT4G27680	Q9T090	Q9T090_ARATH	unreviewed	26S proteasome regulatory particle chain RPT6-like protein (P-loop containing nucleoside triphosphate hydrolases superfamily protein)	At4g27680 T29A15.170 T29A15_170	398	137	AT4G27680_w1	1
360	AT4G27700	Q94A65	STR14_ARATH	reviewed	Rhodanese-like domain-containing protein 14, chloroplastic (Sulfurtransferase 14) (AtStr14)	At4g27700 T29A15.190	224	99	AT4G27700_w1	1
403	AT4G27990	Q9SUE0	YMG12_ARATH	reviewed	YlmG homolog protein 1-2, chloroplastic (AtYLMG1-2) (YGGT family protein YLMG1-2)	YLMG1-2 YGGT-B At4g27990 T13J8.100	218	99	AT4G27990_w1	1
853	AT4G28000	F4JKF8	F4JKF8_ARATH	unreviewed	P-loop containing nucleoside triphosphate hydrolases superfamily protein	At4g28000 T13J8.110 T13J8_110	830	59	AT4G28000_w1	1
256	AT4G28210	Q9M0I6	Q9M0I6_ARATH	unreviewed	At4g28210 (Embryo defective 1923)	EMB1923 embryo defective 1923 At4g28210 F26K10.90 F26K10_90	348	103	AT4G28210_w1	1
1553	AT4G28440	O49453	Y4844_ARATH	reviewed	Uncharacterized protein At4g28440	At4g28440 F20O9.120	153	112	AT4G28440_w1	1
951	AT4G28730	Q8GWS0	GRXC5_ARATH	reviewed	Glutaredoxin-C5, chloroplastic (AtGrxC5)	GRXC5 At4g28730 F16A16.160	174	101	AT4G28730_w1	1
686	AT4G28750	Q9S831	PSAE1_ARATH	reviewed	Photosystem I reaction center subunit IV A, chloroplastic (PSI-E A)	PSAE1 At4g28750 F16A16.140	143	121	AT4G28750_w1	1
1194	AT4G29010	Q9ZPI6	AIM1_ARATH	reviewed	Peroxisomal fatty acid beta-oxidation multifunctional protein AIM1 (Protein ABNORMAL INFLORESCENCE MERISTEM 1) (AtAIM1) [Includes: Enoyl-CoA hydratase/3-2-trans-enoyl-CoA isomerase/3-hydroxybutyryl-CoA epimerase (EC 4.2.1.17) (EC 5.1.2.3) (EC 5.3.3.8); 3-hydroxyacyl-CoA dehydrogenase (EC 1.1.1.35)]	AIM1 At4g29010 F19B15.40	721	141	AT4G29010_w1	1
619	AT4G29060	Q9SZD6	Q9SZD6_ARATH	unreviewed	Elongation factor Ts, mitochondrial (EF-Ts) (EF-TsMt)	emb2726 EFTS embryo defective 2726 At4g29060 F19B15.90 F19B15_90	953	153	AT4G29060_w1	2
392	AT4G29130	Q42525	HXK1_ARATH	reviewed	Hexokinase-1 (EC 2.7.1.1) (Protein GLUCOSE INSENSITIVE 2)	HXK1 GIN2 At4g29130 F19B15.160	496	148	AT4G29130_w1	1
1400	AT4G29670	Q8LCT3	TRL22_ARATH	reviewed	Thioredoxin-like 2-2, chloroplastic (Atypical cysteine/histidine-rich thioredoxin 2) (AtACHT2)	At4g29670 T16L4.180	236	113	AT4G29670_w1	1
1362	AT4G29840	Q9S7B5	THRC1_ARATH	reviewed	Threonine synthase 1, chloroplastic (EC 4.2.3.1) (Protein METHIONINE OVER-ACCUMULATOR 2)	TS1 MTO2 At4g29840 F27B13.80	526	142	AT4G29840_w1	1
764	AT4G30190	P19456	PMA2_ARATH	reviewed	ATPase 2, plasma membrane-type (EC 3.6.3.6) (Proton pump 2)	AHA2 At4g30190 F9N11.40	948	177	AT4G30190_w1	2
89	AT4G30580	Q8GXU8	LPAT1_ARATH	reviewed	1-acyl-sn-glycerol-3-phosphate acyltransferase 1, chloroplastic (EC 2.3.1.51) (Lysophosphatidyl acyltransferase 1) (Protein EMBRYO DEFECTIVE 1995)	LPAT1 ATS2 EMB1995 LPAAT1 At4g30580 F17I23.80	356	107	AT4G30580_w1	1
1610	AT4G30620	Q9M098	EBFC1_ARATH	reviewed	Nucleoid-associated protein At4g30620, chloroplastic	At4g30620 F17I23.40	180	115	AT4G30620_w1	1
85	AT4G30950	P46312	FAD6C_ARATH	reviewed	Omega-6 fatty acid desaturase, chloroplastic (EC 1.14.19.23)	FAD6 FADC At4g30950 F6I18.140	448	146	AT4G30950_w1	1
1007	AT4G31300	Q8LD27	PSB6_ARATH	reviewed	Proteasome subunit beta type-6 (EC 3.4.25.1) (20S proteasome beta subunit A-1) (Proteasome component D) (Proteasome subunit beta type-1)	PBA1 PRCD At4g31300 F8F16.120	233	119	AT4G31300_w1	2
1474	AT4G31390	Q8RWG1	AB1K1_ARATH	reviewed	Protein ACTIVITY OF BC1 COMPLEX KINASE 1, chloroplastic (ABC1-LIKE KINASE 1) (EC 2.7.-.-) (EC 2.7.11.1) (Protein ABC1-LIKE KINASE RELATED TO CHLOROPHYLL DEGRADATION AND OXIDATIVE STRESS 1) (AtACDO1) (Protein BLEACHING AND DWARF IN RED LIGHT 1) (Protein PROTON GRADIENT REGULATION 6)	ABC1K1 ACDO1 BDR1 PGR6 At4g31390 F3L17.6	682	113	AT4G31390_w1	1
873	AT4G31500	O65782	C83B1_ARATH	reviewed	Cytochrome P450 83B1 (EC 1.14.14.45) (Protein ALTERED TRYPTOPHAN REGULATION 4) (Protein RED ELONGATED 1) (Protein SUPERROOT 2)	CYP83B1 ATR4 RED1 RNT1 RUNT1 SUR2 At4g31500 F3L17.70	499	136	AT4G31500_w1	1
1523	AT4G31530	Q8GYZ0	Q8GYZ0_ARATH	unreviewed	At4g31530 (NAD(P)-binding Rossmann-fold superfamily protein)	At4g31530 At4g31530/F3L17_100 F3L17.100 F3L17_100	324	118	AT4G31530_w1	2
90	AT4G31780	O81770	MGDG1_ARATH	reviewed	Monogalactosyldiacylglycerol synthase 1, chloroplastic (AtMGD1) (EC 2.4.1.46) (MGDG synthase type A)	MGD1 MGDA At4g31780 F28M20.30	533	120	AT4G31780_w1	1
532	AT4G31990	P46248	AAT5_ARATH	reviewed	Aspartate aminotransferase, chloroplastic (EC 2.6.1.1) (Transaminase A)	ASP5 AAT1 AAT3 At4g31990 F10N7.200	453	145	AT4G31990_w1	3
1268	AT4G32150	O49377	VA711_ARATH	reviewed	Vesicle-associated membrane protein 711 (AtVAMP711) (v-SNARE synaptobrevin 7C) (AtVAMP7C)	VAMP711 VAMP7C At4g32150 F10N7.40	219	141	AT4G32150_w1	1
390	AT4G32250	Q8RWX4	Q8RWX4_ARATH	unreviewed	AT4g32250/F10M6_110 (Protein kinase superfamily protein)	At4g32250 F10M6.110 F10M6_110	611	139	AT4G32250_w1	1
661	AT4G32260	Q42139	Q42139_ARATH	unreviewed	AT4g32260/F10M6_100 (ATP synthase beta chain (Subunit II)) (EC 3.6.1.34) (ATPase, F0 complex, subunit B/B', bacterial/chloroplast) (H+-transporting ATP synthase chain 9-like protein) (H+-transporting ATP synthase chain9 - like protein)	PDE334 atpG PIGMENT DEFECTIVE 334 At4g32260 F10M6.100 F10M6_100	219	147	AT4G32260_w1	1
290	AT4G32400	Q9SUV1	BRT1_ARATH	reviewed	Adenine nucleotide transporter BT1, chloroplastic/mitochondrial (Protein BRITTLE 1 homolog) (AtBT1) (Protein EMBRYO DEFECTIVE 104) (Protein EMBRYO DEFECTIVE 42) (Protein SODIUM HYPERSENSITIVE 1)	BT1 EMB104 EMB42 SHS1 At4g32400 F8B4.100	392	116	AT4G32400_w1	1
1174	AT4G32470	Q9SUU5	QCR71_ARATH	reviewed	Cytochrome b-c1 complex subunit 7-1 (Complex III subunit VII)	QCR7-1 At4g32470 F8B4.170	122	110	AT4G32470_w1	2
976	AT4G32520	Q94JQ3	GLYP3_ARATH	reviewed	Serine hydroxymethyltransferase 3, chloroplastic (AtSHMT3) (EC 2.1.2.1) (Glycine hydroxymethyltransferase 3) (Serine methylase 3)	SHM3 SHMT3 At4g32520 F8B4.220	529	108	AT4G32520_w1	1
126	AT4G32770	Q94FY7	TOCC_ARATH	reviewed	Tocopherol cyclase, chloroplastic (EC 5.5.1.24) (Sucrose export defective 1) (Vitamin E pathway gene 1 protein)	VTE1 SXD1 At4g32770 F4D11.30	488	99	AT4G32770_w1	1
790	AT4G32900	F4JV77	F4JV77_ARATH	unreviewed	Peptidyl-tRNA hydrolase II (PTH2) family protein	At4g32900 F26P21.20 F26P21_20	193	53	AT4G32900_w1	2
996	AT4G33090	Q8VZH2	APM1_ARATH	reviewed	Aminopeptidase M1 (EC 3.4.11.2) (Alpha-aminoacylpeptide hydrolase)	APM1 At4g33090 F4I10_20	879	114	AT4G33090_w1	1
149	AT4G33350	Q9SZB2	TIC22_ARATH	reviewed	Protein TIC 22, chloroplastic (Translocon at the inner envelope membrane of chloroplasts 22) (AtTIC22)	TIC22 TIC22-IV At4g33350 F17M5.110	268	94	AT4G33350_w1	1
811	AT4G33360	Q9SZB3	Q9SZB3_ARATH	unreviewed	NAD(P)-binding Rossmann-fold superfamily protein	FLDH farnesol dehydrogenase At4g33360 F17M5.120 F17M5_120	344	131	AT4G33360_w1	3
264	AT4G33460	Q8H1R4	AB10I_ARATH	reviewed	ABC transporter I family member 10 (ABC transporter ABCI.10) (AtABCI10) (Non-intrinsic ABC protein 13) (Protein EMBRYO DEFECTIVE 2751)	ABCI10 EMB2751 NAP13 At4g33460 F17M5.220	271	119	AT4G33460_w1	1
1497	AT4G33510	Q00218	AROG_ARATH	reviewed	Phospho-2-dehydro-3-deoxyheptonate aldolase 2, chloroplastic (EC 2.5.1.54) (3-deoxy-D-arabino-heptulosonate 7-phosphate synthase 2) (DAHP synthase 2) (Phospho-2-keto-3-deoxyheptonate aldolase 2)	DHS2 At4g33510 F17M5.270	507	143	AT4G33510_w1	2
271	AT4G33520	Q9SZC9	HMA6_ARATH	reviewed	Copper-transporting ATPase PAA1, chloroplastic (EC 3.6.3.54) (Protein HEAVY METAL ATPASE 6) (Protein glucose insensitive root 1)	PAA1 GIR1 HMA6 At4g33520 F17M5.280 T16L1.10	949	148	AT4G33520_w1	2
819	AT4G33625	Q8GXK1	Q8GXK1_ARATH	unreviewed	At4g33625 (Vacuole protein)	At4g33625	200	104	AT4G33625_w1	2
1335	AT4G33680	Q93ZN9	DAPAT_ARATH	reviewed	LL-diaminopimelate aminotransferase, chloroplastic (AtDAP-AT) (DAP-AT) (DAP-aminotransferase) (LL-DAP-aminotransferase) (EC 2.6.1.83) (Protein ABERRANT GROWTH AND DEATH 2)	DAP AGD2 At4g33680 T16L1.170	461	114	AT4G33680_w1	1
535	AT4G34200	O49485	SERA1_ARATH	reviewed	D-3-phosphoglycerate dehydrogenase 1, chloroplastic (EC 1.1.1.95) (Protein EMBRYO SAC DEVELOPMENT ARREST 9)	PGDH1 EDA9 At4g34200 F10M10.7	603	142	AT4G34200_w1	1
59	AT4G34240	Q8W033	AL3I1_ARATH	reviewed	Aldehyde dehydrogenase family 3 member I1, chloroplastic (AtALDH3) (Ath-ALDH3) (EC 1.2.1.3)	ALDH3I1 ALDH3 At4g34240 F10M10.10	550	116	AT4G34240_w1	2
966	AT4G34450	Q0WW26	COPG_ARATH	reviewed	Coatomer subunit gamma (Gamma-coat protein) (Gamma-COP)	At4g34450 T4L20.30	886	98	AT4G34450_w1	1
235	AT4G34620	O65686	RS16A_ARATH	reviewed	30S ribosomal protein S16-1, chloroplastic (Small subunit ribosomal protein 16)	RPS16-1 S16-2 SSR16 At4g34620 T4L20.200	113	136	AT4G34620_w1	1
1301	AT4G34740	Q9STG9	ASE2_ARATH	reviewed	Amidophosphoribosyltransferase 2, chloroplastic (AtATase2) (AtPURF2) (PRPP2) (EC 2.4.2.14) (Glutamine phosphoribosylpyrophosphate amidotransferase 2) (AtGPRAT2) (Protein CHLOROPLAST IMPORT APPARATUS 1) (Protein DIFFERENTIAL DEVELOPMENT OF VASCULAR ASSOCIATED CELLS)	ASE2 CIA1 DOV1 GPRAT2 PURF2 At4g34740 T4L20.320	561	135	AT4G34740_w1	1
971	AT4G34830	Q0WLC6	PP349_ARATH	reviewed	Pentatricopeptide repeat-containing protein MRL1, chloroplastic (Protein MATURATION OF RBCL 1) (AtMRL1)	MRL1 At4g34830/At4g34820 T11I11.70/T11I11.60	1089	76	AT4G34830_w1	1
1009	AT4G34870	Q42406	CP18D_ARATH	reviewed	Peptidyl-prolyl cis-trans isomerase CYP18-4 (PPIase CYP18-4) (EC 5.2.1.8) (Cyclophilin of 18 kDa 4) (Cyclophilin-1) (Rotamase cyclophilin-5)	CYP18-4 43H1 CYP1 CYPA ROC5 At4g34870 T11I11.110	172	134	AT4G34870_w1	1
483	AT4G35000	Q42564	APX3_ARATH	reviewed	L-ascorbate peroxidase 3 (AtAPx03) (EC 1.11.1.11)	APX3 APX APXIII At4g35000 M4E13.60	287	127	AT4G35000_w1	1
1605	AT4G35090	P25819	CATA2_ARATH	reviewed	Catalase-2 (EC 1.11.1.6)	CAT2 CAT At4g35090 M4E13.140	492	167	AT4G35090_w1	2
493	AT4G35100	P93004	PIP27_ARATH	reviewed	Aquaporin PIP2-7 (Plasma membrane intrinsic protein 2-7) (AtPIP2;7) (Plasma membrane intrinsic protein 3) (Salt stress-induced major intrinsic protein)	PIP2-7 PIP3 SIMIP At4g35100 M4E13.150	280	155	AT4G35100_w1	1
652	AT4G35250	O65502	O65502_ARATH	unreviewed	AT4g35250/F23E12_190 (NAD(P)-binding Rossmann-fold superfamily protein)	HCF244 At4g35250 F23E12.190 F23E12_190	395	131	AT4G35250_w1	1
1257	AT4G35300	Q8LPQ8	MSSP2_ARATH	reviewed	Monosaccharide-sensing protein 2 (Sugar transporter MSSP2)	MSSP2 At4g35300 F23E12.140	729	114	AT4G35300_w1	2
447	AT4G35860	Q38922	RAB1B_ARATH	reviewed	Ras-related protein RABB1b (AtRABB1b) (Ras-related protein GB2) (AtGB2) (Ras-related protein Rab2C) (AtRab2C)	RABB1B GB2 RAB2C At4g35860 F4B14.130	211	138	AT4G35860_w1	1
888	AT4G36220	Q42600	C84A1_ARATH	reviewed	Cytochrome P450 84A1 (EC 1.14.-.-) (Ferulate-5-hydroxylase) (F5H)	CYP84A1 FAH1 At4g36220 F23E13.110	520	143	AT4G36220_w1	1
51	AT4G36530	O23227	O23227_ARATH	unreviewed	Alpha/beta-Hydrolases superfamily protein	C7A10.830 AP22.96 AP22_96 At4g36530	378	140	AT4G36530_w1	2
780	AT4G36750	O23207	FQRL2_ARATH	reviewed	Probable NAD(P)H dehydrogenase (quinone) FQR1-like 2 (EC 1.6.5.2)	At4g36750 C7A10.610	273	124	AT4G36750_w1	1
1414	AT4G37200	O23166	TR164_ARATH	reviewed	Thioredoxin-like protein HCF164, chloroplastic (Protein HIGH CHLOROPHYLL FLUORESCENCE 164)	HCF164 At4g37200 C7A10.160	261	128	AT4G37200_w1	1
269	AT4G37270	Q9M3H5	HMA1_ARATH	reviewed	Probable cadmium/zinc-transporting ATPase HMA1, chloroplastic (EC 3.6.3.3) (EC 3.6.3.5) (Protein HEAVY METAL ATPASE 1)	HMA1 At4g37270 AP22.4 C7A10.90	819	157	AT4G37270_w1	1
1164	AT4G37930	Q9SZJ5	GLYM1_ARATH	reviewed	Serine hydroxymethyltransferase 1, mitochondrial (AtSHMT1) (EC 2.1.2.1) (Glycine hydroxymethyltransferase 1) (Serine Transhydroxymethyltransferase) (STM) (Serine methylase 1)	SHM1 SHMT1 STM At4g37930 F20D10.50	517	133	AT4G37930_w1	1
1065	AT4G38350	F4JTN1	F4JTN1_ARATH	unreviewed	Patched family protein	At4g38350 F22I13.120 F22I13_120	1297	54	AT4G38350_w1	2
1134	AT4G38380	Q9SVE7	DTX45_ARATH	reviewed	Protein DETOXIFICATION 45, chloroplastic (AtDTX45) (Multidrug and toxic compound extrusion protein 45) (MATE protein 45)	DTX45 At4g38380 F22I13.150	560	92	AT4G38380_w1	1
1438	AT4G38460	Q39108	GGR_ARATH	reviewed	Heterodimeric geranylgeranyl pyrophosphate synthase small subunit, chloroplastic	GGR At4g38460 F20M13.20	326	113	AT4G38460_w1	1
512	AT4G38510	Q9SZN1	VATB2_ARATH	reviewed	V-type proton ATPase subunit B2 (V-ATPase subunit B2) (Vacuolar H(+)-ATPase subunit B isoform 2) (Vacuolar proton pump subunit B2)	VHA-B2 At4g38510 F20M13.70	487	136	AT4G38510_w1	2
571	AT4G38970	Q944G9	ALFP2_ARATH	reviewed	Fructose-bisphosphate aldolase 2, chloroplastic (AtFBA2) (EC 4.1.2.13)	FBA2 At4g38970 F19H22.70	398	111	AT4G38970_w1	2
1135	AT4G39030	Q945F0	DTX47_ARATH	reviewed	Protein DETOXIFICATION 47, chloroplastic (AtDTX47) (Multidrug and toxic compound extrusion protein 47) (MATE protein 47) (Protein ENHANCED DISEASE SUSCEPTIBILITY 5) (Protein EDS5) (Protein IMPORTANT FOR THE ARR PATHWAY 1) (Protein IAP1) (Protein SALICYLIC ACID INDUCTION DEFICIENT 1) (Protein SID1) (Protein SUSCEPTIBLE TO CORONATINE-DEFICIENT PST DC3000 3) (Protein SCORD3)	DTX47 EDS5 IAP1 SCORD3 SID1 At4g39030 F19H22.130	543	116	AT4G39030_w1	1
509	AT4G39080	Q8W4S4	VHAA3_ARATH	reviewed	V-type proton ATPase subunit a3 (V-ATPase subunit a3) (V-type proton ATPase 95 kDa subunit a isoform 3) (V-ATPase 95 kDa isoform a3) (Vacuolar H(+)-ATPase subunit a isoform 3) (Vacuolar proton pump subunit a3) (Vacuolar proton translocating ATPase 95 kDa subunit a isoform 3)	VHA-a3 At4g39080 F19H22.180	821	111	AT4G39080_w1	1
296	AT4G39460	Q94AG6	SAMC1_ARATH	reviewed	S-adenosylmethionine carrier 1, chloroplastic/mitochondrial (S-adenosylmethionine transporter 1) (AtSAMT1)	SAMC1 SAMT1 At4g39460 F23K16.90	325	114	AT4G39460_w1	1
28	AT4G39960	Q940V1	Q940V1_ARATH	unreviewed	AT4g39960/T5J17_130 (Molecular chaperone Hsp40/DnaJ family protein)	DJA5 DNA J protein A5 At4g39960 T5J17.130 T5J17_130	447	142	AT4G39960_w1	1
1143	AT4G39970	Q680K2	GPPL1_ARATH	reviewed	Haloacid dehalogenase-like hydrolase domain-containing protein At4g39970 (EC 3.1.3.-)	At4g39970 T5J17.140	316	104	AT4G39970_w1	1
815	AT4G39980	P29976	AROF_ARATH	reviewed	Phospho-2-dehydro-3-deoxyheptonate aldolase 1, chloroplastic (EC 2.5.1.54) (3-deoxy-D-arabino-heptulosonate 7-phosphate synthase 1) (DAHP synthase 1) (Phospho-2-keto-3-deoxyheptonate aldolase 1)	DHS1 At4g39980 T5J17.150	525	137	AT4G39980_w1	1
95	AT5G01220	Q8S4F6	SQD2_ARATH	reviewed	Sulfoquinovosyl transferase SQD2 (EC 2.4.1.-) (Protein SULFOQUINOVOSYLDIACYLGLYCEROL 2) (Sulfolipid synthase SQD2) (UDP-sulfoquinovose: diacylglycerol alpha-sulfoquinovosyltransferase SQD2)	SQD2 At5g01220 F7J8.200	510	107	AT5G01220_w1	1
291	AT5G01500	Q9M024	TAAC_ARATH	reviewed	Thylakoid ADP,ATP carrier protein, chloroplastic (Thylakoid ADP/ATP translocase)	TAAC At5g01500 F7A7.20	415	117	AT5G01500_w1	1
677	AT5G01530	Q07473	CB4A_ARATH	reviewed	Chlorophyll a-b binding protein CP29.1, chloroplastic (LHCB4.1) (LHCII protein 4.1)	LHCB4.1 At5g01530 F7A7_50	290	141	AT5G01530_w1	1
156	AT5G01590	Q7Y1W1	TIC56_ARATH	reviewed	Protein TIC 56, chloroplastic (Translocon at the inner envelope membrane of chloroplasts 56) (AtTIC56)	TIC56 At5g01590 F7A7_110	527	82	AT5G01590_w1	1
1395	AT5G01600	Q39101	FRI1_ARATH	reviewed	Ferritin-1, chloroplastic (AtFer1) (EC 1.16.3.1)	FER1 At5g01600 F7A7.120	255	143	AT5G01600_w1	1
1076	AT5G01750	Q9LZX1	LOR15_ARATH	reviewed	Protein LURP-one-related 15	At5g01750 T20L15.20	217	96	AT5G01750_w1	1
1355	AT5G02160	Q9FPH2	Q9FPH2_ARATH	unreviewed	AT5g02160 (Transmembrane protein)	At5g02160 At5g02160/T7H20_210	129	97	AT5G02160_w1	1
1583	AT5G02490	P22954	MD37D_ARATH	reviewed	Probable mediator of RNA polymerase II transcription subunit 37c (Heat shock 70 kDa protein 2) (Heat shock cognate 70 kDa protein 2) (Heat shock cognate protein 70-2) (AtHsc70-2) (Heat shock protein 70-2) (AtHsp70-2)	MED37D HSC70-2 HSC70-G8 HSP70-2 MED37_3 At5g02490 T22P11.80	653	154	AT5G02490_w1	1
489	AT5G02500	P22953	MD37E_ARATH	reviewed	Probable mediator of RNA polymerase II transcription subunit 37e (Heat shock 70 kDa protein 1) (Heat shock cognate 70 kDa protein 1) (Heat shock cognate protein 70-1) (AtHsc70-1) (Heat shock protein 70-1) (AtHsp70-1) (Protein EARLY-RESPONSIVE TO DEHYDRATION 2)	MED37E ERD2 HSC70-1 HSP70-1 MED37_4 At5g02500 T22P11.90	651	168	AT5G02500_w1	2
974	AT5G02590	Q8LEV0	Q8LEV0_ARATH	unreviewed	Tetratricopeptide repeat (TPR)-like superfamily protein	At5g02590 T22P11.180 T22P11_180	326	116	AT5G02590_w1	1
280	AT5G02940	Q8VZM7	POLL1_ARATH	reviewed	Putative ion channel POLLUX-like 1	At5g02940 F9G14.250	813	94	AT5G02940_w1	1
743	AT5G03100	Q501G5	FB250_ARATH	reviewed	F-box protein At5g03100	At5g03100 F15A17.130 MOK16.1	307	81	AT5G03100_w1	1
180	AT5G03880	Q940I2	Q940I2_ARATH	unreviewed	Thioredoxin family protein	MED24.18 MED24_18 At5g03880	339	122	AT5G03880_w1	1
53	AT5G03900	Q8GW20	Y5390_ARATH	reviewed	Uncharacterized protein At5g03900, chloroplastic	At5g03900 F8F6_110 MED24.20	523	93	AT5G03900_w1	1
261	AT5G03910	Q9LZB8	AB29B_ARATH	reviewed	ABC transporter B family member 29, chloroplastic (ABC transporter ABCB.29) (AtABCB29) (ABC2 homolog 12)	ABCB29 ATH12 At5g03910 F8F6.120	634	112	AT5G03910_w1	1
1332	AT5G03940	P37107	SR54C_ARATH	reviewed	Signal recognition particle 54 kDa protein, chloroplastic (54 chloroplast protein) (54CP) (SRP54) (cpSRP54) (FFC)	FFC CPSRP54 At5g03940 F8F6_150	564	152	AT5G03940_w1	1
548	AT5G04140	Q9ZNZ7	GLTB1_ARATH	reviewed	Ferredoxin-dependent glutamate synthase 1, chloroplastic/mitochondrial (EC 1.4.7.1) (Fd-GOGAT 1)	GLU1 GLS1 At5g04140 F21E1_60	1622	171	AT5G04140_w1	1
1080	AT5G04430	Q9LZ82	BTR1_ARATH	reviewed	Protein BTR1 (Binding to ToMV RNA 1)	BTR1 At5g04430 T32M21_30	313	125	AT5G04430_w1	1
1492	AT5G04440	Q500X2	Q500X2_ARATH	unreviewed	At5g04440 (RAP release 2, galactose-binding-like domain protein, putative (DUF1997))	At5g04440 T19N18.1	255	92	AT5G04440_w1	1
891	AT5G04490	Q9LZ76	PHYK1_ARATH	reviewed	Phytol kinase 1, chloroplastic (EC 2.7.1.182) (Vitamin E pathway gene 5 protein)	VTE5 At5g04490 T32M21_90	304	92	AT5G04490_w1	1
533	AT5G04590	Q9LZ66	SIR_ARATH	reviewed	Assimilatory sulfite reductase (ferredoxin), chloroplastic (AtSiR) (EC 1.8.7.1) (Sulfite reductase (ferredoxin))	SIR At5g04590 T32M21.190	642	116	AT5G04590_w1	1
1139	AT5G04740	Q9LZ23	ACR12_ARATH	reviewed	ACT domain-containing protein ACR12 (Protein ACT DOMAIN REPEATS 12)	ACR12 At5g04740 MUK11.6 T1E3.100	301	117	AT5G04740_w1	2
171	AT5G04830	Q9FMC7	Q9FMC7_ARATH	unreviewed	Nuclear transport factor 2 (NTF2) family protein	MUK11.15 MUK11_15 At5g04830	178	110	AT5G04830_w1	1
179	AT5G04900	Q8LEU3	NOL_ARATH	reviewed	Chlorophyll(ide) b reductase NOL, chloroplastic (EC 1.1.1.294) (Protein NON-YELLOW COLORING 1-LIKE) (AtNOL) (Protein NYC1-LIKE) (Short-chain dehydrogenase/reductase NOL)	NOL At5g04900 MUG13.25	348	110	AT5G04900_w1	1
1274	AT5G04990	Q9FF75	SUN1_ARATH	reviewed	SUN domain-containing protein 1 (AtSUN1)	SUN1 At5g04990 MUG13.15	471	110	AT5G04990_w1	1
413	AT5G05000	Q38906	TOC34_ARATH	reviewed	Translocase of chloroplast 34, chloroplastic (AtToc34) (EC 3.6.5.-) (34 kDa chloroplast outer envelope protein) (GTP-binding protein OEP34) (Plastid protein import 3)	TOC34 OEP34 PPI3 At5g05000 MUG13.14	313	143	AT5G05000_w1	1
837	AT5G05580	P48622	FAD3D_ARATH	reviewed	Temperature-sensitive sn-2 acyl-lipid omega-3 desaturase (ferredoxin), chloroplastic (EC 1.14.19.35) (Temperature-sensitive omega-3 fatty acid desaturase 8, chloroplastic)	FAD8 At5g05580 MOP10.12	435	130	AT5G05580_w1	2
1406	AT5G05740	Q9FFK3	EGY2_ARATH	reviewed	Probable zinc metalloprotease EGY2, chloroplastic (EC 3.4.24.-) (Protein ETHYLENE-DEPENDENT GRAVITROPISM-DEFICIENT AND YELLOW-GREEN 2)	EGY2 At5g05740 MJJ3.15	556	94	AT5G05740_w1	3
249	AT5G06220	F4K2D7	F4K2D7_ARATH	unreviewed	LETM1-like protein	MBL20.10 MBL20_10 At5g06220	909	45	AT5G06220_w1	2
600	AT5G06290	Q9C5R8	BAS1B_ARATH	reviewed	2-Cys peroxiredoxin BAS1-like, chloroplastic (2-Cys Prx B) (2-Cys peroxiredoxin B) (EC 1.11.1.15) (Thiol-specific antioxidant protein B)	At5g06290 MHF15.19	273	120	AT5G06290_w1	1
1242	AT5G06320	Q9FNH6	NHL3_ARATH	reviewed	NDR1/HIN1-like protein 3	NHL3 At5g06320 MHF15.16	231	103	AT5G06320_w1	1
177	AT5G06430	Q9FNG5	Q9FNG5_ARATH	unreviewed	At5g06430 (Thioredoxin superfamily protein)	MHF15.5 MHF15_5 At5g06430	194	123	AT5G06430_w1	1
1412	AT5G06690	Q9FG36	TRL31_ARATH	reviewed	Thioredoxin-like 3-1, chloroplastic (Thioredoxin WCRKC-1)	WCRKC1 At5g06690 MPH15.4	210	118	AT5G06690_w1	2
1052	AT5G08050	Q9SD79	Q9SD79_ARATH	unreviewed	Wiskott-aldrich syndrome family protein, putative (DUF1118)	F13G24.250 At5g08050 T22D6.3	158	109	AT5G08050_w1	1
589	AT5G08280	Q43316	HEM3_ARATH	reviewed	Porphobilinogen deaminase, chloroplastic (PBG) (EC 2.5.1.61) (Hydroxymethylbilane synthase) (HMBS) (Pre-uroporphyrinogen synthase) (Protein RUGOSA1)	HEMC RUG1 At5g08280 F8L15_10	382	147	AT5G08280_w1	1
1170	AT5G08530	Q9FNN5	NDUV1_ARATH	reviewed	NADH dehydrogenase [ubiquinone] flavoprotein 1, mitochondrial (EC 1.6.5.3) (EC 1.6.99.3)	At5g08530 MAH20.9	486	95	AT5G08530_w1	1
377	AT5G08540	Q93VT6	Q93VT6_ARATH	unreviewed	Ribosomal RNA small subunit methyltransferase J	MAH20.10 MAH20_10 At5g08540	346	103	AT5G08540_w1	1
1506	AT5G08650	Q9FNM5	GUFP_ARATH	reviewed	Translation factor GUF1 homolog, chloroplastic (EC 3.6.5.-) (Elongation factor 4 homolog) (EF-4) (GTPase GUF1 homolog) (Ribosomal back-translocase)	At5g08650 T2K12.1	681	110	AT5G08650_w1	1
1468	AT5G08670	P83483	ATPBM_ARATH	reviewed	ATP synthase subunit beta-1, mitochondrial (EC 3.6.3.14)	At5g08670 T2K12.11	556	144	AT5G08670_w1	1
1625	AT5G08680	Q9C5A9	ATPBO_ARATH	reviewed	ATP synthase subunit beta-3, mitochondrial (EC 3.6.3.14)	At5g08680 T2K12.16	559	131	AT5G08680_w1	1
644	AT5G08740	Q8GXR9	NDC1_ARATH	reviewed	Alternative NAD(P)H-ubiquinone oxidoreductase C1, chloroplastic/mitochondrial (EC 1.6.5.9) (Alternative NADH dehydrogenase NDC1) (Demethylphylloquinone reductase NDC1) (EC 1.6.5.12) (NADH:ubiquinone reductase (non-electrogenic) NDC1)	NDC1 At5g08740 T2K12.12 T2K12_90	519	109	AT5G08740_w1	1
586	AT5G09650	Q9LXC9	IPYR6_ARATH	reviewed	Soluble inorganic pyrophosphatase 6, chloroplastic (EC 3.6.1.1) (Inorganic pyrophosphatase 6) (Pyrophosphate phospho-hydrolase 6) (PPase 6)	PPA6 PPA At5g09650 F17I14.160	300	111	AT5G09650_w1	1
475	AT5G09660	Q9ZP05	MDHX2_ARATH	reviewed	Malate dehydrogenase 2, peroxisomal (EC 1.1.1.37) (Microbody NAD-dependent malate dehydrogenase) (mbNAD-MDH) (Peroxisomal NAD-dependent malate dehydrogenase 2) (pxNAD-MDH2) (Peroxisomal malate dehydrogenase 2) (Peroxisomal MDH2)	PMDH2 At5g09660 F17I14_150 MTH16.8	354	151	AT5G09660_w1	4
450	AT5G09810	P53492	ACT7_ARATH	reviewed	Actin-7 (Actin-2)	ACT7 At5g09810 MYH9.2	377	131	AT5G09810_w1	1
364	AT5G09995	Q8GW90	Q8GW90_ARATH	unreviewed	Transmembrane protein	At5g09995	205	93	AT5G09995_w1	3
838	AT5G10050	Q147P9	Q147P9_ARATH	unreviewed	At5g10050 (NAD(P)-binding Rossmann-fold superfamily protein)	At5g10050 T31P16.40 T31P16_40	279	111	AT5G10050_w1	1
1629	AT5G10160	Q9LX13	Q9LX13_ARATH	unreviewed	(3R)-hydroxymyristoyl-[acyl carrier protein] dehydratase-like protein (At5g10160) (Thioesterase superfamily protein)	At5g10160 T31P16.150 T31P16_150	219	136	AT5G10160_w1	1
1421	AT5G10360	P51430	RS62_ARATH	reviewed	40S ribosomal protein S6-2 (Protein EMBRYO DEFECTIVE 3010)	RPS6B EMB3010 RPS6 At5g10360 F12B17_290	249	137	AT5G10360_w1	2
919	AT5G10450	P48349	14336_ARATH	reviewed	14-3-3-like protein GF14 lambda (14-3-3-like protein AFT1) (14-3-3-like protein RCI2) (General regulatory factor 6)	GRF6 AFT1 RCI2 At5g10450 F12B17_200	248	151	AT5G10450_w1	3
276	AT5G10490	Q56X46	MSL2_ARATH	reviewed	Mechanosensitive ion channel protein 2, chloroplastic (Mechanosensitive channel of small conductance-like 2) (MscS-Like protein 2)	MSL2 At5g10490 F12B17.160	673	83	AT5G10490_w1	1
946	AT5G10840	F4KIB2	TMN8_ARATH	reviewed	Transmembrane 9 superfamily member 8 (Endomembrane protein 1) (Transmembrane nine protein 8) (AtTMN8)	TMN8 EMP1 At5g10840 T30N20_110	648	49	AT5G10840_w1	1
968	AT5G11150	Q9LFP1	VA713_ARATH	reviewed	Vesicle-associated membrane protein 713 (AtVAMP713)	VAMP713 At5g11150 F2I11.40	221	119	AT5G11150_w1	1
1540	AT5G11450	P82715	PPD5_ARATH	reviewed	PsbP domain-containing protein 5, chloroplastic (OEC23-like protein 6) (PsbP-related thylakoid lumenal protein 4) (Thylakoid lumenal 35.8 kDa protein)	PPD5 At5g11450 F15N18.40	297	89	AT5G11450_w1	1
1195	AT5G11520	P46644	AAT3_ARATH	reviewed	Aspartate aminotransferase 3, chloroplastic (EC 2.6.1.1) (Protein YELLOW-LEAF-SPECIFIC GENE 4) (Transaminase A)	ASP3 YLS4 At5g11520 F15N18.110	449	142	AT5G11520_w1	1
995	AT5G11560	F4JXW9	F4JXW9_ARATH	unreviewed	Catalytics	At5g11560 F15N18.150 F15N18_150	982	57	AT5G11560_w1	1
1038	AT5G11670	Q9LYG3	MAOP2_ARATH	reviewed	NADP-dependent malic enzyme 2 (AtNADP-ME2) (NADP-malic enzyme 2) (EC 1.1.1.40)	NADP-ME2 At5g11670 T22P22.60	588	131	AT5G11670_w1	1
1219	AT5G11880	Q94A94	DCDA2_ARATH	reviewed	Diaminopimelate decarboxylase 2, chloroplastic (DAP decarboxylase 2) (DAPDC 2) (EC 4.1.1.20)	LYSA2 diDi 18A-1f At5g11880 F14F18.50	489	110	AT5G11880_w1	1
749	AT5G12130	F4JZG9	TERC_ARATH	reviewed	Thylakoid membrane protein TERC, chloroplastic (Protein PIGMENT DEFECTIVE 149) (Protein TELLURITE RESISTANCE C) (AtTerC)	TERC PDE149 At5g12130 MXC9.9	384	46	AT5G12130_w1	1
1292	AT5G12140	Q945Q1	CYT1_ARATH	reviewed	Cysteine proteinase inhibitor 1 (AtCYS-1)	CYS1 CYS At5g12140 MXC9.10	101	98	AT5G12140_w1	1
1078	AT5G12170	Q8RWL5	CLT3_ARATH	reviewed	Protein CLT3, chloroplastic (CRT-like transporter 3) (Chloroquine-resistance transporter-like transporter 3)	CLT3 At5g12170 MXC9.12 MXC9.13	452	79	AT5G12170_w1	1
889	AT5G12200	Q9FMP3	DPYS_ARATH	reviewed	Dihydropyrimidinase (EC 3.5.2.2) (Dihydropyrimidine amidohydrolase) (Protein PYRIMIDINE 2)	PYD2 At5g12200 MXC9.16	531	116	AT5G12200_w1	1
370	AT5G12470	Q94CJ5	RER4_ARATH	reviewed	Protein RETICULATA-RELATED 4, chloroplastic	RER4 At5g12470	386	100	AT5G12470_w1	1
310	AT5G12860	Q9LXV3	DIT1_ARATH	reviewed	Dicarboxylate transporter 1, chloroplastic (2-oxoglutarate/malate translocator 1) (AtpOMT1)	DIT1 At5g12860 T24H18.30	557	96	AT5G12860_w1	2
1532	AT5G13030	Q8H126	Q8H126_ARATH	unreviewed	Selenoprotein O	At5g13030 At5g13040 T19L5.1	633	100	AT5G13030_w1	1
1232	AT5G13120	Q9ASS6	PNSL5_ARATH	reviewed	Photosynthetic NDH subunit of lumenal location 5, chloroplastic (Cyclophilin of 20 kDa 2) (Peptidyl-prolyl cis-trans isomerase CYP20-2) (PPIase CYP20-2) (EC 5.2.1.8) (Rotamase CYP20-2) (Thylakoid lumen PPIase of 20 kDa) (TLP20)	PNSL5 CYP20-2 At5g13120 T19L5_80	259	141	AT5G13120_w1	1
1169	AT5G13430	Q94JS0	UCRI1_ARATH	reviewed	Cytochrome b-c1 complex subunit Rieske-1, mitochondrial (EC 1.10.2.2) (Complex III subunit 5-1) (Rieske iron-sulfur protein 1) (RISP1) (Ubiquinol-cytochrome c reductase iron-sulfur subunit 1)	UCR1-1 At5g13430 T22N19.80	272	135	AT5G13430_w1	1
1182	AT5G13490	P40941	ADT2_ARATH	reviewed	ADP,ATP carrier protein 2, mitochondrial (ADP/ATP translocase 2) (Adenine nucleotide translocator 2) (ANT 2)	AAC2 ANT2 At5g13490 T6I14_20	385	136	AT5G13490_w1	1
211	AT5G13510	Q9FY50	RK10_ARATH	reviewed	50S ribosomal protein L10, chloroplastic (CL10)	RPL10 At5g13510 T6I14_40	220	96	AT5G13510_w1	1
106	AT5G13630	Q9FNB0	CHLH_ARATH	reviewed	Magnesium-chelatase subunit ChlH, chloroplastic (Mg-chelatase subunit H) (EC 6.6.1.1) (ABA-binding protein) (Mg-protoporphyrin IX chelatase subunit ChlH) (Protein CONDITIONAL CHLORINA) (Protein GENOMES UNCOUPLED 5) (Protein RAPID TRANSPIRATION IN DETACHED LEAVES 1)	CHLH ABAR CCH GUN5 RTL1 At5g13630 MSH12.9	1381	105	AT5G13630_w1	2
883	AT5G13640	Q9FNA9	PDAT1_ARATH	reviewed	Phospholipid:diacylglycerol acyltransferase 1 (AtPDAT) (EC 2.3.1.158)	PDAT1 PDAT At5g13640 MSH12.10 T6I14.2	671	96	AT5G13640_w1	1
1407	AT5G13650	F4K410	SVR3_ARATH	reviewed	Putative elongation factor TypA-like SVR3, chloroplastic (Protein HAPPY ON NORFLURAZON 23) (Protein SUPPRESSOR OF VARIEGATION 3)	SVR3 At5g13650 MSH12.11	675	61	AT5G13650_w2	2
367	AT5G13720	Q9FNA1	Q9FNA1_ARATH	unreviewed	Uncharacterized protein At5g13720 (Uncharacterized protein family (UPF0114))	MSH12.19 MSH12_19 At5g13720	262	114	AT5G13720_w1	1
893	AT5G14030	Q94BY3	Q94BY3_ARATH	unreviewed	Translocon-associated protein subunit beta (TRAP-beta) (Signal sequence receptor subunit beta)	MUA22.2 MUA22_2 At5g14030	195	112	AT5G14030_w1	1
1180	AT5G14040	Q9FMU6	MPCP3_ARATH	reviewed	Mitochondrial phosphate carrier protein 3, mitochondrial (Mitochondrial phosphate transporter 3) (MPT3) (Phosphate transporter 3;1)	MPT3 AT5 PHT3;1 At5g14040 MUA22_4	375	114	AT5G14040_w1	1
266	AT5G14100	Q8LEF6	AB11I_ARATH	reviewed	ABC transporter I family member 11, chloroplastic (ABC transporter ABCI.11) (AtABCI11) (Non-intrinsic ABC protein 14)	ABCI11 NAP14 At5g14100 MUA22.10	278	110	AT5G14100_w1	1
1260	AT5G14120	Q9FMT8	Q9FMT8_ARATH	unreviewed	Major facilitator superfamily protein (Nodulin-like protein)	MUA22.12 MUA22_12 At5g14120	579	112	AT5G14120_w1	1
125	AT5G14220	Q8S9J1	PPOCM_ARATH	reviewed	Protoporphyrinogen oxidase 2, chloroplastic/mitochondrial (PPO2) (EC 1.3.3.4) (Protein MATERNAL EFFECT EMBRYO ARREST 61)	PPOX2 HEMG2 MEE61 PPO2 At5g14220 F18O22.10 MUA22.22	508	103	AT5G14220_w1	1
1533	AT5G14260	Q8VZB5	Q8VZB5_ARATH	unreviewed	Rubisco methyltransferase family protein	At5g14260 F18O22.50 F18O22_50	514	118	AT5G14260_w1	1
634	AT5G14320	P42732	RR13_ARATH	reviewed	30S ribosomal protein S13, chloroplastic (CS13)	RPS13 At5g14320 F18O22_110	169	138	AT5G14320_w1	2
1415	AT5G14590	Q8LPJ5	ICDHP_ARATH	reviewed	Isocitrate dehydrogenase [NADP], chloroplastic/mitochondrial (EC 1.1.1.42)	At5g14590 T15N1.80	485	111	AT5G14590_w1	1
1444	AT5G14660	Q9FUZ2	DEF1B_ARATH	reviewed	Peptide deformylase 1B, chloroplastic/mitochondrial (AtDEF2) (AtPDF1B) (PDF 1B) (EC 3.5.1.88) (Polypeptide deformylase)	PDF1B DEF2 At5g14660 T15N1_150	273	124	AT5G14660_w1	1
64	AT5G14740	P42737	BCA2_ARATH	reviewed	Beta carbonic anhydrase 2, chloroplastic (AtbCA2) (AtbetaCA2) (EC 4.2.1.1) (Beta carbonate dehydratase 2)	BCA2 CA18 CA2 At5g14740 T9L3.40	331	153	AT5G14740_w1	4
320	AT5G14910	Q93VK7	Q93VK7_ARATH	unreviewed	AT5g14910/F2G14_30 (Heavy metal transport/detoxification superfamily protein)	At5g14910 F2G14.30 F2G14_30	178	110	AT5G14910_w1	1
1186	AT5G15090	Q9SMX3	VDAC3_ARATH	reviewed	Mitochondrial outer membrane protein porin 3 (Protein HYPERSENSITIVE RESPONSE 2) (Athsr2) (Voltage-dependent anion-selective channel protein 3) (AtVDAC3) (VDAC-3)	VDAC3 HSR2 At5g15090 F2G14.210	274	131	AT5G15090_w1	1
1277	AT5G15200	Q9LXG1	RS91_ARATH	reviewed	40S ribosomal protein S9-1	RPS9B At5g15200 F8M21_90	198	131	AT5G15200_w1	2
1359	AT5G15450	Q9LF37	CLPB3_ARATH	reviewed	Chaperone protein ClpB3, chloroplastic (ATP-dependent Clp protease ATP-binding subunit ClpB homolog 3) (Casein lytic proteinase B3) (Protein ALBINO OR PALE GREEN 6)	CLPB3 APG6 CLPB-P At5g15450 T20K14.60	968	120	AT5G15450_w1	1
1609	AT5G15530	Q9LLC1	BCCP2_ARATH	reviewed	Biotin carboxyl carrier protein of acetyl-CoA carboxylase 2, chloroplastic (AtBCCP2) (BCCP-2)	BCCP2 At5g15530 T20K14_140	255	100	AT5G15530_w1	1
399	AT5G16010	Q9LFS3	Q9LFS3_ARATH	unreviewed	3-oxo-5-alpha-steroid 4-dehydrogenase family protein (AT5g16010/F1N13_150) (Steroid 5alpha-reductase-like protein)	At5g16010 F1N13.150 F1N13_150	268	117	AT5G16010_w1	1
1067	AT5G16050	P42645	14335_ARATH	reviewed	14-3-3-like protein GF14 upsilon (General regulatory factor 5)	GRF5 At5g16050 F1N13_190	268	132	AT5G16050_w1	1
275	AT5G16150	Q56ZZ7	PLST4_ARATH	reviewed	Plastidic glucose transporter 4 (AtpGlcT)	At5g16150 T21H19.70	546	94	AT5G16150_w1	1
81	AT5G16390	Q42533	BCCP1_ARATH	reviewed	Biotin carboxyl carrier protein of acetyl-CoA carboxylase 1, chloroplastic (AtBCCP1) (BCCP-1)	BCCP1 CAC1 At5g16390 MQK4.12	280	134	AT5G16390_w1	2
153	AT5G16620	Q9FMD5	TIC40_ARATH	reviewed	Protein TIC 40, chloroplastic (Protein PIGMENT DEFECTIVE EMBRYO 120) (Translocon at the inner envelope membrane of chloroplasts 40) (AtTIC40)	TIC40 PDE120 At5g16620 MTG13.6	447	114	AT5G16620_w1	1
358	AT5G16660	Q8H0X5	Q8H0X5_ARATH	unreviewed	Low-density receptor-like protein	MTG13.11 MTG13_11 At5g16660	168	102	AT5G16660_w1	2
601	AT5G16710	Q8LE52	DHAR3_ARATH	reviewed	Glutathione S-transferase DHAR3, chloroplastic (EC 2.5.1.18) (Chloride intracellular channel homolog 3) (CLIC homolog 3) (Glutathione-dependent dehydroascorbate reductase 3) (AtDHAR3) (ChlDHAR) (GSH-dependent dehydroascorbate reductase 3) (EC 1.8.5.1)	DHAR3 At5g16710 F5E19.50	258	124	AT5G16710_w1	1
1203	AT5G17170	Q9FFJ2	Q9FFJ2_ARATH	unreviewed	Rubredoxin family protein	ENH1 enhancer of sos3-1 MKP11.2 MKP11_2 At5g17170	271	132	AT5G17170_w1	2
289	AT5G17520	Q9LF50	MEX1_ARATH	reviewed	Maltose excess protein 1, chloroplastic (Root cap protein 1)	MEX1 RCP1 At5g17520 K3M16.90	415	99	AT5G17520_w1	1
1122	AT5G17530	Q8W4R0	Q8W4R0_ARATH	unreviewed	AT5g17530/K10A8_10 (Phosphoglucosamine mutase family protein)	At5g17530 K10A8.10 K10A8_10	581	122	AT5G17530_w1	2
314	AT5G17630	Q9LF61	XPT_ARATH	reviewed	Xylulose 5-phosphate/phosphate translocator, chloroplastic (Xul-5-P/phosphate translocator)	XPT RPT At5g17630 K10A8.110	417	89	AT5G17630_w1	1
93	AT5G17670	Q9FN84	Q9FN84_ARATH	unreviewed	Alpha/beta-Hydrolases superfamily protein	MVA3.2 MVA3_2 At5g17670	309	117	AT5G17670_w1	1
1312	AT5G17710	Q9XQC7	Q9XQC7_ARATH	unreviewed	GrpE protein homolog	grpE EMB1241 embryo defective 1241 MVA3.60 MVA3_60 At5g17710	326	145	AT5G17710_w1	2
884	AT5G17770	Q9ZNT1	NB5R1_ARATH	reviewed	NADH--cytochrome b5 reductase 1 (EC 1.6.2.2)	CBR1 CBR At5g17770 MVA3.13	281	123	AT5G17770_w1	1
1026	AT5G17920	O50008	METE1_ARATH	reviewed	5-methyltetrahydropteroyltriglutamate--homocysteine methyltransferase 1 (EC 2.1.1.14) (Cobalamin-independent methionine synthase 1) (AtMS1) (Vitamin-B12-independent methionine synthase 1)	MS1 CIMS At5g17920 MPI7.9	765	151	AT5G17920_w1	1
1364	AT5G17990	Q02166	TRPD_ARATH	reviewed	Anthranilate phosphoribosyltransferase, chloroplastic (EC 2.4.2.18)	PAT1 At5g17990 MCM23.6	444	139	AT5G17990_w1	1
114	AT5G18660	Q1H537	DCVR_ARATH	reviewed	Divinyl chlorophyllide a 8-vinyl-reductase, chloroplastic (EC 1.3.1.75) (Protein PALE-GREEN AND CHLOROPHYLL B REDUCED 2)	DVR PCB2 At5g18660 T1A4.40	417	90	AT5G18660_w1	1
1366	AT5G19220	P55229	GLGL1_ARATH	reviewed	Glucose-1-phosphate adenylyltransferase large subunit 1, chloroplastic (EC 2.7.7.27) (ADP-glucose pyrophosphorylase) (ADP-glucose synthase) (AGPase S) (Alpha-D-glucose-1-phosphate adenyl transferase)	ADG2 APL1 At5g19220 T24G5.120	522	146	AT5G19220_w1	1
1095	AT5G19510	Q9SCX3	EF1B2_ARATH	reviewed	Elongation factor 1-beta 2 (EF-1-beta 2) (Elongation factor 1-beta' 2) (EF-1-beta' 2) (Elongation factor 1B-alpha 2) (eEF-1B alpha 2)	At5g19510 T20D1.30	224	126	AT5G19510_w1	1
416	AT5G19620	Q9C5J8	OEP80_ARATH	reviewed	Outer envelope protein 80, chloroplastic (Chloroplastic outer envelope protein of 80 kDa) (AtOEP80) (Protein TOC75-V) (AtToc75-V)	OEP80 At5g19620 T29J13.40	732	89	AT5G19620_w1	1
242	AT5G19750	F4K2L8	F4K2L8_ARATH	unreviewed	Peroxisomal membrane 22 kDa (Mpv17/PMP22) family protein	At5g19750 T29J13.170 T29J13_170	288	51	AT5G19750_w1	1
1183	AT5G19760	Q9C5M0	DTC_ARATH	reviewed	Mitochondrial dicarboxylate/tricarboxylate transporter DTC (Dicarboxylate/tricarboxylate carrier)	DTC At5g19760 T29J13.180	298	124	AT5G19760_w1	1
1013	AT5G19770	Q56WH1	TBA3_ARATH	reviewed	Tubulin alpha-3 chain	TUBA3 TUA3 At5g19770 T29J13.190	450	93	AT5G19770_w1	1
48	AT5G19850	F4K2M9	F4K2M9_ARATH	unreviewed	Alpha/beta-Hydrolases superfamily protein	At5g19850 T29J13.270 T29J13_270	359	55	AT5G19850_w1	1
135	AT5G19940	Q941D3	PAP8_ARATH	reviewed	Probable plastid-lipid-associated protein 8, chloroplastic (Fibrillin-6)	PAP8 FBN6 FIB6 At5g19940 F28I16_90	239	87	AT5G19940_w1	2
1188	AT5G20090	Q949R9	MPC1_ARATH	reviewed	Mitochondrial pyruvate carrier 1 (AtMPC1)	MPC1 At5g20090 F28I16.240	110	99	AT5G20090_w1	2
188	AT5G20130	Q8LAF9	Q8LAF9_ARATH	unreviewed	At5g20130 (Sulfate adenylyltransferase subunit)	At5g20130 F5O24.20 F5O24_20	202	102	AT5G20130_w1	1
376	AT5G20140	Q8VZ90	Q8VZ90_ARATH	unreviewed	SOUL heme-binding family protein	HBP5 AtHBP5 haem-binding protein 5 At5g20140 F5O24.30 F5O24_30	378	116	AT5G20140_w1	2
1133	AT5G20290	Q93VG5	RS81_ARATH	reviewed	40S ribosomal protein S8-1	RPS8A At5g20290 F5O24_180	222	103	AT5G20290_w1	1
801	AT5G20300	Q6S5G3	TOC90_ARATH	reviewed	Translocase of chloroplast 90, chloroplastic (AtToc90) (EC 3.6.5.-) (90 kDa chloroplast outer envelope protein) (Plastid protein import 4)	TOC90 PPI4 At5g20300 F5O24.190	793	92	AT5G20300_w1	2
867	AT5G20520	Q8RXP6	WAV2_ARATH	reviewed	Alpha/beta hydrolase domain-containing protein WAV2 (EC 3.-.-.-) (Protein WAVY GROWTH 2)	WAV2 At5g20520	308	120	AT5G20520_w1	1
19	AT5G20720	O65282	CH20_ARATH	reviewed	20 kDa chaperonin, chloroplastic (Chaperonin 10) (Ch-CPN10) (Cpn10) (Chaperonin 20) (Protein Cpn21)	CPN20 CHCPN10 CPN21 At5g20720 T1M15.120	253	151	AT5G20720_w1	1
29	AT5G21430	Q84VQ4	NDHU_ARATH	reviewed	NAD(P)H-quinone oxidoreductase subunit U, chloroplastic (EC 1.6.5.-) (NAD(P)H dehydrogenase subunit U) (NDH subunit U) (NADH-plastoquinone oxidoreductase subunit U) (Protein CHLORORESPIRATORY REDUCTION L)	ndhU CRRL At5g21430 F13M11.2	218	118	AT5G21430_w1	1
337	AT5G22210	Q9C567	Q9C567_ARATH	unreviewed	Aspartyl/glutamyl-tRNA (Asn/Gln) amidotransferase subunit B (At5g22210)	At5g22210	80	100	AT5G22210_w1	1
158	AT5G22640	Q8LPR8	TI100_ARATH	reviewed	Protein TIC 100 (Protein EMBRYO DEFECTIVE 1211) (Translocon at the inner envelope membrane of chloroplasts 100) (AtTIC100)	TIC100 EMB1211 At5g22640 MDJ22.6	871	101	AT5G22640_w1	2
384	AT5G22790	Q9FGP9	RER1_ARATH	reviewed	Protein RETICULATA-RELATED 1, chloroplastic	RER1 At5g22790	433	98	AT5G22790_w1	1
297	AT5G22830	Q058N4	MRS2B_ARATH	reviewed	Magnesium transporter MRS2-11, chloroplastic (Magnesium Transporter 10) (AtMGT10)	MRS2-11 GMN10 MGT10 At5g22830 MRN17.6	459	78	AT5G22830_w1	1
198	AT5G23040	Q9FN50	CPP1_ARATH	reviewed	Protein CHAPERONE-LIKE PROTEIN OF POR1, chloroplastic (AtCPP1) (Protein CELL GROWTH DEFECT FACTOR 1) (AtCDF1)	CPP1 CDF1 At5g23040 MYJ24.3	258	107	AT5G23040_w1	1
1316	AT5G23060	Q9FN48	CAS_ARATH	reviewed	Calcium sensing receptor, chloroplastic (Sulfurtransferase 3) (AtStr3)	CAS STR3 At5g23060 MYJ24.5	387	106	AT5G23060_w1	1
713	AT5G23120	O82660	P2SAF_ARATH	reviewed	Photosystem II stability/assembly factor HCF136, chloroplastic	HCF136 At5g23120 MYJ24.11	403	133	AT5G23120_w1	1
1136	AT5G23740	P42733	RS113_ARATH	reviewed	40S ribosomal protein S11-3	RPS11C At5g23740 MRO11.22	159	124	AT5G23740_w1	1
378	AT5G23890	Q9FF91	Q9FF91_ARATH	unreviewed	GPI-anchored adhesin-like protein	MRO11.7 MRO11_7 At5g23890	946	105	AT5G23890_w1	1
141	AT5G24020	Q9MBA2	MIND1_ARATH	reviewed	Putative septum site-determining protein minD homolog, chloroplastic (AtMinD1) (Protein ACCUMULATION AND REPLICATION OF CHLOROPLASTS 11) (Septum site-determining protein MinD1)	MIND1 ARC11 At5g24020 MZF18.10	326	119	AT5G24020_w1	1
577	AT5G24300	Q9FNF2	SSY1_ARATH	reviewed	Starch synthase 1, chloroplastic/amyloplastic (AtSS1) (SSS) (EC 2.4.1.21) (Soluble starch synthase I)	SS1 At5g24300 MOP9.12	652	112	AT5G24300_w1	1
1398	AT5G24400	Q84WW2	6PGL5_ARATH	reviewed	Probable 6-phosphogluconolactonase 5, chloroplastic (6PGL 5) (EC 3.1.1.31) (Protein EMBRYO DEFECTIVE 2024)	EMB2024 At5g24400 K16H17.11	325	101	AT5G24400_w1	1
723	AT5G24490	Q94K97	Q94K97_ARATH	unreviewed	30S ribosomal protein	At5g24490 T31K7.7 T31K7_7	308	113	AT5G24490_w1	1
410	AT5G24650	Q9FLT9	HP302_ARATH	reviewed	Chloroplastic import inner membrane translocase subunit HP30-2 (Hypothetical inner plastid envelope protein of 30 kDa 2) (AtHP30-2) (Hypothetical protein 30-2)	HP30-2 At5g24650 K18P6.19	259	119	AT5G24650_w1	1
371	AT5G24690	Q93W02	Q93W02_ARATH	unreviewed	AT5g24690/MXC17_8 (Plant/protein, putative (DUF3411))	MXC17.8 MXC17_8 At5g24690 At5g24700	521	101	AT5G24690_w1	1
961	AT5G25250	Q501E6	FLOT1_ARATH	reviewed	Flotillin-like protein 1 (AtFLOT1) (Nodulin-like protein 1)	FLOT1 At5g25250 F21J6.108	470	73	AT5G25250_w1	1
1590	AT5G25510	Q93YV6	2A5K_ARATH	reviewed	Serine/threonine protein phosphatase 2A 57 kDa regulatory subunit B' kappa isoform (AtB' kappa) (PP2A, B' subunit, kappa isoform)	B'KAPPA At5g25510 T14C9.50	500	94	AT5G25510_w1	1
42	AT5G25752	Q84MB5	RBL11_ARATH	reviewed	Rhomboid-like protein 11, chloroplastic (AtRBL11) (EC 3.4.21.-)	RBL11 RBL9 At5g25752 T5I5	280	99	AT5G25752_w1	1
1554	AT5G25940	Q9XGZ3	Q9XGZ3_ARATH	unreviewed	Early nodulin-like protein (Nodulin-like protein) (Putative nodulin protein) (T1N24.3 protein)	At5g25940 T1N24.3 T1N24_3	115	109	AT5G25940_w1	1
931	AT5G26000	P37702	BGL38_ARATH	reviewed	Myrosinase 1 (EC 3.2.1.147) (Beta-glucosidase 38) (AtBGLU38) (EC 3.2.1.21) (Sinigrinase 1) (Thioglucosidase 1)	TGG1 BGLU38 At5g26000 T1N24.7	541	149	AT5G26000_w1	1
186	AT5G26742	Q8L7S8	RH3_ARATH	reviewed	DEAD-box ATP-dependent RNA helicase 3, chloroplastic (EC 3.6.4.13) (Protein EMBRYO DEFECTIVE 1138)	RH3 EMB1138 At5g26742 F21E10.1 T7I7.6	748	117	AT5G26742_w1	2
1589	AT5G27240	F4K2V2	F4K2V2_ARATH	unreviewed	DNAJ heat shock N-terminal domain-containing protein	At5g27240 T21B4.150 T21B4_150	1104	54	AT5G27240_w1	1
1090	AT5G27470	Q39230	SYSC_ARATH	reviewed	Serine--tRNA ligase, cytoplasmic (EC 6.1.1.11) (Seryl-tRNA synthetase) (SerRS) (Seryl-tRNA(Ser/Sec) synthetase)	At5g27470 F21A20_180	451	131	AT5G27470_w1	1
733	AT5G27540	Q8RXF8	MIRO1_ARATH	reviewed	Mitochondrial Rho GTPase 1 (AtMIRO1) (EC 3.6.5.-) (Miro-related GTPase 1)	MIRO1 At5g27540	648	133	AT5G27540_w1	1
1548	AT5G27560	Q94K68	Q94K68_ARATH	unreviewed	DUF1995 domain protein, putative (DUF1995)	At5g27560 F15A18.20 F15A18_20	341	96	AT5G27560_w1	1
1631	AT5G27670	Q94F49	H2A5_ARATH	reviewed	Probable histone H2A.5 (HTA7)	At5g27670 F15A18.130	150	110	AT5G27670_w1	1
1146	AT5G27700	Q3E902	RS212_ARATH	reviewed	40S ribosomal protein S21-2	RPS21C At5g27700 T1G16.30	82	91	AT5G27700_w1	1
462	AT5G27770	Q9FE58	RL223_ARATH	reviewed	60S ribosomal protein L22-3	RPL22C At5g27770 T1G16.100	124	115	AT5G27770_w1	1
1649	AT5G28450	F4K8I1	F4K8I1_ARATH	unreviewed	Chlorophyll a-b binding protein, chloroplastic	At5g28450 F21B23.110 F21B23_110	173	59	AT5G28450_w1	1
436	AT5G28540	Q9LKR3	MD37A_ARATH	reviewed	Mediator of RNA polymerase II transcription subunit 37a (Heat shock 70 kDa protein 11) (Heat shock protein 70-11) (AtHsp70-11) (Luminal-binding protein 1) (AtBP1) (BiP1)	MED37A BIP1 HSP70-11 MED37_5 At5g28540 T26D3.10 T26D3_50	669	149	AT5G28540_w1	1
166	AT5G28750	Q9LKU2	TATA_ARATH	reviewed	Sec-independent protein translocase protein TATA, chloroplastic (Protein THYLAKOID ASSEMBLY 4) (Protein TWIN-ARGININE TRANSLOCATION A)	TATA THA4 At5g28750 T32B20.e	147	99	AT5G28750_w1	1
626	AT5G30510	Q93VC7	RPS1_ARATH	reviewed	30S ribosomal protein S1, chloroplastic (Plastid ribosomal protein S1) (PRPS1)	RPS1 At5g30510	416	123	AT5G30510_w1	1
315	AT5G33320	Q8RXN3	PPT1_ARATH	reviewed	Phosphoenolpyruvate/phosphate translocator 1, chloroplastic (AtPPT1) (Protein CAB UNDEREXPRESSED 1)	PPT1 CUE1 At5g33320 F19N2.40	408	95	AT5G33320_w1	1
643	AT5G35170	Q8VYL1	KAD5_ARATH	reviewed	Adenylate kinase 5, chloroplastic (EC 2.7.4.3) (ATP-AMP transphosphorylase 5) (ATP:AMP phosphotransferase) (Adenylate monophosphate kinase 5) (AMK5)	At5g35170 T25C13.50	588	127	AT5G35170_w1	2
580	AT5G35360	O04983	ACCC_ARATH	reviewed	Biotin carboxylase, chloroplastic (EC 6.3.4.14) (Acetyl-CoA carboxylase subunit A) (ACC) (EC 6.4.1.2)	CAC2 At5g35360 T26D22.8	537	144	AT5G35360_w1	3
550	AT5G35630	Q43127	GLNA2_ARATH	reviewed	Glutamine synthetase, chloroplastic/mitochondrial (EC 6.3.1.2) (GS2) (Glutamate--ammonia ligase)	GLN2 GSLI At5g35630 MJE4.9	430	142	AT5G35630_w1	1
546	AT5G35790	Q43727	G6PD1_ARATH	reviewed	Glucose-6-phosphate 1-dehydrogenase 1, chloroplastic (G6PD1) (G6PDH1) (EC 1.1.1.49)	APG1 At5g35790 MIK22.2 MWP19.3	576	156	AT5G35790_w1	1
882	AT5G35970	F4K1G7	F4K1G7_ARATH	unreviewed	P-loop containing nucleoside triphosphate hydrolases superfamily protein	MEE13.8 MEE13_8 At5g35970	961	56	AT5G35970_w1	1
556	AT5G36700	P0DKC3	PGP1A_ARATH	reviewed	Phosphoglycolate phosphatase 1A, chloroplastic (EC 3.1.3.18)	PGLP1A At5g36700 F24C7	362	41	AT5G36700_w1	1
1439	AT5G36880	B9DGD6	ACS_ARATH	reviewed	Acetyl-coenzyme A synthetase, chloroplastic/glyoxysomal (EC 6.2.1.1) (Acetate--CoA ligase) (Acetyl-CoA synthetase)	ACS At5g36880 F5H8.15	743	70	AT5G36880_w1	1
1348	AT5G37360	Q93Z11	Q93Z11_ARATH	unreviewed	AT5g37360/MNJ8_150 (LOW protein: ammonium transporter 1-like protein)	MNJ8.18 MNJ8_18 At5g37360	309	95	AT5G37360_w1	1
1642	AT5G38360	F4KA67	F4KA67_ARATH	unreviewed	Alpha/beta-Hydrolases superfamily protein	MXI10.2 MXI10_2 At5g38360	337	53	AT5G38360_w1	1
565	AT5G38410	P10798	RBS3B_ARATH	reviewed	Ribulose bisphosphate carboxylase small chain 3B, chloroplastic (RuBisCO small subunit 3B) (EC 4.1.1.39)	RBCS-3B ATS3B At5g38410 MXI10.13	181	155	AT5G38410_w1	3
562	AT5G38430	P10796	RBS1B_ARATH	reviewed	Ribulose bisphosphate carboxylase small chain 1B, chloroplastic (RuBisCO small subunit 1B) (EC 4.1.1.39)	RBCS-1B ATS1B At5g38430 MXI10.15	181	150	AT5G38430_w1	1
1066	AT5G38480	P42644	14333_ARATH	reviewed	14-3-3-like protein GF14 psi (General regulatory factor 3) (Protein RARE COLD INDUCIBLE 1A)	GRF3 RCI1A At5g38480 MXI10.21	255	136	AT5G38480_w1	1
109	AT5G38520	Q9FFW9	Q9FFW9_ARATH	unreviewed	Alpha/beta-Hydrolases superfamily protein	MBB18.5 MBB18_5 At5g38520	362	124	AT5G38520_w1	2
724	AT5G38660	Q2HIR7	Q2HIR7_ARATH	unreviewed	Acclimation of photosynthesis to environment (At5g38660)	APE1 MBB18.21 MBB18_21 At5g38660	286	89	AT5G38660_w1	1
55	AT5G39410	Q8LGI2	SCPDL_ARATH	reviewed	Probable mitochondrial saccharopine dehydrogenase-like oxidoreductase At5g39410 (SDH) (EC 1.-.-.-)	At5g39410 MUL8.9	454	101	AT5G39410_w1	1
1271	AT5G39510	Q9SEL6	VTI11_ARATH	reviewed	Vesicle transport v-SNARE 11 (AtVTI11) (Protein SHOOT GRAVITROPISM 4) (Vesicle soluble NSF attachment protein receptor VTI1a) (AtVTI1a) (Vesicle transport v-SNARE protein VTI1a)	VTI11 SGR4 VTI1A ZIG ZIG1 At5g39510 MUL8_190	221	129	AT5G39510_w1	1
1218	AT5G39590	Q9FKA3	Q9FKA3_ARATH	unreviewed	TLD-domain containing nucleolar protein	MIJ24.8 MIJ24_8 At5g39590	542	96	AT5G39590_w1	1
1402	AT5G39830	Q9LU10	DEGP8_ARATH	reviewed	Protease Do-like 8, chloroplastic (EC 3.4.21.-)	DEGP8 At5g39830 K13H13.1	448	131	AT5G39830_w1	2
1294	AT5G40050	Q9LUK1	FB275_ARATH	reviewed	Putative F-box protein At5g40050	At5g40050 MUD12.3	415	82	AT5G40050_w1	1
1381	AT5G40370	Q9FNE2	GRXC2_ARATH	reviewed	Glutaredoxin-C2 (AtGrxC2)	GRXC2 GRX370 At5g40370 MPO12.80	111	126	AT5G40370_w1	2
861	AT5G40480	F4KHD8	GP210_ARATH	reviewed	Nuclear pore complex protein GP210 (Nuclear pore membrane glycoprotein 210) (Nucleoporin GP210) (Protein EMBRYO DEFECTIVE 3012)	GB210 EMB3012 At5g40480 K21I16.30	1923	47	AT5G40480_w1	1
1151	AT5G40770	O04331	PHB3_ARATH	reviewed	Prohibitin-3, mitochondrial (Atphb3) (Protein ENHANCED ETHYLENE RESPONSE 3)	PHB3 EER3 At5g40770 K1B16.2	277	115	AT5G40770_w1	1
1530	AT5G40890	P92941	CLCA_ARATH	reviewed	Chloride channel protein CLC-a (AtCLC-a) (CBS domain-containing protein CBSCLC5)	CLC-A CBSCLC5 At5g40890 MHK7.12	775	134	AT5G40890_w1	2
227	AT5G40950	Q9FLN4	RK27_ARATH	reviewed	50S ribosomal protein L27, chloroplastic (CL27)	RPL27 At5g40950 MEE6.2	198	102	AT5G40950_w1	1
1250	AT5G41670	Q9FFR3	6PGD2_ARATH	reviewed	6-phosphogluconate dehydrogenase, decarboxylating 2, chloroplastic (EC 1.1.1.44)	At5g41670 MBK23.20	487	126	AT5G41670_w1	1
1063	AT5G41790	F4JZY1	CIP1_ARATH	reviewed	COP1-interactive protein 1	CIP1 At5g41790 K16L22.7	1586	58	AT5G41790_w1	1
860	AT5G42020	Q39043	MD37F_ARATH	reviewed	Mediator of RNA polymerase II transcription subunit 37f (Heat shock 70 kDa protein 12) (Heat shock protein 70-12) (AtHsp70-12) (Luminal-binding protein 2) (AtBP2) (BiP2)	MED37F BIP BIP2 HSP70-11 MED37_6 At5g42020 MJC20.12	668	151	AT5G42020_w1	2
359	AT5G42070	Q8RWR9	Q8RWR9_ARATH	unreviewed	Uncharacterized protein At5g42070	MJC20.18 MJC20_18 At5g42070	164	92	AT5G42070_w1	1
957	AT5G42080	P42697	DRP1A_ARATH	reviewed	Dynamin-related protein 1A (Dynamin-like protein 1) (Dynamin-like protein A) (Protein RADIAL SWELLING 9)	DRP1A ADL1 ADL1A AG68 RSW9 At5g42080 MJC20.19	610	154	AT5G42080_w1	2
293	AT5G42130	Q9FHX2	MFL1_ARATH	reviewed	Protein MITOFERRINLIKE 1, chloroplastic (AtMFL1)	MFL1 At5g42130 MJC20.24	412	97	AT5G42130_w1	1
638	AT5G42270	Q9FH02	FTSH5_ARATH	reviewed	ATP-dependent zinc metalloprotease FTSH 5, chloroplastic (AtFTSH5) (EC 3.4.24.-) (Protein VARIEGATED 1)	FTSH5 FTSH2 VAR1 At5g42270 K5J14.7	704	133	AT5G42270_w1	1
1315	AT5G42390	Q9FIH8	SPP_ARATH	reviewed	Stromal processing peptidase, chloroplastic (EC 3.4.24.-) (Chloroplast processing enzyme)	SPP CPE At5g42390 MDH9.8	1265	109	AT5G42390_w1	1
137	AT5G42480	Q9FIG9	ARC6_ARATH	reviewed	Protein ACCUMULATION AND REPLICATION OF CHLOROPLASTS 6, chloroplastic	ARC6 At5g42480 MDH9.18	801	116	AT5G42480_w1	1
748	AT5G42570	Q93XZ7	Q93XZ7_ARATH	unreviewed	At5g42570 (B-cell receptor-associated 31-like protein)	At5g42570 K16E1.4 K16E1_4	218	106	AT5G42570_w1	1
74	AT5G42650	Q96242	CP74A_ARATH	reviewed	Allene oxide synthase, chloroplastic (EC 4.2.1.92) (Cytochrome P450 74A) (Hydroperoxide dehydrase)	CYP74A AOS At5g42650 MJB21.2	518	152	AT5G42650_w1	1
1503	AT5G42765	F4K329	F4K329_ARATH	unreviewed	Plasma membrane fusion protein	At5g42765	229	44	AT5G42765_w1	1
426	AT5G42960	Q8H0Y1	OP24B_ARATH	reviewed	Outer envelope pore protein 24B, chloroplastic (Chloroplastic outer envelope pore protein of 24 kDa B)	OEP24B At5g42960 MBD2.16	213	84	AT5G42960_w1	1
279	AT5G43745	Q940Y9	POLL2_ARATH	reviewed	Putative ion channel POLLUX-like 2	At5g43745 MQD19.8	817	94	AT5G43745_w1	1
1383	AT5G43940	Q96533	ADHX_ARATH	reviewed	Alcohol dehydrogenase class-3 (EC 1.1.1.1) (Alcohol dehydrogenase class-III) (Glutathione-dependent formaldehyde dehydrogenase) (FALDH) (FDH) (GSH-FDH) (EC 1.1.1.-) (S-(hydroxymethyl)glutathione dehydrogenase) (EC 1.1.1.284)	ADH2 ADHIII FDH1 At5g43940 MRH10.4	379	158	AT5G43940_w1	2
1118	AT5G43970	Q9FNC9	TOM92_ARATH	reviewed	Mitochondrial import receptor subunit TOM9-2 (Mitochondrial import receptor subunit TOM22 homolog 2) (Translocase of outer membrane 22 kDa subunit homolog 2) (Translocase of outer membrane 9 kDa subunit TOM9-2)	TOM9-2 TOM22-2 At5g43970 MRH10.8	99	111	AT5G43970_w1	1
200	AT5G44000	Q1H5B1	Q1H5B1_ARATH	unreviewed	At5g44000 (Glutathione S-transferase family protein)	MRH10.11 MRH10_11 At5g44000	399	98	AT5G44000_w1	1
1053	AT5G44020	Q9FNC4	Q9FNC4_ARATH	unreviewed	HAD superfamily, subfamily IIIB acid phosphatase (Putative vegetative storage protein) (Vegetative storage protein-like)	MRH10.13 MRH10_13 At5g44020 At5g44020/MRH10.13	272	115	AT5G44020_w1	1
1248	AT5G44130	Q9FFH6	FLA13_ARATH	reviewed	Fasciclin-like arabinogalactan protein 13	FLA13 At5g44130 MLN1_5	247	96	AT5G44130_w1	1
1469	AT5G44650	Q9LU01	Y3IP1_ARATH	reviewed	Ycf3-interacting protein 1, chloroplastic (Protein CHLOROPLAST ENHANCING STRESS TOLERANCE) (AtCEST)	Y3IP1 CEST At5g44650	280	89	AT5G44650_w1	1
1547	AT5G45170	Q6NMA9	Q6NMA9_ARATH	unreviewed	At5g45170 (Haloacid dehalogenase-like hydrolase (HAD) superfamily protein)	At5g45170 K18C1.5 K18C1_5	372	104	AT5G45170_w1	1
7	AT5G45390	Q94B60	CLPP4_ARATH	reviewed	ATP-dependent Clp protease proteolytic subunit 4, chloroplastic (EC 3.4.21.92) (Endopeptidase ClpP4) (nClpP4) (nClpP3)	CLPP4 NCLPP3 NCLPP4 At5g45390 MFC19.5	292	115	AT5G45390_w1	1
1309	AT5G45680	Q9SCY2	FKB13_ARATH	reviewed	Peptidyl-prolyl cis-trans isomerase FKBP13, chloroplastic (PPIase FKBP13) (EC 5.2.1.8) (FK506-binding protein 1) (FK506-binding protein 13) (AtFKBP13) (Immunophilin FKBP13) (Rotamase)	FKBP13 FKBP22-1 FKBPK At5g45680 MRA19.7	208	130	AT5G45680_w1	1
1595	AT5G45930	Q5XF33	CHLI2_ARATH	reviewed	Magnesium-chelatase subunit ChlI-2, chloroplastic (Mg-chelatase subunit I-2) (EC 6.6.1.1) (Mg-protoporphyrin IX chelatase subunit ChlI-2)	CHLI2 At5g45930 K15I22.13	418	113	AT5G45930_w1	1
316	AT5G46110	Q9ZSR7	TPT_ARATH	reviewed	Triose phosphate/phosphate translocator TPT, chloroplastic (Protein ACCLIMATION OF PHOTOSYNTHESIS TO ENVIRONMENT 2)	TPT APE2 At5g46110 MCL19	410	104	AT5G46110_w1	1
582	AT5G46290	P52410	KASC1_ARATH	reviewed	3-oxoacyl-[acyl-carrier-protein] synthase I, chloroplastic (EC 2.3.1.41) (Beta-ketoacyl-ACP synthase I) (KAS I)	KAS1 At5g46290 MPL12.7	473	137	AT5G46290_w1	2
190	AT5G46580	Q9LS25	PP420_ARATH	reviewed	Pentatricopeptide repeat-containing protein At5g46580, chloroplastic	At5g46580 F10E10.5	711	98	AT5G46580_w1	1
1184	AT5G46800	Q93XM7	MCAT_ARATH	reviewed	Mitochondrial carnitine/acylcarnitine carrier-like protein (Carnitine/acylcarnitine translocase-like protein) (CAC-like protein) (Protein A BOUT DE SOUFFLE)	BOU At5g46800 MZA15.23	300	124	AT5G46800_w1	1
925	AT5G46860	P93654	SYP22_ARATH	reviewed	Syntaxin-22 (AtSYP22) (AtVAM3) (Protein SHOOT GRAVITROPISM 3)	SYP22 SGR3 VAM3 At5g46860 MSD23.9	268	143	AT5G46860_w1	1
220	AT5G47190	Q8RXX5	RK192_ARATH	reviewed	50S ribosomal protein L19-2, chloroplastic	At5g47190 MQL5.4	229	89	AT5G47190_w1	1
1062	AT5G47210	Q9LVT8	RGGC_ARATH	reviewed	RGG repeats nuclear RNA binding protein C	RGGC At5g47210 MQL5.6	357	116	AT5G47210_w1	1
537	AT5G48300	P55228	GLGS_ARATH	reviewed	Glucose-1-phosphate adenylyltransferase small subunit, chloroplastic (EC 2.7.7.27) (ADP-glucose pyrophosphorylase) (ADP-glucose synthase) (AGPase B) (Alpha-D-glucose-1-phosphate adenyl transferase)	APS1 ADG1 APS At5g48300 K23F3.2	520	138	AT5G48300_w1	1
1234	AT5G48375	Q3E8E5	BGL39_ARATH	reviewed	Putative myrosinase 3 (EC 3.2.1.147) (Beta-glucosidase 39) (AtBGLU39) (Sinigrinase 3) (Thioglucosidase 3)	TGG3 BGLU39 At5g48375 K23F3	439	92	AT5G48375_w1	1
728	AT5G48790	Q94F50	Q94F50_ARATH	unreviewed	AT5g48790/K24G6_12 (LOW PSII ACCUMULATION protein (DUF1995))	At5g48790 K24G6.12 K24G6_12	316	98	AT5G48790_w1	1
879	AT5G48810	Q9ZWT2	CYB5D_ARATH	reviewed	Cytochrome B5 isoform D (AtCb5-D) (Cytochrome b5 isoform B) (AtCb5-B)	CYTB5-D B5-B CB5-B CB5-D At5g48810 K24G6.14	140	127	AT5G48810_w1	1
1354	AT5G48960	F4K3A9	F4K3A9_ARATH	unreviewed	HAD-superfamily hydrolase, subfamily IG, 5'-nucleotidase	At5g48960 K19E20.8 K19E20_8	642	56	AT5G48960_w1	1
1391	AT5G49030	Q8RXK8	SYIM_ARATH	reviewed	Isoleucine--tRNA ligase, chloroplastic/mitochondrial (EC 6.1.1.5) (Isoleucyl-tRNA synthetase) (IleRS) (Protein OVULE ABORTION 2)	OVA2 At5g49030 K19E20.18	1093	132	AT5G49030_w1	2
998	AT5G49820	Q93YU2	RUS6_ARATH	reviewed	Protein root UVB sensitive 6	RUS6 EMB1879 At5g49820 K21G20.3	497	87	AT5G49820_w1	1
523	AT5G49910	Q9LTX9	HSP7G_ARATH	reviewed	Heat shock 70 kDa protein 7, chloroplastic (Chloroplast heat shock protein 70-2) (cpHsc70-2) (Heat shock protein 70-7) (AtHsp70-7)	HSP70-7 CPHSC70-2 HSC70-7 At5g49910 K9P8.5	718	130	AT5G49910_w1	1
178	AT5G50100	Q8W485	Y5010_ARATH	reviewed	Uncharacterized protein At5g50100, chloroplastic	At5g50100 MPF21.11	214	90	AT5G50100_w1	1
793	AT5G50330	Q0WSU9	Q0WSU9_ARATH	unreviewed	At5g50330 (Protein kinase superfamily protein)	MXI22.4 MXI22_4 At5g50330	479	100	AT5G50330_w1	2
1	AT5G50920	Q9FI56	CLPC1_ARATH	reviewed	Chaperone protein ClpC1, chloroplastic (ATP-dependent Clp protease ATP-binding subunit ClpC homolog 1) (Casein lytic proteinase C1) (Protein DE-REGULATED CAO ACCUMULATION 1) (Protein IRON-RESCUED MUTANT 1)	CLPC1 DCA1 HSP93-V IRM1 At5g50920 K3K7.7	929	117	AT5G50920_w1	1
400	AT5G51020	Q9FI46	CRL_ARATH	reviewed	Chromophore lyase CRL, chloroplastic (EC 4.-.-.-) (Protein CONSTITUTIVE ACTIVATOR OF AAA-ATPase 33) (Protein CRUMPLED LEAF)	CRL CAA33 At5g51020 K3K7.20	269	100	AT5G51020_w1	1
4	AT5G51070	P42762	CLPD_ARATH	reviewed	Chaperone protein ClpD, chloroplastic (EC 3.6.1.3) (ATP-dependent Clp protease ATP-binding subunit ClpD homolog) (Casein lytic proteinase D) (ERD1 protein) (Protein EARLY RESPONSIVE TO DEHYDRATION 1) (Protein SENESCENCE ASSOCIATED GENE 15)	CLPD ERD1 SAG15 At5g51070 K3K7.27	945	135	AT5G51070_w1	1
1477	AT5G51570	Q9FHM7	HIR4_ARATH	reviewed	Hypersensitive-induced response protein 4 (AtHIR4)	HIR4 At5g51570 K17N15.12	292	89	AT5G51570_w1	1
57	AT5G51690	Q8GYY0	1A112_ARATH	reviewed	Probable aminotransferase ACS12 (EC 2.6.1.-)	ACS12 At5g51690 K10D11.3 MIO24.18	495	106	AT5G51690_w1	1
1393	AT5G51820	Q9SCY0	PGMP_ARATH	reviewed	Phosphoglucomutase, chloroplastic (PGM) (EC 5.4.2.2) (Glucose phosphomutase)	PGMP PGM At5g51820 MIO24.4	623	133	AT5G51820_w1	1
1582	AT5G51830	Q9FLH8	SCRK7_ARATH	reviewed	Probable fructokinase-7 (EC 2.7.1.4)	At5g51830 MIO24.3	343	116	AT5G51830_w1	1
1049	AT5G51970	Q9FJ95	DHSO_ARATH	reviewed	Sorbitol dehydrogenase (EC 1.1.1.14) (L-iditol 2-dehydrogenase)	SDH At5g51970 MSG15.7	364	128	AT5G51970_w1	1
379	AT5G52410	F4KG64	F4KG64_ARATH	unreviewed	Oxidoreductase/transition metal ion-binding protein	At5g52410 K24M7.15 K24M7_15	761	49	AT5G52410_w1	2
165	AT5G52440	Q9XH75	TATB_ARATH	reviewed	Sec-independent protein translocase protein TATB, chloroplastic (Protein HIGH CHLOROPHYLL FLUORESCENCE 106) (Protein TWIN-ARGININE TRANSLOCATION B)	TATB HCF106 At5g52440 K24M7.19	260	108	AT5G52440_w1	1
1441	AT5G52520	Q9FYR6	SYPM_ARATH	reviewed	Proline--tRNA ligase, chloroplastic/mitochondrial (EC 6.1.1.15) (Prolyl-tRNA Synthetase 1) (PRORS1) (Prolyl-tRNA synthetase) (ProRS) (Protein OVULE ABORTION 6)	OVA6 At5g52520 T4M5.3	543	127	AT5G52520_w1	1
245	AT5G52540	Q9LTG3	Q9LTG3_ARATH	unreviewed	Keratin-associated protein, putative (DUF819) (Similarity to unknown protein)	At5g52540 At5g52540/F6N7.1 F6N7.1 F6N7_1	461	109	AT5G52540_w1	1
1172	AT5G52840	Q9FLX7	NDUA5_ARATH	reviewed	Probable NADH dehydrogenase [ubiquinone] 1 alpha subcomplex subunit 5, mitochondrial	At5g52840 MXC20.6	169	115	AT5G52840_w1	1
1446	AT5G52920	Q9FLW9	PKP2_ARATH	reviewed	Plastidial pyruvate kinase 2 (PKp2) (EC 2.7.1.40) (Plastidial pyruvate kinase 1) (PKP1) (Pyruvate kinase III) (Pyruvate kinase isozyme B1, chloroplastic) (PKP-BETA1) (Plastidic pyruvate kinase beta subunit 1)	PKP2 PKP1 At5g52920 MXC20.15	579	128	AT5G52920_w1	1
37	AT5G53170	Q9FGM0	FTSHB_ARATH	reviewed	ATP-dependent zinc metalloprotease FTSH 11, chloroplastic/mitochondrial (AtFTSH11) (EC 3.4.24.-)	FTSH11 At5g53170 MFH8.11	806	127	AT5G53170_w1	1
720	AT5G53490	P81760	TL17_ARATH	reviewed	Thylakoid lumenal 17.4 kDa protein, chloroplastic (P17.4)	TL17 At5g53490 MNC6.3	236	111	AT5G53490_w1	2
845	AT5G53540	Q9FJC9	Q9FJC9_ARATH	unreviewed	26S proteasome regulatory particle chain RPT6-like protein (AT5g53540/MNC6_8) (P-loop containing nucleoside triphosphate hydrolases superfamily protein)	MNC6.8 MNC6_8 At5g53540	403	121	AT5G53540_w1	1
1230	AT5G53560	Q42342	CYB5E_ARATH	reviewed	Cytochrome b5 isoform E (AtCb5-E) (Cytochrome b5 isoform 1) (Cytochrome b5 isoform A) (AtCb5-A)	CYTB5-E B5-A CB5-A CB5-E At5g53560 MNC6.10	134	143	AT5G53560_w1	1
1201	AT5G53580	Q56Y42	PLR1_ARATH	reviewed	Pyridoxal reductase, chloroplastic (EC 1.1.1.65)	PLR1 At5g53580 MNC6.12	365	86	AT5G53580_w1	1
351	AT5G53860	Q93W26	Q93W26_ARATH	unreviewed	AT5g53860/K19P17_2 (Embryo defective 2737)	emb2737 EMB64 embryo defective 2737 EMBRYO DEFECTIVE 64 At5g53860 K6O8.3	422	105	AT5G53860_w1	5
1588	AT5G54190	Q42536	PORA_ARATH	reviewed	Protochlorophyllide reductase A, chloroplastic (PCR A) (EC 1.3.1.33) (NADPH-protochlorophyllide oxidoreductase A) (POR A)	PORA At5g54190 K18G13.7	405	151	AT5G54190_w1	1
676	AT5G54270	Q9S7M0	CB3_ARATH	reviewed	Chlorophyll a-b binding protein 3, chloroplastic (Light-harvesting chlorophyll B-binding protein 3) (LHCB3*1) (Lhcb3)	LHCB3 At5g54270 MDK4.9	265	133	AT5G54270_w1	1
779	AT5G54500	Q9LSQ5	FQR1_ARATH	reviewed	NAD(P)H dehydrogenase (quinone) FQR1 (EC 1.6.5.2) (Flavodoxin-like quinone reductase 1)	FQR1 At5g54500 F24B18.12	204	118	AT5G54500_w1	2
226	AT5G54600	P92959	RK24_ARATH	reviewed	50S ribosomal protein L24, chloroplastic (CL24) (Protein SUPPRESSOR OF VARIEGATION 8)	RPL24 SVR8 At5g54600 MRB17.10	198	131	AT5G54600_w1	2
1460	AT5G54770	Q38814	THI4_ARATH	reviewed	Thiamine thiazole synthase, chloroplastic (Thiazole biosynthetic enzyme)	THI1 ARA6 THI4 At5g54770 MBG8.3	349	139	AT5G54770_w1	1
972	AT5G54800	Q9M5A9	GPT1_ARATH	reviewed	Glucose-6-phosphate/phosphate translocator 1, chloroplastic	GPT1 At5g54800 MBG8.6	388	108	AT5G54800_w1	1
1152	AT5G55070	Q9FLQ4	ODO2A_ARATH	reviewed	Dihydrolipoyllysine-residue succinyltransferase component of 2-oxoglutarate dehydrogenase complex 1, mitochondrial (EC 2.3.1.61) (2-oxoglutarate dehydrogenase complex component E2-1) (OGDC-E2-1) (Dihydrolipoamide succinyltransferase component of 2-oxoglutarate dehydrogenase complex 1) (E2K-1)	At5g55070 MCO15.2	464	115	AT5G55070_w1	1
529	AT5G55220	Q8S9L5	TIG_ARATH	reviewed	Trigger factor-like protein TIG, Chloroplastic (EC 5.2.1.8) (Immunophilin TIG) (Peptidyl-prolyl cis-trans isomerase TIG) (PPIase TIG) (Rotamase)	TIG At5g55220 MCO15_17	547	118	AT5G55220_w1	1
593	AT5G55280	Q42545	FTSZ1_ARATH	reviewed	Cell division protein FtsZ homolog 1, chloroplastic (AtFtsZ1) (AtFtsZ1-1) (Chloroplast FtsZ) (CpFtsZ) (Protein ACCUMULATION AND REPLICATION OF CHLOROPLASTS 10) (Protein PLASTID MOVEMENT IMPAIRED4)	FTSZ1 ARC10 FTSZ1-1 PMI4 At5g55280 MCO15.23	433	139	AT5G55280_w1	1
408	AT5G55510	Q6NKU9	TI223_ARATH	reviewed	Mitochondrial import inner membrane translocase subunit TIM22-3	TIM22-3 At5g55510 MTE17.23	214	87	AT5G55510_w1	1
147	AT5G55710	Q9FM67	TI205_ARATH	reviewed	Protein TIC 20-v, chloroplastic (Translocon at the inner envelope membrane of chloroplasts 20-V) (AtTIC20-v)	TIC20-V At5g55710 MDF20.15	209	85	AT5G55710_w1	1
1001	AT5G56030	P55737	HS902_ARATH	reviewed	Heat shock protein 90-2 (AtHSP90.2) (AtHsp90-2) (Heat shock protein 81-2) (Hsp81-2) (Protein EARLY-RESPONSIVE TO DEHYDRATION 8) (Protein LOSS OF RECOGNITION OF AVRRPM1 2) (Protein MUTANT SNC1-ENHANCING 12)	HSP90-2 ERD8 HSP81-2 LRA2 MUSE12 At5g56030 MDA7.7	699	152	AT5G56030_w1	2
1603	AT5G56500	C0Z361	CPNB3_ARATH	reviewed	Chaperonin 60 subunit beta 3, chloroplastic (CPN-60 beta 3)	CPN60B3 Cpn60-B(1) At5g56500 MCD7.27	597	80	AT5G56500_w1	1
40	AT5G56730	Q9FJT9	PQQL_ARATH	reviewed	Zinc protease PQQL-like (EC 3.4.24.-)	At5g56730 MIK19.18	956	113	AT5G56730_w1	1
856	AT5G56850	Q9FJS8	Q9FJS8_ARATH	unreviewed	At5g56850	MIK19.5 MIK19_5 At5g56850	413	100	AT5G56850_w1	2
878	AT5G57030	Q38932	LCYE_ARATH	reviewed	Lycopene epsilon cyclase, chloroplastic (EC 5.5.1.18) (Protein LUTEIN DEFICIENT 2)	LUT2 At5g57030 MHM17.16	524	142	AT5G57030_w1	1
1103	AT5G57290	Q9LVC9	RLA32_ARATH	reviewed	60S acidic ribosomal protein P3-2	RPP3B At5g57290 MJB24.10	120	107	AT5G57290_w1	3
876	AT5G57655	Q9FKK7	XYLA_ARATH	reviewed	Xylose isomerase (EC 5.3.1.5)	XYLA At5g57655 MUA2.25	477	126	AT5G57655_w1	2
1442	AT5G57850	Q8L493	DAAA_ARATH	reviewed	D-amino-acid transaminase, chloroplastic (EC 2.6.1.21) (EC 4.1.3.38) (Aminodeoxychorismate lyase) (AtADCL) (Branched-chain-amino-acid aminotransferase-like protein 3)	DAAT BCAL3 At5g57850 MTI20.10	373	113	AT5G57850_w1	1
502	AT5G58070	Q9FGT8	TIL_ARATH	reviewed	Temperature-induced lipocalin-1 (AtTIL1)	TIL At5g58070 K21L19.6	186	118	AT5G58070_w1	1
499	AT5G58140	P93025	PHOT2_ARATH	reviewed	Phototropin-2 (EC 2.7.11.1) (Defective in chloroplast avoidance protein 1) (Non-phototropic hypocotyl 1-like protein 1) (AtKin7) (NPH1-like protein 1)	PHOT2 CAV1 KIN7 NPL1 At5g58140 K21L19.6	915	160	AT5G58140_w1	3
1426	AT5G58250	Q9LVM3	Q9LVM3_ARATH	unreviewed	YCF54	EMB3143 EMBRYO DEFECTIVE 3143 MCK7.12 MCK7_12 At5g58250	211	103	AT5G58250_w1	1
1231	AT5G58260	Q9LVM2	NDHN_ARATH	reviewed	NAD(P)H-quinone oxidoreductase subunit N, chloroplastic (EC 1.6.5.-) (NAD(P)H dehydrogenase subunit N) (NDH subunit N) (NDH-N) (NADH-plastoquinone oxidoreductase subunit N)	ndhN NDH-N At5g58260 MCK7.13	209	105	AT5G58260_w1	1
265	AT5G58270	Q9LVM1	AB25B_ARATH	reviewed	ABC transporter B family member 25, mitochondrial (ABC transporter ABCB.25) (AtABCB25) (ABC transporter of the mitochondrion 3) (AtATM3) (Iron-sulfur clusters transporter ATM3) (Protein STARIK 1)	ABCB25 ATM3 STA1 At5g58270 MCK7.14	728	133	AT5G58270_w1	1
552	AT5G58330	Q8H1E2	MDHNP_ARATH	reviewed	Malate dehydrogenase [NADP], chloroplastic (EC 1.1.1.82) (NADP-MDH)	At5g58330	443	130	AT5G58330_w1	2
36	AT5G58870	Q9FIM2	FTSH9_ARATH	reviewed	ATP-dependent zinc metalloprotease FTSH 9, chloroplastic (AtFTSH9) (EC 3.4.24.-)	FTSH9 At5g58870 K19M22.7	806	118	AT5G58870_w1	1
274	AT5G59250	Q0WWW9	XYLL3_ARATH	reviewed	D-xylose-proton symporter-like 3, chloroplastic	At5g59250 MNC17.140 MNC17.15	558	84	AT5G59250_w1	1
132	AT5G59500	Q9LTI0	Q9LTI0_ARATH	unreviewed	Protein C-terminal S-isoprenylcysteine carboxyl O-methyltransferase	At5g59500 F2O15.18 F2O15_18	396	106	AT5G59500_w1	1
1630	AT5G59870	Q9FJE8	H2A7_ARATH	reviewed	Probable histone H2A.7 (HTA6)	At5g59870 MMN10.22 MMN10_90	150	116	AT5G59870_w1	1
1436	AT5G60600	B3H725	B3H725_ARATH	unreviewed	4-hydroxy-3-methylbut-2-enyl diphosphate synthase	HDS CHLOROPLAST BIOGENESIS 4 CLB4 CONSTITUTIVE SUBTILISIN 3 CSB3 GCPE ISPG MUP24.15 MUP24_15 At5g60600	717	77	AT5G60600_w1	2
905	AT5G60640	Q9FF55	PDI14_ARATH	reviewed	Protein disulfide isomerase-like 1-4 (AtPDIL1-4) (EC 5.3.4.1) (Protein disulfide isomerase 2) (AtPDI2) (Protein disulfide isomerase-like 2-2) (AtPDIL2-2)	PDIL1-4 PDI2 PDIL2-2 At5g60640 MUP24.6	597	140	AT5G60640_w1	3
1572	AT5G60660	Q9FF53	PIP24_ARATH	reviewed	Probable aquaporin PIP2-4 (Plasma membrane intrinsic protein 2.4) (AtPIP2;4) [Cleaved into: Probable aquaporin PIP2-4, N-terminally processed]	PIP2-4 At5g60660 MUP24.9	291	134	AT5G60660_w1	1
1272	AT5G61410	Q9SAU2	Q9SAU2_ARATH	unreviewed	D-ribulose-5-phosphate-3-epimerase (Putative ribulose-5-phosphate-3-epimerase) (Ribulose-5-phosphate-3-epimerase) (EC 5.1.3.1)	RPE EMB2728 EMBRYO DEFECTIVE 2728 At5g61410	281	137	AT5G61410_w1	1
437	AT5G61790	P29402	CALX1_ARATH	reviewed	Calnexin homolog 1	CNX1 At5g61790 MAC9.11	530	145	AT5G61790_w1	1
164	AT5G62140	Q9FIS4	Q9FIS4_ARATH	unreviewed	ATP-dependent Clp protease ATP-binding subunit (At5g62140)	MTG10.17 MTG10_17 At5g62140	241	93	AT5G62140_w1	1
857	AT5G62390	Q9LVA0	BAG7_ARATH	reviewed	BAG family molecular chaperone regulator 7 (Bcl-2-associated athanogene 7)	BAG7 At5g62390 MMI9.22	446	97	AT5G62390_w1	1
151	AT5G62650	Q940R3	Q940R3_ARATH	unreviewed	AT5g62650/MRG21_7 (Tic22-like family protein)	MRG21.7 MRG21_7 At5g62650	529	98	AT5G62650_w1	1
765	AT5G62670	Q9LV11	PMA11_ARATH	reviewed	ATPase 11, plasma membrane-type (EC 3.6.3.6) (Proton pump 11)	AHA11 At5g62670 MRG21.9	956	143	AT5G62670_w1	1
1014	AT5G62690	Q56YW9	TBB2_ARATH	reviewed	Tubulin beta-2 chain	TUBB2 TUB2 At5g62690 MRG21.11	450	90	AT5G62690_w1	1
244	AT5G62720	Q8GZ51	Q8GZ51_ARATH	unreviewed	At5g62720 (Integral membrane HPP family protein)	MQB2.4 MQB2_4 At5g62720 At5g62720/MQB2_20	243	98	AT5G62720_w1	2
1211	AT5G62740	Q9FM19	HIR1_ARATH	reviewed	Hypersensitive-induced response protein 1 (AtHIR1)	HIR1 P31 At5g62740 MQB2.6	286	100	AT5G62740_w1	1
1435	AT5G62790	Q9XFS9	DXR_ARATH	reviewed	1-deoxy-D-xylulose 5-phosphate reductoisomerase, chloroplastic (1-deoxyxylulose-5-phosphate reductoisomerase) (DXP reductoisomerase) (EC 1.1.1.267) (2-C-methyl-D-erythritol 4-phosphate synthase) (Protein PIGMENT-DEFECTIVE EMBRYO 129)	DXR ISPC PDE129 At5g62790 MQB2.11	477	141	AT5G62790_w1	2
1285	AT5G63030	Q8L8T2	GRXC1_ARATH	reviewed	Glutaredoxin-C1 (AtGrxC1)	GRXC1 At5g63030 MJH22.9	125	106	AT5G63030_w1	1
327	AT5G63040	Q9FM48	Q9FM48_ARATH	unreviewed	Emb|CAB81845.1 (Transmembrane protein)	MJH22.10 MJH22_10 At5g63040	366	84	AT5G63040_w1	2
334	AT5G63050	Q6NM17	Q6NM17_ARATH	unreviewed	At5g63050 (Embryo defective 2759)	EMB2759 embryo defective 2759 MDC12.1 MDC12_1 At5g63050	345	96	AT5G63050_w1	2
585	AT5G63310	O64903	NDK2_ARATH	reviewed	Nucleoside diphosphate kinase II, chloroplastic (NDK II) (NDP kinase II) (NDPK II) (NDPK Ia) (EC 2.7.4.6)	NDPK2 At5g63310 MDC12.28	231	150	AT5G63310_w1	1
1505	AT5G63400	O82514	KAD4_ARATH	reviewed	Adenylate kinase 4 (AK 4) (EC 2.7.4.3) (ATP-AMP transphosphorylase 4) (ATP:AMP phosphotransferase) (Adenylate monophosphate kinase 4) (AMK4)	ADK1 At5g63400 MLE2.3	246	141	AT5G63400_w1	2
1011	AT5G63420	Q84W56	RNJ_ARATH	reviewed	Ribonuclease J (RNase J) (EC 3.1.-.-) (Protein EMBRYO DEFECTIVE 2746)	RNJ EMB2746 At5g63420 MLE2.5 MLE2.6	911	128	AT5G63420_w1	1
1600	AT5G63570	P42799	GSA1_ARATH	reviewed	Glutamate-1-semialdehyde 2,1-aminomutase 1, chloroplastic (GSA 1) (EC 5.4.3.8) (Glutamate-1-semialdehyde aminotransferase 1) (GSA-AT 1)	GSA1 HEML1 At5g63570 MBK5.3	474	139	AT5G63570_w1	1
1323	AT5G63840	Q9FN05	PSL5_ARATH	reviewed	Probable glucan 1,3-alpha-glucosidase (EC 3.2.1.84) (Glucosidase II subunit alpha) (Protein PRIORITY IN SWEET LIFE 5) (Protein RADIAL SWELLING 3)	PSL5 RSW3 At5g63840 MGI19.5	921	98	AT5G63840_w1	1
1346	AT5G63890	Q9C5U8	HIS8_ARATH	reviewed	Histidinol dehydrogenase, chloroplastic (HDH) (EC 1.1.1.23) (Protein HISTIDINE BIOSYNTHESIS 8)	HISN8 HDH At5g63890 MGI19.9	466	123	AT5G63890_w1	1
694	AT5G64040	P49107	PSAN_ARATH	reviewed	Photosystem I reaction center subunit N, chloroplastic (PSI-N)	PSAN At5g64040 MHJ24.2	171	117	AT5G64040_w1	2
1459	AT5G64050	Q9FEA2	SYEM_ARATH	reviewed	Glutamate--tRNA ligase, chloroplastic/mitochondrial (EC 6.1.1.17) (AtERS) (Glutamyl-tRNA synthetase) (GluRS) (Protein OVULE ABORTION 3)	OVA3 At5g64050 MHJ24.3	570	125	AT5G64050_w1	1
999	AT5G64140	P34789	RS282_ARATH	reviewed	40S ribosomal protein S28-2	RPS28C At5g64140 MHJ24.12	64	118	AT5G64140_w1	1
308	AT5G64280	Q9FMF8	DIT22_ARATH	reviewed	Dicarboxylate transporter 2.2, chloroplastic (AtpDCT2)	DIT2-2 At5g64280 MSJ1.12	549	97	AT5G64280_w1	1
307	AT5G64290	Q9FMF7	DIT21_ARATH	reviewed	Dicarboxylate transporter 2.1, chloroplastic (AtpDCT1) (Glutamate/malate translocator)	DIT2-1 DIT2 At5g64290 MSJ1.13	563	99	AT5G64290_w1	1
1150	AT5G64500	Q9FLG8	SPNS2_ARATH	reviewed	Probable sphingolipid transporter spinster homolog 2	At5g64500 T12B11.9	484	106	AT5G64500_w1	1
33	AT5G64580	F4KF14	FTSI4_ARATH	reviewed	Probable inactive ATP-dependent zinc metalloprotease FTSHI 4, chloroplastic (AtFTSHI4) (Protein EMBRYO DEFECTIVE 3144) (Protein FTSH INACTIVE PROTEASE 4)	FTSHI4 EMB3144 At5g64580 MUB3.10	855	50	AT5G64580_w1	1
433	AT5G64816	Q8L8Q8	Y5486_ARATH	reviewed	Uncharacterized protein At5g64816	At5g64816 MXK3.3	130	85	AT5G64816_w1	1
1060	AT5G64940	Q93Y08	AB1K8_ARATH	reviewed	Protein ACTIVITY OF BC1 COMPLEX KINASE 8, chloroplastic (ABC1-LIKE KINASE 8) (EC 2.7.11.1) (ABC2 homolog protein 13) (AtATH13) (Oxidative stress-related ABC1-like protein 1, chloroplastic) (AtOSA1)	ABC1K8 ATH13 OSA1 At5g64940 MXK3.17	761	117	AT5G64940_w1	1
846	AT5G64970	Q9LV81	BRTL3_ARATH	reviewed	Probable mitochondrial adenine nucleotide transporter BTL3 (Adenine nucleotide transporter BT1-like protein 3)	At5g64970 MXK3.20	428	115	AT5G64970_w1	1
229	AT5G65220	Q9FJP3	RK29_ARATH	reviewed	50S ribosomal protein L29, chloroplastic (CL29)	RPL29 At5g65220 MQN23.16	173	111	AT5G65220_w1	1
338	AT5G65250	Q9FJP0	Q9FJP0_ARATH	unreviewed	Transmembrane protein	MQN23.20 MQN23_20 At5g65250	300	105	AT5G65250_w1	1
926	AT5G65270	Q9FJN8	RAA4A_ARATH	reviewed	Ras-related protein RABA4a (AtRABA4a)	RABA4A At5g65270 MQN23.22	226	116	AT5G65270_w1	1
1327	AT5G65620	Q94AM1	OOPDA_ARATH	reviewed	Organellar oligopeptidase A, chloroplastic/mitochondrial (EC 3.4.24.70) (Thimet metalloendopeptidase 1) (Zincin-like metalloproteases family protein 1)	OOP TOP1 At5g65620 K21L13.14	791	116	AT5G65620_w1	1
1282	AT5G66120	Q8VYV7	DHQS_ARATH	reviewed	3-dehydroquinate synthase, chloroplastic (EC 4.2.3.4)	DHQS AROB At5g66120 K2A18.20	442	111	AT5G66120_w1	1
606	AT5G66190	Q9FKW6	FNRL1_ARATH	reviewed	Ferredoxin--NADP reductase, leaf isozyme 1, chloroplastic (EC 1.18.1.2) (Leaf FNR 1) (AtLFNR1) (FNR-1)	LFNR1 PETH1 At5g66190 K2A18.27	360	123	AT5G66190_w1	2
1640	AT5G66450	Q6NQL6	LPPE2_ARATH	reviewed	Lipid phosphate phosphatase epsilon 2, chloroplastic (AtLPPE2) (EC 3.1.3.-) (Phosphatidic acid phosphatase epsilon 2) (Plastidic phosphatidic acid phosphatase epsilon 2)	LPPE2 At5g66450 K1F13.10	286	99	AT5G66450_w1	1
536	AT5G66530	Q9FJY6	Q9FJY6_ARATH	unreviewed	Glucose-6-phosphate 1-epimerase (EC 5.1.3.15)	At5g66530 K1F13.19 K1F13_19	307	121	AT5G66530_w1	1
702	AT5G66570	P23321	PSBO1_ARATH	reviewed	Oxygen-evolving enhancer protein 1-1, chloroplastic (OEE1) (33 kDa subunit of oxygen evolving system of photosystem II) (33 kDa thylakoid membrane protein) (Manganese-stabilizing protein 1) (MSP-1) (OEC 33 kDa subunit)	PSBO1 PSBO At5g66570 K1F13.25	332	141	AT5G66570_w1	1
869	AT5G66680	Q944K2	OST48_ARATH	reviewed	Dolichyl-diphosphooligosaccharide--protein glycosyltransferase 48 kDa subunit (Oligosaccharyl transferase 48 kDa subunit) (EC 2.4.99.18) (Protein DEFECTIVE GLYCOSYLATION 1)	OST48 DGL1 At5g66680 MSN2.7	437	95	AT5G66680_w1	1
102	AT5G67030	Q9FGC7	ZEP_ARATH	reviewed	Zeaxanthin epoxidase, chloroplastic (AtZEP) (EC 1.14.15.21) (Protein ABA DEFICIENT 1) (AtABA1) (Protein IMPAIRED IN BABA-INDUCED STERILITY 3) (Protein LOW EXPRESSION OF OSMOTIC STRESS-RESPONSIVE GENES 6) (Protein NON-PHOTOCHEMICAL QUENCHING 2)	ZEP ABA1 IBS3 LOS6 NPQ2 At5g67030 K8A10.10	667	120	AT5G67030_w1	1
1273	AT5G67560	Q93Y31	ARL8B_ARATH	reviewed	ADP-ribosylation factor-like protein 8b (AtARL8b) (ADP-ribosylation factor-like A1D) (AtARLA1D)	ARL8B ARLA1D At5g67560 K9I9.13	184	126	AT5G67560_w1	1
697	ATCG00020	P83755	PSBA_ARATH	reviewed	Photosystem II protein D1 (PSII D1 protein) (EC 1.10.3.9) (Photosystem II Q(B) protein)	psbA AtCg00020	353	121	ATCG00020_w1	1
632	ATCG00065	P62126	RR12_ARATH	reviewed	30S ribosomal protein S12, chloroplastic	rps12-A rps12A/rps12B AtCg00065/AtCg01230; rps12-B rps12A/rps12C AtCg00065/AtCg00905	123	101	ATCG00065_w1	1
655	ATCG00120	P56757	ATPA_ARATH	reviewed	ATP synthase subunit alpha, chloroplastic (EC 3.6.3.14) (ATP synthase F1 sector subunit alpha) (F-ATPase subunit alpha)	atpA AtCg00120	507	143	ATCG00120_w1	1
660	ATCG00130	P56759	ATPF_ARATH	reviewed	ATP synthase subunit b, chloroplastic (ATP synthase F(0) sector subunit b) (ATPase subunit I)	atpF AtCg00130	184	117	ATCG00130_w1	1
627	ATCG00160	P56797	RR2_ARATH	reviewed	30S ribosomal protein S2, chloroplastic	rps2 AtCg00160	236	104	ATCG00160_w1	1
700	ATCG00270	P56761	PSBD_ARATH	reviewed	Photosystem II D2 protein (PSII D2 protein) (EC 1.10.3.9) (Photosystem Q(A) protein)	psbD AtCg00270	353	138	ATCG00270_w1	1
699	ATCG00280	P56778	PSBC_ARATH	reviewed	Photosystem II CP43 reaction center protein (PSII 43 kDa protein) (Protein CP-43)	psbC CP43 AtCg00280	473	128	ATCG00280_w1	1
233	ATCG00330	P56804	RR14_ARATH	reviewed	30S ribosomal protein S14, chloroplastic	rps14 AtCg00330	100	93	ATCG00330_w1	1
684	ATCG00340	P56767	PSAB_ARATH	reviewed	Photosystem I P700 chlorophyll a apoprotein A2 (EC 1.97.1.12) (PSI-B) (PsaB)	psaB AtCg00340	734	118	ATCG00340_w1	1
683	ATCG00350	P56766	PSAA_ARATH	reviewed	Photosystem I P700 chlorophyll a apoprotein A1 (EC 1.97.1.12) (PSI-A) (PsaA)	psaA AtCg00350	750	122	ATCG00350_w1	1
629	ATCG00380	P56799	RR4_ARATH	reviewed	30S ribosomal protein S4, chloroplastic	rps4 AtCg00380	201	110	ATCG00380_w1	1
1472	ATCG00420	P56754	NDHJ_ARATH	reviewed	NAD(P)H-quinone oxidoreductase subunit J, chloroplastic (EC 1.6.5.-) (NAD(P)H dehydrogenase subunit J) (NADH-plastoquinone oxidoreductase subunit J)	ndhJ AtCg00420	158	110	ATCG00420_w1	1
1279	ATCG00430	P56756	NDHK_ARATH	reviewed	NAD(P)H-quinone oxidoreductase subunit K, chloroplastic (EC 1.6.5.-) (NAD(P)H dehydrogenase subunit K) (NADH-plastoquinone oxidoreductase subunit K)	ndhK psbG AtCg00430	225	113	ATCG00430_w1	1
659	ATCG00470	P09468	ATPE_ARATH	reviewed	ATP synthase epsilon chain, chloroplastic (ATP synthase F1 sector epsilon subunit) (F-ATPase epsilon subunit)	atpE AtCg00470	132	142	ATCG00470_w1	1
656	ATCG00480	P19366	ATPB_ARATH	reviewed	ATP synthase subunit beta, chloroplastic (EC 3.6.3.14) (ATP synthase F1 sector subunit beta) (F-ATPase subunit beta)	atpB AtCg00480	498	161	ATCG00480_w1	1
559	ATCG00490	O03042	RBL_ARATH	reviewed	Ribulose bisphosphate carboxylase large chain (RuBisCO large subunit) (EC 4.1.1.39)	rbcL AtCg00490	479	156	ATCG00490_w1	1
79	ATCG00500	P56765	ACCD_ARATH	reviewed	Acetyl-coenzyme A carboxylase carboxyl transferase subunit beta, chloroplastic (ACCase subunit beta) (Acetyl-CoA carboxylase carboxyltransferase subunit beta) (EC 2.1.3.15)	accD AtCg00500	488	131	ATCG00500_w1	1
662	ATCG00540	P56771	CYF_ARATH	reviewed	Cytochrome f	petA AtCg00540	320	116	ATCG00540_w1	1
1281	ATCG00560	P60129	PSBL_ARATH	reviewed	Photosystem II reaction center protein L (PSII-L)	psbL AtCg00560	38	84	ATCG00560_w1	1
1278	ATCG00570	P62095	PSBF_ARATH	reviewed	Cytochrome b559 subunit beta (PSII reaction center subunit VI)	psbF AtCg00570	39	91	ATCG00570_w1	1
701	ATCG00580	P56779	PSBE_ARATH	reviewed	Cytochrome b559 subunit alpha (PSII reaction center subunit V)	psbE AtCg00580	83	118	ATCG00580_w1	1
237	ATCG00650	P56807	RR18_ARATH	reviewed	30S ribosomal protein S18, chloroplastic	rps18 AtCg00650	101	106	ATCG00650_w1	1
221	ATCG00660	P56794	RK20_ARATH	reviewed	50S ribosomal protein L20, chloroplastic	rpl20 AtCg00660	117	109	ATCG00660_w1	1
5	ATCG00670	P56772	CLPP1_ARATH	reviewed	Chloroplastic ATP-dependent Clp protease proteolytic subunit 1 (EC 3.4.21.92) (Endopeptidase ClpP1) (pClpP)	clpP1 ClpP AtCg00670	196	122	ATCG00670_w1	1
698	ATCG00680	P56777	PSBB_ARATH	reviewed	Photosystem II CP47 reaction center protein (PSII 47 kDa protein) (Protein CP-47)	psbB AtCg00680	508	109	ATCG00680_w1	1
1376	ATCG00710	P56780	PSBH_ARATH	reviewed	Photosystem II reaction center protein H (PSII-H) (Photosystem II 10 kDa phosphoprotein)	psbH AtCg00710	73	118	ATCG00710_w1	1
663	ATCG00720	P56773	CYB6_ARATH	reviewed	Cytochrome b6	petB AtCg00720	215	118	ATCG00720_w1	1
665	ATCG00730	P56774	PETD_ARATH	reviewed	Cytochrome b6-f complex subunit 4 (17 kDa polypeptide)	petD AtCg00730	160	109	ATCG00730_w1	1
631	ATCG00750	P56802	RR11_ARATH	reviewed	30S ribosomal protein S11, chloroplastic	rps11 AtCg00750	138	95	ATCG00750_w1	1
230	ATCG00760	P62117	RK36_ARATH	reviewed	50S ribosomal protein L36, chloroplastic	rpl36 AtCg00760	37	82	ATCG00760_w1	1
231	ATCG00770	P56801	RR8_ARATH	reviewed	30S ribosomal protein S8, chloroplastic	rps8 AtCg00770	134	97	ATCG00770_w1	1
623	ATCG00780	P56792	RK14_ARATH	reviewed	50S ribosomal protein L14, chloroplastic	rpl14 AtCg00780	122	108	ATCG00780_w1	1
217	ATCG00790	P56793	RK16_ARATH	reviewed	50S ribosomal protein L16, chloroplastic	rpl16 AtCg00790	135	100	ATCG00790_w1	1
628	ATCG00800	P56798	RR3_ARATH	reviewed	30S ribosomal protein S3, chloroplastic	rps3 AtCg00800	218	109	ATCG00800_w1	1
223	ATCG00810	P56795	RK22_ARATH	reviewed	50S ribosomal protein L22, chloroplastic	rpl22 AtCg00810	160	106	ATCG00810_w1	1
238	ATCG00820	P56808	RR19_ARATH	reviewed	30S ribosomal protein S19, chloroplastic	rps19 AtCg00820	92	100	ATCG00820_w1	1
207	ATCG00830	P56791	RK2_ARATH	reviewed	50S ribosomal protein L2, chloroplastic	rpl2-A rpl2-1 AtCg00830; rpl2-B rpl2-2 AtCg01310	274	117	ATCG00830_w1	1
224	ATCG00840	P61845	RK23_ARATH	reviewed	50S ribosomal protein L23, chloroplastic	rpl23-A rpl23-1 AtCg00840; rpl23-B rpl23-2 AtCg01300	93	91	ATCG00840_w1	1
388	ATCG00860	P56786	YCF2_ARATH	reviewed	Protein Ycf2	ycf2-A ycf2-1 AtCg00860; ycf2-B ycf2-2 AtCg01280	2294	100	ATCG00860_w1	1
1422	ATCG00900	P61841	RR7_ARATH	reviewed	30S ribosomal protein S7, chloroplastic	rps7-A rps7-1 AtCg00900; rps7-B rps7-2 AtCg01240	155	100	ATCG00900_w1	1
1223	ATCG01010	P56752	NU5C_ARATH	reviewed	NAD(P)H-quinone oxidoreductase subunit 5, chloroplastic (EC 1.6.5.-) (NAD(P)H dehydrogenase subunit 5) (NADH-plastoquinone oxidoreductase subunit 5)	ndhF AtCg01010	746	117	ATCG01010_w1	1
1651	ATCG01020	P61847	RK32_ARATH	reviewed	50S ribosomal protein L32, chloroplastic	rpl32 AtCg01020	52	80	ATCG01020_w1	1
685	ATCG01060	P62090	PSAC_ARATH	reviewed	Photosystem I iron-sulfur center (EC 1.97.1.12) (9 kDa polypeptide) (PSI-C) (Photosystem I subunit VII) (PsaC)	psaC frxA AtCg01060	81	96	ATCG01060_w1	1
1491	ATCG01090	P56755	NDHI_ARATH	reviewed	NAD(P)H-quinone oxidoreductase subunit I, chloroplastic (EC 1.6.5.-) (NAD(P)H dehydrogenase subunit I) (NDH subunit I) (NADH-plastoquinone oxidoreductase subunit I)	ndhI AtCg01090	172	123	ATCG01090_w1	1
1526	ATCG01110	P56753	NDHH_ARATH	reviewed	NAD(P)H-quinone oxidoreductase subunit H, chloroplastic (EC 1.6.5.-) (NAD(P)H dehydrogenase subunit H) (NADH-plastoquinone oxidoreductase 49 kDa subunit) (NADH-plastoquinone oxidoreductase subunit H)	ndhH AtCg01110	393	114	ATCG01110_w1	1
234	ATCG01120	P56805	RR15_ARATH	reviewed	30S ribosomal protein S15, chloroplastic	rps15 AtCg01120	88	106	ATCG01120_w1	1
160	ATCG01130	P56785	TI214_ARATH	reviewed	Protein TIC 214 (Translocon at the inner envelope membrane of chloroplasts 214) (AtTIC214)	TIC214 ycf1-A AtCg01000; TIC214 ycf1-B AtCg01130	1786	88	ATCG01130_w1	1
1120	ATMG00160	P93285	COX2_ARATH	reviewed	Cytochrome c oxidase subunit 2 (EC 1.9.3.1) (Cytochrome c oxidase polypeptide II)	COX2 COXII AtMg00160	260	124	ATMG00160_w1	2
1179	ATMG00640	Q04613	MI25_ARATH	reviewed	ATP synthase protein MI25 (ORF25)	AtMg00640	192	118	ATMG00640_w1	1
MANUALLY mapped (same rule = most recent)
unretrieved	AT4G13140	Q9SVR3	Q9SVR3_ARATH	unreviewed	Uncharacterized protein AT4g13140 (Uncharacterized protein F17N18.30)	F17N18.30 At4g13140	137	88
unretrieved	AT4G00640	O65272	KEA2_ARATH	reviewed (AT4G00630)	K(+) efflux antiporter 2, chloroplastic (AtKEA2)	KEA2 At4g00630/At4g00640 F6N23.14/F6N23.15	1174	115
unretrieved	AT4G34820	Q0WLC6	PP349_ARATH	reviewed (AT4G34830)	Pentatricopeptide repeat-containing protein MRL1, chloroplastic (Protein MATURATION OF RBCL 1) (AtMRL1)	MRL1 At4g34830/At4g34820 T11I11.70/T11I11.60	1089	76
CASES WHERE Reviewed is not the most recent version
	AT5G13650	F4K409	F4K409_ARATH	unreviewed	Elongation factor family protein	SVR3 SUPPRESSOR OF VARIEGATION 3 At5g13650 T6I14.3	676	61
	AT5G13650	F4K410	SVR3_ARATH	reviewed	Putative elongation factor TypA-like SVR3, chloroplastic (Protein HAPPY ON NORFLURAZON 23) (Protein SUPPRESSOR OF VARIEGATION 3)	SVR3 At5g13650 MSH12.11	675	61	Choose this
	AT5G60600	B3H725	B3H725_ARATH	unreviewed	4-hydroxy-3-methylbut-2-enyl diphosphate synthase	HDS CHLOROPLAST BIOGENESIS 4 CLB4 CONSTITUTIVE SUBTILISIN 3 CSB3 GCPE ISPG MUP24.15 MUP24_15 At5g60600	717	77	Keep this
	AT5G60600	F4K0E8	ISPG_ARATH	reviewed	4-hydroxy-3-methylbut-2-en-1-yl diphosphate synthase (ferredoxin), chloroplastic (EC 1.17.7.1) (1-hydroxy-2-methyl-2-(E)-butenyl 4-diphosphate synthase) (Protein CHLOROPLAST BIOGENESIS 4) (Protein CONSTITUTIVE SUBTILISIN 3)	ISPG CLB4 CSB3 HDS At5g60600 MUP24.2	741	56
