# Supplementary material for: Unraveling Hidden Components of the Chloroplast Envelope Proteome: Opportunities and Limits of Better MS Sensitivity
Source: Mol Cell Proteomics. 2019 Apr 8;18(7):1285–306. doi: 10.1074/mcp.RA118.000988 (PMC6601204; doi:10.1074/mcp.RA118.000988)
Supplement: Supplemental table S8 [file 139688_2_supp_310057_pph5qc.xlsx]

## Sheet: README
	Analysis of 1269 proteins identified in the purified Envelope fractions
Headers
Protein numbers (Bouchnak et al., Mol Cell Proteomics 2019)	Original protein sort order (Bouchnak et al., Mol Cell Proteomics 2019)
TAIR AGI (https://www.arabidopsis.org/)	TAIR protein Id (representative of the protein set identified in MS, note that MS mostly identified ".1" forms of the proteins, but also 26 ".2" and 1 ".3" )
UNIPROT (https://www.uniprot.org/)	UNIPROT Protein Id
Description (TAIR) (https://www.arabidopsis.org/)	Description from the TAIR fasta file
MapManBin (GoMapMan.org)	Functional classification according to GoMapMan.org. Export creation 14 March 2017
Curated function (Bouchnak et al., Mol Cell Proteomics 2019)	Protein groupings according to main functions (proteases, transporters, protein targeting…)
Curated description (Bouchnak et al., Mol Cell Proteomics 2019)	Protein name and known or predicted activity
Simplified location AT_CHLORO (Ferro et al., Mol Cell Proteomics 2010) http://at-chloro.prabi.fr/at_chloro/	Simplified subcellular and subplastidial location of the protein according to Ferro et al., 2010 (nd = not detected)
Simplified location (Bouchnak et al., Mol Cell Proteomics 2019)	Simplified subcellular and subplastidial location of the protein as deduced from this work (ENV = envelope, ENV = envelope candidate, STR = stroma, THY = thylakoids, OTH = others, ERGV = ER and Golgi)
Sequence Specific peptides (Bouchnak et al., Mol Cell Proteomics 2019)	Number of identified specific peptides (Bouchnak et al., Mol Cell Proteomics 2019)
Sample (ENV, CCE or Mix) (Bouchnak et al., Mol Cell Proteomics 2019)	Provides information about the detection of the protein in the envelope ("Env_only", SWSC_CCE = 0) or in both the envelope and the crude cell extract ("Mix", identified in both Env & CCE) (Bouchnak et al., Mol Cell Proteomics 2019)
EF estimator (Bouchnak et al., Mol Cell Proteomics 2019)	Ratio (imp_SWSC_Env / imp_SWSC_CCE) as an estimator of the enrichment of the protein in the envelope (ENV) compared to the crude cell extract (CCE) (Bouchnak et al., Mol Cell Proteomics 2019)
ENV % (AT_Chloro, http://at-chloro.prabi.fr/at_chloro/)	% of spectral counts associated to the envelope fraction (Ferro et al., Mol Cell Proteomics 2010)
STR % (AT_Chloro, http://at-chloro.prabi.fr/at_chloro/)	% of spectral counts associated to the stroma fraction (Ferro et al., Mol Cell Proteomics 2010)
THY % (AT_Chloro, http://at-chloro.prabi.fr/at_chloro/)	% of spectral counts associated to the thylakoid fraction (Ferro et al., Mol Cell Proteomics 2010)
TSC (thylakoid sub-compartments) (Tomizioli et al., Mol Cell Proteomics 2014)	Detection of the protein in thylakoid sub-compartments (Tomizioli et al., Mol Cell Proteomics 2014)
TargetP (www.cbs.dtu.dk/services/TargetP/)	TargetP prediction (C = chloroplast, C* = chloroplast-encoded, M = mitochondria, S = secretion peptide)
cTP (www.cbs.dtu.dk/services/ChloroP/)	ChloroP prediction (Y = chloroplast, "-" = not a predicted chloroplast protein)
cTP (loc) (www.cbs.dtu.dk/services/ChloroP/)	ChloroP prediction of the maturation site of chloroplast preproteins (www.cbs.dtu.dk/services/ChloroP/)
The core proteome of the chloroplast envelope (Simm et al., Front. Plant Sci. 2014)	Location of the envelope protein as deduced from Simm et al., 2014 (Ps = pea; At = Arabidopsis; OEM = outer envelope membrane, IEM = inner envelope membrane, Mix = both envelope membranes; "-" = not detected)
Experimental evidence MASCP Gator / SUBA3 (gator.masc-proteomics.org/, http://suba.live/)	Detection of the protein in independent publications targeting purified subcellular compartments (gator.masc-proteomics.org/) (e.g. plastid 18 mito 1 PM 1 vacuole 1 cyto 1 golgi 1: means that the proteins was detected 18 times in the plastid, 1 time in mitochondria, tha vacuole, the cytosol and the Goli)
Predicted MASCP Gator & SUBA (gator.masc-proteomics.org/, http://suba.live/)	Prediction of the subcellular localization of the protein using prediction tools (e.g. plastid 11 mito 6: means that the proteins is predicted by 11 tools to be targeted to plastids, while 6 other tools predict a mitochondrial location)
Location GFP (MASCP Gator & SUBA) (gator.masc-proteomics.org/, http://suba.live/)	Subcellular location deduced from in planta expression of the candidate protein fused to GFP
Location SUBAcon (http://suba.live/)	Consensus subcellular location in SUBA

## Sheet: Reannotated Envelope proteome
Protein numbers (Bouchnak et al., Mol Cell Proteomics 2019)	TAIR AGI	UNIPROT	Description (TAIR)	MapManBin (GoMapMan.org)	Curated function (Bouchnak et al., Mol Cell Proteomics 2019)	Curated description (Bouchnak et al., Mol Cell Proteomics 2019)	Simplified location AT_CHLORO (Ferro et al., 2010)	Simplified location (Bouchnak et al., Mol Cell Proteomics 2019)	Sequence Specific Peptides (Bouchnak et al., Mol Cell Proteomics 2019)	Sample (Bouchnak et al., Mol Cell Proteomics 2019)	EFestimator	ENV % (AT_Chloro)	STR % (AT_Chloro)	THY % (AT_Chloro)	TSC (Tomizioli et al., 2014)	TargetP	cTP	cTP (loc)	Simm et al., 2014 Front. Plant Sci.	Experimental evidence MASCP Gator / SUBA3	Predicted MASCP Gator & SUBA	Location GFP (MASCP Gator & SUBA)	Location SUBAcon
						Known or predicted Inner Envelope Membrane Proteins
1	AT5G50920.1	Q9FI56	| Symbols: CLPC, ATHSP93-V, HSP93-V, DCA1, CLPC1 | CLPC homologue 1 | chr5:20715710-20719800 REVERSE LENGTH=929	20.2.1 stress.abiotic.heat 29.5.5 protein.degradation.serine protease	chaperone and protease, Clp	ClpC1 (HSP93-V, Hsp100, DCA1) ATP-dependent Clp protease ATP-binding subunit, chloroplast precursor /	ENV-STR	ENV-STR	27	Mix	2.47366	61.4735	33.2959	5.23057	TSC	C	Y	26	Ps IEM	plastid 18 mito 1 PM 1 vacuole 1 cyto 1 golgi 1	plastid 11 mito 6	Plastid immunolocalization (Shanklin et al., 1995)	plastid
2	AT3G48870.1	Q9SXJ7	| Symbols: ATCLPC, ATHSP93-III, HSP93-III | Clp ATPase | chr3:18122363-18126008 REVERSE LENGTH=952	20.2.1 stress.abiotic.heat 29.5.5 protein.degradation.serine protease	chaperone and protease, Clp	ClpC2 (Hsp93-III) ATP-dependent Clp protease ATP-binding subunit /	ENV-STR	ENV	7	Env only	50.1301	62.4483	32.6539	4.89782	TSC	C	-	-	At E	plastid 7 PM 2 mito 1	plastid 9 cyto 3 mito 3	plastid:cpeb-tanz	plastid
3	AT5G51070.1	P42762	| Symbols: ERD1, CLPD, SAG15 | Clp ATPase | chr5:20764479-20768481 FORWARD LENGTH=945	20.2.1 stress.abiotic.heat 29.5.5 protein.degradation.serine protease	chaperone and protease, Clp	ClpD (Erd1, SAG15) Chaperone protein ClpD, chloroplast precursor /	STR-ENV	ENV-STR	5	Mix	1.39572	41.0074	52.1885	6.8041	TSC	C	Y	89	-	plastid 5	plastid 13 mito 2	plastid:9375397	plastid
4	ATCG00670.1	P56772	| Symbol: CLPP1 | Encodes the only ClpP (caseinolytic protease) encoded within the plastid genome.	1.1.1.2 PS.lightreaction.photosystem II.PSII polypeptide subunits 29.5.5 protein.degradation.serine protease	chaperone and protease, Clp	ClpP1 the only chloroplast encoded ClpP protease, chloroplast encoded (EC 3.4.21.92) /	STR-ENV	ENV-STR	3	Mix	3.26416	24.2264	75.7736	0	TSC	C*	-	-	-	plastid 8	cyto 4 plastid 2 mito 2 nucleus 2	plastid encoded	plastid
5	AT1G66670.1	Q9SXJ6	| Symbols: CLPP3, NCLPP3 | CLP protease proteolytic subunit 3 | chr1:24863995-24865646 REVERSE LENGTH=309	29.5.5 protein.degradation.serine protease	chaperone and protease, Clp	ClpP3 (nClpP3) ATP-dependent Clp protease proteolytic subunit 3, chloroplast precursor /	STR-ENV	ENV-STR	3	Mix	1.6032	45.8944	54.1056	0	TSC	C	Y	71	-	plastid 10 golgi 1	plastid 15 mito 3	-	plastid
6	AT5G45390.1	Q94B60	| Symbols: CLPP4, NCLPP4 | CLP protease P4 | chr5:18396351-18397586 FORWARD LENGTH=292	29.5.5 protein.degradation.serine protease	chaperone and protease, Clp	ClpP4 (nClpP4) ATP-dependent Clp protease proteolytic subunit 4, chloroplast precursor /	STR-ENV	ENV-STR	5	Mix	1.39174	45.7861	54.2139	0	TSC	C	Y	60	-	plastid 10	plastid 13 mito 3 cyto 2	plastid:cpeb-tanz	plastid
7	AT1G02560.1	Q9S834	| Symbols: CLPP5, NCLPP5, NCLPP1 | nuclear encoded CLP protease 5 | chr1:538000-539805 FORWARD LENGTH=298	26.28 misc.GDSL-motif lipase 29.5.5 protein.degradation.serine protease	chaperone and protease, Clp	ClpP5 (nClpP1) ATP-dependent Clp protease proteolytic subunit 5, chloroplast precursor /	STR-ENV	ENV-STR	7	Mix	1.34189	42.2229	57.7771	0	TSC	C	Y	62	-	plastid 12 golgi 1 cyto 1	plastid 12 mito 2 cyto 2	-	plastid
8	AT1G11750.1	Q9SAA2	| Symbols: CLPP6, NCLPP1, NCLPP6 | CLP protease proteolytic subunit 6 | chr1:3967609-3969535 FORWARD LENGTH=271	29.5.5 protein.degradation.serine protease	chaperone and protease, Clp	ClpP6 (nClpP6) ATP-dependent Clp protease proteolytic subunit, chloroplast precursor /	STR-ENV	ENV-STR	5	Mix	1.44401	34.4226	65.5774	0	TSC	C	Y	51	-	plastid 10 PM 1 golgi 1 vacuole 1	plastid 11 mito 4	-	plastid
9	AT1G49970.1	Q9XJ35	| Symbols: CLPR1, NCLPP5, SVR2 | CLP protease proteolytic subunit 1 | chr1:18501936-18504462 REVERSE LENGTH=387	29.5.5 protein.degradation.serine protease	chaperone and protease, Clp	ClpR1 (nClpP5) ATP-dependent Clp protease proteolytic subunit, chloroplast precursor /	STR-ENV	ENV-STR	7	Mix	1.45367	37.7748	62.2252	0	TSC	C	Y	41	-	plastid 6	plastid 13 mito 2 nucleus 2	plastid:cpeb-tanz	plastid
10	AT1G12410.1	Q9XJ36	| Symbols: CLPR2, NCLPP2, CLP2 | CLP protease proteolytic subunit 2 | chr1:4223099-4224954 FORWARD LENGTH=279	29.5.5 protein.degradation.serine protease	chaperone and protease, Clp	ClpR2 (nClpP2) ATP-dependent Clp protease proteolytic subunit, chloroplast precursor /	STR-ENV	ENV-STR	6	Mix	1.55603	41.0045	58.9955	0	TSC	C	Y	54	-	plastid 11 golgi 1 vacuole 1	plastid 15	-	plastid
11	AT1G09130.1	Q8L770	| Symbol: None | ATP-dependent Clp protease proteolytic subunit, putative, similar to nClpP5 GI:536	29.5.5 protein.degradation.serine protease	chaperone and protease, Clp	ClpR3 (nClpP8) ATP-dependent Clp protease proteolytic subunit, chloroplast precursor /	ENV-STR	ENV-STR	7	Mix	2.88076	51.5911	48.4089	0	TSC	C	Y	43	-	plastid 9 mito 1	plastid 13 mito 2 nucleus 2	plastid:19036033	plastid
12	AT4G17040.1	Q8LB10	| Symbols: CLPR4 | CLP protease R subunit 4 | chr4:9586740-9589297 REVERSE LENGTH=305	29.5.5 protein.degradation.serine protease	chaperone and protease, Clp	ClpR4 (nClpP9) ATP-dependent Clp protease proteolytic subunit-related protein 4, chloroplast precursor /	STR-ENV	ENV-STR	4	Mix	1.26574	41.7179	58.2821	0	TSC	C	Y	68	-	plastid 7	plastid 13 mito 4	plastid:cpeb-tanz	plastid
13	AT4G12060.1	Q8GW78	| Symbol: None | Clp amino terminal domain-containing protein, contains Pfam profile: PF02861 Clp a	29.3.99 protein.targeting.unknown	chaperone and protease, Clp	ClpT2 (ClpS2) Clp amino terminal domain-containing protein, chloroplast precursor /	ENV-STR	ENV-STR	5	Mix	2.29857	56.1189	43.8811	0	TSC	C	Y	58	-	plastid 8	plastid 13 mito 2	plastid:cpeb-tanz	plastid
14	AT4G25370.1	Q93WL3	| Symbol: None | Clp amino terminal domain-containing protein, contains Pfam profile: PF02861 Clp a	29.3.99 protein.targeting.unknown	chaperone and protease, Clp	ClpT1 (ClpS1) Clp amino terminal domain-containing protein, chloroplast precursor /	ENV-STR	ENV-STR	5	Mix	3.49276	56.9519	43.0481	0	-	C	Y	63	-	plastid 10 PM 1	plastid 14 mito 2	plastid:cpeb-tanz	plastid
15	AT2G44650.1	O80504	| Symbol: None | chloroplast chaperonin 10 (cpn10), identical to chloroplast chaperonin 10 GI:14041	29.6 protein.folding	chaperone and protease	Cpn10-1 (CHL-CPN10) chloroplast chaperonin 10-1, chloroplast precursor /	ENV-STR	ENV-STR	4	Mix	0.437865	54.5238	45.4762	0	-	C	Y	39	-	plastid 6	plastid 14 mito 2 cyto 2	-	plastid
16	AT5G20720.1	O65282	| Symbols: CPN20, CPN10, CHCPN10, ATCPN21, CPN21 | chaperonin 20 | chr5:7015015-7016354 FORWARD LENGTH=253	17.2.3 hormone metabolism.auxin.induced-regulated-responsive-activated 20.2.1 stress.abiotic.heat 29.6 protein.folding 35.20 not assigned.no ontology assigned	chaperone and protease	Cpn20 (Cpn21, CH10C, CH1C) chloroplast Cpn20 chaperonin, chloroplast precursor /	STR-ENV	ENV-STR	13	Mix	1.24652	41.4746	58.5254	0	TSC	C	Y	50	-	plastid 11 mito 2	plastid 16 mito 2	peroxisome:10737809;plastid:19036033	plastid
17	AT3G62030.1	P34791	| Symbols: ROC4 | rotamase CYP 4 | chr3:22973708-22975139 FORWARD LENGTH=260	31.3.1 cell.cycle.peptidylprolyl isomerase	chaperone and protease	CYP20-3 (CP20C, ROC4) peptidyl-prolyl cis-trans isomerase, chloroplast precursor (EC 5.2.1.8) /	STR-ENV	ENV-STR	8	Mix	0.326005	22.0034	77.9966	0	TSC	C	Y	77	-	plastid 12	plastid 14 mito 6	-	plastid
18	AT2G47940.1	O82261	| Symbol: None | DegP2 protease (DEGP2), identical to DegP2 protease GI:13172275 from (Arabidopsis	21.1 redox.thioredoxin 29.5.5 protein.degradation.serine protease	chaperone and protease	DEGP2 (HhoA-like, DegQ) Protease Do-like 2, chloroplast precursor (EC 3.4.21.-) /	STR-ENV	ENV-STR	8	Mix	1.60758	24.2264	75.7736	0	TSC	C	Y	69	-	plastid 5	plastid 14 mito 2	plastid GFP MASCP Gator	plastid
19	AT1G80030.1	Q0WN54	| Symbol: None | DNAJ heat shock protein, putative, similar to SP:Q05646 Chaperone protein dnaJ {Er	20.2.1 stress.abiotic.heat	chaperone and protease	Molecular chaperone Hsp40/DnaJ-like protein /	ENV	ENV	9	Mix	7.24992	100	0	0	TSC	C	Y	92	-	plastid 4 nucleus 1 golgi 1	plastid 12 mito 2	-	plastid
20	AT3G17830.1	Q058J9	| Symbol: None | DNAJ heat shock family protein, similar to SP:P35514 Chaperone protein dnaJ {Lacto	20.2.1 stress.abiotic.heat	chaperone and protease	DNAJ heat shock family protein /	ENV	ENV	7	Env only	11.9357	100	0	0	-	C	Y	57	-	plastid 1	plastid 11 mito 8 nucleus 2	-	plastid
21	AT2G22360.1	Q9SJZ7	| Symbol: None | DNAJ heat shock family protein, similar to SP:Q9S5A3 Chaperone protein dnaJ {Liste	10.6.2 cell wall.degradation.mannan-xylose-arabinose-fucose 20.2.1 stress.abiotic.heat 28.1 DNA.synthesis/chromatin structure 29.2.2 protein.synthesis.ribosome biogenesis 30.2.16 signalling.receptor kinases.Catharanthus roseus-like RLK1 33.1 development.storage proteins	chaperone and protease	DNAJ heat shock family protein /	ENV	ENV-OTH	5	Mix	2.9363	89.5023	10.4977	0	TSC	C	Y	82	-	plastid 8 golgi 1 PM 1 nucleus 1 vacuole 1	plastid 12 mito 4	-	plastid
22	AT4G39960.1	Q940V1	| Symbol: None | DNAJ heat shock family protein, similar to SP:Q9S5A3 Chaperone protein dnaJ {Liste	10.6.2 cell wall.degradation.mannan-xylose-arabinose-fucose 20.2.1 stress.abiotic.heat 28.1 DNA.synthesis/chromatin structure 29.2.2 protein.synthesis.ribosome biogenesis 30.2.16 signalling.receptor kinases.Catharanthus roseus-like RLK1 33.1 development.storage proteins	chaperone and protease	DNAJ heat shock family protein /	ENV	ENV	5	Mix	10.0916	89.262	10.738	0	TSC	M	Y	81	At E	plastid 6 golgi 1 nucleus 1	mito 7 plastid 6 ER,extraC,golgi 2	plastid:cpeb-tanz	mitochondrion
23	AT5G21430.1	Q84VQ4	| Symbol: None | DNAJ heat shock N-terminal domain-containing protein, contains Pfam profile: PF002	17.3.1.1.1 hormone metabolism.brassinosteroid.synthesis-degradation.BRs.DET2 20.2.1 stress.abiotic.heat	chaperone and protease	DNAJ heat shock family protein /	ENV-THY	ENV-THY	6	Mix	0.333231	50.9591	0	49.0409	TSC	C	Y	53	-	plastid 6	plastid 12 cyto 2	-	plastid
24	AT4G23940.1	O22993	| Symbol: None | FtsH protease, putative, contains similarity to zinc dependent protease GI:7650138	29.5.7 protein.degradation.metalloprotease	chaperone and protease, FTSH	FTSHI1 Probable inactive ATP-dependent zinc metalloprotease FTSHI 1, chloroplast precursor /	ENV	ENV	31	Mix	79.3994	99.5954	0.404555	0	TSC	C	Y	53	-	plastid 4 PM 2	plastid 10 cyto 2	-	plastid
25	AT3G16290.1	A8MPR5	| Symbol: EMB2083 | FtsH protease, putative, contains similarity to cell division protein FtsH GI:1	20.1.7 stress.biotic.PR-proteins 28.1 DNA.synthesis/chromatin structure 29.5.7 protein.degradation.metalloprotease	chaperone and protease, FTSH	FTSHI2 (EMB2083) Probable inactive ATP-dependent zinc metalloprotease FTSHI2, chloroplast precursor /	ENV	ENV	22	Env only	78.4255	100	0	0	TSC	C	-	-	-	plastid 4 PM 1	plastid 8 mito 3 nucleus 2 cyto 2	-	plastid
26	AT3G02450.1	Q9M895	| Symbol: None | cell division protein ftsH, putative, similar to SWISS-PROT:P46469 cell division p	29.5.7 protein.degradation.metalloprotease 31.2 cell.division	chaperone and protease, FTSH	FTSHI3 Probable inactive ATP-dependent zinc metalloprotease FTSHI 3, chloroplast precursor /	ENV	ENV	9	Env only	17.7835	87.9137	0	12.0863	-	C	Y	42	-	plastid 1	plastid 10 mito 2 nucleus 3	-	plastid
27	AT5G64580.1	F4KF14	| Symbols: | AAA-type ATPase family protein | chr5:25817391-25821465 REVERSE LENGTH=855	29.5.9 protein.degradation.AAA type	chaperone and protease, FTSH	FTSHI4 (EMB3144) Probable inactive ATP-dependent zinc metalloprotease FTSHI 4, chloroplast precursor /	ENV	ENV	29	Env only	64.5297	100	0	0	TSC	C	Y	78	Ps IEM	plastid 5	plastid 11 mito 2 cyto 2	-	plastid
28	AT3G04340.1	F4J3N2	| Symbols: emb2458 | FtsH extracellular protease family | chr3:1146943-1153341 REVERSE LENGTH=1320	29.5.7 protein.degradation.metalloprotease	chaperone and protease, FTSH	FTSHI5 (EMB2458) Probable inactive ATP-dependent zinc metalloprotease FTSHI 5, chloroplast precursor /	ENV	ENV	33	Env only	105.064	100	0	0	-	C	Y	43	Ps IEM	plastid 4 golgi 1 cytoskeleton 1	plastid 11 mito 3 cyto 2	-	plastid
29	AT3G47060.1	Q9SD67	| Symbols: ftsh7 | FTSH protease 7 | chr3:17332999-17336613 FORWARD LENGTH=802	27.3.6 RNA.regulation of transcription.basic helix-loop-helix family (bHLH) 29.5.7 protein.degradation.metalloprotease	chaperone and protease, FTSH	FTSH7 ATP-dependent zinc metalloprotease FTSH 7, chloroplast precursor /	ENV	ENV	5	Env only	10.2802	100	0	0	-	C	Y	55	-	plastid 2	plastid 10 mito 3 cyto 2	-	plastid
30	AT5G58870.1	Q9FIM2	| Symbols: ftsh9 | FTSH protease 9 | chr5:23770080-23773719 REVERSE LENGTH=806	27.3.6 RNA.regulation of transcription.basic helix-loop-helix family (bHLH) 29.5.7 protein.degradation.metalloprotease	chaperone and protease, FTSH	FTSH9 ATP-dependent zinc metalloprotease FTSH 9, chloroplast precursor /	ENV	ENV	13	Env only	43.3383	100	0	0	TSC	C	Y	62	-	plastid 3	plastid 10 cyto 3	-	plastid
31	AT5G53170.1	Q9FGM0	| Symbols: FTSH11 | FTSH protease 11 | chr5:21563023-21567922 REVERSE LENGTH=806	29.5.7 protein.degradation.metalloprotease	chaperone and protease, FTSH	FTSH11 ATP-dependent zinc metalloprotease FTSH 11, chloroplast/mitochondria /	ENV	ENV	25	Mix	76.1158	100	0	0	TSC	C	Y	63	Ps IEM	plastid 5 PM 2 mito 1	plastid 13 mito 3 cyto 2	-	mitochondrion,plastid
32	AT1G79560.1	Q9SAJ3	| Symbols: EMB156, EMB36, EMB1047, FTSH12 | FTSH protease 12 | chr1:29926976-29932308 FORWARD LENGTH=1008	29.5.7 protein.degradation.metalloprotease	chaperone and protease, FTSH	FTSH12 (EMB156, EMB36, EMB1047) ATP-dependent zinc metalloprotease FTSH 12, chloroplast precursor /	ENV	ENV	39	Env only	123.924	100	0	0	TSC	C	Y	49	Ps IEM	plastid 6 PM 3 cytoskeleton 1	plastid 12 mito 3 cyto 3	-	plastid
33	AT1G67690.1	F4HTQ1	| Symbols: | Zincin-like metalloproteases family protein | chr1:25369086-25373730 FORWARD LENGTH=710	29.5 protein.degradation	chaperone and protease	MPRO1 Zincin-like metalloproteases family protein /	nd	ENV	13	Env only	24.8851	0	0	0	-	-	-	-	-	nd	cyto 5 mito 3 ER 2	-	cytosol
34	AT2G38025.1	Q8GYW0	| Symbol: None | expressed protein | chr2:15922038-15923801 REVERSE | Aliases: None	29.5.3 protein.degradation.cysteine protease	chaperone and protease	OTU-like cysteine protease family protein /	ENV	ENV	2	Env only	3	100	0	0	-	C	Y	61	-	plastid 1	plastid 11 nucleus 2	-	plastid
35	AT5G56730.1	Q9FJT9	| Symbols: | Insulinase (Peptidase family M16) protein | chr5:22946906-22952576 REVERSE LENGTH=956	29.5.7 protein.degradation.met+J1345alloprotease	chaperone and protease	PQQL-like zinc peptidase, peptidase M16 family protein, insulinase family /	ENV	ENV	17	Env only	35.7779	100	0	0	-	-	-	-	-	plastid 2	mito 4 cyto 4 nucleus 2	-	cytosol
36	AT1G25290.1	F4ICF4	| Symbol: None | rhomboid family protein, contains PFAM domain PF01694, Rhomboid family | chr1:8867	29.5.5 protein.degradation.serine protease	chaperone and protease	RBL10 Rhomboid-like protein 10, chloroplast /	ENV	ENV	2	Env only	3.97855	100	0	0	-	C	-	-	-	plastid 1	plastid 9 mito 5	plastid:22416142;plastid:22738221	plastid
37	AT5G25752.1	Q84MB5	| Symbol: None | rhomboid family protein, contains Pfam profile PF01694: Rhomboid family | chr5:895	29.5.5 protein.degradation.serine protease	chaperone and protease	RBL11 Rhomboid-like protein 11, chloroplast /	ENV	ENV	1	Env only	5.94943	96.2374	3.76256	0	-	M	Y	49	-	plastid 1	mito 10 plastid 3 PM 3	plastid:22738221;plastid:18543065	plastid
38	AT1G73990.1	Q9C9C0	| Symbols: SPPA, SPPA1 | signal peptide peptidase | chr1:27824465-27828807 FORWARD LENGTH=677	29.5 protein.degradation	chaperone and protease	SppA signal peptide peptidase, light-dependent degradation of antenna and PSII, chloroplast /	ENV-THY	ENV	18	Mix	5.87938	82.382	0	17.618	TSC	C	Y	68	-	plastid 6 PM 2 mito 1 nucleus 1	mito 10 plastid 8 cyto 2	-	mitochondrion
39	AT2G03140.1	F4IS90	| Symbols: | alpha/beta-Hydrolases superfamily protein | chr2:942000-949337 FORWARD LENGTH=1797	20.1.2 stress.biotic.receptors	chaperone and protease ?	unknown protein with a CAAX amino terminal protease (IPR003675) domain /	nd	ENV	1	Env only	2.98928	0	0	0	-	C	Y	69	-	plastid 1	plastid 12 mito 3 nucleus 2	-	plastid
40	AT3G47490.1	Q9SN88	| Symbol: None | HNH endonuclease domain-containing protein, contains Pfam domain PF01844: HNH endo	28.1 DNA.synthesis/chromatin structure	DNA binding ?	Putative endonuclease (HNH endonuclease domain-containing protein) /	n/a	ENV	2	Env only	3.97855	n/a	n/a	n/a	TSC	-	-	-	-	plastid 2	plastid 5 nucleus 5 mito 3 cyto 2	-	nucleus
41	AT1G74640.1	Q8L475	| Symbol: None | expressed protein, contains Pfam profile: PF00561 alpha/beta hydrolase fold | chr1	35.1 not assigned.no ontology	hydrolase ?	alpha/beta-Hydrolases superfamily protein /	ENV	ENV	3	Mix	4.08139	100	0	0	TSC	C	Y	39	-	plastid 5	plastid 13 mito 3	-	plastid
42	AT5G19850.1	F4K2M9	| Symbol: None | hydrolase, alpha/beta fold family protein, low similarity to hydrolase (Terrabacte	19.3 tetrapyrrole synthesis.GSA 28.2 DNA.repair 29.5.11.4.2 protein.degradation.ubiquitin.E3.RING	hydrolase ?	alpha/beta-Hydrolases superfamily protein /	ENV	ENV	3	Env only	6.94943	100	0	0	TSC	C	Y	58	-	plastid 2	plastid 14 mito 2	-	plastid
43	AT1G52510.1	Q8VZ57	| Symbol: None | hydrolase, alpha/beta fold family protein, low similarity to SP:P22643 Haloalkane	11.3 lipid metabolism.phospholipid synthesis 29.5.11.3 protein.degradation.ubiquitin.E2 35.20 not assigned.no ontology assigned	hydrolase ?	alpha/beta-Hydrolases superfamily protein /	STR-ENV	ENV-STR	9	Mix	0.46843	22.52	77.48	0	TSC	C	Y	39	-	plastid 11 golgi 1 cyto 1	plastid 15	-	plastid
44	AT4G36530.1	O23227	| Symbol: None | hydrolase, alpha/beta fold family protein, low similarity to hydrolase (Sphingomon	28.2 DNA.repair 29.2.2 protein.synthesis.ribosome biogenesis	hydrolase ?	conserved plant and cyanobacterial, hydrolase, alpha/beta fold family protein, similar to Slr1235 protein [Synechocystis sp] /	ENV	ENV	2	Env only	5.94943	85.1083	0	14.8917	TSC	-	-	-	-	plastid 2	cyto 6 plastid 2 mito 2	-	cytosol
45	AT4G32900.2	F4JV77	| Symbols: | Peptidyl-tRNA hydrolase II (PTH2) family protein | chr4:15878944-15880979 REVERSE LENGTH=193	35.2 not assigned.unknown	hydrolase ?	Peptidyl-tRNA hydrolase II (PTH2) family protein / (Not detected in MASCP)	nd	ENV	2	Env only	5.94943	0	0	0	TSC	M	-	-	-	nd	mito 7 plastid 4 cyto 3 nucleus 3	-	mitochondrion
46	AT5G50330.1	Q0WSU9	| Symbols: | Protein kinase superfamily protein | chr5:20485406-20488563 REVERSE LENGTH=479	28.1 DNA.synthesis/chromatin structure 34.16 transport.ABC transporters and multidrug resistance systems	kinase	Protein kinase superfamily protein /	nd	ENV	2	Env only	4.19855	0	0	0	-	-	-	-	-	plastid 2	cyto 6 mito 5	-	cytosol
47	AT4G24810.2	Q67Y06	| Symbols: | Protein kinase superfamily protein | chr4:12786791-12789598 REVERSE LENGTH=481	28.1 DNA.synthesis/chromatin structure 34.16 transport.ABC transporters and multidrug resistance systems 35.20 not assigned.no ontology assigned	kinase	ABC1-like Protein kinase family protein / thylakoid sub compartments in AT_Chloro	nd	ENV	14	Env only	30.5104	0	0	0	TSC	-	-	-	-	plastid 1	cyto 7 mito 3 nucleus 2	-	cytosol
48	AT5G03900.2	Q8GW20	| Symbols: | Iron-sulphur cluster biosynthesis family protein | chr5:1048338-1050999 FORWARD LENGTH=429	29.2.2 protein.synthesis.ribosome biogenesis	Iron sulfur assembly	HP59b (IscA-like) contains HesB/YadR/YfhF (Iron sulfur assembly protein IscA) domain, conserved plant and cyanobacterial protein, similar to Slr1603 protein [Synechocystis sp], chloroplast precursor /	ENV	ENV-OTH	8	Mix	3.38673	88.6908	2.77401	8.53523	TSC	C	Y	62	Ps IEM	plastid 2 golgi 1	plastid 12 mito 2	-	plastid
49	AT3G20390.1	Q94JQ4	| Symbol: None | endoribonuclease L-PSP family protein, contains Pfam domain PF01042: Endoribonucle	27.1.19 RNA.processing.ribonucleases	metabolism aa Ile	RIDA Reactive Intermediate Deaminase A (endoribonuclease L-PSP family protein), chloroplast /	ENV-STR	ENV-STR	6	Mix	0.460465	57.81	42.19	0	TSC	C	Y	58	-	plastid 11 mito 1	plastid 11 mito 7	-	plastid
50	AT1G18500.1	Q9LPR4	| Symbols: MAML-4, IPMS1 | methylthioalkylmalate synthase-like 4 | chr1:6369347-6372861 FORWARD LENGTH=631	13.1.4.4.1 amino acid metabolism.synthesis.branched chain group.leucine specific.2-isopropylmalate synthase 27.4 RNA.RNA binding	metabolism aa Leu	IPMS1 (LEU11, MAML-4) 2-isopropylmalate synthase 1, chloroplast precursor /	STR	ENV	4	Env only	11.8774	0	100	0	TSC	C	Y		-	plastid 4	plastid 13 mito 3 cyto 2	-	plastid
51	AT5G39410.1	Q8LGI2	| Symbols: | Saccharopine dehydrogenase | chr5:15768415-15770274 REVERSE LENGTH=454	35.2 not assigned.unknown	metabolism aa Lys	SCPDH Probable mitochondrial saccharopine dehydrogenase family (EC 1.5.1.9) /	ENV	ENV-OTH	13	Mix	3.51801	100	0	0	TSC	-	Y	56	-	PM 5 plastid 3 mito 3 vacuole 3 golgi 1	cyto 4 plastid 3 nucleus 3 mito 2	-	cytosol
52	AT4G27070.1	P25269	| Symbol: TSB2 (TRYPTOPHAN SYNTHASE BETA-SUBUNIT); tryptophan synthase	13.1.6.5.5 amino acid metabolism.synthesis.aromatic aa.tryptophan.tryptophan synthase	metabolism aa Trp	TRBP2 (TSB2) Tryptophan synthase beta subunit 2, chloroplast precursor (EC 4.2.1.20) /	STR-ENV	ENV	1	Env only	2.98928	22.52	77.48	0	-	C	Y	50	-	plastid 2 mito 1	plastid 15 mito 2	-	plastid
53	AT5G51690.1	Q8GYY0	| Symbols: ACS12 | 1-amino-cyclopropane-1-carboxylate synthase 12 | chr5:20999015-21000957 REVERSE LENGTH=495	10.5.4 cell wall.cell wall proteins.HRGP 17.5.1.1 hormone metabolism.ethylene.synthesis-degradation.1-aminocyclopropane-1-carboxylate synthase	metabolism aa Asp Tyr Phe	ACS12 aromatic aa aminotransferase with no ACC synthase activity /	ENV	ENV	7	Env only	14.9357	100	0	0	-	M	-	-	-	plastid 1	mito 9 plastid 5	-	mitochondrion
54	AT4G34240.1	Q8W033	| Symbols: ALDH3I1, ALDH3 | aldehyde dehydrogenase 3I1 | chr4:16389801-16392633 FORWARD LENGTH=550	5.1 fermentation.aldehyde dehydrogenase	metabolism carbon	ALDH3 (ALDH3I1) aldehyde dehydrogenase ( 3-chloroallyl aldehyde dehydrogenase), chloroplast precursor /	ENV	ENV	12	Mix	5.77683	95.4091	0	4.59089	TSC	-	Y	59	-	plastid 4	plastid 5 mito 4 cyto 4	plastid:17080931	cytosol,mitochondrion
55	AT3G01500.1	P27140	| Symbols: CA1, ATBCA1, SABP3, ATSABP3 | carbonic anhydrase 1 | chr3:194853-196716 REVERSE LENGTH=270	8.3 TCA / org. transformation.carbonic anhydrases	metabolism carbon	BCA1 (CA1, CAHC, SABP3) beta carbonic anhydrase 1, truncated N-ter: At3g01500.2 = chloroplast precursor (EC 4.2.1.1) /	ENV-STR	ENV-STR	14	Mix	1.69475	58.7845	40.8517	0.363806	TSC	-	-	-	Ps mixEM	plastid 14 PM 1	cyto 7 plastid 2	plastid:26243620;plastid:17407539	cytosol
56	AT5G14740.2	P42737	| Symbols: CA2, CA18, BETA CA2 | carbonic anhydrase 2 | chr5:4758257-4762382 FORWARD LENGTH=331	8.3 TCA / org. transformation.carbonic anhydrases	metabolism carbon	BCA2 (CA2, CA18, CAH2) beta carbonic anhydrase 2, chloroplast precursor (EC 4.2.1.1) /	ENV-STR	ENV-STR	12	Mix	0.501488	59.2225	40.4837	0.29378	TSC	-	Y	71	-	plastid 1	plastid 9 mito 3 cyto 3	cytosol:17407539	plastid
57	AT3G47520.1	Q9SN86	| Symbol: None | malate dehydrogenase (NAD), chloroplast (MDH), identical to chloroplast NAD-malate	6.3 gluconeogenesis / glyoxylate cycle.malate dehydrogenase 8.1.9 TCA / organic transformation.TCA.malate DH 8.2.9 TCA / organic transformation.other organic acid transformations.cyt MDH	metabolism carbon	MDHP (MDH) malate dehydrogenase (NAD), chloroplast precursor (EC 1.1.1.37) /	ENV-STR	ENV-STR	16	Mix	3.49595	44.7727	43.6269	11.6004	TSC	C	Y	80	Ps IEM	plastid 10 mito 3 PM 1	plastid 17 mito 3	plastid:cpeb-tanz	plastid
58	AT1G12230.1	Q9FWX0	| Symbol: None | transaldolase, putative, similar to Swiss-Prot:P30148 transaldolase B (EC 2.2.1.2)	7.2.2 OPP.non-reductive PP.transaldolase	metabolism carbon	ToTAL2 transaldolase-like protein, chloroplast precursor (EC 2.2.1.2) /	ENV-STR	ENV	3	Mix	7.12289	55.005	34.4081	10.5869	TSC	C	Y	49	-	plastid 5 golgi 1 vacuole 1	plastid 15 mito 3	-	plastid
59	AT1G16880.1	Q9FZ47	| Symbol: None | uridylyltransferase-related, similar to (Protein-PII) uridylyltransferase (PII uri	13.1.3.6.1.4 amino acid metabolism.synthesis.aspartate family.misc.homoserine.homoserine kinase 27.3.35 RNA.regulation of transcription.bZIP transcription factor family	metabolism carbon / aa	ACR11 ACT domain-containing protein, Utase uridylyltransferase-related, similar to (Protein-PII) uridylyltransferase /	STR-ENV	ENV-STR	7	Mix	0.4322	25.6862	74.3138	0	TSC	C	Y	52	-	plastid 14 golgi 1 cyto 1 vacuole 1	plastid 11 cyto 3	-	plastid
60	AT3G07670.1	Q9S7D2	| Symbols: | Rubisco methyltransferase family protein | chr3:2451651-2454617 FORWARD LENGTH=504	20.1.2 stress.biotic.receptors	metabolism carbon	MLP3.12 Putative ribulose-1,5-bisphosphate carboxylase/oxygenase small subunit N-methyltransferase I /	nd	ENV	6	Env only	6.98928	0	0	0	TSC	M	Y	54	-	plastid 2 vacuole 1	plastid 8 mito 5 nucleus 2	-	plastid
61	AT1G22410.1	Q9SK84	| Symbols: | Class-II DAHP synthetase family protein | chr1:7912120-7914742 FORWARD LENGTH=527	13.1.6.1.1 amino acid metabolism.synthesis.aromatic aa.chorismate.3-deoxy-D-arabino-heptulosonate 7-phosphate synthase	metabolism chorismate ?	DAHPS-like Class-II DAHP synthetase-like protein (Putative phospho-2-dehydro-3-deoxyheptonate aldolase 1), chloroplast precursor /	nd	ENV	2	Env only	3.70073	0	0	0	TSC	C	Y	51	-	plastid 3 PM 1 vacuole 1 golgi 1	plastid 14 mito 5	-	plastid
62	AT4G39980.1	P29976	| Symbols: DHS1 | 3-deoxy-D-arabino-heptulosonate 7-phosphate synthase 1 | chr4:18539654-18541832 FORWARD LENGTH=525	13.1.6.1.1 amino acid metabolism.synthesis.aromatic aa.chorismate.3-deoxy-D-arabino-heptulosonate 7-phosphate synthase	metabolism chorismate	DHS1 (AROF, DAHP synthase) Phospho-2-dehydro-3-deoxyheptonate aldolase 1, chloroplast precursor (EC=2.5.1.54) /	nd	ENV	1	Env only	3.15745	0	0	0	TSC	C	Y	47	-	plastid 2 PM1 mito 1 vacuole 1 golgi 1	plastid 15 mito 3	-	plastid
63	AT1G62960.1	Q9LQ10	| Symbol: None | 1-aminocyclopropane-1-carboxylate synthase, putative / ACC synthase, putative, sim	10.5.4 cell wall.cell wall proteins.HRGP 17.5.1.1 hormone metabolism.ethylene.synthesis-degradation.1-aminocyclopropane-1-carboxylate synthase	metabolism hormone ethylene	ACS10 putative ACC (1-amino-cyclopropane-1-carboxylate) synthase 10 (EC 2.6.1.-) /	n/a	ENV	6	Env only	11.9387	n/a	n/a	n/a	-	-	Y	37	-	nd	plastid 7 cyto 3 mito 2 nucleus 2	-	cytosol
64	AT3G25760.1	Q9LS03	| Symbols: AOC1, ERD12 | allene oxide cyclase 1 | chr3:9403972-9405105 FORWARD LENGTH=254	17.7.1.3 hormone metabolism.jasmonate.synthesis-degradation.allene oxidase synthase	metabolism hormone jasmonate	AOC1 (ERD12-1) Allene oxide cyclase 1, chloroplast precursor (EC 5.3.99.6) /	ENV	ENV-OTH	3	Mix	0.690148	82.5637	8.60789	8.82843	TSC	C	Y	78	-	plastid 10 golgi 1	plastid 15 mito 3	-	plastid
65	AT3G25770.1	Q9LS02	| Symbols: AOC2 | allene oxide cyclase 2 | chr3:9406975-9407839 FORWARD LENGTH=253	17.7.1.4 hormone metabolism.jasmonate.synthesis-degradation.allene oxidase cyclase	metabolism hormone jasmonate	AOC2 (ERD12-2) Allene oxide cyclase 2, chloroplast precursor (EC 5.3.99.6) /	ENV-STR	ENV-STR	3	Mix	0.422229	70.3711	18.3418	11.287	TSC	C	Y	77	At E	plastid 12	plastid 14 mito 2	-	plastid
66	AT3G25780.1	Q9LS01	| Symbols: AOC3 | allene oxide cyclase 3 | chr3:9409362-9410409 FORWARD LENGTH=258	17.7.1.4 hormone metabolism.jasmonate.synthesis-degradation.allene oxidase cyclase	metabolism hormone jasmonate	AOC3 (ERD12-3) Allene oxide cyclase 3, chloroplast precursor (EC 5.3.99.6) /	ENV	ENV	1	Env only	3.31928	100	0	0	-	C	Y	56	-	PM 3 plastid 1 cyto 1 vacuole 1	plastid 14 mito 3	-	plastid
67	AT1G13280.1	Q93ZC5	| Symbols: AOC4 | allene oxide cyclase 4 | chr1:4547624-4548552 FORWARD LENGTH=254	17.7.1.4 hormone metabolism.jasmonate.synthesis-degradation.allene oxidase cyclase	metabolism hormone jasmonate	AOC4 (ERD12-4) Allene oxide cyclase 4, chloroplast precursor (EC 5.3.99.6) /	ENV	ENV-OTH	2	Mix	0.231821	0	0	0	-	C	Y	52	-	plastid 2 PM 1 mito 1	plastid 15 mito 5	-	plastid
68	AT5G42650.1	Q96242	| Symbols: AOS, CYP74A, DDE2 | allene oxide synthase | chr5:17097803-17099359 REVERSE LENGTH=518	17.7.1.3 hormone metabolism.jasmonate.synthesis-degradation.allene oxidase synthase	metabolism hormone jasmonate	AOS (P450 CYP74A, DDE2) Allene oxide synthase, chloroplast precursor (EC 4.2.1.92) /	ENV-THY	ENV-THY	36	Mix	2.74331	59.0867	0	40.9133	TSC	C	Y	32	At E	plastid 12 mito 1 PM 1	plastid 14 cyto 2	plastid:16414959	plastid
69	AT4G13010.1	Q9SV68	| Symbol: None | oxidoreductase, zinc-binding dehydrogenase family protein, low similarity to proba	26.7 misc.oxidases - copper, flavone etc.	metabolism hormone jasmonate	ceQORH (IE41) Oxoene Reductase, uncleaved chloroplast precursor /	ENV	ENV	11	Mix	11.591	93.9711	0	6.02892	TSC	-	-	-	-	plastid 6 PM 5 vacuole 1 golgi 1 cyto 1 cytoskeleton 1	cyto 7 mito 3	plastid:12368288	cytosol
70	AT3G11945.1	Q1ACB3	| Symbols: PDS2, ATHST, HST | homogentisate prenyltransferase | chr3:3780041-3782880 REVERSE LENGTH=386	16.1.3 secondary metabolism.isoprenoids.tocopherol biosynthesis	metabolism vitamin and pigment plastoquinone-9	PDS2 (ATHST, HST) Homogentisate solanesyltransferase, chloroplast precursor (EC:2.5.1.117) /		ENV	5	Env only	20.7977	0	0	0	TSC	C	Y	69	-	plastid 2	plastid 8 mito 6 PM 2	-	plastid
71	AT4G25050.1	Q9SW21	| Symbol: None | acyl carrier family protein / ACP family protein, similar to Acyl carrier protein,	1.1.1.1 PS.lightreaction.photosystem II.LHC-II 11.1.12 lipid metabolism.FA synthesis and FA elongation.ACP protein	metabolism lipid	ACP4 ACP-like acyl carrier protein 4, chloroplast precursor /	STR-ENV	ENV-STR	1	Mix	0.502586	32.9704	67.0296	0	-	C	Y	48	-	plastid 7	plastid 15 mito 2	-	plastid
72	AT2G38040.1	Q9LD43	| Symbols: CAC3 | acetyl Co-enzyme a carboxylase carboxyltransferase alpha subunit | chr2:15917612-15920749 FORWARD LENGTH=769	11.1.1.2.1 lipid metabolism.FA synthesis and FA elongation.acetyl CoA carboxylation.heteromeric complex.alpha carboxyltransferase 16.99 secondary metabolism.unspecified 27.3.44 RNA.regulation of transcription.chromatin remodeling factors	metabolism lipid ACCase	ACCDa (HP88b, CAC3) Acetyl-CoA carboxylase alpha chain, chloroplast precursor /	ENV	ENV	37	Mix	24.2742	95.4589	2.0357	2.50543	TSC	C	Y	54	-	plastid 14 vacuole 2 PM 1 nucleus 1 golgi 1	plastid 13 cyto 2 mito 2 nucleus 2	-	plastid
73	ATCG00500.1	P56765	| Symbols: ACCD | acetyl-CoA carboxylase carboxyl transferase subunit beta | chrC:57075-58541 FORWARD LENGTH=488	11.1.1 lipid metabolism.FA synthesis and FA elongation.acetyl CoA carboxylation	metabolism lipid ACCase	ACCDb Acetyl-CoA carboxylase beta chain, chloroplast encoded (EC 6.4.1.2) /	ENV	ENV	21	Mix	13.5674	95.0481	3.57636	1.37549	TSC	C*	-	-	-	plastid 4 PM 1	nucleus 4 mito 3 cyto 3 plastid 2	plastid encoded	plastid
74	AT5G16390.1	Q42533	| Symbol: None | biotin carboxyl carrier protein 1 (BCCP1), identical to biotin carboxyl carrier pr	11.1.1.2.3 lipid metabolism.FA synthesis and FA elongation.acetyl CoA carboxylation.heteromeric complex.biotin carboxyl carrier protein 18.6 Co-factor and vitamine metabolism.biotin	metabolism lipid ACCase	CAC1 (BCCP1) Biotin carboxyl carrier protein 1 of acetyl-CoA carboxylase, chloroplast precursor (EC 6.4.1.2) /	STR-ENV	ENV-STR	3	Mix	3.4548	31.3538	68.6462	0	-	C	Y	82	-	plastid 7 mito 1	plastid 16 mito 2 nucleus 2	-	plastid
75	AT1G08640.1	Q93WG3	| Symbols: CJD1 | Chloroplast J-like domain 1 | chr1:2748714-2751209 REVERSE LENGTH=294	29.2.2 protein.synthesis.ribosome biogenesis	metabolism lipid regulation	CJD1 Chloroplast J-like domain 1-containing protein, ARC6 binding, influences fatty acid composition of chloroplast lipids, chloroplast /	ENV	ENV	9	Mix	18.2155	98.3105	0	1.68946	TSC	C	Y	58	Ps IEM	plastid 8 PM 1 mito 1 nucleus 1 golgi 1	plastid 14 mito 4	-	plastid
76	AT3G60620.1	Q9M001	| Symbols: CDS5 | cytidinediphosphate diacylglycerol synthase 5 | chr3:22406537-22408239 FORWARD LENGTH=399	11.3.3 lipid metabolism.Phospholipid synthesis.phosphatidate cytidylyltransferase	metabolism lipid	CDS5 CDP-Diacylglycerol synthetase, chloroplast precursor /	ENV	ENV	6	Env only	24.8238	100	0	0	TSC	C	-	-	-	plastid 5	plastid 7 mito 5 PM 3	-	plastid
77	AT3G15850.1	Q949X0	| Symbol: None | fatty acid desaturase family protein, similar to delta 9 acyl-lipid desaturase (AD	11.2.1 lipid metabolism.FA desaturation.desaturase	metabolism lipid desaturase	FAD5 (FADB, JB67, ADS3) Monogalactosyldiacylglycerol Desaturase, chloroplast precursor (EC 1.14.19.-) /	ENV	ENV	2	Env only	5.94943	100	0	0		C	Y	53	-	plastid 1	plastid 11 mito 4	-	plastid
78	AT4G30950.1	P46312	| Symbols: FAD6, FADC, SFD4 | fatty acid desaturase 6 | chr4:15057278-15059673 REVERSE LENGTH=448	11.2.4 lipid metabolism.FA desaturation.omega 6 desaturase	metabolism lipid desaturase	FAD6 (FADC, SFD4) Omega-6 fatty acid desaturase, chloroplast precursor (EC 1.14.19.-) /	ENV	ENV	13	Env only	68.3044	100	0	0	TSC	C	Y	78	Ps IEM	plastid 5	plastid 14 mito 2	-	plastid
79	AT3G11170.1	P46310	| Symbols: FAD7, FADD | fatty acid desaturase 7 | chr3:3499959-3502126 FORWARD LENGTH=446	11.2.3 lipid metabolism.FA desaturation.omega 3 desaturase	metabolism lipid desaturase	FAD7 (FAD3C, FADD, FAD8) Omega-3 fatty acid desaturase, chloroplast precursor (EC 1.14.19.-) /	ENV	ENV	6	Env only	43.2226	100	0	0	TSC	C	Y	81	-	plastid 6 PM 1 cyto 1	plastid 12 mito 4	-	plastid
80	AT5G05580.1	P48622	| Symbols: FAD8 | fatty acid desaturase 8 | chr5:1664331-1666345 FORWARD LENGTH=435	11.2.3 lipid metabolism.FA desaturation.omega 3 desaturase	metabolism lipid desaturase	FAD8 Temperature-sensitive sn-2 acyl-lipid omega-3 desaturase (ferredoxin), chloroplast /	nd	ENV	2	Env only	5.29783	0	0	0	-	C	Y	42	Ps IEM	plastid 1	plastid 10 mito 4	plastid:26079601	plastid
81	AT4G14070.1	Q8W471	| Symbols: AAE15 | acyl-activating enzyme 15 | chr4:8112122-8118039 REVERSE LENGTH=727	11.1.8 lipid metabolism.FA synthesis and FA elongation.acyl coa ligase	metabolism lipid	AAE15 (HP81) Long-Chain Acyl-CoA synthetase, chloroplast precursor /	ENV	ENV	22	Mix	14.9504	99.236	0	0.764005	TSC	C	Y	65	-	plastid 8 PM 1	plastid 11 mito 2	-	plastid
82	AT3G23790.1	Q9LK39	| Symbols: AAE16 | AMP-dependent synthetase and ligase family protein | chr3:8575268-8581001 FORWARD LENGTH=722	11.1.8 lipid metabolism.FA synthesis and FA elongation.acyl coa ligase	metabolism lipid	AAE16 HP81-like Long-Chain Acyl-CoA Synthetase, chloroplast precursor /	ENV	ENV	1	Env only	2.21681	100	0	0	-	C	Y	47	-	plastid 2	plastid 13 mito 2	-	plastid
83	AT2G46090.1	O82359	| Symbols: | Diacylglycerol kinase family protein | chr2:18950919-18953079 FORWARD LENGTH=364	11.3 lipid metabolism.phospholipid synthesis	metabolism lipid	LCKB2 Sphingoid long-chain bases kinase 2 /	THY	ENV	4	Mix	5.11901	0	0	0	TSC	C	Y	47	-	plastid 1	plastid 9 mito 4 cytosol 3	mitochondrion:18643979	plastid
84	AT1G77420.1	Q9FVW6	| Symbols: | alpha/beta-Hydrolases superfamily protein | chr1:29093641-29095442 FORWARD LENGTH=382	11.9.2.2 lipid metabolism.lipid degradation.lipases.acylglycerol lipase 11.9.3 lipid metabolism.lipid degradation.lysophospholipases	metabolism lipid lipase ?	AtMAGL5 monoacylglycerol lipase family of Arabidopsis thaliana, Lysophospholipase-like protein, alpha/beta-Hydrolases superfamily protein /	nd	ENV	2	Env only	2.98928	0	0	0	-	M	-	-	-	nd	mito 5 cyto 4 plastid 2	-	cytosol
85	AT3G07400.1	Q9SRS6	| Symbols: | lipase class 3 family protein | chr3:2367456-2372238 FORWARD LENGTH=1003	11.9.2.1 lipid metabolism.lipid degradation.lipases.triacylglycerol lipase	metabolism lipid lipase ?	Lipase class 3 family protein /	nd	ENV	4	Env only	8.96783	0	0	0	-	M	-	-	-	nd	mito 5 nucleus 3 cyto 2	-	cytosol
86	AT3G50790.1	Q9SVL9	| Symbols: | esterase/lipase/thioesterase family protein | chr3:18880074-18881940 REVERSE LENGTH=408	26.28 misc.GDSL-motif lipase	metabolism lipid lipase ?	LEA-like esterase/lipase/thioesterase family protein, chloroplast precursor /	nd	ENV	2	Env only	3.97855	0	0	0	TSC	C	Y	27	-	plastid 1	plastid 11 mito 5	-	plastid
87	AT4G30580.1	Q8GXU8	| Symbols: ATS2, EMB1995, LPAT1 | Phospholipid/glycerol acyltransferase family protein | chr4:14932515-14934489 REVERSE LENGTH=356	27.3.35 RNA.regulation of transcription.bZIP transcription factor family 33.99 development.unspecified 34.3 transport.amino acids	metabolism lipid CDP-diacylglycerol	LPAT1 (LPAAT, ACT2, ATS2, EMB1995) Lysophosphatidic 1-acylglycerol-Phosphate acyltransferase, chloroplast precursor (EC 2.3.1.51) /	ENV	ENV	5	Env only	23.7656	100	0	0	-	C	Y	56	-	plastid 3	plastid 12 mito 3 PM 2	plastid:15169931	plastid
88	AT4G31780.2	O81770	| Symbols: MGD1, MGDA | monogalactosyl diacylglycerol synthase 1 | chr4:15374222-15376961 FORWARD LENGTH=533	11.10.1 lipid metabolism.glycolipid synthesis.MGDG synthase	metabolism lipid MGDG	MGD1 (MGDA) Monogalactosyldiacylglycerol synthase, chloroplast precursor /	ENV	ENV	13	Env only	37.7304	100	0	0	TSC	C	Y	64	Ps mixEM	plastid 2	plastid 10 mito 3	plastid:11553816	plastid
89	AT3G10840.1	A4IJ41	| Symbols: | alpha/beta-Hydrolases superfamily protein | chr3:3391207-3393281 REVERSE LENGTH=466	27.1.19 RNA.processing.ribonucleases 34.15 transport.potassium	metabolism lipid	Lysophospholipase (EC 3.1.1.5), hydrolase, alpha/beta fold family protein /	ENV	ENV	14	Mix	14.8142	100	0	0	TSC	C	Y	52	Ps IEM	plastid 3	plastid 12 mito 4	-	plastid
90	AT1G18360.1	Q8VYJ0	| Symbol: None | hydrolase, alpha/beta fold family protein, similar to monoglyceride lipase from (H	11.9.2 lipid metabolism.lipid degradation.lipases	metabolism lipid	Monoacylglycerol Lipase, chloroplast precursor (EC 3.1.1.23) /	ENV	ENV	1	Env only	4.94943	100	0	0	-	C	Y	39	-	plastid 1	plastid 8 mito 8	-	plastid
91	AT4G16700.1	Q84V22	| Symbols: PSD1 | phosphatidylserine decarboxylase 1 | chr4:9395815-9398261 REVERSE LENGTH=453	11.3.8 lipid metabolism.phospholipid synthesis.phosphatidylserine decarboxylase	metabolism lipid	PDS1 Phosphatidylserine decarboxylase proenzyme 1, mitochondria /	nd	ENV	2	Env only	3.98928	0	0	0	-	M	Y	44	-	nd	mito 14 plastid 4 cyto 2	mitochondrion:17449644	mitochondrion
92	AT5G17670.1	Q9FN84	| Symbols: | alpha/beta-Hydrolases superfamily protein | chr5:5821082-5822600 FORWARD LENGTH=309	35.2 not assigned.unknown	metabolism lipid / vesicular trafficking?	PGAP1-like conserved plant and cyanobacteria protein, lipase protein family /	ENV-THY	ENV-THY	5	Mix	2.53905	50.9591	0	49.0409	TSC	M	Y	16	-	plastid 5	plastid 8 mito 7	-	plastid
93	AT3G58830.1	Q84VV0	| Symbols: | haloacid dehalogenase (HAD) superfamily protein | chr3:21755172-21756637 REVERSE LENGTH=343	11.3 lipid metabolism.phospholipid synthesis	metabolism lipid	PGP phosphatidylglycerophosphate phosphatase, haloacid dehalogenase (HAD) superfamily protein, chloroplast precursor /	nd	ENV	3	Env only	5.94943	0	0	0	-	C	Y	53	-	nd	plastid 14 mito 3	-	plastid
94	AT2G39290.1	O80952	| Symbols: PGPS1, PGP1, PGS1 | phosphatidylglycerolphosphate synthase 1 | chr2:16407274-16408840 FORWARD LENGTH=296	11.3.3 lipid metabolism.Phospholipid synthesis.phosphatidate cytidylyltransferase	metabolism lipid	PGPS1 (HP32c, PGP1, PGS1) Phosphatidylglycerolphosphate synthase 1, dual targeted /	ENV	ENV	5	Env only	22.8238	100	0	0	TSC	C	Y	39	-	plastid 3	mito 9 plastid 8	mitochondrion:12609031;plastid:12609031	mitochondrion,plastid
95	AT5G01220.1	Q8S4F6	| Symbols: SQD2 | sulfoquinovosyldiacylglycerol 2 | chr5:86907-89885 REVERSE LENGTH=510	11.10.4 lipid metabolism.glycolipid synthesis.sulfolipid synthase	metabolism lipid SQDG	SQD2 Sulfolipid synthase/UDP-sulfoquinovose:DAG sulfoquinovosyltransferase, chloroplast precursor /	ENV	ENV	22	Env only	64.525	94.6424	0	5.35764	TSC	C	Y	83	Ps IEM	plastid 6 PM 1 golgi 1	plastid 13 mito 2	-	plastid
96	AT3G25860.1	Q9SQI8	| Symbols: LTA2, PLE2 | 2-oxoacid dehydrogenases acyltransferase family protein | chr3:9460632-9462585 FORWARD LENGTH=480	8.1.1.2 TCA / organic transformation.TCA.pyruvate DH.E2 11.1.31 lipid metabolism.FA synthesis and FA elongation.pyruvate DH	metabolism lipid, PDH	LTA2 (PLE2) Dihydrolipoamide acetyltransferase, pyruvate DH complex, chloroplast precursor /	Mix	ENV	11	Mix	5.37935	54.1856	20.983	24.8314	TSC	C	Y	47	At E	plastid 9 PM 3 vacuole 1 nucleus 1 golgi 1 cyto 1	plastid 13 mito 6	-	plastid
97	AT1G34430.1	Q9C8P0	| Symbols: EMB3003 | 2-oxoacid dehydrogenases acyltransferase family protein | chr1:12588027-12590084 REVERSE LENGTH=465	8.1.1.2 TCA / organic transformation.TCA.pyruvate DH.E2	metabolism lipid, PDH	LTA2-like (E2, EMB3003) Dihydrolipoamide acetyltransferase, pyruvate DH complex, chloroplast precursor /	Mix	ENV	4	Mix	4.90827	47.6651	18.9743	33.3607	TSC	C	Y	48	-	plastid 8 PM 3 nucleus 2 golgi 1 cyto 1	mito 9 plastid 8	-	plastid
98	AT1G01090.1	O24457	| Symbols: PDH-E1 ALPHA | pyruvate dehydrogenase E1 alpha | chr1:47705-49166 REVERSE LENGTH=428	8.1.1.1 TCA / organic transformation.TCA.pyruvate DH.E1 11.1.31 lipid metabolism.FA synthesis and FA elongation.pyruvate DH	metabolism lipid, PDH	PDH-E1 ALPHA E1 alpha subunit, pyruvate DH complex, chloroplast precursor /	ENV-STR	ENV	15	Mix	7.61962	55.6852	40.1926	4.12224	TSC	C	Y	61	-	plastid 7 vacuole 1 golgi 1 cyto 1	plastid 11 mito 7	-	plastid
99	AT1G30120.1	Q9C6Z3	| Symbols: PDH-E1 BETA | pyruvate dehydrogenase E1 beta | chr1:10584350-10586477 REVERSE LENGTH=406	1.3.8 PS.calvin cycle.transketolase 8.1.1.1 TCA / organic transformation.TCA.pyruvate DH.E1 11.1.31 lipid metabolism.FA synthesis and FA elongation.pyruvate DH	metabolism lipid, PDH	PDH-E1 BETA (HP44b) E1 beta subunit, pyruvate DH complex, chloroplast precursor (EC 1.2.4.1) /	ENV-STR	ENV-STR	2	Mix	1.3336	51.5911	48.4089	0	-	C	Y	44	-	plastid 6	plastid 15 mito 3 PM 2	-	plastid
100	AT3G16950.1	A8MS68	| Symbols: LPD1, ptlpd1 | lipoamide dehydrogenase 1 | chr3:5786761-5790383 REVERSE LENGTH=570	8.1.1.3 TCA / organic transformation.TCA.pyruvate DH.E3 11.1.31 lipid metabolism.FA synthesis and FA elongation.pyruvate DH 21.2.2 redox.ascorbate and glutathione.glutathione 34.12 transport.metal	metabolism lipid, PDH	ptLPD1 Dihydrolipoamide dehydrogenase 1, pyruvate DH complex, chloroplast precursor /	ENV-STR	ENV	5	Env only	24.3956	53.2434	41.6327	5.12392	TSC	C	Y	70	Ps IEM	plastid 5 PM 1 nucleus 1	plastid 12 cyto 3 mito 2	nucleus:15496452	plastid
101	AT4G16155.1	F4JLP5	| Symbols: | dihydrolipoyl dehydrogenases | chr4:9153570-9157322 REVERSE LENGTH=630	8.1.1.3 TCA / organic transformation.TCA.pyruvate DH.E3 11.1.31 lipid metabolism.FA synthesis and FA elongation.pyruvate DH 21.2.2 redox.ascorbate and glutathione.glutathione 34.12 transport.metal	metabolism lipid, PDH	ptLPD2 (E3) Dihydrolipoamide dehydrogenase 2, pyruvate DH complex, chloroplast precursor /	ENV-STR	ENV-STR	9	Mix	3.79816	52.0993	40.7381	7.1626	TSC	C	Y	23	-	plastid 6 PM 2	cyto 6 mito 3 plastid 2	plastid:11575725	cytosol
102	AT5G67030.1	Q9FGC7	| Symbols: ABA1, LOS6, NPQ2, ATABA1, ZEP, IBS3, ATZEP | zeaxanthin epoxidase (ZEP) (ABA1) | chr5:26753745-26757090 REVERSE LENGTH=667	17.1.1.1.1 hormone metabolism.abscisic acid.synthesis-degradation.synthesis.zeaxanthin epoxidase	metabolism vitamin and pigment	ABA1 (LOS6, ZEP, NPQ2, IBS3) Zeaxanthin epoxidase, chloroplast precursor /	ENV	ENV-OTH	18	Mix	2.87027	74.5356	13.9876	11.4768	TSC	C	Y	59	-	plastid 8 golgi 1	plastid 14 cyto 2	-	plastid
103	AT1G60600.2	Q0WUA3	| Symbols: ABC4 | UbiA prenyltransferase family protein | chr1:22324807-22326759 REVERSE LENGTH=382	16.1 secondary metabolism.isoprenoids 18.5.2.7 Co-factor and vitamine metabolism.folate and vitamine K.vitamine K.DHNA phytyltransferase 29.2.2 protein.synthesis.ribosome biogenesis	metabolism vitamin and pigment	ABC4 (MENA) 2-carboxy-1,4-naphthoquinone phytyltransferase /	nd	ENV	2	Env only	5.94943	0	0	0	TSC	-	-	-	-	nd	ExtraC 6 ER 6 golgi 5 PM 3 mito 2	-	plasma membrane
104	AT3G56940.1	Q9M591	| Symbols: CRD1, CHL27, ACSF | dicarboxylate diiron protein, putative (Crd1) | chr3:21076594-21078269 FORWARD LENGTH=409	19.12 tetrapyrrole synthesis.magnesium-protoporphyrin IX monomethyl ester (oxidative) cyclase	metabolism vitamin and pigment	CHL27 (CRD1, AT103, ACSF) Magnesium-protoporphyrin IX monomethylester [oxidative] cyclase /	ENV-THY	ENV	18	Mix	7.5603	63.8532	0	36.1468	TSC	C	Y	36	At E	plastid 9 golgi 2 vacuole 1 PM 1	plastid 12 mito 3 cyto 2	-	plastid
105	AT1G08520.1	Q9SJE1	| Symbols: ALB1, ALB-1V, V157, PDE166, CHLD | ALBINA 1 | chr1:2696538-2700819 FORWARD LENGTH=760	19.10 tetrapyrrole synthesis.magnesium chelatase	metabolism vitamin and pigment	CHLD (PDE166) Magnesium-chelatase subunit ChlD (PIGMENT DEFECTIVE 166), chloroplast /	THY-STR	ENV-THY	10	Mix	4.2933	0	17	83	TSC	C	Y		-	plastid 4 PM 1	plastid 14 mito 3	-	plastid
106	AT5G13630.1	Q9FNB0	| Symbols: GUN5, CCH, CHLH, CCH1, ABAR | magnesium-chelatase subunit chlH, chloroplast, putative / Mg-protoporphyrin IX chelatase, putative (CHLH) | chr5:4387567-4392082 REVERSE LENGTH=1381	16.2.1.10 secondary metabolism.phenylpropanoids.lignin biosynthesis.CAD 19.10 tetrapyrrole synthesis.magnesium chelatase	metabolism vitamin and pigment & hormone	CHLH (CCH1, GUN5, ABAR) magnesium-chelatase subunit chlH (and ABA receptor), chloroplast precursor /	STR-ENV	ENV	8	Env only	13.8299	44.9029	47.2403	7.85685	TSC	C	Y	86	-	plastid 3 mito 1	plastid 15 mito 3 cyto 2	plastid:20543028;plastid:19535472	plastid
107	AT4G25080.1	Q9SW18	| Symbols: CHLM | magnesium-protoporphyrin IX methyltransferase | chr4:12877015-12878128 FORWARD LENGTH=312	19.11 tetrapyrrole synthesis.magnesium protoporphyrin IX methyltransferase	metabolism vitamin and pigment	CHLM Magnesium-protoporphyrin IX methyltransferase, chloroplast precursor (EC 2.1.1.1) /	ENV-THY	ENV-THY	16	Mix	1.53437	64.4322	1.11959	34.4482	TSC	C	Y	39	At E	plastid 5	plastid 15 mito 2	-	plastid
108	AT5G38520.1	Q9FFW9	| Symbol: None | hydrolase, alpha/beta fold family protein, low similarity to hydrolase (Terrabacte	28.2 DNA.repair	metabolism vitamin and pigment	CLD1 Chlorophyll Dephytylase, chloroplast precursor/	ENV-THY	ENV-THY	7	Mix	4.52586	77.5971	0	22.4029	TSC	C	Y	37	-	plastid 4	plastid 11 mito 5	-	plastid
109	AT1G57770.1	Q9FVR9	| Symbol: None | amine oxidase family, contains similarity to carotenoid isomerase (Lycopersicon es	16.1.4 secondary metabolism.isoprenoids.carotenoids	metabolism vitamin and pigment ?	CrtH and PDH-like similarity to bacterial type Carotenoid isomerase and Phytoene dehydrogenase /	ENV	ENV	2	Env only	3.96016	100	0	0	TSC	C	Y	30	-	plastid 3	plastid 13 mito 3	-	plastid
110	AT4G14210.1	Q07356	| Symbols: PDS3, PDS, PDE226 | phytoene desaturase 3 | chr4:8190426-8194769 REVERSE LENGTH=566	10.1.5 cell wall.precursor synthesis.UXS 16.1.4.2 secondary metabolism.isoprenoids.carotenoids.phytoene dehydrogenase 27.3.1 RNA.regulation of transcription.ABI3/VP1-related B3-domain-containing transcription factor family	metabolism vitamin and pigment	CRTI (PDS3, PDE226) Phytoene desaturase 3, chloroplast precursor (EC 1.14.99.-) /	ENV-THY	ENV-THY	22	Mix	4.56338	84.3833	0	15.6167	TSC	C	Y	75	Ps OEM	plastid 5	plastid 13 cyto 2	-	plastid
111	AT1G06820.1	Q9M9Y8	| Symbols: CRTISO, CCR2 | carotenoid isomerase | chr1:2093145-2096220 REVERSE LENGTH=595	16.1.4.8 secondary metabolism.isoprenoids.carotenoids.carotenoid isomerase	metabolism vitamin and pigment	CRTSO (CRTISO, CCR2) Carotenoid isomerase, chloroplast precursor (EC 5.-.-.-) /	ENV	ENV	5	Mix	5.96783	100	0	0	TSC	-	Y	62	-	plastid 1	plastid 5 cyto 5 mito 2	-	plastid
112	AT4G15110.1	O23365	| Symbols: CYP97B3 | cytochrome P450, family 97, subfamily B, polypeptide 3 | chr4:8629922-8632993 REVERSE LENGTH=580	26.1 misc.cytochrome P450	metabolism vitamin and pigment	CYP97B3 (P450) cytochrome P450 family protein, required for carotenoid biosynthesis, chloroplast precursor/	ENV	ENV-OTH	11	Mix	3.3213	100	0	0	TSC	M	Y	52	-	plastid 5	plastid 8 cyto 4 mito 2	-	plastid
113	AT5G18660.1	Q1H537	| Symbols: PCB2 | NAD(P)-binding Rossmann-fold superfamily protein | chr5:6220872-6222125 REVERSE LENGTH=417	19.13 tetrapyrrole synthesis.divinyl chlorophyllide-a 8-vinyl-reductase	metabolism vitamin and pigment	DVR (PCB2) [3,8-divinyl]-chlorophyllide a 8-vinyl reductase, chloroplast precursor /	ENV-THY	ENV-THY	6	Mix	4.03085	74.5166	4.99431	20.4891	TSC	C	Y	49	-	plastid 5	plastid 15 mito 2	-	plastid
114	AT1G04620.1	Q8GS60	| Symbols: | coenzyme F420 hydrogenase family / dehydrogenase, beta subunit family | chr1:1282869-1286492 REVERSE LENGTH=462	13.1.4.5 amino acid metabolism.synthesis.branched chain group.isoleucine specific 18 Co-factor and vitamine metabolism 28.1 DNA.synthesis/chromatin structure	metabolism vitamin and pigment	HCAR 7-hydroxymethyl chlorophyll a reductase, chloroplast precursor/	THY-ENV	ENV-THY	7	Mix	3.2878	43.7992	0	56.2008	TSC	C	Y	20	-	plastid 2 PM 1	plastid 8 mito 5 cyto 3	-	plastid
115	AT3G09580.1	Q9SF45	| Symbols: | FAD/NAD(P)-binding oxidoreductase family protein | chr3:2942614-2944047 REVERSE LENGTH=477	16.1.4 secondary metabolism.isoprenoids.carotenoids	metabolism vitamin and pigment ?	HP52b (PDS-like) weak similarity to phytoene dehydrogenase, FAD/NAD(P)-binding oxidoreductase family protein /	ENV	ENV	23	Mix	7.37065	96.1448	0	3.85524	TSC	C	Y	34	-	plastid 5	plastid 10 mito 5	-	plastid
116	AT3G53130.1	Q6TBX7	| Symbols: LUT1, CYP97C1 | Cytochrome P450 superfamily protein | chr3:19692812-19695278 FORWARD LENGTH=539	26.10 misc.cytochrome P450 27.3.99 RNA.regulation of transcription.unclassified AT3G53130 Cytochrome P450 superfamily protein	metabolism vitamin and pigment	LUT1 (P450 CYP91C1) Carotenoid epsilon-ring hydroxylase, Cytochrome P450-like, chloroplast precursor/	ENV	ENV	16	Mix	5.04627	100	0	0	TSC	C	Y	36	-	plastid 4	plastid 12 mito 2	-	plastid
117	AT5G57030.1	Q38932	| Symbols: LUT2 | Lycopene beta/epsilon cyclase protein | chr5:23077398-23079818 FORWARD LENGTH=524	16.1.4.4 secondary metabolism.isoprenoids.carotenoids.lycopene epsilon cyclase	metabolism vitamin and pigment	LUT2 (LCYE) Lycopene epsilon cyclase (EC 5.5.1.18), Protein LUTEIN DEFICIENT 2 LUT2, chloroplast precursor /	nd	ENV	3	Env only	9.89887	0	0	0	TSC	C	Y	45	-	nd	plastid 13 mito 3	-	plastid
118	AT1G31800.1	Q93VK5	| Symbols: CYP97A3, LUT5 | cytochrome P450, family 97, subfamily A, polypeptide 3 | chr1:11396440-11399470 FORWARD LENGTH=595	26.1 misc.cytochrome P450	metabolism vitamin and pigment	LUT5 (CYP97A3, P450) carotenoid hydroxylase, cytochrome P450 family protein, chloroplast precursor /	ENV	ENV	15	Mix	50.6628	100	0	0	TSC	C	Y	28	-	plastid 3	plastid 11 ER,extraC,golgi 2	-	plastid
119	AT3G10230.1	Q38933	| Symbols: LYC | lycopene cyclase | chr3:3164340-3165845 REVERSE LENGTH=501	16.1.4.5 secondary metabolism.isoprenoids.carotenoids.lycopene beta cyclase	metabolism vitamin and pigment	LYCB (LYC1, LYC) Lycopene beta cyclase, chloroplast precursor (EC 1.14.-.-) /	ENV	ENV	2	Env only	6.90959	100	0	0	-	-	-	-	-	plastid 1	plastid 6 mito 3 cyto 3	-	plastid
120	AT3G44880.1	Q9FYC2	| Symbols: ACD1, LLS1, PAO | Pheophorbide a oxygenase family protein with Rieske [2Fe-2S] domain | chr3:16383858-16386204 FORWARD LENGTH=537	31.5.1 cell.cell death.plants 33.99 development.unspecified	metabolism vitamin and pigment	PAO (ACD1, LLS1) Pheophorbide a oxygenase, chloroplast precursor /	ENV-THY	ENV	12	Mix	9.06736	77.1539	0	22.8461	TSC	C	Y	49	-	plastid 4 PM 1	plastid 14 cyto 2	plastid:22366162	plastid
121	AT4G27440.1	P21218	| Symbols: PORB | protochlorophyllide oxidoreductase B | chr4:13725648-13727107 FORWARD LENGTH=401	19.14 tetrapyrrole synthesis.protochlorophyllide reductase	metabolism vitamin and pigment	PORB Protochlorophyllide reductase B, chloroplast precursor /	ENV-THY	ENV-THY	15	Mix	4.77932	58.1416	6.92326	34.9351	TSC	C	Y	43	At E	plastid 9 PM 1	plastid 14 mito 3	plastid:14688290	plastid
122	AT1G03630.1	O48741	| Symbols: POR C, PORC | protochlorophyllide oxidoreductase C | chr1:907699-909245 FORWARD LENGTH=401	19.14 tetrapyrrole synthesis.protochlorophyllide reductase	metabolism vitamin and pigment	PORC Protochlorophyllide reductase C, chloroplast precursor /	ENV-THY	ENV-THY	16	Mix	4.01944	66.8558	1.67896	31.4652	TSC	C	Y	66	-	plastid 7 PM 1	plastid 14	-	plastid
123	AT4G01690.1	P55826	| Symbols: PPOX, HEMG1, PPO1 | Flavin containing amine oxidoreductase family | chr4:729929-732309 FORWARD LENGTH=537	19.9 tetrapyrrole synthesis.protoporphyrin IX oxidase	metabolism vitamin and pigment	PPO1 (PPOX, HEMG1, PPOC) Protoporphyrinogen oxidase, chloroplast precursor (EC 1.3.3.4) /	ENV-THY	ENV-THY	18	Mix	4.92397	62.7196	0	37.2804	TSC	M	Y	33	At E	plastid 5 PM 1	plastid 13 mito 6	-	plastid
124	AT5G14220.1	Q8S9J1	| Symbols: HEMG2, MEE61, PPO2 | Flavin containing amine oxidoreductase family | chr5:4583506-4587369 REVERSE LENGTH=508	19.9 tetrapyrrole synthesis.protoporphyrin IX oxidase	metabolism vitamin and pigment	PPO2 (PPOX, HEMG2, MEE61) protoporphyrinogen IX oxidase /	ENV	ENV	21	Mix	9.53086	100	0	0	TSC	-	-	-	-	plastid 4 PM 2	mito 4 plastid 3 nucleus 3	-	mitochondrion,plastid
125	AT1G51560.1	Q9C8K8	| Symbols: | Pyridoxamine 5'-phosphate oxidase family protein | chr1:19119900-19121859 REVERSE LENGTH=392	29.4 protein.postranslational modification	metabolism vitamin and pigment vitamin b6 ?	PNP oxidase-like Pyridoxamine 5'-phosphate oxidase-like protein, chloroplast precursor /	nd	ENV	1	Env only	4.94943	0	0	0	TSC	C	Y	50	-	PM 1	plastid 10 mito 4 cyto 3	-	plastid
126	AT2G21860.1	Q9SJ13	| Symbols: | violaxanthin de-epoxidase-related | chr2:9318333-9319990 REVERSE LENGTH=522	16.1.4.21 secondary metabolism.isoprenoids.carotenoids.violaxanthin de-epoxidase	metabolism vitamin and pigment ?	VDE-like uncharacterized plant protein with low similarity with violaxanthin de-epoxidase, chloroplast precursor /	nd	ENV	2	Env only	2.98928	0	0	0	TSC	C	Y	57	-	plastid 1	plastid 9 cyto 3 mito 2 nucleus 2	-	plastid
127	AT4G32770.1	Q94FY7	| Symbols: VTE1, ATSDX1 | tocopherol cyclase, chloroplast / vitamin E deficient 1 (VTE1) / sucrose export defective 1 (SXD1) | chr4:15804981-15807790 FORWARD LENGTH=488	16.1.3.4 secondary metabolism.isoprenoids.tocopherol biosynthesis.tocopherol cyclase	metabolism vitamin and pigment	VTE1 (TOCC, SXD1) Tocopherol cyclase, chloroplast precursor /	ENV-THY	ENV-THY	4	Mix	1.68608	70.7995	0	29.2005	TSC	C	Y	98	Ps IEM	plastid 7	plastid 15	plastid:16414959	plastid
128	AT3G63410.1	Q9LY74	| Symbols: APG1, VTE3, IEP37, E37 | S-adenosyl-L-methionine-dependent methyltransferases superfamily protein | chr3:23415816-23417002 REVERSE LENGTH=338	16.1.3.3 secondary metabolism.isoprenoids.tocopherol biosynthesis.MPBQ/MSBQ methyltransferase	metabolism vitamin and pigment	VTE3 (APG1, IEP37, E37) SAM-dependent methyl transferase involved in ubiquinone,menaquinone biosynthesis, chloroplast precursor /	ENV	ENV	21	Mix	8.12821	94.5849	0	5.41506	TSC	C	Y	51	Ps IEM	plastid 6 PM 1	plastid 15 mito 3	Plastid GFP (Motohashi et al., 2003)	plastid
129	AT1G64970.1	Q9ZSK1	| Symbols: G-TMT, TMT1, VTE4 | gamma-tocopherol methyltransferase | chr1:24134337-24135993 REVERSE LENGTH=348	11.3 lipid metabolism.phospholipid synthesis 16.1.3.5 secondary metabolism.isoprenoids.tocopherol biosynthesis.tocopherol methyltransferase 18 Co-factor and vitamine metabolism 35.20 not assigned.no ontology assigned	metabolism vitamin and pigment	VTE4 (GTOMC, G-TMT, TMT1) Tocopherol O-methyltransferase, chloroplast precursor (EC 2.1.1.95) /	ENV	ENV	9	Mix	5.71708	100	0	0	TSC	C	Y	50	-	plastid 2 PM 1	plastid 13 mito 5	-	plastid
130	AT5G04490.1	Q9LZ76	| Symbols: VTE5 | vitamin E pathway gene 5 | chr5:1279867-1281587 FORWARD LENGTH=304	11.3.3 lipid metabolism.phospholipid synthesis.phosphatidate cytidylyltransferase	metabolism vitamin and pigment	VTE5 Phytol kinase 1, chloroplast precursor /	nd	ENV	2	Env only	4.94943	0	0	0	-	C	Y	59	-	plastid 1	plastid 13 mito 2	-	plastid
131	AT1G78620.1	Q9SYM0	| Symbols: | Protein of unknown function DUF92, transmembrane | chr1:29573862-29575758 REVERSE LENGTH=333	29.4.1.55 protein.postranslational modification.kinase.receptor like cytoplasmatic kinase V 30.2.15 signalling.receptor kinases.thaumatin like	metabolism vitamin and pigment	VTE6 (HP34) Phytyl-phosphate kinase catalyzing the conversion of phytyl-monophosphate to phytyl-diphosphate, chloroplast /	ENV	ENV-OTH	4	Mix	5.12612	100	0	0	TSC	C	Y	65	-	plastid 2	plastid 9 mito 5 PM 2	mitochondrion:19224954;plastid:19224954	plastid
132	AT3G04870.1	Q38893	| Symbols: ZDS, PDE181, SPC1 | zeta-carotene desaturase | chr3:1342842-1346189 FORWARD LENGTH=558	16.1.4.3 secondary metabolism.isoprenoids.carotenoids.zeta-carotene desaturase	metabolism vitamin and pigment	ZDS1 (ZCD, PDE181, SPC1) Zeta-carotene desaturase, chloroplast precursor (EC 1.14.99.30) /	ENV	ENV-STR	13	Mix	3.35456	90.2922	9.70782	0	TSC	C	Y	34	-	plastid 5	plastid 15	-	plastid
133	AT5G59500.1	Q9LTI0	| Symbol: None | expressed protein | chr5:24003155-24004607 FORWARD | Aliases: F2O15.18, F2O15_18	27.3.39 RNA.regulation of transcription.AtSR transcription factor family	methyltransferase	conserved protein, contains isoprenylcysteine o-methyltransferase signature /	n/a	ENV	1	Env only	4.94943	n/a	n/a	n/a	-	-	-	-	-	nd	mito 5 plastid 4 PM 4	-	plastid
134	AT3G23400.1	Q9LW57	| Symbols: FIB4 | Plastid-lipid associated protein PAP / fibrillin family protein | chr3:8376636-8378225 REVERSE LENGTH=284	31.1 cell.organisation	PAP_fibrillin	FIB4 (PAP) fibrillin, plastid-lipid associated protein PAP, chloroplast precursor /	THY-ENV	ENV-THY	12	Mix	1.13134	37.0977	0	62.9023	TSC	C	Y	72	At E	plastid 14 PM 2 nucleus 1	plastid 15	plastid:16414959	plastid
135	AT3G26080.1	Q6DBN2	| Symbols: | plastid-lipid associated protein PAP / fibrillin family protein | chr3:9528998-9530404 FORWARD LENGTH=234	31.1 cell.organisation	PAP_fibrillin	PAP5 Probable plastid-lipid-associated protein 5, chloroplast / Thyalkoid sub compartments in AT_Chloro	nd	ENV	1	Env only	2.48392	0	0	0	TSC	C	Y	45	-	plastid 3	plastid 11 mito 2	-	plastid
136	AT5G19940.1	Q941D3	| Symbols: | Plastid-lipid associated protein PAP / fibrillin family protein | chr5:6739693-6740661 FORWARD LENGTH=239	29.5.11.4.2 protein.degradation.ubiquitin.E3.RING 31.1 cell.organisation	PAP_fibrillin	FIB6 (PAP) (HP26d) fibrillin-related, plastid-lipid associated protein PAP-related, chloroplast precursor /	ENV-THY	ENV	8	Mix	6.28347	70.6137	0	29.3863	TSC	C	Y	50	-	plastid 7 PM 1	plastid 15 mito 2	-	plastid
137	AT1G51110.1	Q8LAP6	| Symbols: | Plastid-lipid associated protein PAP / fibrillin family protein | chr1:18935380-18937484 FORWARD LENGTH=409	2.2.1.4 major CHO metabolism.degradation.sucrose.hexokinase 31.1 cell.organisation	PAP_fibrillin	FIB10 (PAP12) fibrillin, plastid-lipid associated protein PAP, chloroplast precursor /	THY-ENV	ENV-THY	7	Mix	2.02159	46.4074	0	53.5926	TSC	C	Y	55	At E	plastid 6	plastid 11 mito 3	-	plastid
138	AT5G42480.1	Q9FIG9	| Symbols: ARC6 | Chaperone DnaJ-domain superfamily protein | chr5:16985295-16988332 FORWARD LENGTH=801	20.2.1 stress.abiotic.heat 26.27 misc.calcineurin-like phosphoesterase family protein	plastid division	ARC6 (DNAJ, FTN2) plastid division protein, chloroplast precursor /	ENV	ENV	26	Mix	13.5338	100	0	0	TSC	C	Y	67	-	plastid 3 PM 1	plastid 13	plastid:12897262	plastid
139	AT3G19180.1	Q8VY16	| Symbols: ARC6H, PARC6, ATCDP1, CDP1 | paralog of ARC6 | chr3:6632810-6636953 FORWARD LENGTH=819	31.2 cell.division	plastid division	ARC6H (PARC6, ATCDP1, CDP1) Plastid division protein CDP1, paralog of ARC6, chloroplast /	nd	ENV	1	Env only	2.98928	0	0	0	-	C	Y	76	-	PM 1 plastid 1	plastid 9 cyto 3 mito 2	-	plastid
140	AT2G21280.1	Q9SJU9	| Symbols: GC1, ATSULA, SULA | NAD(P)-binding Rossmann-fold superfamily protein | chr2:9110502-9112679 REVERSE LENGTH=347	29.5.15 protein.degradation.inhibitors 31.2.5 cell.division.plastid	plastid division	GC1 (SULA) plastid division protein (Giant Chloroplast 1), chloroplast precursor /	ENV	ENV-THY	9	Mix	1.4384	86.6568	0	13.3432	TSC	C	Y	37	-	plastid 5 PM 1	plastid 15 mito 2 cyto 2	plastid:15208387	plastid
141	AT1G20830.1	Q8GWA7	| Symbols: MCD1 | multiple chloroplast division site 1 | chr1:7242933-7244736 FORWARD LENGTH=349	31.1 cell.organisation	plastid division	MCD1 (HP40b) multiple chloroplast division site 1, chloroplast precursor /	ENV	ENV	5	Env only	11.928	100	0	0	-	C	Y	67	-	plastid 2	plastid 12 nucleus 3	-	plastid
142	AT1G69390.1	Q9C4Z7	| Symbol: ATMINE1 | Encodes an Arabidopsis homologue of the bacterial MinE topological specificity	31.2.5 cell.division.plastid	plastid division	MINE1 plastid division protein, homologue of the bacterial MinE, chloroplast precursor /	ENV	ENV	3	Env only	5.96783	100	0	0	-	C	Y	30	-	plastid 1	plastid 15 nucleus 3 mito 2	plastid:16401419;plastid:12029464	plastid
143	AT5G24020.1	Q9MBA2	| Symbols: MIND, ARC11, ATMIND1 | septum site-determining protein (MIND) | chr5:8116731-8117711 FORWARD LENGTH=326	31.2.5 cell.division.plastid	plastid division	MIND (ARC11) plastid division protein, septum site-determining protein, chloroplast precursor /	ENV-STR	ENV	5	Mix	6.95711	76.1746	23.8254	0	TSC	C	Y	62	-	plastid 3	plastid 12 mito 3	plastid:19584524;plastid:15126639	plastid
144	AT4G25130.1	P54150	| Symbols: PMSR4 | peptide met sulfoxide reductase 4 | chr4:12898802-12899998 REVERSE LENGTH=258	28.1 DNA.synthesis/chromatin structure 29.4 protein.postranslational modification	protein modification	MSRA (PMSR4) Peptide methionine sulfoxide reductase 4 (EC 1.8.4.6) /	STR-ENV	ENV-STR	3	Mix	0.892899	41.0973	53.2527	5.65004	TSC	C	Y	68	-	plastid 5 mito 1	plastid 11 mito 3 nucleus 3	-	plastid
145	AT2G45770.1	O80842	| Symbols: CPFTSY, FRD4 | signal recognition particle receptor protein, chloroplast (FTSY) | chr2:18851248-18853402 FORWARD LENGTH=366	29.3.3 protein.targeting.chloroplast	protein targeting	cpFtsY (FRD4) signal recognition particle receptor protein, chloroplast precursor /	Mix	ENV-OTH	10	Mix	2.73805	34.4747	32.3483	33.177	TSC	C	Y	40	-	plastid 3	plastid 12 cyto 5	-	plastid
146	AT1G49880.1	Q8GXX0	| Symbols: Erv1 | Erv1/Alr family protein | chr1:18464081-18465914 FORWARD LENGTH=191	26.9 misc.glutathione S transferases 30.5 signalling.G-proteins	protein targeting ?	ERV1 FAD-linked sulfhydryl oxidase /	nd	ENV	3	Env only	6.90959	0	0	0	-	C	Y	57	-	nd	nucleus 6 plastid 5 cyto 3 mito 2	mitochondrion:14996837	nucleus
147	AT1G21650.1	D8WUA4	| Symbols: SECA2 | Preprotein translocase SecA family protein | chr1:7592891-7600590 REVERSE LENGTH=1051	29.3.3 protein.targeting.chloroplast	protein targeting ?	SecA2 SecA-type preprotein translocase family protein (truncated N-ter) /	ENV	ENV	14	Env only	27.8315	100	0	0	-	C	Y	58	-	plastid 1 PM 1 golgi 1 cytoskeleton 1	plastid 16 mito 2 cyto 2	-	plastid
148	AT2G31530.1	F4IQV7	| Symbols: EMB2289, SCY2 | SecY protein transport family protein | chr2:13427060-13430308 FORWARD LENGTH=575	29.3.3 protein.targeting.chloroplast	protein targeting ?	SCY2 (EMB2289) SecY-like Preprotein translocase subunit, chloroplast /	nd	ENV	3	Env only	7.92799	0	0	0	-	C	Y	34	-	PM 1	plastid 8 mito 3 PM 3	plastid:21051552	plastid
149	AT1G04940.1	Q8GZ79	| Symbols: TIC20 | translocon at the inner envelope membrane of chloroplasts 20 | chr1:1399588-1400616 FORWARD LENGTH=274	29.3.3 protein.targeting.chloroplast	protein targeting Tic	TIC 20-I, translocon subunit, specific for photosynthesis-related pre-proteins, chloroplast /	nd	ENV	3	Env only	10.8881	0	0	0	-	C	Y	65	-	nd	plastid 11 mito 7 PM 2	-	plastid
150	AT2G47840.1	O82251	| Symbols: | Uncharacterised conserved protein ycf60 | chr2:19594331-19594957 REVERSE LENGTH=208	29.3.3 protein.targeting.chloroplast	protein targeting Tic	TIC20-II (IEP16, Tic20-like) low similarity to Tic20, YCF60-like, chloroplast precursor /	ENV	ENV	5	Mix	7.0609	94.7875	0	5.21254	TSC	C	Y	49	-	plastid 6 PM 1	plastid 10 mito 2 PM 2	plastid:19224954	plastid
151	AT5G55710.1	Q9FM67	| Symbol: None | expressed protein | chr5:22572104-22572876 REVERSE | Aliases: MDF20.15, MDF20_15	29.3.3 protein.targeting.chloroplast	protein targeting Tic	Tic20-V (IEP16-like) conserved plant and cyanobacterial protein, similar to ycf60 protein [Synechocystis sp], chloroplast encoded in red algae /	n/a	ENV-OTH	1	Mix	0.74762	n/a	n/a	n/a	TSC	C	Y	49	-	plastid 2	plastid 6 PM 2 ExtraC 2	plastid:19224954	plastid
152	AT2G15290.1	Q9SHU7	| Symbol: None | expressed protein | chr2:6649408-6651117 REVERSE | Aliases: F27O10.6, F27O10_6	35.2 not assigned.unknown	protein targeting Tic ? Transporter Iron ?	Tic21 (Cia5) or PIC1 translocon at the inner envelope membrane or Iron transporter, chloroplast precursor /	ENV	ENV	1	Env only	5.93871	92.1732	0	7.82679	TSC	C	Y	15	-	plastid 3 PM 1	plastid 13 mito 2	plastid:19224954	plastid
153	AT4G33350.1	Q9SZB2	| Symbols: | Tic22-like family protein | chr4:16064638-16066715 REVERSE LENGTH=268	29.3.3 protein.targeting.chloroplast	protein targeting Tic	Tic22-IV (HP27) subunit of the translocon at the inner envelope membrane, chloroplast precursor /	ENV	ENV	11	Mix	12.0926	100	0	0	TSC	C	Y	59	Ps mixEM	plastid 5	plastid 13	-	plastid
154	AT3G23710.1	F4J469	| Symbol: None | chloroplast inner membrane import protein Tic22, putative, similar to Tic22 (Pisum	29.3.3 protein.targeting.chloroplast	protein targeting Tic	Tic22-III subunit of the translocon at the inner envelope membrane, chloroplast precursor /	ENV-STR	ENV	4	Env only	10.9173	61.5178	38.4822	0	-	C	Y	96	-	plastid 1	nucleus 6 plastid 5 cyto 3 mito 2	-	plastid
155	AT5G62650.1	Q940R3	| Symbol: None | expressed protein | chr5:25169851-25173154 REVERSE | Aliases: MRG21.7, MRG21_7	29.3.3 protein.targeting.chloroplast	protein targeting Tic ?	conserved plant protein, Tic22-like family protein /	n/a	ENV	2	Env only	4.97855	n/a	n/a	n/a	-	C	Y	77	-	nd	plastid 8 nucleus 4 mito 3	-	plastid
156	AT4G23430.1	A2RVM0	| Symbols: | NAD(P)-binding Rossmann-fold superfamily protein | chr4:12229171-12231493 FORWARD LENGTH=320	26.22 misc.short chain dehydrogenase/reductase (SDR)	protein targeting Tic	Tic32-IVa (HP32, SDR) short-chain dehydrogenase,reductase family protein, uncleaved chloroplast precursor /	ENV	ENV	10	Mix	10.0596	100	0	0	-	-	-	-	-	plastid 2 PM 1	plastid 5 mito 3 nucleus 2	-	peroxisome
157	AT5G16620.1	Q9FMD5	| Symbols: PDE120, TIC40, ATTIC40 | hydroxyproline-rich glycoprotein family protein | chr5:5450808-5454256 FORWARD LENGTH=447	27.3.99 RNA.regulation of transcription.unclassified 29.3.3 protein.targeting.chloroplast	protein targeting Tic	Tic40 (PDE120) translocon Tic40-like protein, chloroplast precursor /	ENV	ENV	17	Mix	17.4184	94.4625	0	5.53747	TSC	C	Y	42	Ps mixEM	plastid 6 PM 1	plastid 12 nucleus 4	-	plastid
158	AT2G24820.1	Q9SK50	| Symbols: TIC55-II | translocon at the inner envelope membrane of chloroplasts 55-II | chr2:10575038-10576829 FORWARD LENGTH=539	29.3.3 protein.targeting.chloroplast 35.20 not assigned.no ontology assigned	protein targeting Tic	Tic55-II subunit of the translocon at the inner envelope membrane, Rieske (2Fe-2S) domain-containing protein, chloroplast precursor /	ENV	ENV	29	Mix	8.88437	100	0	0	TSC	C	Y	48	Ps IEM	plastid 6 PM 1	plastid 11 mito 3	-	plastid
159	AT4G25650.1	Q8W496	| Symbols: ACD1-LIKE, PTC52, TIC55-IV | ACD1-like | chr4:13081021-13083153 REVERSE LENGTH=536	26.30 misc.other Ferredoxins and Rieske domain	protein targeting Tic ?	Tic55-IV (PTC52, HP62, ACD1-Like) Rieske (2Fe-2S) protein domain-containing protein, chloroplast precursor /	ENV	ENV	15	Mix	94.3942	100	0	0	TSC	C	Y	55	Ps IEM	plastid 3 PM 1	plastid 12 mito 3 PM 2	-	plastid
160	AT5G01590.1	Q7Y1W1	| Symbols: | unknown protein; FUNCTIONS IN: molecular_function unknown; INVOLVED IN: biological_process unknown; LOCATED IN: chloroplast, chloroplast envelope; EXPRESSED IN: 22 plant structures; EXPRESSED DURING: 13 growth stages; Has 60 Blast hits	34.13 transport.peptides and oligopeptides	protein targeting Tic ?	Tic56 (HP65) subunit of an intermediate translocation complex at the IEM, chloroplast /	ENV	ENV	28	Mix	56.1292	100	0	0	TSC	C	Y	48	-	plastid 4	plastid 7 cyto 4 nucleus 2	-	plastid
161	AT5G22640.1	Q8LPR8	| Symbols: emb1211 | MORN (Membrane Occupation and Recognition Nexus) repeat-containing protein | chr5:7529423-7533641 FORWARD LENGTH=871	11.9.3 lipid metabolism.lipid degradation.lysophospholipases 16.2.1.10 secondary metabolism.phenylpropanoids.lignin biosynthesis.CAD 19.4 tetrapyrrole synthesis.ALA dehydratase 33.99 development.unspecified	protein targeting Tic	Tic100 (EMB1211) MORN repeat-containing, glutamic acid-rich protein restricted to Arabidopsis, no similarity to other protein (even plant proteins) /	ENV	ENV	25	Env only	90.2263	100	0	0	TSC	-	-	-	Ps IEM	plastid 4	nucleus 5 cyto 3 mito 2	-	nucleus
162	AT1G06950.1	Q8LPR9	| Symbols: ATTIC110, TIC110 | translocon at the inner envelope membrane of chloroplasts 110 | chr1:2130303-2135563 REVERSE LENGTH=1016	29.3.3 protein.targeting.chloroplast	protein targeting Tic	Tic110 (HP112) subunit of the translocon at the inner envelope membrane, chloroplast precursor /	ENV	ENV	64	Mix	10.0706	97.4566	0	2.54341	TSC	C	Y	50	Ps IEM	plastid 6 PM 2	plastid 14 mito 3 cyto 2	Plastid immunolocalization (Kovacheva et al., 2005)	plastid
163	ATCG01130.1	P56785	| Symbols: YCF1.2 | Ycf1 protein | chrC:123884-129244 REVERSE LENGTH=1786	29.8 protein assembly and cofactor ligation	protein targeting Tic ?	TIC214 (YCF1.2, YCF1-B) essential protein, chloroplast encoded /	ENV	ENV	72	Mix	41.8686	97.569	0	2.43097	-	C*	-	-	Ps IEM	plastid 3 PM 2	ER,extracellular,golgi 6 mito 3 plastid 2	plastid encoded	plastid
420	AT2G25660.1	F4ISL7	| Symbols: emb2410 | embryo defective 2410 | chr2:10916456-10927390 REVERSE LENGTH=2166	33.99 development.unspecified	protein targeting regulation	Tic236 (EMB2410) embryo defective 2410, translocation and assembly TamB module containing protein /	nd	ENV	10	Env only	15.9357	0	0	0	-	C	-	-	-	nd	mito 8 plastid 6 cyto 2	plastid:19224954	mitochondrion
164	AT2G34460.1	Q8H124	| Symbols: | NAD(P)-binding Rossmann-fold superfamily protein | chr2:14529635-14530732 FORWARD LENGTH=280	30.11 signalling.light	protein targeting Tic ?	Ycf39-like (HP26c) (Tic62-like) NAD-dependent epimerase,dehydratase family protein /	ENV-THY	ENV-THY	11	Mix	2.71028	84.1018	0	15.8982	TSC	C	Y	51	At E	plastid 10 PM 1	plastid 13 mito 5	-	plastid
165	AT1G72640.1	Q6NMC1	| Symbol: None | similar to expressed protein [Arabidopsis thaliana] (TAIR:At4g31530.1); similar to	35.2 not assigned.unknown	protein targeting Tic ?	Ycf39-like weak similarity with Ycf39, NAD-dependent epimerase,dehydratase family protein /	THY-ENV	ENV-THY	5	Mix	0.818873	34.1913	0	65.8087	TSC	C	Y	44	-	plastid 5	plastid 13 cyto 2	-	plastid
166	AT5G62140.1	Q9FIS4	| Symbols: | unknown protein; FUNCTIONS IN: molecular_function unknown; INVOLVED IN: biological_process unknown; LOCATED IN: chloroplast; EXPRESSED IN: 19 plant structures; EXPRESSED DURING: 13 growth stages; Has 60 Blast hits to 60 proteins in 24	34.16 transport.ABC transporters and multidrug resistance systems	protein targeting ?	Tim50-like conserved plant and cyanobacterial protein, similarity with mitochondrial TIM50, similar to Q46HZ5_PROMT protein [Prochlorococcus marinus] /	ENV	ENV	4	Mix	10.1536	100	0	0	TSC	C	-	-	-	plastid 3	plastid 10 mito 3 nucleus 2	-	plastid
167	AT5G52440.1	Q9XH75	| Symbol: None | HCF106 protein, identical to HCF106 (Arabidopsis thaliana) GI:4894914; contains Pf	27.3.44 RNA.regulation of transcription.chromatin remodeling factors 29.3.3 protein.targeting.chloroplast	protein targeting	HCF106 (TatB) mttA/Hcf106 family, identical to HCF106, chloroplast precursor /	ENV-THY	ENV-THY	3	Mix	1.41	74.4214	0	25.5786	TSC	C	Y	83	-	plastid 5	plastid 11 nucleus 6	-	plastid
168	AT5G28750.1	Q9LKU2	| Symbol: None | thylakoid assembly protein, putative, similar to thylakoid assembly 4 (tha4) prote	35.1 not assigned.no ontology	protein targeting	HCF106-like (Tha4, mttA) Hcf106 family, similar to thylakoid assembly 4 protein, chloroplast precursor /	ENV	ENV	2	Env only	6.94943	100	0	0	-	C	Y	59	-	plastid 3	plastid 15 nucleus 2	-	plastid
169	AT3G04890.1	Q94K63	| Symbol: None | expressed protein | chr3:1347652-1349205 FORWARD | Aliases: T9J14.16, T9J14_16	9.5 mitochondrial electron transport / ATP synthesis.cytochrome c reductase 27.3.35 RNA.regulation of transcription.bZIP transcription factor family 30.5 signalling.G-proteins 34.13 transport.peptides and oligopeptides	unknown	HP24b conserved plant and cyanobacterial protein, similar to Sll0364 protein [Synechocystis sp.] /	ENV	ENV-OTH	3	Mix	4.07842	100	0	0	TSC	C	Y	24	-	plastid 1	plastid 13 mito 3	-	plastid
170	AT2G46100.1	Q6ID84	| Symbol: None | expressed protein | chr2:18960353-18962069 FORWARD | Aliases: T3F17.25	35.2 not assigned.unknown	protein trafficking ?	NTF2 (HP24b-like) nuclear transport factor 2 family protein /	ENV	ENV	3	Env only	4.97855	100	0	0	-	C	Y	40	-	plastid 1	plastid 11 cyto 4	-	plastid
171	AT5G04830.1	Q9FMC7	| Symbols: | Nuclear transport factor 2 (NTF2) family protein | chr5:1402294-1403671 REVERSE LENGTH=178	35.2 not assigned.unknown	protein trafficking ?	NTF2 Nuclear transport Factor 2 familly protein, conserved protein /	ENV	ENV	5	Env only	9.92494	100	0	0	-	-	-	-	-	plastid 1	cyto 6 mito 3 nucleus 2	-	cytosol
172	AT1G71480.1	Q9C9I5	| Symbols: | Nuclear transport factor 2 (NTF2) family protein | chr1:26932079-26933086 FORWARD LENGTH=216	29.3.1 protein.targeting.nucleus 35.20 not assigned.no ontology assigned	protein trafficking ?	NTF2-like Nuclear transport factor 2 like protein, chloroplast precursor /	nd	ENV-OTH	3	Mix	0.505575	0	0	0	TSC	C	Y	70	-	plastid 2	plastid 13 mito 2	-	nucleus
173	AT2G34810.1	O64745	| Symbols: | FAD-binding Berberine family protein | chr2:14685292-14686914 FORWARD LENGTH=540	26.8 misc.nitrilases, *nitrile lyases, berberine bridge enzymes, reticuline oxidases, troponine reductases	redox ?	BBE16 FAD-binding Berberine family protein, electron carrier activity, oxidoreductase /	nd	ENV	1	Env only	5.94943	0	0	0	TSC	S	-	-	-	plastid 1	ER 5 ExtraC 5 golgi 5 mito 4 vacuole 3	-	extracellular
174	AT3G59840.1	Q8VZ93	| Symbol: None | expressed protein | chr3:22116499-22117175 REVERSE | Aliases: F24G16.110	35.2 not assigned.unknown	redox ?	P1-like NADP-dependent oxidoreductase P1-like protein (EC 1.3.1.74) /	ENV	ENV	6	Env only	14.8958	100	0	0	-	C	-	-	-	plastid 4	plastid 5 cyto 3 ER,extracellular,golgi 2	-	cytosol
175	AT4G28730.1	Q8GWS0	| Symbols: | Glutaredoxin family protein | chr4:14199174-14200712 FORWARD LENGTH=174	1.1.2.2 PS.lightreaction.photosystem I.PSI polypeptide subunits 21.4 redox.glutaredoxins	redox ?	GRXC5 Glutaredoxin-C5, chloroplast /	nd	ENV-OTH	1	Mix	2.05425	0	0	0	TSC	C	Y	92	-	plastid 2	plastid 12 mito 2	plastid:21632542	plastid
176	AT1G06690.1	Q94A68	| Symbols: | NAD(P)-linked oxidoreductase superfamily protein | chr1:2049742-2052039 REVERSE LENGTH=377	3.5 minor CHO metabolism.others	redox ?	HP52 NAD(P)-linked oxidoreductase superfamily protein /	ENV	ENV-OTH	8	Mix	1.56606	100	0	0	TSC	C	Y	31	-	plastid 6	plastid 10 mito 3	-	plastid
177	AT1G32550.1	Q9C7Y4	| Symbol: None | ferredoxin family protein, similar to ferredoxin from Synechocystis sp. (GI:48019)	1.1.5.2 PS.lightreaction.other electron carrier (ox/red).ferredoxin 26.30 misc.other Ferredoxins and Rieske domain	redox ?	FDC1 FDX-like conserved protein of the ferredoxin family /	ENV-STR	ENV-STR	1	Mix	2.03668	61.5178	38.4822	0	TSC	C	Y	44	-	plastid 1	plastid 12 mito 2 extraC 2	-	plastid
178	AT3G53220.1	Q8LCH9	| Symbol: None | thioredoxin family protein, low similarity to SP:P29451 Thioredoxin (Rhesus macaqu	21.1 redox.thioredoxin	redox ?	Trx-like 3-3 thioredoxin family protein /	ENV	ENV	3	Env only	8.91727	100	0	0	-	-	-	-	-	plastid 1	cyto 5 nucleus 4	-	cytosol
179	AT5G06430.1	Q9FNG5	| Symbol: None | thioredoxin-related, contains weak similarity to Swiss-Prot:Q9SEU7 thioredoxin M-t	21.1 redox.thioredoxin	redox ?	TRX-M3-like weak similarity to thioredoxin M-type 3, chloroplast precursor (TRX-M3) /	ENV	ENV	2	Env only	4.96783	100	0	0	-	C	Y	92	-	plastid 1	plastid 8 nucleus 3 mito 2 cyto 2	-	plastid
180	AT5G50100.1	Q8W485	| Symbol: None | expressed protein, contains Pfam domain PF04134: Protein of unknown function, DUF3	27.3.39 RNA.regulation of transcription.AtSR transcription factor family 29.4 protein.postranslational modification	redox ?	conserved plant and cyanobacterial protein, similar to Slr0919 protein [Synechococcus sp], contains thiol-disulphide oxidoreductase DCC domain /	ENV	ENV	3	Env only	4	100	0	0	-	M	Y	48	-	plastid 1	mito 12 plastid 7	-	mitochondrion
181	AT5G04900.1	Q8LEU3	| Symbols: NOL | NYC1-like | chr5:1434826-1437194 FORWARD LENGTH=348	26.22 misc.short chain dehydrogenase/reductase (SDR)	redox ?	NOL (NYC1-like, SDR-like) short-chain dehydrogenase,reductase family protein /	ENV	ENV-OTH	5	Mix	2.05425	100	0	0	TSC	C	Y	61	-	plastid 2	plastid 13 mito 4	-	plastid
182	AT2G37240.1	Q9ZUU2	| Symbols: | Thioredoxin superfamily protein | chr2:15640235-15641720 REVERSE LENGTH=248	29.5.11.4.3.2 protein.degradation.ubiquitin.E3.SCF.FBOX 34.13 transport.peptides and oligopeptides	redox ?	AAED1 Thioredoxin-like protein, chloroplast /	nd	ENV	2	Env only	3	0	0	0	-	C	Y	50	-	plastid 1 PM 1	plastid 15 mito 2	-	plastid
183	AT5G03880.1	Q940I2	| Symbols: | Thioredoxin family protein | chr5:1038674-1041453 REVERSE LENGTH=339	35.2 not assigned.unknown	redox ?	conserved protein with Thioredoxin-like and Glutaredoxin active site domains /	ENV-THY	ENV-THY	11	Mix	1.69316	58.8271	0	41.1729	TSC	C	Y	46	-	plastid 5	plastid 12 mito 3	-	plastid
184	AT1G54500.1	Q9SLI4	| Symbol: None | rubredoxin family protein, similar to SP:P00270 Rubredoxin (Rd) {Desulfovibrio gig	29.8 protein assembly and cofactor ligation	redox ?	Rub-like rubredoxin family protein /	ENV-THY	ENV-THY	5	Mix	0.273995	50.9591	0	49.0409	TSC	C	-	-	At E	plastid 6 PM 1	plastid 11	plastid:19224954	plastid
185	AT3G52960.1	Q949U7	| Symbols: | Thioredoxin superfamily protein | chr3:19639699-19640403 FORWARD LENGTH=234	16.2.1.10 secondary metabolism.phenylpropanoids.lignin biosynthesis.CAD 21.5 redox.peroxiredoxin	redox	PrxIIE Peroxiredoxin-2E, chloroplast /	STR-ENV	ENV-STR	10	Mix	0.364449	39.8626	55.8749	4.26246	TSC	C	Y	70	-	plastid 11 mito 1	plastid 13 mito 4	-	plastid
186	AT3G54900.1	Q84Y95	| Symbol: None | CAX-interacting protein 1 (CAXIP1), identical to cDNA CAXIP1 protein (CAXIP1) GI:2	18 Co-factor and vitamine metabolism 21.4 redox.glutaredoxins 34.21 transport.calcium	redox	GRXS14 (CXIP1, GRS14) Monothiol glutaredoxin-S14 (formerly CAX-interacting protein 1; CAXIP1), chloroplast /	STR-ENV	ENV-STR	2	Mix	0.203177	26.2126	73.7874	0	TSC	C	Y	63	-	plastid 3	plastid 11 mito 4 cyto 3	-	plastid
187	AT2G04700.1	Q9SJ89	| Symbol: None | ferredoxin thioredoxin reductase catalytic beta chain family protein, contains Pfa	21.1 redox.thioredoxin 29.5.11.1 protein.degradation.ubiquitin.ubiquitin	redox	FeThRed Ferredoxin-thioredoxin-reductase catalytic subunit B, chloroplast precursor /	STR-ENV	ENV-STR	2	Mix	1	19.7393	80.2607	0	-	C	Y	31	-	plastid 1	plastid 14 mito 3	-	plastid
188	AT5G26742.1	Q8L7S8	| Symbol: EMB1138 | DEAD box RNA helicase (RH3), nearly identical to RNA helicase (Arabidopsis thal	27.1.2 RNA.processing.RNA helicase	RNA Binding	RH3 (EMB1138) DEAD box ATP-dependent RNA helicase (EC 3.6.1.-), chloroplast /	STR-ENV	ENV-STR	8	Mix	6.0851	41.0045	58.9955	0	TSC	C	Y	60	-	plastid 6 PM 1	plastid 9 nucleus 5 cyto 2	-	plastid
189	AT3G63140.1	Q9LYA9	| Symbols: CSP41A | chloroplast stem-loop binding protein of 41 kDa | chr3:23327006-23328620 REVERSE LENGTH=406	27.3.99 RNA.regulation of transcription.unclassified 31.4 cell.vesicle transport 35.20 not assigned.no ontology assigned	RNA Binding	RAP41 (CSP41A) Chloroplast stem-loop binding protein a of 41 kDa, chloroplast /	Mix	ENV-STR	18	Mix	0.595906	20.9918	53.7563	25.252	TSC	C	Y	72	-	plastid 14	plastid 14 mito 4	-	plastid
190	AT3G07790.1	Q9S7V6	| Symbols: | DGCR14-related | chr3:2487491-2489017 FORWARD LENGTH=508	35.1 not assigned.no ontology	RNA binding splicing ?	DGCR14-like protein, spliceosome component ? /	nd	ENV-OTH	1	Mix	3.01972	0	0	0	-	C	Y	26	-	nd	nucleus 8 plastid 7	-	nucleus
191	AT5G20130.1	Q8LAF9	| Symbol: None | expressed protein | chr5:6797445-6798901 FORWARD | Aliases: F5O24.20, F5O24_20	10.1.5 cell wall.precursor synthesis.UXS 27.3.1 RNA.regulation of transcription.ABI3/VP1-related B3-domain-containing transcription factor family 29.2.2 protein.synthesis.ribosome biogenesis	RNA binding ?	glycine-rich protein, no similarity with any other protein (even plant proteins) /	ENV	ENV	1	Env only	4.94943	100	0	0	-	C	Y	61	-	plastid 1	plastid 11 mito 3 nucleus 2	-	plastid
192	AT2G43630.1	Q8VYY8	| Symbol: None | expressed protein | chr2:18102854-18104565 FORWARD | Aliases: F18O19.26	27.3.67 RNA.regulation of transcription.putative transcription regulator	RNA binding ?	conserved glycine-rich plant protein /	ENV	ENV	8	Env only	55.499	100	0	0	TSC	C	Y	67	-	plastid 4 nucleus 1	plastid 9 mito 5 cyto 2	-	plastid
193	AT4G34830.1	Q0WLC6	| Symbols: MRL1 | Pentatricopeptide repeat (PPR) superfamily protein | chr4:16599976-16605994 REVERSE LENGTH=1089	27.3 RNA.regulation of transcription	RNA stabilization rbcL	MRL1 (PP349, PPR-like) conserved PPR protein, stabilization of rbcL mRNA, chloroplast precursor / envelope and thylakoid sub compartments in AT_Chloro	ENV	ENV	8	Env only	15.8774	0	0	0	TSC	C	Y	72	-	plastid 2 PM 1	plastid 13 mito 3 nucleus 3	-	plastid
194	AT5G46580.1	Q9LS25	| Symbol: None | pentatricopeptide (PPR) repeat-containing protein, contains similarity to 67kD chl	26.13 misc.acid and other phosphatases 28.1 DNA.synthesis/chromatin structure 29.4 protein.postranslational modification 30.8 signalling.misc	RNA Binding ?	MRL1 P67.1-like pentatricopeptide (PPR) repeat-containing protein /	ENV-STR	ENV	4	Env only	7.94943	76.1746	23.8254	0	TSC	C	Y	43	-	plastid 3	plastid 11 cyto 4	-	plastid
195	AT3G09490.1	Q9SF54	| Symbols: | Tetratricopeptide repeat (TPR)-like superfamily protein | chr3:2915636-2916640 FORWARD LENGTH=334	35.1 not assigned.no ontology	RNA Binding ?	Tetratricopeptide repeat (TPR)-like superfamily protein /	nd	ENV	4	Env only	4.95711	0	0	0	-	C	Y	36	-	PM 1	plastid 9 mito 4 nucleus 3	-	plastid
196	AT5G02590.1	Q8LEV0	| Symbols: | Tetratricopeptide repeat (TPR)-like superfamily protein | chr5:583117-584097 FORWARD LENGTH=326	35.1 not assigned.no ontology	RNA Binding ?	Tetratricopeptide repeat (TPR)-like superfamily protein /	nd	ENV	2	Env only	5.96783	0	0	0	-	C	Y	83	-	PM 1	plastid 5 mito 4 nucleus 4 cyto 3	-	nucleus
197	AT3G18420.1	Q9LS48	| Symbols: | Protein prenylyltransferase superfamily protein | chr3:6324771-6325721 REVERSE LENGTH=316	28.1.1.4 DNA.synthesis/chromatin structure.retrotransposon/transposase.hat-like transposase	RNA binding ?	HP35c tetratricopeptide repeat (TPR) containing protein, Protein prenylyltransferase superfamily protein /	ENV	ENV	9	Env only	22.8131	100	0	0	TSC	C	Y	39	-	plastid 4	plastid 11 mito 3 nucleus 2	-	plastid
198	AT2G37400.1	Q9ZUS6	| Symbols: | Tetratricopeptide repeat (TPR)-like superfamily protein | chr2:15696365-15697366 REVERSE LENGTH=333	17.5.1.2 hormone metabolism.ethylene.synthesis-degradation.1-aminocyclopropane-1-carboxylate oxidase 21.2 redox.ascorbate and glutathione 26.10 misc.cytochrome P450	RNA binding ?	HP35c-like TPR repeat containing protein, weak similarity with the Slr1644 protein [Synechocystis sp] /	ENV	ENV	12	Env only	33.8772	100	0	0	TSC	C	Y	69	-	plastid 2	plastid 9 nucleus 3 mito 2 cyto 2	-	plastid
199	AT3G53560.1	Q8L606	| Symbols: | Tetratricopeptide repeat (TPR)-like superfamily protein | chr3:19859954-19860976 REVERSE LENGTH=340	17.5.1.2 hormone metabolism.ethylene.synthesis-degradation.1-aminocyclopropane-1-carboxylate oxidase 21.2 redox.ascorbate and glutathione 26.10 misc.cytochrome P450	RNA binding ?	HP35c-like TPR repeat containing protein, weak similarity with the Slr1644 protein [Synechocystis sp] /	ENV	ENV	14	Env only	42.5252	92.7478	7.25224	0	-	C	Y	75	Ps mixEM	plastid 3	plastid 7 nucleus 4 mito 3 cyto 2	-	plastid
200	AT1G10510.1	Q93ZV8	| Symbols: emb2004 | RNI-like superfamily protein | chr1:3461771-3465590 FORWARD LENGTH=605	26.12 misc.peroxidases 33.99 development.unspecified	RNA metabolism?	HP73 (EMB2004) similar to ribonuclease inhibitor, contains Leucine Rich Repeat domains /	ENV	ENV	22	Mix	17.0763	100	0	0	TSC	C	Y	2	Ps IEM	plastid 5	plastid 14 cyto 2	-	plastid
201	AT2G44870.1	O22164	| Symbols: | unknown protein; FUNCTIONS IN: molecular_function unknown; INVOLVED IN: biological_process unknown; LOCATED IN: chloroplast; EXPRESSED IN: 22 plant structures; EXPRESSED DURING: 15 growth stages; Has 39 Blast hits to 39 proteins in 18	29.5.11.4.2 protein.degradation.ubiquitin.E3.RING	RNA transcription ?	sigma3 and sigma4 domains-containing protein /	ENV	ENV	4	Env only	11.9065	100	0	0	TSC	M	Y	28	-	plastid 2	plastid 9 mito 5 cyto 2	-	plastid
202	AT3G55250.1	Q9M3C6	| Symbols: | unknown protein; FUNCTIONS IN: molecular_function unknown; INVOLVED IN: biological_process unknown; LOCATED IN: mitochondrion, chloroplast, nucleus; EXPRESSED IN: 23 plant structures; EXPRESSED DURING: 13 growth stages; Has 46 Blast hi	27.3.39 RNA.regulation of transcription.AtSR transcription factor family 29.4 protein.postranslational modification	signalling Calcium ?	CHoR1 (PDE329) putative calcium homeostasis regulator /	ENV-STR	ENV	6	Mix	19.2426	68.0661	31.9339	0	TSC	C	Y	45	-	plastid 3 nucleus 1 mito 1	plastid 14	-	plastid
203	AT3G51140.1	Q94C78	| Symbols: | Protein of unknown function (DUF3353) | chr3:18998182-18999437 FORWARD LENGTH=278	31.5.1 cell.cell death.plants 34.7 transport.phosphate	signalling ?	CDF1-like (HP28) cell growth defect factor, domain HSP DnaJ, similar to Slr1918 protein [Synechocystis sp] /	ENV	ENV	4	Mix	12.5911	96.1448	0	3.85524	TSC	C	Y	35	-	plastid 4 PM 1	plastid 10 mito 7	plastid:19224954	plastid
204	AT5G23040.1	Q9FN50	| Symbols: CDF1 | Protein of unknown function (DUF3353) | chr5:7729465-7730930 REVERSE LENGTH=258	31.5.1 cell.cell death.plants	signalling / protein targeting	CDF1 (HP28-like) cell growth defect factor, domain HSP DnaJ, similar to Slr1918 protein [Synechocystis sp] /	ENV	ENV	9	Mix	28.5695	100	0	0	TSC	C	Y	47	Ps IEM	plastid 3	plastid 14 mito 2 PM 2	mitochondrion:16192270;plastid:24151298;plastid:24097264;plastid:19224954	plastid
205	AT2G33380.1	O22788	| Symbols: RD20, CLO-3 | Caleosin-related family protein | chr2:14144984-14146374 REVERSE LENGTH=236	16.2.1.10 secondary metabolism.phenylpropanoids.lignin biosynthesis.CAD 21.2.2 redox.ascorbate and glutathione.glutathione 27.1.19 RNA.processing.ribonucleases 30.3 signalling.calcium 33.99 development.unspecified	stress drought + biotic	RD20 (PXG3, CLO-3) Caleosin-related family protein, Probable peroxygenase 3 / Clo-3 is present in microsomal and chloroplast envelope fractions and has a type I membrane orientation with about 2 kDa of the C terminal exposed to the cytosol	nd	ENV-OTH	3	Mix	1.97855	0	0	0	-	-	-	-	-	vacuole 1	cyto 6 mito 2	cytosol: 24214535	cytosol
206	AT1G67700.1	Q8LDL0	| Symbol: None | expressed protein | chr1:25377902-25379691 FORWARD | Aliases: F12A21.32	26.1 misc.misc2 29.5 protein.degradation	stress high light	HHL1 HYPERSENSITIVE TO HIGH LIGHT1 metalloendopeptidase, chloroplast /	ENV-THY	ENV-THY	4	Mix	1.01551	59.7496	0	40.2504	TSC	M	-	-	-	plastid 5 golgi 1 vacuole 1 cyto 1	mito 7 plastid 4 cyto 3	-	mitochondrion
207	AT5G44000.1	Q1H5B1	| Symbols: | Glutathione S-transferase family protein | chr5:17702231-17703934 REVERSE LENGTH=399	26.9 misc.glutathione S transferases	stress oxidative	conserved protein, contains glutathione S-transferase C-terminal domain /	n/a	ENV	6	Mix	6.04503	n/a	n/a	n/a	TSC	C	Y	78	-	nd	plastid 11 mito 3	-	plastid
208	AT2G25080.1	P52032	| Symbols: ATGPX1, GPX1 | glutathione peroxidase 1 | chr2:10668134-10669828 FORWARD LENGTH=236	1.1.1.2 PS.lightreaction.photosystem II.PSII polypeptide subunits 19.3 tetrapyrrole synthesis.GSA 21.2.2 redox.ascorbate and glutathione.glutathione 29.5 protein.degradation	stress oxidative	GPX1 (GPX2, PHGPx) phospholipid hydroperoxide glutathione peroxidase 1, chloroplast precursor (EC 1.11.1.12) /	Mix	ENV-OTH	7	Mix	0.925727	33.7469	33.7764	32.4767	TSC	C	Y	72	-	plastid 9	plastid 15 mito 3	-	plastid
209	AT3G44380.1	Q9M287	| Symbol: None | expressed protein, predicted proteins, Arabidopsis thaliana | chr3:16047170-160478	33.2 development.late embryogenesis abundant	stress ?	LEA (Hin1-like) Late embryogenesis abundant (LEA) hydroxyproline-rich glycoprotein, containing Harpin-induced protein 1 domain /	n/a	ENV	4	Env only	14.9065	n/a	n/a	n/a	TSC	-	-	-	-	nd	mito 7 plastid 3 nucleus 2 extraC 2	-	mitochondrion
210	AT3G45890.1	Q7X6P3	| Symbols: RUS1 | Protein of unknown function, DUF647 | chr3:16871697-16874100 FORWARD LENGTH=608	35.1 not assigned.no ontology	stress UV	RUS1 (HP48-like) ProteinProtein root UVB sensitive 1, conserved protein, restricted to eukaryotes, no similarity to characterized protein, chloroplast /	ENV	ENV	14	Env only	33.7518	100	0	0	-	C	Y	68	-	plastid 1	plastid 10 mito 2 nucleus 2	plastid:23580592	plastid
211	AT2G31190.1	Q9SJX7	| Symbols: RUS2, WXR1 | Protein of unknown function, DUF647 | chr2:13291458-13293681 REVERSE LENGTH=433	35.2 not assigned.unknown	stress UV	RUS2 (HP48, EMB1879-like, WXR1) Protein root UVB sensitive 2, conserved plant protein, no similarity to characterized protein /	ENV	ENV	12	Env only	38.7488	100	0	0	-	-	Y	60	-	plastid 2	cyto 7 mito 3	plastid:20562234;unclear:19515790	cytosol
212	AT5G49820.1	Q93YU2	| Symbols: EMB1879, RUS6 | Protein of unknown function, DUF647 | chr5:20246753-20249432 REVERSE LENGTH=497	29.2.2 protein.synthesis.ribosome biogenesis	stress UV	RUS6 (EMB1879) Protein root UVB sensitive 6 /	nd	ENV	6	Env only	7.96783	0	0	0	-	-	-	-	-	nd	plastid 6 mito 2 cyto 2 nucleus 2	-	cytosol
213	AT3G63490.1	Q9LY66	| Symbols: | Ribosomal protein L1p/L10e family | chr3:23444269-23446020 FORWARD LENGTH=346	29.2.1.1.1.2.1 protein.synthesis.ribosomal protein.prokaryotic.chloroplast.50S subunit.L1 29.2.1.1.3 protein.synthesis.ribosomal protein.prokaryotic.unknown organellar	translation stroma	RPL1 50S ribosomal protein L1, chloroplast precursor /	STR-ENV	ENV-STR	10	Mix	1.00571	31.1191	60.5621	8.3188	TSC	C	Y	70	-	plastid 8 PM 1 nucleus 1	plastid 13 mito 3	-	plastid
214	ATCG00830.1	P56791	| Symbol: RPL2.1 | encodes a chloroplast ribosomal protein L2, a constituent of the large subunit o	29.2.1.1.1.2.2 protein.synthesis.ribosomal protein.prokaryotic.chloroplast.50S subunit.L2 1.1.1.2 PS.lightreaction.photosystem II.PSII polypeptide subunits	translation stroma	RPL2.1 50S ribosomal protein L2.1, chloroplast encoded /	STR-ENV	ENV-STR	7	Mix	1.44616	21.2126	78.7874	0	TSC	C*	-	-	-	plastid 3 PM 1	plastid 6 mito 6 cyto 3 nucleus 2	plastid encoded	plastid
215	AT2G43030.1	Q9SKX4	| Symbols: | Ribosomal protein L3 family protein | chr2:17894898-17895713 FORWARD LENGTH=271	29.2.1.1 protein.synthesis.chloroplast/mito.plastid 29.2.1.1.1.2.3 protein.synthesis.ribosomal protein.prokaryotic.chloroplast.50S subunit.L3	translation stroma	RPL3A 50S ribosomal protein L3-1, chloroplast precursor /	STR-ENV	ENV-STR	8	Mix	0.831387	20.7545	77.2482	1.99733	TSC	C	Y	49	-	plastid 7 PM 1	plastid 14 mito 3	-	plastid
216	AT1G05190.1	O23049	| Symbols: emb2394 | Ribosomal protein L6 family | chr1:1502515-1503738 REVERSE LENGTH=223	29.2.1.1 protein.synthesis.chloroplast/mito.plastid 29.2.1.1.1.2.6 protein.synthesis.ribosomal protein.prokaryotic.chloroplast.50S subunit.L6 29.2.1.1.3 protein.synthesis.ribosomal protein.prokaryotic.unknown organellar	translation stroma	RPL6 (EMB2394) 50S ribosomal protein L6, chloroplast precursor /	STR-ENV	ENV-STR	12	Mix	1.75531	28.7369	71.2631	0	TSC	C	Y	58	-	plastid 8	plastid 13 mito 3 cyto 2	-	plastid
217	AT3G44890.1	P25864	| Symbols: RPL9 | ribosomal protein L9 | chr3:16386505-16387963 FORWARD LENGTH=197	29.2.1.1 protein.synthesis.chloroplast/mito.plastid 29.2.1.1.1.2.9 protein.synthesis.ribosomal protein.prokaryotic.chloroplast.50S subunit.L9	translation stroma	RPL9 50S ribosomal protein L9, chloroplast precursor /	STR-ENV	ENV-STR	7	Mix	1.11761	26.7871	60.3235	12.8894	TSC	C	Y	41	-	plastid 6	plastid 15	-	plastid
218	AT5G13510.1	Q9FY50	| Symbols: | Ribosomal protein L10 family protein | chr5:4341294-4341956 FORWARD LENGTH=220	29.2.1.1 protein.synthesis.chloroplast/mito.plastid 29.2.1.1.1.2.10 protein.synthesis.ribosomal protein.prokaryotic.chloroplast.50S subunit.L10 29.2.1.1.3 protein.synthesis.ribosomal protein.prokaryotic.unknown organellar 35.20 not assigned.no ontology assigned	translation stroma	RPL10 50S ribosomal protein L10, chloroplast precursor /	STR-ENV	ENV-STR	6	Mix	1.15591	26.5815	63.1861	10.2324	TSC	C	Y	40	-	plastid 5 PM 1 cyto 1	plastid 13 mito 3	-	plastid
219	AT1G32990.1	Q9MAP3	| Symbols: PRPL11 | plastid ribosomal protein l11 | chr1:11955827-11957139 FORWARD LENGTH=222	29.2.1.1 protein.synthesis.chloroplast/mito.plastid 29.2.1.1.1.2.11 protein.synthesis.ribosomal protein.prokaryotic.chloroplast.50S subunit.L11	translation stroma	RPL11 50S ribosomal protein L11, chloroplast precursor /	Mix	ENV-OTH	7	Mix	1.16538	25.2335	46.747	28.0196	TSC	C	Y	60	-	plastid 8 cyto 1	plastid 15 mito 3	-	plastid
220	AT3G27830.1	P36210	| Symbols: RPL12-A, RPL12 | ribosomal protein L12-A | chr3:10318576-10319151 FORWARD LENGTH=191	29.2.1.1 protein.synthesis.chloroplast/mito.plastid 29.2.1.1.1.2.12 protein.synthesis.ribosomal protein.prokaryotic.chloroplast.50S subunit.L12 29.2.1.1.3 protein.synthesis.ribosomal protein.prokaryotic.unknown organellar	translation stroma	RPL12A 50S ribosomal protein L12-1, chloroplast precursor /	STR-ENV	ENV-STR	5	Mix	1.1824	37.7879	50.0902	12.1218	-	C	Y	58	-	plastid 8 PM 1	plastid 17 mito 3	-	plastid
221	AT1G78630.1	Q9SYL9	| Symbol: EMB1473 | ribosomal protein L13 family protein, similar to ribosomal protein L13 GI:17013	29.2.1.1 protein.synthesis.chloroplast/mito.plastid 29.2.1.1.1.2.13 protein.synthesis.ribosomal protein.prokaryotic.chloroplast.50S subunit.L13 29.2.2 protein.synthesis.ribosome biogenesis	translation stroma	RPL13 (EMB1473) 50S ribosomal protein L13, chloroplast precursor /	STR-ENV	ENV-STR	5	Mix	0.806246	39.7497	53.8747	6.37558	TSC	C	Y	56	-	plastid 8 PM 1	plastid 17 mito 3	plastid:cpeb-tanz	plastid
222	AT4G01310.1	O04603	| Symbols: | Ribosomal L5P family protein | chr4:544166-545480 REVERSE LENGTH=262	29.2.1.1 protein.synthesis.chloroplast/mito.plastid 29.2.1.1.1.2.5 protein.synthesis.ribosomal protein.prokaryotic.chloroplast.50S subunit.L5 29.2.2 protein.synthesis.ribosome biogenesis	translation stroma	RPL15 50S ribosomal protein L5, chloroplast precursor /	STR-ENV	ENV-STR	11	Mix	1.00672	26.7245	64.7026	8.57286	TSC	C	Y	39	-	plastid 8 PM 1 cyto 1	plastid 16 mito 2	-	plastid
223	AT3G25920.1	P25873	| Symbols: RPL15 | ribosomal protein L15 | chr3:9491268-9492558 REVERSE LENGTH=277	29.2.1.1 protein.synthesis.chloroplast/mito.plastid 29.2.1.1.1.2.15 protein.synthesis.ribosomal protein.prokaryotic.chloroplast.50S subunit.L15 29.2.1.1.3 protein.synthesis.ribosomal protein.prokaryotic.unknown organellar	translation stroma	RPL15 50S ribosomal protein L15, chloroplast precursor /	STR-ENV	ENV-STR	10	Mix	1.00318	21.9029	78.0971	0	TSC	C	Y	65	-	plastid 7 PM 2	plastid 16	-	plastid
224	ATCG00790.1	P56793	| Symbol: RPL16 | chloroplast gene encoding a ribosomal protein L16, which is a constituent of 50S	29.2.1.1 protein.synthesis.chloroplast/mito.plastid 29.2.1.1.1.2.16 protein.synthesis.ribosomal protein.prokaryotic.chloroplast.50S subunit.L16	translation stroma	RPL16 50S ribosomal protein L16, chloroplast encoded /	STR-ENV	ENV-STR	4	Mix	1.09299	44.4229	55.5771	0	TSC	C*	-	-	-	plastid 4 PM 1	mito 13 plastid 4	plastid encoded	plastid
225	AT3G54210.1	Q9M385	| Symbol: None | ribosomal protein L17 family protein, contains Pfam profile: PF01196 ribosomal pro	29.2.1.1 protein.synthesis.chloroplast/mito.plastid 29.2.1.1.1.2.17 protein.synthesis.ribosomal protein.prokaryotic.chloroplast.50S subunit.L17 29.2.1.1.3 protein.synthesis.ribosomal protein.prokaryotic.unknown organellar	translation stroma	RPL17 50S ribosomal protein L17, chloroplast precursor /	ENV-STR	ENV-STR	3	Mix	6.09136	53.0169	46.9831	0	TSC	C	Y	53	-	plastid 4	plastid 15 mito 2 nucleus 2	-	plastid
226	AT4G17560.1	Q8W463	| Symbol: None | ribosomal protein L19 family protein, similar to plastid ribosomal protein L19 pre	29.2.1.1 protein.synthesis.chloroplast/mito.plastid 29.2.1.1.1.2.19 protein.synthesis.ribosomal protein.prokaryotic.chloroplast.50S subunit.L19	translation stroma	RPL19-1 50S ribosomal protein L19-1, chloroplast precursor /	STR-ENV	ENV-STR	2	Mix	4.69628	43.2218	56.7782	0	TSC	C	Y	71	-	plastid 5	plastid 14 mito 6	-	plastid
227	AT5G47190.1	Q8RXX5	| Symbol: None | ribosomal protein L19 family protein, similar to plastid ribosomal protein L19 pre	29.2.1.1 protein.synthesis.chloroplast/mito.plastid 29.2.1.1.1.2.19 protein.synthesis.ribosomal protein.prokaryotic.chloroplast.50S subunit.L19	translation stroma	RPL19-2 50S ribosomal protein L19-2, chloroplast precursor /	ENV-STR	ENV-STR	4	Mix	1.43109	50.1206	49.8794	0	TSC	C	Y	71	-	plastid 6	plastid 15 mito 3	-	plastid
228	ATCG00660.1	P56794	| Symbol: RPL20 | encodes a chloroplast ribosomal protein L20, a constituent of the large subunit o	29.2.1.1 protein.synthesis.chloroplast/mito.plastid 29.2.1.1.1.1.18 protein.synthesis.ribosomal protein.prokaryotic.chloroplast.30S subunit.S18 29.2.1.1.1.2.20 protein.synthesis.ribosomal protein.prokaryotic.chloroplast.50S subunit.L20 29.5 protein.degradation 23.5.3 nucleotide metabolism.deoxynucleotide metabolism.cytosine deaminase 26.10 misc.cytochrome P450	translation stroma	RPL20 50S ribosomal protein L20, chloroplast encoded /	ENV-STR	ENV-STR	3	Mix	0.255528	57.81	42.19	0	TSC	C*	Y	41	-	plastid 4 PM 1	mito 13 plastid 5	plastid encoded	plastid
229	AT1G35680.1	P51412	| Symbol: None | 50S ribosomal protein L21, chloroplast / CL21 (RPL21), identical to 50S ribosomal	29.2.1.1 protein.synthesis.chloroplast/mito.plastid 29.2.1.1.1.2.21 protein.synthesis.ribosomal protein.prokaryotic.chloroplast.50S subunit.L21 29.2.1.1.3 protein.synthesis.ribosomal protein.prokaryotic.unknown organellar	translation stroma	RPL21 50S ribosomal protein L21 chloroplast precursor /	STR-ENV	ENV-STR	3	Mix	0.830238	31.3538	68.6462	0	TSC	C	Y	83	-	plastid 13 nucleus 2 PM 1 golgi 1 cyto 1	plastid 16 mito 2	-	plastid
230	ATCG00810.1	P56795	| Symbol: RPL22 | encodes a chloroplast ribosomal protein L22, a constituent of the large subunit o	29.2.1.1 protein.synthesis.chloroplast/mito.plastid 29.2.1.1.1.2.22 protein.synthesis.ribosomal protein.prokaryotic.chloroplast.50S subunit.L22	translation stroma	RPL22 50S ribosomal protein L22, chloroplast encoded /	STR-ENV	ENV-STR	3	Mix	0.169105	24.1982	71.1443	4.65747	TSC	C*	-	-	-	plastid 4 PM 1	mito 8 plastid 3 nucleus 3	plastid encoded	plastid
231	ATCG00840.1	P61845	| Symbol: RPL23.1 | One of Eo chloroplast genes that encode chloroplast ribosomal protein L23, a c	29.2.1.1 protein.synthesis.chloroplast/mito.plastid 29.2.1.1.1.2.23 protein.synthesis.ribosomal protein.prokaryotic.chloroplast.50S subunit.L23	translation stroma	RPL23.1 50S ribosomal protein L23.1, chloroplast encoded /	STR-ENV	ENV-STR	1	Mix	1.83447	21.0381	78.9619	0	TSC	C*	-	-	-	plastid 3 PM 1	mito 5 cyto 4 plastid 3	plastid encoded	plastid
232	AT5G54600.1	P92959	| Symbol: None | 50S ribosomal protein L24, chloroplast (CL24), identical to SP:P92959 50S ribosom	29.2.1.1 protein.synthesis.chloroplast/mito.plastid 29.2.1.1.1.2.24 protein.synthesis.ribosomal protein.prokaryotic.chloroplast.50S subunit.L24 29.2.1.1.3 protein.synthesis.ribosomal protein.prokaryotic.unknown organellar	translation stroma	RPL24 50S ribosomal protein L24, chloroplast precursor /	ENV-STR	ENV-STR	2	Mix	1.49841	54.7461	45.2539	0	TSC	C	Y	49	-	plastid 5	plastid 16 mito 2	-	plastid
233	AT5G40950.1	Q9FLN4	| Symbol: None | 50S ribosomal protein L27, chloroplast, putative (RPL27), identical to SP:Q9FLN4 r	29.2.1.1 protein.synthesis.chloroplast/mito.plastid 29.2.1.1.1.2.27 protein.synthesis.ribosomal protein.prokaryotic.chloroplast.50S subunit.L27 1.3.2 PS.calvin cycle.rubisco small subunit 26.8 misc.nitrilases, nitrile lyases, berberine bridge enzymes, reticuline oxidases, troponine reductases	translation stroma	RPL27 50S ribosomal protein L27, chloroplast precursor /	ENV-STR	ENV-STR	2	Mix	1.32677	59.2382	40.7618	0	TSC	C	Y	19	-	plastid 8 PM 1	plastid 13 mito 3	-	plastid
234	AT2G33450.1	O22795	| Symbol: None | 50S ribosomal protein L28, chloroplast (CL28) | chr2:14180655-14181609 FORWARD | A	29.2.1.1 protein.synthesis.chloroplast/mito.plastid 29.2.1.1.1.2.28 protein.synthesis.ribosomal protein.prokaryotic.chloroplast.50S subunit.L28 29.2.1.1.3 protein.synthesis.ribosomal protein.prokaryotic.unknown organellar	translation stroma	RPL28 50S ribosomal protein L28, chloroplast precursor /	STR-ENV	ENV	2	Env only	3.94943	26.2126	73.7874	0	TSC	C	Y	97	-	plastid 3 PM 1	plastid 12 mito 7	-	plastid
235	AT5G65220.1	Q9FJP3	| Symbol: None | ribosomal protein L29 family protein, contains Pfam profile PF00831: ribosomal pro	29.2.1.1 protein.synthesis.chloroplast/mito.plastid 29.2.1.1.1.2.29 protein.synthesis.ribosomal protein.prokaryotic.chloroplast.50S subunit.L29	translation stroma	RPL29 50S ribosomal protein L29, chloroplast precursor /	STR-ENV	ENV-STR	5	Mix	1.82165	43.5503	45.972	10.4777	TSC	C	Y	58	-	plastid 7 PM 1	plastid 13 mito 4	-	plastid
236	ATCG00760.1	P62117	| Symbol: RPL36 | encodes a chloroplast ribosomal protein L36, a constituent of the large subunit o	29.2.1.1 protein.synthesis.chloroplast/mito.plastid 29.2.1.1.1.2.36 protein.synthesis.ribosomal protein.prokaryotic.chloroplast.50S subunit.L36	translation stroma	RPL36 50S ribosomal protein L36, chloroplast encoded /	STR-ENV	ENV-STR	1	Mix	0.665566	39.0036	60.9964	0	TSC	C*	-	-	-	plastid 2 PM 1	mito 8 plastid 3 cyto 3	plastid encoded	plastid
237	ATCG00770.1	P56801	| Symbol: RPS8 | chloroplast 30S ribosomal protein S8 | chrC:80068-80472 REVERSE | Aliases: RPS8	29.2.1.1 protein.synthesis.chloroplast/mito.plastid 29.2.1.1.1.1.8 protein.synthesis.ribosomal protein.prokaryotic.chloroplast.30S subunit.S8 29.2.1.1.1.2.14 protein.synthesis.ribosomal protein.prokaryotic.chloroplast.50S subunit.L14 29.2.1.1.3 protein.synthesis.ribosomal protein.prokaryotic.unknown organellar	translation stroma	RPS8 30S ribosomal protein S8, chloroplast encoded /	Mix	ENV-OTH	6	Mix	1.72325	20.0109	63.4826	16.5065	TSC	C*	-	-	-	plastid 4 PM 1	plastid 4 mito 4 cyto 4	plastid encoded	plastid
238	AT1G74970.1	Q9XJ27	| Symbol: None | ribosomal protein S9 (RPS9), identical to ribosomal protein S9 (Arabidopsis thalia	29.2.1.1 protein.synthesis.chloroplast/mito.plastid 29.2.2 protein.synthesis.ribosome biogenesis 29.2.1.1.1.1.9 protein.synthesis.ribosomal protein.prokaryotic.chloroplast.30S subunit.S9	translation stroma	RPS9 30S ribosomal protein S9, chloroplast precursor /	STR-ENV	ENV-STR	4	Mix	0.732121	32.6339	67.3661	0	TSC	C	Y	55	-	plastid 9 golgi 1 cyto 1 PM 1 nucleus 1	plastid 16	-	plastid
239	ATCG00330.1	P56804	| Symbol: RPS14 | 30S chloroplast ribosomal protein S14 | chrC:36938-37240 REVERSE | Aliases: RPS14	29.2.1.1 protein.synthesis.chloroplast/mito.plastid 29.2.1.1.1.1.14 protein.synthesis.ribosomal protein.prokaryotic.chloroplast.30S subunit.S14	translation stroma	RPS14 30S ribosomal protein S14, chloroplast encoded /	STR-ENV	ENV-STR	2	Mix	1.01607	28.5536	71.4464	0	TSC	C*	-	-	-	plastid 4 PM 1	mito 5 plastid 4 nucleus 3 cyto 2	plastid encoded	plastid
240	ATCG01120.1	P56805	| Symbol: RPS15 | encodes a chloroplast ribosomal protein S15, a constituent of the small subunit o	29.2.1.1 protein.synthesis.chloroplast/mito.plastid 29.2.1.1.1.1.15 protein.synthesis.ribosomal protein.prokaryotic.chloroplast.30S subunit.S15	translation stroma	RPS15 30S ribosomal protein S15, chloroplast encoded /	STR-ENV	ENV-STR	5	Mix	0.718738	38.2852	47.8983	13.8165	TSC	C*	-	-	-	plastid 6 PM 1	plastid 3 mito 3 cyto 3 nucleus 3	plastid encoded	plastid
241	AT4G34620.1	O65686	| Symbols: SSR16 | small subunit ribosomal protein 16 | chr4:16535084-16536092 REVERSE LENGTH=113	29.2.1.1 protein.synthesis.chloroplast/mito.plastid 29.2.1.1.3.1.16 protein.synthesis.ribosomal protein.prokaryotic.unknown organellar.30S subunit.S16	translation stroma	RPS16 30S ribosomal protein S16, chloroplast precursor /	STR-ENV	ENV-STR	4	Mix	3.04343	40.6691	45.0988	14.2321	TSC	M	-	-	-	plastid 5	mito 10 cyto 3 plastid 2	plastid:cpeb-tanz;plastid:18453549	plastid
242	AT1G79850.1	P16180	| Symbol: None | 30S ribosomal protein S17, chloroplast / CS17 (RPS17), identical to 30S ribosomal	9.1.2 mitochondrial electron transport / ATP synthesis.NADH-DH (type I).localisation not clear 29.2.1.1 protein.synthesis.chloroplast/mito.plastid 29.2.1.1.1.1.17 protein.synthesis.ribosomal protein.prokaryotic.chloroplast.30S subunit.S17 29.2.1.1.3 protein.synthesis.ribosomal protein.prokaryotic.unknown organellar 29.3.1 protein.targeting.nucleus 35.20 not assigned.no ontology assigned	translation stroma	RPS17 30S ribosomal protein S17, chloroplast precursor /	Mix	ENV-OTH	3	Mix	1.13897	20.6549	49.5289	29.8161	TSC	C	Y	48	-	plastid 10 golgi 1 cyto 1 vacuole 1 nucleus 1	plastid 15 mito 3	-	plastid
243	ATCG00650.1	P56807	| Symbol: RPS18 | chloroplast-encoded ribosomal protein S18 | chrC:67917-68222 FORWARD | Aliases: R	23.5.3 nucleotide metabolism.deoxynucleotide metabolism.cytosine deaminase 26.10 misc.cytochrome P450 29.2.1.1 protein.synthesis.chloroplast/mito.plastid 29.2.1.1.1.1.18 protein.synthesis.ribosomal protein.prokaryotic.chloroplast.30S subunit.S18 29.5 protein.degradation	translation stroma	RPS18 30S ribosomal protein S18, chloroplast-encoded /	ENV-STR	ENV-STR	1	Mix	2.02417	51.4493	37.5479	11.0028	TSC	C*	-	-	-	plastid 4 PM 1	mito 10 plastid 4 nucleus 2	plastid encoded	plastid
244	ATCG00820.1	P56808	| Symbol: RPS19 | Encodes a 6.8-kDa protein of the small ribosomal subunit. | chrC:84005-84283 REVE	29.2.1.1 protein.synthesis.chloroplast/mito.plastid 29.2.1.1.1.1.19 protein.synthesis.ribosomal protein.prokaryotic.chloroplast.30S subunit.S19 29.2.1.1.3 protein.synthesis.ribosomal protein.prokaryotic.unknown organellar	translation stroma	RPS19 30S ribosomal protein S19, chloroplast-encoded /	STR-ENV	ENV-STR	2	Mix	1.66271	32.9704	67.0296	0	TSC	C*	-	-	-	plastid 6	mito 7 plastid 3 cyto 2	plastid encoded	plastid
245	AT3G15190.1	Q9ASV6	| Symbol: None | chloroplast 30S ribosomal protein S20, putative, contains Pfam profile: PF01649 ri	29.2.1.1 protein.synthesis.chloroplast/mito.plastid 29.2.1.1.1.1.20 protein.synthesis.ribosomal protein.prokaryotic.chloroplast.30S subunit.S20 35.20 not assigned.no ontology assigned	translation stroma	RPS20 30S ribosomal protein S20, chloroplast precursor /	STR-ENV	ENV-STR	4	Mix	0.12725	46.8647	53.1353	0	TSC	C	Y	77	-	plastid 10 golgi 1 vacuole 1 nucleus 1	plastid 13 mito 2 nucleus 2	-	plastid
246	AT2G38140.1	O80439	| Symbol: None | chloroplast 30S ribosomal protein S31 (PSRP4) | chr2:15987961-15988676 FORWARD | A	29.2.1.1 protein.synthesis.chloroplast/mito.plastid 29.2.1.1.1.1.31 protein.synthesis.ribosomal protein.prokaryotic.chloroplast.30S subunit.S31	translation stroma	RPS31 (PSRP4) 30S ribosomal protein S31, plastid-specific ribosomal protein 4, chloroplast precursor /	STR-ENV	ENV	1	Env only	6.90959	26.2126	73.7874	0	TSC	C	Y	54	-	plastid 4	plastid 14 nucleus 2	nucleus:10737809	plastid
247	AT2G42770.1	Q9SJH9	| Symbol: None | peroxisomal membrane 22 kDa family protein, contains Mpv17 / PMP22 family domain,	35.1 not assigned.no ontology	transporter ?	HP25 PMP22-like peroxisomal membrane 22 kDa family protein /	ENV	ENV	6	Mix	7.73987	100	0	0	TSC	-	Y	46	-	plastid 6 PM 1	mito 5 nucleus 3 perox 2 cyto 2	-	peroxisome
248	AT5G19750.1	F4K2L8	| Symbol: None | peroxisomal membrane 22 kDa family protein, similar to SP:P42925 22 kDa peroxisoma	29.3.5 protein.targeting.peroxisomes	transporter ?	HP25-like (HP30c) PMP22-like peroxisomal membrane 22 kDa family protein /	ENV	ENV	1	Env only	11.8774	100	0	0	TSC	C	Y	74	-	plastid 3	plastid 11 mito 4 PM 2	plastid:17666025	plastid
249	AT5G62720.1	Q8GZ51	| Symbol: None | integral membrane HPP family protein, contains Pfam domain, PF04982: HPP family |	35.1 not assigned.no ontology	transporter ?	IEP18 integral membrane HPP family protein, weak similarity to various transporter families /	ENV	ENV	3	Env only	32.7411	85.925	0	14.075	TSC	C	Y	65	-	plastid 4	plastid 7 mito 6 nucleus 2	-	plastid
250	AT5G52540.1	Q9LTG3	| Symbols: | Protein of unknown function (DUF819) | chr5:21321672-21323702 REVERSE LENGTH=461	35.2 not assigned.unknown	transporter ?	HP47 conserved membrane protein family, weak similarity to various transporter families /	ENV	ENV	4	Mix	36.6215	96.6772	0	3.32279	TSC	C	Y	73	-	plastid 4	plastid 12 mito 4 PM 3	-	plastid
251	AT4G24460.1	A1L4X0	| Symbols: CLT2 | CRT (chloroquine-resistance transporter)-like transporter 2 | chr4:12642888-12645310 FORWARD LENGTH=431	35.2 not assigned.unknown	transporter ?	CLT2 (CRT-like transporter 2) CRT (chloroquine-resistance transporter)-like transporter 2, weak similarity to various transporter families /	ENV	ENV	2	Env only	8.89887	100	0	0	-	C	Y	79	-	plastid 2	plastid 12 mito 2 PM 2	-	plastid
252	AT1G32080.1	Q9FVQ4	| Symbols: | membrane protein, putative | chr1:11537572-11539756 REVERSE LENGTH=512	26.9 misc.glutathione S transferases	transporter ?	HP45 LrgB-like family protein, conserved membrane protein /	ENV	ENV	5	Mix	7.81893	98.8259	0	1.17415	TSC	C	Y	13	Ps IEM	plastid 8 PM 1	plastid 13 mito 3 PM 2	-	plastid
253	AT4G00370.1	Q8GX78	| Symbols: ANTR2, PHT4;4 | Major facilitator superfamily protein | chr4:163153-166111 REVERSE LENGTH=541	34.2 transport.sugars 34.7 transport.phosphate 35.20 not assigned.no ontology assigned	transporter Ascorbate	PHt4-4 (P56-4, ANTR2) ascorbate transporter, chloroplast precursor /	ENV	ENV	8	Env only	19.856	100	0	0	TSC	C	-	-	-	plastid 2	mito 7 plastid 4 PM 3	plastid:18086223;plastid:14564522	mitochondrion
254	AT5G06220.1	F4K2D7	| Symbol: None | expressed protein | chr5:1880193-1885638 FORWARD | Aliases: MBL20.10, MBL20_10	35.2 not assigned.unknown	transporter K+/H+?	conserved plant protein, LETM1-like inner mitochondrial membrane proteins (K+ and H+ exchange) /	ENV	ENV	12	Env only	22.9012	100	0	0	TSC	-	-	-	-	plastid 2 golgi 1	mito 5 nucleus 3 plastid 2	-	cytosol
255	AT3G11560.2	Q8H0W4	| Symbols: | LETM1-like protein | chr3:3639553-3645506 FORWARD LENGTH=872	35.2 not assigned.unknown 35.20 not assigned.no ontology assigned	transporter K+/H+?	conserved plant protein, LETM1-like inner mitochondrial membrane proteins (K+ and H+ exchange) /	ENV	ENV	22	Env only	48.5994	100	0	0	TSC	C	Y	31	-	plastid 2	mito 7 plastid 6 cyto 2 nucleus 2	-	mitochondrion
256	AT3G60590.2	Q9M201	| Symbol: None | expressed protein | chr3:22409348-22410878 FORWARD | Aliases: T4C21.1	35.2 not assigned.unknown	transporter aa ?	HP36b weak similarity to branched-chain amino acid transport system II carrier protein /	ENV	ENV	3	Env only	6.98928	100	0	0	TSC	M	Y	61	-	plastid 4	mito 5 plastid 4 PM 3 ER,extracellular,golgi 3 extraC 3	-	plastid
257	AT4G28210.1	Q9M0I6	| Symbol: EMB1923 | expressed protein | chr4:13990626-13992084 FORWARD | Aliases: F26K10.90, F26K10	35.2 not assigned.unknown	transporter aa ?	EMB1923 weak similarity to aroP1 and Amino acid ABC transporter /	ENV	ENV	5	Env only	17.8161	100	0	0	TSC	C	Y	72	-	plastid 2	plastid 12 mito 3	-	plastid
258	AT1G70610.1	Q8RY46	| Symbols: ATTAP1, TAP1 | transporter associated with antigen processing protein 1 | chr1:26622086-26626331 FORWARD LENGTH=700	17.2.2 hormone metabolism.auxin.signal transduction 34.16 transport.ABC transporters and multidrug resistance systems	transporter ABC	TAP1 ABC transporter family protein /	ENV	ENV	13	Env only	43.6614	100	0	0	-	C	Y	59	-	plastid 2	plastid 8 mito 6 PM 2	-	plastid
259	AT3G21580.1	Q944H2	| Symbols: | cobalt ion transmembrane transporters | chr3:7602009-7603720 REVERSE LENGTH=391	12.2.2 N-metabolism.ammonia metabolism.glutamine synthetase 20.2.99 stress.abiotic.unspecified 27.3.69 RNA.regulation of transcription.SET-domain transcriptional regulator family 34.12 transport.metal	transporter ABC Co ?	ABCI12 (CbiQ-like) ATP-binding Cassette Superfamily, cobalt transport family protein /	ENV	ENV	6	Env only	16.8376	100	0	0	-	C	Y	62	-	plastid 2	plastid 11 PM 4 mito 3	-	plastid
260	AT1G28530.2	Q9SHP4	| Symbols: | unknown protein; INVOLVED IN: biological_process unknown; LOCATED IN: chloroplast; EXPRESSED IN: 19 plant structures; EXPRESSED DURING: 10 growth stages; Has 20 Blast hits to 20 proteins in 6 species: Archae - 0; Bacteria - 0; Metazoa	29.5.11.4.2 protein.degradation.ubiquitin.E3.RING	transporter ABC ?	ABC-like conserved plant protein, ABC1 family protein /	ENV	ENV	8	Env only	10.9464	100	0	0	-	C	Y	37	-	plastid 1	plastid 13 mito 2 nucleus 2	-	plastid
261	AT5G03910.1	Q9LZB8	| Symbols: ATATH12, ATH12 | ABC2 homolog 12 | chr5:1054313-1057105 REVERSE LENGTH=634	20.1.2 stress.biotic.receptors 34.16 transport.ABC transporters and multidrug resistance systems	transporter ABC	ABC (ATH12) ABC-2 homologe 12, similar to sll1276 protein [Synechocystis sp] /	ENV	ENV	18	Env only	63.3549	100	0	0	TSC	C	Y	51	-	plastid 4	plastid 10 mito 3 vacuole 2	-	plastid
262	AT5G64940.1	Q93Y08	| Symbols: ATATH13, ATH13, ATOSA1, OSA1 | ABC2 homolog 13 | chr5:25949116-25953326 FORWARD LENGTH=761	20.2 stress.abiotic	transporter ABC	ATH13 (ABC1K8, OSA1) Putative ABC transporter, ABC2 homolog 13 (ATH13) /	THY	ENV	7	Env only	14.8453	0	0	100	TSC	C	-	-	Ms E	plastid 4 PM 1	plastid 11 mito 4 cyto 2	-	plastid
263	AT4G25450.1	Q8LPQ6	| Symbols: ATNAP8, NAP8 | non-intrinsic ABC protein 8 | chr4:13009845-13013912 REVERSE LENGTH=714	34.16 transport.ABC transporters and multidrug resistance systems	transporter ABC	NAP8 (HP77) Non-intrinsic ABC protein 8, chloroplast precursor /	ENV	ENV	20	Mix	14.0992	99.4058	0	0.594186	TSC	M	Y	24	Ps IEM	plastid 5 PM 1 cyto 1	mito 10 plastid 8	-	plastid
264	AT4G33460.1	Q8H1R4	| Symbols: ATNAP13, EMB2751 | ABC transporter family protein | chr4:16098325-16100113 REVERSE LENGTH=271	20.2.5 stress.abiotic.light 29.5.15 protein.degradation.inhibitors 34.16 transport.ABC transporters and multidrug resistance systems	transporter ABC	NAP13 (EMB2751) Non-intrinsic ABC protein 13, chloroplast precursor /	ENV	ENV	7	Env only	11.9173	100	0	0	TSC	C	Y	48	-	plastid 3	plastid 14	-	plastid
265	AT5G58270.1	Q9LVM1	| Symbols: STA1, ATATM3, ATM3 | ABC transporter of the mitochondrion 3 | chr5:23562168-23567040 FORWARD LENGTH=728	34.16 transport.ABC transporters and multidrug resistance systems	transporter ABC GSSG	ABCB25 (ATM3, STA1, STARIK 1) mitochondrial half-ABC transporter, glutathione polysulfide transporter for iron-sulfur cluster assembly in the cytosol /	ENV	ENV	21	Env only	66.3917	100	0	0	TSC	M	Y	17	-	plastid 2 mito 2 PM 2	mito 12 plastid 5 PM 2	mitochondrion:17517886;mitochondrion:11158531	mitochondrion
266	AT5G14100.1	Q8LEF6	| Symbols: ATNAP14, NAP14 | non-intrinsic ABC protein 14 | chr5:4549706-4551632 REVERSE LENGTH=278	34.16 transport.ABC transporters and multidrug resistance systems	transporter ABC Co ?	NAP14 (TSC1) Non-intrinsic ABC protein 14, similar to cobalt import ATP-binding protein cbiO 1, chloroplast precursor /	ENV	ENV	5	Env only	11.928	100	0	0	TSC	C	Y	49	Ps IEM	plastid 2	plastid 14 cyto 2	-	plastid
267	AT1G80300.1	Q39002	| Symbols: NTT1, ATNTT1 | nucleotide transporter 1 | chr1:30191954-30194280 FORWARD LENGTH=624	34.8 transport.metabolite transporters at the envelope membrane 34.9 transport.metabolite transporters at the mitochondrial membrane	transporter ATP/ADP	TLC1 (AATP1, NTT1) chloroplast ADP, ATP carrier protein 1, chloroplast precursor /	ENV	ENV	8	Mix	7.31008	100	0	0	TSC	C	Y	21	Ps IEM	plastid 5 PM 1	plastid 8 mito 7 PM 2	-	plastid
268	AT1G15500.1	P92935	| Symbols: ATNTT2 | TLC ATP/ADP transporter | chr1:5326426-5328688 FORWARD LENGTH=618	34.8 transport.metabolite transporters at the envelope membrane 34.9 transport.metabolite transporters at the mitochondrial membrane	transporter ATP/ADP	TLC2 (AATP2, NTT2) chloroplast ADP,ATP carrier protein 2, chloroplast precursor /	ENV	ENV	4	Env only	12.1673	100	0	0	TSC	M	Y	43	-	plastid 2 PM 2	mito 8 plastid 5 PM 2	unclear:15610358	mitochondrion
269	AT4G37270.1	Q9M3H5	| Symbols: HMA1, ATHMA1 | heavy metal atpase 1 | chr4:17541987-17546352 REVERSE LENGTH=819	20.2.3 stress.abiotic.drought/salt 34.12 transport.metal	transporter ATPase Cu	HMA1 (AHM1) Cu-transporting P-type ATPase, chloroplast precursor /	ENV	ENV	17	Env only	34.7304	100	0	0	TSC	M	Y	60	-	plastid 6	mito 7 plastid 5 PM 2 cyto 2	plastid envelope, GFP Seigneurin-Berny	plastid
270	AT4G33520.2	Q9SZC9	| Symbols: PAA1, HMA6 | P-type ATP-ase 1 | chr4:16118993-16125849 FORWARD LENGTH=949	34.12 transport.metal	transporter ATPase Cu	HMA6 (AHM6, PAA1) Cu I+-transporting P-type ATPase, chloroplast precursor (EC 3.6.3.4) /	ENV	ENV	17	Mix	36.6555	100	0	0	-	C	Y	14	-	plastid 2	plastid 12 mito 3	plastid:15772282	plastid
271	AT4G13590.1	Q9T0H9	| Symbols: | Uncharacterized protein family (UPF0016) | chr4:7901369-7903792 REVERSE LENGTH=359	29.2.2 protein.synthesis.ribosome biogenesis	transporter Mn2+	CMT1 (PAM71-like, CCHA1-like, HP28b), chloroplast manganese transporter 1, similar to sll0615 protein) /	ENV	ENV	7	Env only	24.8315	100	0	0	TSC	C	Y	72	Ps IEM	plastid 3	plastid 11 mito 2	plastid:29734002	plastid
272	AT5G59250.1	Q0WWW9	| Symbols: | Major facilitator superfamily protein | chr5:23903958-23906853 FORWARD LENGTH=558	34.2 transporter.sugars	transporter D-xylose-H+ ?	HP59 sugar-proton symporter-like, chloroplast /	ENV	ENV-OTH	4	Mix	5.80484	100	0	0	TSC	C	Y	31	Ps IEM	plastid 8	plastid 9 PM 3 mito 3	-	plastid
273	AT5G16150.1	Q56ZZ7	| Symbols: GLT1, PGLCT | plastidic GLC translocator | chr5:5272904-5275678 FORWARD LENGTH=546	2.2.2.6 major CHO metabolism.degradation.starch.transporter 34.2 transport.sugars	transporter glucose ?	IEP62 (GLT1, PGLCT) plastid glucose transporter, chloroplast precursor /	ENV	ENV	6	Env only	24.7548	100	0	0	TSC	C	Y	85	-	plastid 5	plastid 7 mito 7 PM 2	-	plastid
274	AT5G12170.2	Q8RWL5	| Symbols: CLT3 | CRT (chloroquine-resistance transporter)-like transporter 3 | chr5:3931649-3934961 FORWARD LENGTH=452	29.5.11.4.2 protein.degradation.ubiquitin.E3.RING	transporter glutathione ?	CLT3 CRT (chloroquine-resistance transporter)-like transporter 3, transports probably both glutathione (GSH) and its precursor from the plastid to the cytosol, Chloroplast precursor /	nd	ENV	2	Env only	3.98928	0	0	0	-	C	Y	34	-	plastid 3	plastid 17	no data	no data
275	AT5G10490.1	Q56X46	| Symbols: MSL2 | MSCS-like 2 | chr5:3300376-3304005 REVERSE LENGTH=673	26.2 misc.UDP glucosyl and glucoronyl transferases 27.3.28 RNA.regulation of transcription.squamosa promoter binding protein family (SBP) 31.2.5 cell.division.plastid	transporter ion channel	MscS (MsL2) mechanosensitive ion channel domain-containing protein /	ENV	ENV	2	Env only	5.93871	100	0	0	-	C	Y	75	-	plastid 2	mito 10 plastid 7	-	plastid
276	AT4G00290.1	Q8VZL4	| Symbols: | Mechanosensitive ion channel protein | chr4:123097-125300 REVERSE LENGTH=497	26.2 misc.UDP glucosyl and glucoronyl transferases 27.3.28 RNA.regulation of transcription.squamosa promoter binding protein family (SBP) 35.1 not assigned.no ontology	transporter ion channel	MscS (MsL1) mechanosensitive ion channel domain-containing protein, mito GFP /	ENV	ENV	12	Env only	27.8208	100	0	0	-	M	Y	34	-	plastid 3 mito 2	mito 12 plastid 4	-	mitochondrion
277	AT1G48460.1	Q5PNY9	| Symbols: | unknown protein; FUNCTIONS IN: molecular_function unknown; INVOLVED IN: biological_process unknown; LOCATED IN: chloroplast envelope; EXPRESSED IN: 21 plant structures; EXPRESSED DURING: 13 growth stages; BEST Arabidopsis thaliana prot	35.2 not assigned.unknown	transporter ion channel ?	weak similarity to MscS Mechanosensitive ion channel /	ENV	ENV	4	Mix	19.4196	100	0	0	TSC	C	Y	82	-	plastid 4 PM 1	plastid 9 mito 6 PM 2	-	plastid
278	AT5G43745.1	Q940Y9	| Symbols: | Protein of unknown function (DUF1012) | chr5:17569435-17574954 REVERSE LENGTH=817	35.1 not assigned.no ontology	transporter ion channel ?	HP88-like Ion channel DMI1-like, castor/pollux family /	ENV	ENV	15	Mix	33.2816	98.8114	0	1.18865	TSC	C	Y	55	-	plastid 5 PM 1 nucleus 1	plastid 7 mito 4 PM 3	-	plastid
279	AT5G02940.1	Q8VZM7	| Symbols: | Protein of unknown function (DUF1012) | chr5:684671-689674 REVERSE LENGTH=813	35.1 not assigned.no ontology	transporter ion channel ?	HP88 ion channel DMI1-like, castor/pollux family /	ENV	ENV	33	Mix	9.32453	98.4907	0	1.50929	TSC	M	Y	42	-	plastid 7 PM 1 golgi 1 cyto 1	plastid 5 mito 5 PM 2 cyto 2	-	mitochondrion
280	AT1G19800.1	Q8L4R0	| Symbols: TGD1 | trigalactosyldiacylglycerol 1 | chr1:6846812-6847954 FORWARD LENGTH=350	27.3.39 RNA.regulation of transcription.AtSR transcription factor family 34.13 transport.peptides and oligopeptides	transporter lipids	TDG1 permease subunit of the chloroplast lipid transporter /	ENV	ENV	6	Env only	21.8422	100	0	0	TSC	-	-	-	-	plastid 4	mito 5 plastid 4 PM 3	-	plastid
281	AT3G20320.1	Q9LTR2	| Symbols: TGD2 | trigalactosyldiacylglycerol2 | chr3:7087657-7089640 REVERSE LENGTH=381	29.3.3 protein.targeting.chloroplast	transporter lipids	TGD2 (ABCI15, HP41b) phosphatidic acid-binding protein, chloroplast precursor /	ENV	ENV	20	Mix	7.75612	94.5411	0	5.45894	TSC	C	Y	45	Ps IEM	plastid 7 PM 1 golgi 1 cyto 1	plastid 14	Plastid GFP (Awai et al., 2006)	plastid
282	AT1G65410.1	Q9AT00	| Symbols: ATNAP11, TGD3, NAP11 | non-intrinsic ABC protein 11 | chr1:24295362-24297332 FORWARD LENGTH=345	34.16 transport.ABC transporters and multidrug resistance systems	transporter lipids ABC	TDG3 (ABCI13, NAP11) Non-intrinsic ABC protein 11, ATPase subunit of the chloroplast lipid transporter, chloroplast precursor /	ENV	ENV	10	Mix	28.4539	100	0	0	TSC	C	Y	46	-	plastid 2	plastid 16 mito 2	plastid:17938172	plastid
283	AT1G27695.1	Q8VY77	| Symbols: | glycine-rich protein | chr1:9639214-9640002 FORWARD LENGTH=91	35.1.40 not assigned.no ontology.glycine rich proteins	transporter lipids	TGD5 Protein TRIGALACTOSYLDIACYLGLYCEROL 5, chloroplast /	nd	ENV	2	Env only	3.98928	0	0	0	-	-	-	-	-	nd	ExtraC 6 ER 4 golgi 4 cyto 3 PM 3 plastid 2	-	plasma membrane
284	AT3G57280.1	Q93V66	| Symbols: | Transmembrane proteins 14C | chr3:21193960-21195547 FORWARD LENGTH=226	35.2 not assigned.unknown	transporter lipid FA	FAX1 (HP26b-like conserved 14c-like transmembrane protein), Protein FATTY ACID EXPORT 1, chloroplast /	ENV	ENV-OTH	4	Mix	4.2933	100	0	0	TSC	C	Y	33	-	plastid 6 PM 1	plastid 14 mito 4	-	plastid
285	AT2G38550.1	Q9ZVH7	| Symbols: | Transmembrane proteins 14C | chr2:16132178-16134229 FORWARD LENGTH=335	27.3.67 RNA.regulation of transcription.putative transcription regulator 30.5 signalling.G-proteins 34.13 transport.peptides and oligopeptides	transporter lipid FA	FAX3 (HP26b-like conserved 14c-like transmembrane protein), Protein FATTY ACID EXPORT 3, chloroplast /	ENV	ENV	11	Mix	6.63898	100	0	0	TSC	C	Y	72	Ps IEM	plastid 5 PM 1 mito 1	plastid 15 mito 5	-	plastid
286	AT1G01790.1	Q9ZTZ7	| Symbols: KEA1, ATKEA1 | K+ efflux antiporter 1 | chr1:284781-290869 FORWARD LENGTH=1193	34.15 transport.potassium	transporter K	KEA1 (HP64) K+ efflux antiporter, chloroplast precursor /	ENV	ENV	34	Mix	9.47628	100	0	0	TSC	-	Y	49	-	plastid 5 PM 2	plastid 3 mito 3 PM 2 cyto 2 nucleus 2	unclear:24278440	plasma membrane
287	AT4G00630.1	O65272	| Symbols: KEA2, ATKEA2 | K+ efflux antiporter 2 | chr4:261655-267789 REVERSE LENGTH=1174	34.15 transport.potassium	transporter K	KEA2 (HP64-like) K+ efflux antiporter, chloroplast /	ENV	ENV	20	Mix	17.5682	100	0	0	TSC	-	-	-	Ps IEM	plastid 5 PM 2	mito 4 PM 2 nucleus 2	unclear:24278440	plasma membrane,peroxisome
288	AT3G56290.1	Q9LYL4	| Symbols: | unknown protein; Has 39 Blast hits to 39 proteins in 15 species: Archae - 0; Bacteria - 0; Metazoa - 0; Fungi - 0; Plants - 39; Viruses - 0; Other Eukaryotes - 0 (source: NCBI BLink). | chr3:20878743-20879541 REVERSE LENGTH=173	34.15 transport.potassium	transporter K ?	Potassium transporter ? /	nd	ENV	2	Env only	3	0	0	0	-	C	Y	37	-	plastid 1	plastid 8 mito 5 nucleus 3	-	plastid
289	AT5G17520.1	Q9LF50	| Symbols: RCP1, MEX1 | root cap 1 (RCP1) | chr5:5772796-5775231 REVERSE LENGTH=415	2.2.2.6 major CHO metabolism.degradation.starch.transporter 34.8 transport.metabolite transporters at the envelope membrane	transporter maltose	MEX1 (RCP1) maltose transporter (root cap 1), chloroplast precursor /	ENV	ENV	6	Env only	14.8958	100	0	0	TSC	C	Y	47	Ps IEM	plastid 2 vacuole 1	plastid 10 mito 2 PM 2	plastid:14704427	plastid
290	AT4G32400.1	Q9SUV1	| Symbols: EMB104, SHS1, EMB42, ATBT1 | Mitochondrial substrate carrier family protein | chr4:15638686-15640238 FORWARD LENGTH=392	2.1.2.5 major CHO metabolism.synthesis.starch.transporter	transporter MCF ATP/ADP ?	MCF (SHS1, BT1, EMB42, EMB104) Brittle-1 adenylate translocator-like protein /	ENV	ENV	11	Env only	28.7763	100	0	0	TSC	-	Y	88	-	plastid 2 PM 1	mito 7 cyto 2	mitochondrion:21330298;plastid:21330298	mitochondrion,plastid
291	AT5G01500.1	Q9M024	| Symbols: TAAC | thylakoid ATP/ADP carrier | chr5:199017-201329 FORWARD LENGTH=415	34.9 transport.metabolite transporters at the mitochondrial membrane 34.17 transport.peroxisomes 34.21 transport.calcium	transporter MCF ATP/ADP ?	TAAC (MCF, HP45b) thylakoid ATP/ADP Carrier /	ENV	ENV	12	Env only	37.0841	94.9249	0	5.0751	TSC	C	Y	61	-	plastid 4	plastid 6 mito 4 cyto 2	plastid:23085732;plastid:17261580	plastid
292	AT1G78180.1	Q9C9R4	| Symbols: | Mitochondrial substrate carrier family protein | chr1:29416919-29418525 FORWARD LENGTH=418	11.1.13 lipid metabolism.FA synthesis and FA elongation.acyl-CoA binding protein 29.5.11.4.2 protein.degradation.ubiquitin.E3.RING 34.9 transport.metabolite transporters at the mitochondrial membrane	transporter MCF	MCF mitochondrial substrate carrier family protein /	ENV	ENV	9	Env only	20.8637	100	0	0	TSC	-	Y	82	-	plastid 1 PM 1	plastid 5 mito 4 perox 2 nucleus 2	-	peroxisome
293	AT5G42130.1	Q9FHX2	| Symbols: | Mitochondrial substrate carrier family protein | chr5:16835572-16836810 REVERSE LENGTH=412	34.9 transport.metabolite transporters at the mitochondrial membrane	transporter MCF	MCF (Mfl1) mitochondrial substrate carrier family protein /	ENV	ENV	12	Env only	38.6905	98.6584	1.34164	0	TSC	-	Y	92	-	plastid 2	plastid 7 mito 4 cyto 2	-	plastid
294	AT2G35800.1	Q8VZP7	| Symbols: | mitochondrial substrate carrier family protein | chr2:15044437-15048352 FORWARD LENGTH=823	29.2.2 protein.synthesis.ribosome biogenesis 34.9 transport.metabolite transporters at the mitochondrial membrane	transporter MCF	MCF (HP90) mitochondrial substrate carrier family protein /	ENV	ENV	20	Env only	82.2768	100	0	0	TSC	-	-	-	Ps IEM	plastid 2	cyto 5 mito 3 plastid 2	-	cytosol
295	AT3G51870.1	O65023	| Symbols: | Mitochondrial substrate carrier family protein | chr3:19243978-19246611 FORWARD LENGTH=381	34.9 transport.metabolite transporters at the mitochondrial membrane 34.17 transport.peroxisomes 34.21 transport.calcium	transporter MCF Ca/X ? ATP/ADP?	MCF (EAAC, HP42) mitochondrial substrate carrier family protein, similar to peroxisomal Ca-dependent solute carrier /	ENV	ENV	3	Env only	5.46545	100	0	0	-	C	Y	26	-	plastid 3	mito 7 plastid 5	-	mitochondrion
296	AT4G39460.1	Q94AG6	| Symbols: SAMC1, SAMT1 | S-adenosylmethionine carrier 1 | chr4:18356093-18358596 REVERSE LENGTH=325	34.9 transport.metabolite transporters at the mitochondrial membrane	transporter MCF SAM	MCF (SAMC1/SAMT1, HP35) S-Adenosylmethionine transporter, dual targeted (chloroplast, mitochondria) /	ENV	ENV	5	Mix	8.35059	91.2212	0	8.77875	TSC	C	Y	23	Ms E	plastid 3 PM 1 mito 1	plastid 7 mito 5 cyto 2	plastid:17098813; mitochondrion:16950860	plastid
297	AT1G34065.1	F4HT41	| Symbols: SAMC2 | S-adenosylmethionine carrier 2 | chr1:12398717-12401036 REVERSE LENGTH=345	34.9 transport.metabolite transporters at the mitochondrial membrane	transporter MCF SAM	MCF SAMC2 Probable S-adenosylmethionine carrier 2, chloroplast /	nd	ENV	1	Env only	4.97855	0	0	0	-	C	-	-	-	nd	plastid 7 mito 7	-	plastid
298	AT2G26360.1	F4IUJ2	| Symbols: | Mitochondrial substrate carrier family protein | chr2:11221603-11223160 REVERSE LENGTH=387	34.9 transport.metabolite transporters at the mitochondrial membrane	transporter MCF SAM ?	MCF Mitochondrial substrate carrier family protein, chloroplast precursor /	nd	ENV	2	Env only	3	0	0	0	-	C	Y	16	-	plastid 1	mito 10 plastid 5	-	mitochondrion
299	AT5G22830.1	Q058N4	| Symbols: ATMGT10, GMN10, MGT10, MRS2-11 | magnesium (Mg) transporter 10 | chr5:7627676-7630633 FORWARD LENGTH=459	26.7 misc.oxidases - copper, flavone etc 29.4 protein.postranslational modification 34.14 transport.unspecified cations	transporter Mg	MRS2-11 (GMN10, MGT10) magnesium transporter 10, CorA-like family protein /	ENV	ENV	14	Env only	40.6262	92.5757	0	7.42425	TSC	C	Y	62	-	plastid 4 PM 1	plastid 11 nucleus 2 cyto 2	-	plastid
300	AT3G13070.1	Q9LK65	| Symbols: | CBS domain-containing protein / transporter associated domain-containing protein | chr3:4191511-4195112 REVERSE LENGTH=661	2.2.1.4 major CHO metabolism.degradation.sucrose.hexokinase	transporter Mg & Co ?	CorC-like similarity to magnesium and cobalt efflux protein CorC /	ENV	ENV	8	Env only	20.1174	100	0	0	TSC	C	Y	71	-	plastid 1 PM 1	plastid 7 mito 5 PM 2 cyto 2	-	plastid
301	AT1G55930.1	Q84R21	| Symbols: | CBS domain-containing protein / transporter associated domain-containing protein | chr1:20918895-20922133 FORWARD LENGTH=653	2.2.1.4 major CHO metabolism.degradation.sucrose.hexokinase	transporter Mg & Co ?	CorC-like similarity to magnesium and cobalt efflux protein CorC /	ENV	ENV	5	Env only	21.5701	100	0	0	TSC	C	Y	72	-	plastid 1	plastid 8 mito 5 cyto 2 PM 2	-	plastid
302	AT2G02590.1	O64717	| Symbols: | FUNCTIONS IN: molecular_function unknown; INVOLVED IN: biological_process unknown; LOCATED IN: chloroplast; EXPRESSED IN: 21 plant structures; EXPRESSED DURING: 13 growth stages; CONTAINS InterPro DOMAIN/s: Putative small multi-drug ex	35.2 not assigned.unknown	transporter multidrug ?	putative small multi-drug export protein /	ENV	ENV	3	Env only	5.97855	100	0	0	-	C	Y	78	-	plastid 2	plastid 13 mito 3 PM 2	-	plastid
303	AT2G21340.1	Q8W4G3	| Symbols: | MATE efflux family protein | chr2:9132629-9136236 FORWARD LENGTH=559	20.1.3 stress.biotic.signalling	transporter multidrug ?	EDS5-like (Sid1) multidrug,oligosaccharidyllipid,polysaccharide flippase superfamily /	ENV	ENV	3	Mix	11.2517	100	0	0	TSC	C	Y	56	-	plastid 2	plastid 12 mito 3 PM 2	-	plastid
304	AT2G26900.1	Q1EBV7	| Symbols: | Sodium Bile acid symporter family | chr2:11475156-11477870 REVERSE LENGTH=409	34.14 transport.unspecified cations	transporter Na/Pyruvate	BASS2 (IEP36) sodium/pyruvate cotransporter, chloroplast /	ENV-THY	ENV	10	Mix	50.4086	71.8354	0	28.1646	TSC	C	Y	74	-	plastid 2 PM 1	plastid 10 mito 5 PM 2	-	plastid
305	AT3G56160.1	F4IZC4	| Symbols: | Sodium Bile acid symporter family | chr3:20837733-20841541 REVERSE LENGTH=436	35.2 not assigned.unknown	transporter Na/X ?	BASS4 (IEP36-like) Probable sodium/metabolite cotransporter, chloroplast /	ENV	ENV	5	Env only	21.7579	100	0	0	TSC	C	Y	47	-	plastid 3	plastid 12 PM 2 mito 2	-	plastid
306	AT1G78560.1	Q93YR2	| Symbol: None | bile acid:sodium symporter family protein, low similarity to SP:Q12908 Ileal sodiu	34.14 transport.unspecified cations	transporter Na/X ?	BASS1 (IEP36-like) Probable sodium/metabolite cotransporter, chloroplast /	ENV	ENV-OTH	1	Mix	4.07842	100	0	0	TSC	C	Y	70	-	plastid 2	plastid 12 mito 4 PM 2	-	plastid
307	AT2G16800.1	Q9SLD9	| Symbol: None | high-affinity nickel-transport family protein, contains Pfam domain, PF03824: High	26.2 misc.UDP glucosyl and glucoronyl transferases 27.3.44 RNA.regulation of transcription.chromatin remodeling factors 30.2.16 signalling.receptor kinases.Catharanthus roseus-like RLK1 34.12 transport.metal	transporter Ni ?	NiTP high-affinity nickel-transport family protein /	n/a	ENV	1	Env only	3.96016	n/a	n/a	n/a	-	C	Y	78	-	nd	plastid 12 PM 2	-	plastid
308	AT5G64290.1	Q9FMF7	| Symbols: DCT, DIT2.1 | dicarboxylate transport 2.1 | chr5:25714495-25716642 REVERSE LENGTH=563	34.8 transport.metabolite transporters at the envelope membrane 34.9 transport.metabolite transporters at the mitochondrial membrane	transporter oxoglut/mal	DiT2-1 (DCT1) glutamate/malate translocator, chloroplast precursor /	ENV-THY	ENV-THY	5	Mix	4.59501	76.1144	0	23.8856	TSC	C	Y	68	Ps IEM	plastid 6 PM 1	plastid 13 mito 3	-	plastid
309	AT5G64280.1	Q9FMF8	| Symbols: DiT2.2 | dicarboxylate transporter 2.2 | chr5:25711330-25713411 REVERSE LENGTH=549	34.8 transport.metabolite transporters at the envelope membrane 34.9 transport.metabolite transporters at the mitochondrial membrane	transporter glutamate/mal	DiT2-2 glutamate/malate translocator, chloroplast precursor /	ENV	ENV-OTH	2	Mix	4.04404	100	0	0	TSC	C	Y	54	-	plastid 1	plastid 12 mito 4	-	plastid
310	AT5G12860.1	Q9LXV3	| Symbols: DiT1 | dicarboxylate transporter 1 | chr5:4059927-4061919 REVERSE LENGTH=557	29.2.2 protein.synthesis.ribosome biogenesis 34.9 transport.metabolite transporters at the mitochondrial membrane	transporter oxoglut/mal	DiT1 (IEP45, OMT) 2-oxoglutarate/malate translocator, chloroplast precursor /	ENV-THY	ENV	5	Mix	6.05931	81.7558	0	18.2442	TSC	C	Y	70	Ps IEM	plastid 6 PM 1	plastid 14 PM 2	-	plastid
311	AT3G26570.1	Q38954	| Symbols: PHT2;1, ORF02 | phosphate transporter 2;1 | chr3:9756261-9758413 FORWARD LENGTH=613	34.7 transport.phosphate	transporter Pi	PHt2-1 (IEP60, ORF02) phosphate transporter, chloroplast precursor /	ENV	ENV	6	Env only	34.6108	100	0	0	TSC	-	Y	71	-	plastid 3	plastid 6 mito 4	plastid:12172020	mitochondrion
312	AT2G29650.1	O82390	| Symbols: ANTR1, PHT4;1 | phosphate transporter 4;1 | chr2:12673685-12676003 REVERSE LENGTH=512	34.2 transport.sugars 34.7 transport.phosphate	transporter Pi ? Ascorbate	PHt4-1 (P56-2, ANTR1) thylakoid sodium-dependent inorganic phosphate or ascorbate transporter, chloroplast precursor /	ENV	ENV	4	Env only	8.93871	100	0	0	TSC	C	Y	59	-	plastid 1	plastid 8 mito 5 PM 2	plastid:18086223;plastid:14564522	plastid
313	AT3G46980.1	Q66GI9	| Symbols: PHT4;3 | phosphate transporter 4;3 | chr3:17307294-17309899 REVERSE LENGTH=533	34.7 transport.phosphate	transporter Pi ?	PHt4-3 (ANTR4) putative inorganic phosphate transporter, chloroplast precursor /	ENV	ENV	5	Env only	19.8161	100	0	0	-	-	Y	52	-	plastid 1	plastid 7 mito 3 PM 3	unclear:18086223	plastid
314	AT5G17630.1	Q9LF61	| Symbol: None | glucose-6-phosphate/phosphate translocator, putative, similar to glucose-6-phospha	2.1.2.5 major CHO metabolism.synthesis.starch.transporter 34.8 transport.metabolite transporters at the envelope membrane 35.20 not assigned.no ontology assigned	transporter Pi/G6P	G6PTP (RPT) glucose-6-phosphate/phosphate translocator, chloroplast precursor /	ENV	ENV	1	Env only	2.98928	100	0	0	-	C	Y	55	-	plastid 1 PM 1	plastid 11 mito 5 PM 2	-	plastid
315	AT5G54800.1	Q9M5A9	| Symbols: GPT1, ATGPT1 | glucose 6-phosphate/phosphate translocator 1 | chr5:22261408-22263562 FORWARD LENGTH=388	34.8 transport.metabolite transporters at the envelope membrane	transporter Pi/G6P	GPT1 Glucose-6-phosphate/phosphate translocator 1, chloroplast /	nd	ENV	2	Env only	3.97855	0	0	0	-	C	Y	64	-	nd	plastid 11 mito 4	-	plastid
316	AT5G33320.1	Q8RXN3	| Symbol: None | triose phosphate/phosphate translocator, putative, similar to SWISS-PROT:P52178 tr	34.8 transport.metabolite transporters at the envelope membrane	transporter Pi/PEP	PPT (IEP33, CUE1) phosphate/phosphoenolpyruvate translocator, chloroplast precursor /	ENV	ENV	4	Env only	10.9065	100	0	0	TSC	C	Y	30	-	plastid 5 PM 1	plastid 13 mito 4 PM 2	-	plastid
317	AT3G01550.1	Q8H0T6	| Symbols: ATPPT2, PPT2 | phosphoenolpyruvate (pep)/phosphate translocator 2 | chr3:216947-218856 REVERSE LENGTH=383	34.8 transport.metabolite transporters at the envelope membrane	transporter Pi/PEP	PPT2 Phosphoenolpyruvate/phosphate translocator 2, chloroplast /	nd	ENV	2	Env only	3.97855	0	0	0	-	C	Y	55	-	nd	plastid 10 mito 4 PM 2	-	plastid
318	AT5G46110.1	Q9ZSR7	| Symbols: APE2, TPT | Glucose-6-phosphate/phosphate translocator-related | chr5:18697606-18700212 FORWARD LENGTH=410	2.2.2.6 major CHO metabolism.degradation.starch.transporter 27.3.35 RNA.regulation of transcription.bZIP transcription factor family 34.8 transport.metabolite transporters at the envelope membrane	transporter Pi/TP	TPT (IEP30, APE2) phosphate/triose-phosphate translocator, chloroplast precursor /	ENV-THY	ENV	9	Mix	9.92713	78.098	0	21.902	TSC	M	Y	34	-	plastid 6 PM 2	mito 10 plastid 5 PM 2	-	mitochondrion
319	AT4G38380.1	Q9SVE7	| Symbols: | MATE efflux family protein | chr4:17971855-17974787 REVERSE LENGTH=560	17.3.1.1.1 hormone metabolism.brassinosteroid.synthesis-degradation.BRs.DET2 34.16 transport.ABC transporters and multidrug resistance systems	transporter multidrug ?	DTX45 Protein DETOXIFICATION 45, chloroplast /	ENV	ENV	1	Env only	2.98928	0	0	0	-	C	Y	75	-	plastid 1	plastid 8 mito 5 PM 3	-	plastid
320	AT4G39030.1	Q945F0	| Symbols: EDS5, SID1 | MATE efflux family protein | chr4:18185740-18188898 FORWARD LENGTH=543	20.1 stress.biotic	transporter salicylic acid	DTX47 (EDS5, SID1 ) Protein DETOXIFICATION 47, chloroplast /	nd	ENV	4	Env only	7.95711	0	0	0	-	M	Y	30	-	nd	mito 12 plastid 6 PM 2	plastid:23757404	mitochondrion
321	AT1G31410.1	Q66GJ0	| Symbol: None | putrescine-binding periplasmic protein-related, similar to Chain A, Putrescine Rec	1.1.1.2 PS.lightreaction.photosystem II.PSII polypeptide subunits 27.2 RNA.transcription	transporter solute binding ?	PotD-like conserved plant and cyanobacterial protein, domain Periplasmic binding protein of ABC transporter, similar to P74431_SYNY3 [Synechocystis sp] /	ENV	ENV	11	Env only	26.8345	100	0	0	-	C	Y	32	-	plastid 1	plastid 10 mito 3	-	plastid
322	AT1G67080.1	Q8LFP9	| Symbols: ABA4 | abscisic acid (aba)-deficient 4 | chr1:25045405-25046681 REVERSE LENGTH=220	11.9.2.2 lipid metabolism.lipid degradation.lipases.acylglycerol lipase 27.3.21 RNA.regulation of transcription.GRAS transcription factor family 29.1 protein.aa activation 33.99 development.unspecified	unknown	ABA4 (HP23) Protein ABA DEFICIENT 4, conserved protein, similar to Sll0354 protein [Synechocystis sp], chloroplast /	ENV	ENV	2	Mix	7.93871	100	0	0	-	C	Y	37	-	plastid 2	plastid 12 PM 3 mito 2	-	plastid
323	AT2G24020.1	O82230	| Symbols: | Uncharacterised BCR, YbaB family COG0718 | chr2:10217869-10219269 REVERSE LENGTH=182	35.2 not assigned.unknown	unknown	BCR nucleoid-associated protein, conserved plant and cyanobacterial protein (YbaB family), similarity with protein slr1847 [Synechocystis sp] /	STR-ENV	ENV-STR	6	Mix	0.723765	21.6486	78.3514	0	TSC	C	Y	48	-	plastid 7	plastid 8 mito 6 nucleus 2 cyto 2	-	plastid
324	AT5G14910.1	Q93VK7	| Symbol: None | heavy-metal-associated domain-containing protein, Pfam profile PF00403: Heavy-met	35.1 not assigned.no ontology	unknown	HMA-like conserved plant protein with heavy-metal-associated (HMA) domain, chloroplast precursor /	STR-ENV	ENV-STR	2	Mix	1.49841	24.2264	75.7736	0	TSC	C	Y	38	-	plastid 7	plastid 14	-	plastid
325	AT1G71240.1	Q9FVV0	| Symbols: | Plant protein of unknown function (DUF639) | chr1:26855489-26859599 FORWARD LENGTH=824	35.2 not assigned.unknown	unknown	conserved plant and cyanobacterial protein, weak similarity with Q0I9T2_9SYNE protein [Synechococcus sp] /	ENV	ENV	12	Env only	16.8928	100	0	0	TSC	M	Y	52	-	plastid 1	mito 9 plastid 4 PM 2	-	mitochondrion
326	AT2G38695.1	Q6DSR9	| Symbol: None | similar to OSJNBa0083N12.10 [Oryza sativa (japonica cultivar-group)] (GB:XP_473756	35.2 not assigned.unknown	unknown	conserved plant protein, no similarity to characterized protein /	n/a	ENV	3	Env only	7.90959	n/a	n/a	n/a	-	C	Y	61	-	nd	plastid 9 mito 6 PM 3	-	plastid
327	AT5G63040.1	Q9FM48	| Symbols: | unknown protein; FUNCTIONS IN: molecular_function unknown; INVOLVED IN: biological_process unknown; LOCATED IN: chloroplast; EXPRESSED IN: 25 plant structures; EXPRESSED DURING: 15 growth stages; BEST Arabidopsis thaliana protein match	26.27 misc.calcineurin-like phosphoesterase family protein	unknown	conserved plant protein, no similarity to characterized protein /	ENV	ENV	7	Env only	25.7441	100	0	0	TSC	C	Y	30	-	plastid 2	plastid 11 mito 3 PM 2	-	plastid
328	AT2G36835.1	Q8W455	| Symbols: | unknown protein; FUNCTIONS IN: molecular_function unknown; INVOLVED IN: biological_process unknown; LOCATED IN: chloroplast envelope; EXPRESSED IN: 22 plant structures; EXPRESSED DURING: 13 growth stages; Has 26 Blast hits to 26 protei	35.2 not assigned.unknown	unknown	conserved plant protein, no similarity to characterized protein /	ENV	ENV	6	Env only	25.7916	100	0	0	-	C	Y	63	-	plastid 2	mito 4 cyto 4 plastid 3 nucleus 3	-	cytosol
329	AT1G25375.1	Q682P6	| Symbols: | Metallo-hydrolase/oxidoreductase superfamily protein | chr1:8900279-8903220 REVERSE LENGTH=524	35.1 not assigned.no ontology	unknown	conserved plant protein, Metallo-hydrolase/oxidoreductase superfamily protein /	ENV	ENV	7	Env only	16.8851	100	0	0	-	-	-	-	-	plastid 1 mito 1	cyto 6 mito 3 nucleus 2	-	cytosol
330	AT1G55450.1	Q9ZVU4	| Symbols: | S-adenosyl-L-methionine-dependent methyltransferases superfamily protein | chr1:20705274-20706825 REVERSE LENGTH=311	33.99 development.unspecified	unknown	conserved protein, SAM-dependent methyltransferase signature /	ENV	ENV-OTH	8	Mix	3.5485	100	0	0	-	-	-	-	-	plastid 1 PM 1	cyto 7 mito 3	-	cytosol
331	AT1G11320.1	Q9SXB7	| Symbols: | unknown protein; FUNCTIONS IN: molecular_function unknown; INVOLVED IN: biological_process unknown; LOCATED IN: mitochondrion, plastid; EXPRESSED IN: 7 plant structures; EXPRESSED DURING: C globular stage, F mature embryo stage, petal	35.1 not assigned.no ontology	unknown	conserved plant protein, no similarity to characterized protein /	ENV	ENV	5	Env only	7.97855	100	0	0	-	-	-	-	-	plastid 1	nucleus 4 cyto 3 plastid 2	-	cytosol
332	AT5G63050.1	Q6NM17	| Symbol: EMB2759 | expressed protein | chr5:25309661-25312221 FORWARD | Aliases: MDC12.1, MDC12_1,	35.2 not assigned.unknown 35.20 not assigned.no ontology assigned	unknown	conserved plant protein (EMB2759), no similarity to characterized protein /	ENV	ENV	5	Env only	12.8958	100	0	0	-	M	-	-	-	plastid 1	mito 11 plastid 4	-	mitochondrion
333	AT4G17540.1	Q8RWF2	| Symbol: None | expressed protein | chr4:9775868-9777827 FORWARD | Aliases: DL4805W, FCAALL.37	35.2 not assigned.unknown	unknown	conserved plant protein, no similarity to characterized protein /	ENV	ENV	2	Env only	8.93871	100	0	0	-	-	-	-	-	plastid 1	nucleus 5 cyto 3 mito 2	-	cytosol
334	AT3G63390.1	Q1H5D6	| Symbols: | unknown protein; Has 30201 Blast hits to 17322 proteins in 780 species: Archae - 12; Bacteria - 1396; Metazoa - 17338; Fungi - 3422; Plants - 5037; Viruses - 0; Other Eukaryotes - 2996 (source: NCBI BLink). | chr3:23411416-23411943 REV	27.1 RNA.processing	unknown	conserved plant protein, no similarity to characterized protein, Protozoan pheromone proteins domain /	ENV	ENV	2	Env only	2.98928	100	0	0	-	-	-	-	-	plastid 1	nucleus 4 cyto 3 ExtraC 3 mito 2	-	nucleus
335	AT5G22210.1	Q9C567	| Symbol: None | expressed protein | chr5:7358832-7359951 FORWARD | Aliases: None	27.3.39 RNA.regulation of transcription.AtSR transcription factor family	unknown	conserved plant protein, no similarity to characterized protein /	ENV	ENV	1	Env only	4.97855	100	0	0	-	-	-	-	-	plastid 1	cyto 5 mito 3 nucleus 3	-	cytosol
336	AT5G65250.1	Q9FJP0	| Symbols: | unknown protein; FUNCTIONS IN: molecular_function unknown; INVOLVED IN: biological_process unknown; LOCATED IN: chloroplast; EXPRESSED IN: 22 plant structures; EXPRESSED DURING: 13 growth stages; Has 30201 Blast hits to 17322 proteins	29.4.1.55 protein.postranslational modification.kinase.receptor like cytoplasmatic kinase V	unknown	conserved plant transmembrane protein, no similarity to characterized protein /	ENV	ENV	6	Env only	20.8928	96.5584	0	3.44162	TSC	C	Y	31	-	plastid 1 PM 1	plastid 9 mito 6 nucleus 2	-	plastid
337	AT1G33810.1	Q8L9M8	| Symbols: | unknown protein; FUNCTIONS IN: molecular_function unknown; INVOLVED IN: biological_process unknown; LOCATED IN: chloroplast thylakoid membrane, chloroplast, chloroplast envelope; EXPRESSED IN: 22 plant structures; EXPRESSED DURING: 13	29.2.2 protein.synthesis.ribosome biogenesis	unknown	conserved plant protein, no similarity to characterized protein /	ENV	ENV-OTH	6	Mix	4.85393	89.5536	0	10.4464	TSC	-	-	-	Ps IEM	plastid 5	nucleus 7 mito 3	-	nucleus
338	AT3G61770.1	Q8RXV2	| Symbols: | Acid phosphatase/vanadium-dependent haloperoxidase-related protein | chr3:22864635-22866248 FORWARD LENGTH=284	35.2 not assigned.unknown	unknown	conserved transmembrane protein, contains Acid phosphatase/vanadium-dependent haloperoxidase domain /	ENV	ENV	2	Env only	7.93871	100	0	0	-	C	Y	80	-	plastid 1	plastid 14 mito 3 nucleus 2	-	plastid
339	AT1G44920.1	Q9LPD7	| Symbol: None | expressed protein | chr1:16985344-16986849 REVERSE | Aliases: T12C22.21, T12C22_21	29.2.2 protein.synthesis.ribosome biogenesis	unknown	conserved transmembrane protein, no predictable function or domain /	ENV	ENV	2	Mix	7.06326	100	0	0	TSC	C	Y	65	-	plastid 2	plastid 8 mito 7 PM 2	-	plastid
340	AT2G43540.1	O22868	| Symbols: | unknown protein; FUNCTIONS IN: molecular_function unknown; INVOLVED IN: N-terminal protein myristoylation; LOCATED IN: cellular_component unknown; EXPRESSED IN: 22 plant structures; EXPRESSED DURING: 13 growth stages; Has 27 Blast hits	35.2 not assigned.unknown	unknown	conserved plant transmembrane protein, no similarity to characterized protein /	n/a	ENV	2	Env only	3.98928	n/a	n/a	n/a	-	-	-	-	-	nd	plastid 3 mito 2 nucleus 2	-	cytosol
341	AT1G06510.1	Q84K72	| Symbols: | unknown protein; FUNCTIONS IN: molecular_function unknown; INVOLVED IN: biological_process unknown; LOCATED IN: chloroplast; EXPRESSED IN: 21 plant structures; EXPRESSED DURING: 13 growth stages; Has 376 Blast hits to 369 proteins in 1	2.2.1.3.1 major CHO metabolism.degradation.sucrose.invertases.neutral 27.3.39 RNA.regulation of transcription.AtSR transcription factor family	unknown	conserved plant protein, no similarity to characterized protein /	nd	ENV	4	Env only	5.98928	0	0	0	-	C	Y	50	-	nd	plastid 7 mito 4 nucleus 4	-	plastid
342	AT2G35660.1	Q9ZQN9	| Symbols: CTF2A | FAD/NAD(P)-binding oxidoreductase family protein | chr2:14988499-14990320 FORWARD LENGTH=439	26.7 misc.oxidases - copper, flavone etc.	unknown	CTF2A like oxidoreductase (Putative monooxygenase), FAD/NAD(P)-binding oxidoreductase /	nd	ENV-OTH	2	Mix	1.97855	0	0	0	TSC	M	-	-	-	plastid 2	mito 9 plastid 5	-	cytosol
343	AT1G49510.1	Q9XIB8	| Symbol: EMB1273 | expressed protein | chr1:18330586-18332229 FORWARD | Aliases: F13F21.5, F13F21_	33.99 development.unspecified	unknown	EMB1273 protein restricted to Arabidopsis, no similarity to any other protein (even plant proteins) /	ENV	ENV	2	Env only	6.93871	100	0	0	TSC	C	Y	55	-	plastid 3 PM 1	plastid 13 mito 4 PM 2	-	plastid
344	AT1G56200.1	Q9C7J5	| Symbol: EMB1303 | expressed protein | chr1:21034480-21035721 FORWARD | Aliases: F14G9.26, F14G9_2	33.99 development.unspecified	unknown	EMB1303 conserved protein, local similarity to human WASP-interacting protein /	ENV	ENV	2	Env only	19.8637	100	0	0	-	C	Y	68	-	plastid 1	plastid 13 nucleus 3	plastid:15141064	plastid
345	AT4G15820.1	F4JKW8	| Symbols: | BEST Arabidopsis thaliana protein match is: embryo defective 1703 (TAIR:AT3G61780.1); Has 524 Blast hits to 443 proteins in 102 species: Archae - 0; Bacteria - 13; Metazoa - 196; Fungi - 37; Plants - 43; Viruses - 3; Other Eukaryotes -	20.2.4 stress.abiotic.touch/wounding	unknown	EMB1703-like protein restricted to Arabidopsis, glutamic acid-rich protein, no similarity to characterized protein /	ENV	ENV	4	Env only	8.95711	100	0	0	-	M	Y	48	-	plastid 1	plastid 6 mito 5 nucleus 4	-	plastid
346	AT5G53860.2	Q93W26	| Symbols: emb2737 | embryo defective 2737 | chr5:21865353-21868576 FORWARD LENGTH=422	35.2 not assigned.unknown	unknown	EMB2737 unknown protein /	ENV	ENV	11	Env only	26.784	100	0	0	TSC	M	-	-	Ps IEM	plastid 3 PM 1	Mito 8 plastid 3 cyto 3	-	mitochondrion
347	AT1G24040.1	Q9LR91	| Symbol: None | GCN5-related N-acetyltransferase (GNAT) family protein, contains Pfam profile PF00	26.24 misc.GCN5-related N-acetyltransferase	unknown	GCN5-related Acyl-CoA N-acyltransferases (NAT) superfamily protein /	ENV	ENV-OTH	2	Mix	3.08691	100	0	0	TSC	C	Y	55	-	plastid 1 PM 1	plastid 13 mito 2	-	plastid
348	AT1G66820.1	Q9C9N4	| Symbol: None | glycine-rich protein | chr1:24933703-24934214 FORWARD | Aliases: F4N21.5, F4N21_5	35.1.40 not assigned.no ontology.glycine rich proteins	unknown	glycine-rich protein /	ENV	ENV	1	Env only	5.94943	100	0	0	-	-	-	-	-	plastid 1	mito 5 cytosol 4 ExtraC 3 nucleus 2	-	cytosol
349	AT1G42960.1	Q9C7S3	| Symbol: None | expressed protein localized to the inner membrane of the chloroplast. | chr1:16128	26.27 misc.calcineurin-like phosphoesterase family protein	unknown	HP17 conserved protein, similar to Ssl2009 protein [Synechocystis sp], no similarity to characterized protein /	ENV	ENV	4	Env only	20.8054	91.417	0	8.58301	TSC	C	Y	59	Ps IEM	plastid 7 PM 2	plastid 13 nucleus 2	-	plastid
350	AT3G02900.1	Q9M8T2	| Symbols: | unknown protein; FUNCTIONS IN: molecular_function unknown; INVOLVED IN: biological_process unknown; LOCATED IN: chloroplast; EXPRESSED IN: 22 plant structures; EXPRESSED DURING: 13 growth stages; BEST Arabidopsis thaliana protein match	35.2 not assigned.unknown	unknown	HP17-like conserved protein, similar to Ssl2009 protein [Synechocystis sp], no similarity to characterized protein /	ENV	ENV	3	Env only	12.8881	93.3458	0	6.65423	TSC	C	Y	85	Ps IEM	plastid 2	plastid 15 mito 2	-	plastid
351	AT5G16660.1	Q8H0X5	| Symbols: | unknown protein; FUNCTIONS IN: molecular_function unknown; INVOLVED IN: biological_process unknown; LOCATED IN: chloroplast thylakoid membrane, chloroplast, membrane, chloroplast envelope; EXPRESSED IN: 23 plant structures; EXPRESSED D	35.2 not assigned.unknown	unknown	HP17-like conserved protein, similar to Ssl2009 protein [Synechocystis sp], no similarity to characterized protein /	ENV	ENV	4	Mix	10.601	87.2744	0	12.7256	TSC	C	Y	56	Ms E	plastid 5 PM 1	plastid 13 nucleus 2	-	plastid
352	AT5G42070.1	Q8RWR9	| Symbols: | unknown protein; FUNCTIONS IN: molecular_function unknown; INVOLVED IN: biological_process unknown; LOCATED IN: chloroplast thylakoid membrane, chloroplast; EXPRESSED IN: 21 plant structures; EXPRESSED DURING: 13 growth stages; Has 302	35.2 not assigned.unknown	unknown	HP17b conserved plant protein, no similarity to characterized protein, chloroplast precursor /	ENV-THY	ENV-THY	1	Mix	0.675454	80.6068	0	19.3932	TSC	C	Y	72	-	plastid 4	plastid 12 cyto 3 mito 2	-	plastid
353	AT3G12345.1	Q9LHH3	| Symbols: | unknown protein; LOCATED IN: chloroplast; Has 35333 Blast hits to 34131 proteins in 2444 species: Archae - 798; Bacteria - 22429; Metazoa - 974; Fungi - 991; Plants - 531; Viruses - 0; Other Eukaryotes - 9610 (source: NCBI BLink). | ch	29.6 protein.folding	unknown	HP20 FKBP-type peptidyl-prolyl cis-trans isomerase, putative (Stress-enhanced protein 4) /	nd	ENV-OTH	2	Mix	3.00227	0	0	0	TSC	M	-	-	-	plastid 4	plastid 6 mito 5 cyto 3	-	plastid
354	AT4G27700.1	Q94A65	| Symbols: | Rhodanese/Cell cycle control phosphatase superfamily protein | chr4:13826541-13827673 REVERSE LENGTH=224	26.23 misc.rhodanese	unknown	HP25d Str14 rhodanese-like domain-containing protein /	ENV-THY	ENV-THY	4	Mix	1.77836	70.042	0	29.958	TSC	C	Y	34	-	plastid 5 PM 1	plastid 15 mito 3	plastid:15181206	plastid
355	AT1G18060.1	Q9LM40	| Symbols: | unknown protein; INVOLVED IN: biological_process unknown; LOCATED IN: chloroplast; EXPRESSED IN: 22 plant structures; EXPRESSED DURING: 13 growth stages; Has 74 Blast hits to 74 proteins in 29 species: Archae - 0; Bacteria - 19; Metazo	35.2 not assigned.unknown	unknown	HP25f conserved plant and cyanobacteria protein, no similarity to characterized protein, chloroplast precursor /	nd	ENV-OTH	4	Mix	4.31625	n/a	n/a	n/a	TSC	C	Y	29	-	plastid 5	plastid 12 mito 5	-	plastid
356	AT3G32930.1	Q9LHC4	| Symbol: None | expressed protein | chr3:13493231-13494548 FORWARD | Aliases: T13O13.1	11.1.30 lipid metabolism.FA synthesis and FA elongation.pyruvate kinase 27.3.35 RNA.regulation of transcription.bZIP transcription factor family	unknown	HP27b conserved plant protein, no similarity to characterized protein /	ENV	ENV	4	Mix	6.04895	100	0	0	TSC	C	Y	61	Ps IEM	plastid 2	plastid 14 mito 3 cyto 2	-	plastid
357	AT5G09995.2	Q8GW90	| Symbol: None | expressed protein | chr5:3125078-3126377 REVERSE | Aliases: None	35.2 not assigned.unknown 35.20 not assigned.no ontology assigned	unknown	HP28c conserved plant and cyanobacterial protein, similar to Sll0269 protein [Synechocystis sp] /	ENV	ENV	3	Env only	6.96783	100	0	0	TSC	C	Y	55	-	plastid 1	plastid 12 mito 3 nucleus 3	-	plastid
358	AT1G08530.1	Q0WNC2	| Symbols: | unknown protein; FUNCTIONS IN: molecular_function unknown; INVOLVED IN: biological_process unknown; LOCATED IN: chloroplast; BEST Arabidopsis thaliana protein match is: unknown protein (TAIR:AT5G09995.2); Has 140 Blast hits to 140 prot	35.2 not assigned.unknown	unknown	HP28c-like conserved plant and cyanobacterial protein, similar to Sll0269 protein [Synechocystis sp] /	ENV	ENV	5	Env only	12.9173	100	0	0	TSC	C	Y	34	-	plastid 1	plastid 9 mito 4 ExtraC 3	-	plastid
359	AT1G64680.1	Q9SGU7	| Symbols: | unknown protein; BEST Arabidopsis thaliana protein match is: unknown protein (TAIR:AT1G03055.1); Has 146 Blast hits to 146 proteins in 26 species: Archae - 0; Bacteria - 6; Metazoa - 0; Fungi - 0; Plants - 125; Viruses - 0; Other Eukar	35.1 not assigned.no ontology	unknown	HP28e conserved plant and cyanobacteria protein, similar to Tll1942 protein [Synechococcus elongatus] /	ENV-THY	ENV	4	Env only	9.92799	72.8377	3.79694	23.3653	TSC	M	Y	20	-	plastid 1	mito 7 plastid 5 cyto 3	-	mitochondrion
360	AT5G13720.1	Q9FNA1	| Symbols: | Uncharacterised protein family (UPF0114) | chr5:4427960-4429029 FORWARD LENGTH=262	29.2.1.99.99 protein.synthesis.ribosomal protein.unknown.unknown	unknown	HP29c conserved plant protein, contains InterPro domain IPR000218 Ribosomal protein L14b/L23e /	ENV	ENV	8	Mix	8.28441	99.5614	0.438593	0	TSC	C	Y	60	-	plastid 4	plastid 9 PM 4 mito 3	-	plastid
361	AT4G19390.1	Q94JM4	| Symbol: None | expressed protein | chr4:10574779-10576439 REVERSE | Aliases: T5K18.170, T5K18_170	17.3.1.1.1 hormone metabolism.brassinosteroid.synthesis-degradation.BRs.DET2 29.2.1.99.99 protein.synthesis.ribosomal protein.unknown.unknown	unknown	HP29c-like conserved plant and bacterial protein, similar to Q0I9I7_9SYNE Hypothetical protein [Synechococcus sp] /	ENV	ENV	2	Env only	9.90654	100	0	0	-	C	Y	9	-	plastid 1	plastid 12 PM 3	-	plastid
362	AT3G08640.1	Q9C9Z2	| Symbols: | Protein of unknown function (DUF3411) | chr3:2622992-2624005 FORWARD LENGTH=337	33.99 development.unspecified	unknown	RER3 (HP35b, LCD1-like) Protein RETICULATA-RELATED 3, conserved plant protein, chloroplast /	ENV	ENV	8	Mix	24.0237	100	0	0	TSC	C	Y	59	-	plastid 2 PM 1	plastid 11 mito 5 PM 2	plastid:23596191	plastid
363	AT5G12470.1	Q94CJ5	| Symbols: | Protein of unknown function (DUF3411) | chr5:4044950-4047290 REVERSE LENGTH=386	27.3.39 RNA.regulation of transcription.AtSR transcription factor family 28.1 DNA.synthesis/chromatin structure 33.99 development.unspecified 34.13 transport.peptides and oligopeptides	unknown	RER4 (HP35b-like, HP40, LCD1-like) Protein RETICULATA-RELATED 4, conserved plant protein, chloroplast /	ENV	ENV-OTH	20	Mix	4.93875	93.8494	0	6.1506	TSC	C	Y	61	Ps IEM	plastid 6 PM 1	plastid 14	-	plastid
364	AT5G24690.1	Q93W02	| Symbols: | Protein of unknown function (DUF3411) | chr5:8455783-8458513 REVERSE LENGTH=521	33.99 development.unspecified	unknown	HP35b-like (HP56b, LCD1-like) conserved plant protein, no similarity to characterized protein /	ENV	ENV	22	Mix	130.701	96.858	0	3.14198	TSC	C	Y	41	-	plastid 6	plastid 12 mito 3 cyto 2	-	plastid
365	AT2G37860.3	B9DFK5	| Symbols: LCD1 | Protein of unknown function (DUF3411) | chr2:15856952-15858793 FORWARD LENGTH=432	33.99 development.unspecified	unknown	RE (HP35b-like, LCD1) Protein RETICULATA, conserved plant protein, chloroplast /	ENV	ENV	11	Mix	26.0545	100	0	0	TSC	C	Y	47	Ps IEM	plastid 1	plastid 11 cyto 4	-	plastid
366	AT1G29700.1	Q9C535	| Symbol: None | expressed protein | chr1:10384967-10387427 REVERSE | Aliases: F15D2.25	35.2 not assigned.unknown	unknown	HP38b conserved plant and cyanobacterial protein, Metallo-beta-lactamase domain-containing protein, similar to Zn-dependent hydrolases, similar to Sll0157 protein [Synechocystis sp] /	ENV-STR	ENV-STR	2	Mix	2.02124	76.1746	23.8254	0	TSC	C	Y	65	-	plastid 3	plastid 13 mito 3	plastid:19224954	plastid
367	AT1G54520.1	Q8RWI0	| Symbols: | unknown protein; FUNCTIONS IN: molecular_function unknown; INVOLVED IN: biological_process unknown; LOCATED IN: chloroplast; EXPRESSED IN: 24 plant structures; EXPRESSED DURING: 15 growth stages; CONTAINS InterPro DOMAIN/s: Protein of	35.2 not assigned.unknown	unknown	HP42b conserved plant and cyanobacterial protein, similar to Slr0404 protein [Synechocystis sp], chloroplast precursor /	ENV	ENV-OTH	6	Mix	4.35272	100	0	0	TSC	C	Y	48	-	plastid 4	plastid 10 mito 4 nucleus 3	-	plastid
368	AT5G20140.1	Q8VZ90	| Symbols: | SOUL heme-binding family protein | chr5:6799047-6800892 REVERSE LENGTH=378	21.3 redox.heme	unknown	HP43 SOUL heme-binding protein-like /	ENV-THY	ENV-THY	6	Mix	4.03919	62.4425	0	37.5575	TSC	C	Y	52	-	plastid 5 PM 1	plastid 7 mito 4 cyto 4	-	plastid
369	AT2G43235.1	Q56Y19	| Symbols: | unknown protein; FUNCTIONS IN: molecular_function unknown; INVOLVED IN: biological_process unknown; LOCATED IN: chloroplast; EXPRESSED IN: 22 plant structures; EXPRESSED DURING: 13 growth stages; Has 41 Blast hits to 41 proteins in 16	34.2 transport.sugars 35.20 not assigned.no ontology assigned	unknown	HP49 unknown membrane protein /	ENV	ENV	11	Env only	22.8529	0	0	0	-	C	Y	43	-	nd	plastid 13 mito 3 nucleus 2	-	plastid
370	AT5G08540.1	Q93VT6	| Symbols: | unknown protein; FUNCTIONS IN: molecular_function unknown; INVOLVED IN: biological_process unknown; LOCATED IN: chloroplast thylakoid membrane, chloroplast, chloroplast envelope; EXPRESSED IN: 24 plant structures; EXPRESSED DURING: 13	35.2 not assigned.unknown	unknown	HP53 conserved plant protein, no similarity to characterized protein /	ENV	ENV	19	Mix	10.5717	97.2863	0	2.71375	TSC	C	Y	48	Ps IEM	plastid 5	plastid 9 cyto 2 nucleus 2	-	plastid
371	AT5G23890.1	Q9FF91	| Symbols: | LOCATED IN: mitochondrion, chloroplast thylakoid membrane, chloroplast, plastid, chloroplast envelope; EXPRESSED IN: 24 plant structures; EXPRESSED DURING: 14 growth stages; CONTAINS InterPro DOMAIN/s: S-layer homology domain (InterPro	35.1 not assigned.no ontology	unknown	HP103 conserved S-layer domain-containing protein, similar to slr2000 protein [Synechocystis sp] /	ENV	ENV	24	Mix	9.5807	100	0	0	TSC	C	Y	47	-	plastid 7 PM 2	plastid 10 nucleus 5 mito 3	-	plastid
372	AT5G52410.2	F4KG64	| Symbols: | INVOLVED IN: biological_process unknown; LOCATED IN: chloroplast; EXPRESSED IN: 13 plant structures; EXPRESSED DURING: 6 growth stages; CONTAINS InterPro DOMAIN/s: S-layer homology domain (InterPro:IPR001119); BEST Arabidopsis thaliana	35.1 not assigned.no ontology	unknown	HP103-like protein, conserved S-layer domain-containing protein, similar to Slr2000 protein [Synechocystis sp] /	ENV	ENV	16	Mix	44.0104	100	0	0	TSC	-	-	-	-	plastid 1 PM 1	cyto 5 mito 3 nucleus 3	-	cytosol
373	AT3G25680.1	F4JA39	| Symbols: | FUNCTIONS IN: molecular_function unknown; INVOLVED IN: biological_process unknown; LOCATED IN: chloroplast; EXPRESSED IN: 21 plant structures; EXPRESSED DURING: 13 growth stages; CONTAINS InterPro DOMAIN/s: S-layer homology domain (Int	21.2.2 redox.ascorbate and glutathione.glutathione	unknown	HP103-like protein, conserved S-layer domain-containing protein, similar to Slr2000 protein [Synechocystis sp] /	ENV	ENV	16	Mix	39.5936	100	0	0	TSC	C	Y	45	-	plastid 3 PM 1	plastid 7 mito 5 nucleus 3	-	plastid
374	AT4G13150.1	F4JS93	| Symbols: | unknown protein; Has 83 Blast hits to 82 proteins in 37 species: Archae - 0; Bacteria - 51; Metazoa - 0; Fungi - 0; Plants - 30; Viruses - 0; Other Eukaryotes - 2 (source: NCBI BLink). | chr4:7650326-7652237 REVERSE LENGTH=347	11.1.9 lipid metabolism.FA synthesis and FA elongation.long chain fatty acid CoA ligase 34.14 transport.unspecified cations	unknown	protein restricted to Arabidopsis, no similarity to any other protein (even plant proteins) /	ENV	ENV	5	Mix	8.94639	100	0	0	-	S	Y	51	-	plastid 1	plastid 8 PM 3 ExtraC 3 mito 2 ER 2 golgi 2	-	plastid
375	AT4G13670.1	A1A6M1	| Symbols: PTAC5 | plastid transcriptionally active 5 | chr4:7948644-7950779 FORWARD LENGTH=387	21.2.2 redox.ascorbate and glutathione.glutathione	unknown	PTAC5 DnaJ domain-containing protein, similar to Alr2745 protein [Anabaena sp] /	ENV-THY	ENV	8	Mix	19.7865	83.153	0	16.847	TSC	C	Y	40	-	plastid 7	plastid 13 nucleus 3	-	plastid
376	AT5G22790.1	Q9FGP9	| Symbols: RER1 | reticulata-related 1 | chr5:7599395-7601573 REVERSE LENGTH=433	33.99 development.unspecified	unknown	RER1 (HP35b-like, HP46, LCD1-like) conserved plant protein, reticulata-related 1 (RER1) protein /	ENV	ENV	5	Env only	13.1573	100	0	0	-	C	Y	25	-	plastid 2	plastid 12 cyto 2	-	plastid
377	AT3G08920.1	Q9SR92	| Symbols: | Rhodanese/Cell cycle control phosphatase superfamily protein | chr3:2712274-2713117 FORWARD LENGTH=214	26.23 misc.rhodanese	unknown	STR10 (HP25d-like) Rhodanese-like domain-containing protein 10 /	THY-ENV	ENV-THY	6	Mix	2.10979	44.6964	0	55.3036	TSC	M	-	-	At E	plastid 4	mito 10 plastid 4 cyto 2	-	mitochondrion
378	AT5G12130.1	F4JZG9	| Symbols: PDE149, ATTERC | integral membrane TerC family protein | chr5:3919613-3922154 FORWARD LENGTH=384	29.4 protein.postranslational modification 33.99 development.unspecified	unknown	TERC (PDE149) Thylakoid membrane protein TERC, PDE149 Protein pigment defective 149, Integral membrane protein TerC family, chloroplast precursor /	nd	ENV	1	Env only	4.94943	0	0	0	TSC	C	Y	48	-	plastid 1	plastid 10 cyto 2 PM 2	plastid : 18429937	plastid
379	AT2G18245.1	Q8S8G6	| Symbol: None | expressed protein | chr2:7944369-7946680 FORWARD | Aliases: None	35.2 not assigned.unknown	unknown	uncharacterised eukaryotic protein family, no similarity to characterized protein /	n/a	ENV	9	Env only	20.9173	n/a	n/a	n/a	-	C	Y	84	-	nd	plastid 12 mito 4	-	plastid
380	AT1G73470.1	Q8LAD8	| Symbols: | unknown protein; FUNCTIONS IN: molecular_function unknown; INVOLVED IN: biological_process unknown; LOCATED IN: chloroplast; EXPRESSED IN: 22 plant structures; EXPRESSED DURING: 13 growth stages; Has 72 Blast hits to 72 proteins in 35	30.3 signalling.calcium	unknown	uncharacterized protein /	nd	ENV	1	Env only	2.98928	0	0	0	-	C	Y	44	-	nd	plastid 12 mito 2 cyto 2	-	plastid
381	AT1G16790.1	Q6NQG3	| Symbol: None | ribosomal protein-related, similar to Chloroplast 30S ribosomal protein S8 (SP:P21	29.2.1.1.3 protein.synthesis.ribosomal protein.prokaryotic.unknown organellar	unknown	unknown protein, low similarity to RR8 ribosomal protein /	ENV	ENV	5	Env only	13.9173	100	0	0	TSC	-	-	-	-	plastid 8 nucleus 1	cyto 4 mito 3 nucleus 3	-	cytosol
382	ATCG00860.1	P56786	| Symbols: YCF2.1 | Chloroplast Ycf2;ATPase, AAA type, core | chrC:86474-93358 FORWARD LENGTH=2294	29.8 protein assembly and cofactor ligation	unknown	YCF2.1 (YCF2-A) essential protein, ATPase, AAA type, chloroplast encoded /	ENV	ENV	63	Env only	165.624	98.0738	0	1.92617	-	C*	-	-	-	plastid 3 PM 1	mito 4 plastid 3	plastid encoded, plastid 3 PM 1	plastid
383	AT1G65260.1	O80796	| Symbols: PTAC4, VIPP1 | plastid transcriptionally active 4 | chr1:24236329-24240428 FORWARD LENGTH=330	10.1.5 cell wall.precursor synthesis.UXS 27.3.1 RNA.regulation of transcription.ABI3/VP1-related B3-domain-containing transcription factor family	vesicle formation	Vipp1 (IM30, PspA, HCF155, PTAC4) vesicle-inducing protein in plastids 1 /	ENV	ENV-OTH	13	Mix	3.26985	80.4506	14.0192	5.53016	TSC	C	Y	64	Ps IEM	plastid 10 PM 1	plastid 13 mito 3 nucleus 3	plastid:15210715	plastid
						Known or predicted Outer Envelope Membrane Proteins
384	AT4G27680.1	Q9T090	| Symbols: | P-loop containing nucleoside triphosphate hydrolases superfamily protein | chr4:13821263-13823083 FORWARD LENGTH=398	29.5.11.20 protein.degradation.ubiquitin.proteasom	chaperone and protease	RPT6-like 26S proteasome regulatory particle chain RPT6-like protein /	nd	ENV-OTH	1	Env only	6.42031	0	0	0	-	S	-	-	Ps OEM	vacuole 1	ER 6 ExtraC 5 golgi 5 cyto 4 plastid 2 nucleus 2	-	plasma membrane
385	AT1G70480.1	Q9CAL6	| Symbols: | Domain of unknown function (DUF220) | chr1:26562304-26563608 FORWARD LENGTH=320	2.2.1.4 major CHO metabolism.degradation.sucrose.hexokinase	kinase	CPK29 unknown protein /	nd	ENV	7	Env only	13.9065	0	0	0	-	-	-	-	Ps OEM	nd	nucleus 6 cyto 3 mito 2	-	nucleus
386	AT4G32250.1	Q8RWX4	| Symbols: | Protein kinase superfamily protein | chr4:15570285-15572528 REVERSE LENGTH=611	28.99 DNA.unspecified 29.4 protein.postranslational modification	kinase / TOC regulation of protein targeting	KOC1 protein kinase family protein, regulates Toc translocon /	ENV	ENV	18	Mix	55.2731	100	0	0	TSC	-	-	-	Ps OEM	plastid 2, PM 1	cytosol 7 nucleus 3 mito 2	-	cytosol
387	AT2G32290.1	Q8L762	| Symbols: BMY5, BAM6 | beta-amylase 6 | chr2:13714643-13716906 REVERSE LENGTH=577	2.2.2.1.2 major CHO metabolism.degradation.starch.starch cleavage.beta amylase 3.5 minor CHO metabolism.others 27.3.3 RNA.regulation of transcription.AP2/EREBP, APETALA2/ethylene-responsive element binding protein family 29.4.1.55 protein.postranslational modification.kinase.receptor like cytoplasmatic kinase V	metabolism carbon	BAM6 (BMY5) plastid targeted beta-amylase 6, 1,4-alpha-D-glucan maltohydrolase (EC 3.2.1.2) /	ENV	ENV	9	Env only	17.8161	100	0	0	TSC	-	-	-	-	plastid 2	cyto 6 plastid 5 mito 3	-	cytosol
388	AT4G29130.1	Q42525	| Symbols: ATHXK1, GIN2, HXK1 | hexokinase 1 | chr4:14352338-14354865 REVERSE LENGTH=496	2.2.1.4 major CHO metabolism.degradation.sucrose.hexokinase	metabolism carbon	HXK1 (GIN2) hexokinase-1 (EC 1 2.7.1.1), glucose-responsive sensor kinase /	ENV	ENV-OTH	12	Mix	2.23702	100	0	0	TSC	S	-	-	Ps OEM	mito 3 plastid 2 PM 2	plastid 4 mito 4 ER,extraC,golgi 4 cyto 4	mitochondrion:23257241;mitochondrion:17530285;unclear:18931141	plasma membrane,golgi
389	AT2G27490.1	Q9ZQH0	| Symbol: None | dephospho-CoA kinase family, similar to Dephospho-CoA kinase (EC 2.7.1.24) (Dephos	1.1.2.2 PS.lightreaction.photosystem I.PSI polypeptide subunits 18.4.9 Co-factor and vitamine metabolism.pantothenate.dephospho-CoA kinase (DPCK)	metabolism coenzyme A	COAE-like similar to bacterial Dephospho-CoA kinase (EC 2.7.1.24) /	ENV	ENV	3	Env only	4.96783	100	0	0	-	-	-	-	Ps OEM	plastid 2 perox 1 vacuole 1	mito 5 plastid 4 cyto 3 nucleus 2	peroxisome:19329564	cytosol
390	AT3G63170.1	Q9M1X2	| Symbols: | Chalcone-flavanone isomerase family protein | chr3:23334675-23335993 FORWARD LENGTH=279	16.8.2 secondary metabolism.flavonoids.chalcones 22.1.2 polyamine metabolism.synthesis.SAM decarboxylase 29.5.11.4.5.2 protein.degradation.ubiquitin.E3.BTB/POZ Cullin3.BTB/POZ 30.5 signalling.G-proteins 31.4 cell.vesicle transport	metabolism flavonoids ?	weak similarity to Chalcone isomerase /	ENV	ENV	14	Mix	10.0708	91.6401	8.3599	0	TSC	C	Y	73	Ps OEM	plastid 5	plastid 11 mito 4	-	plastid
391	AT3G63520.1	O65572	| Symbols: CCD1, ATCCD1, ATNCED1, NCED1 | carotenoid cleavage dioxygenase 1 | chr3:23452940-23455896 FORWARD LENGTH=538	16.1.4.10 secondary metabolism.isoprenoids.carotenoids.carotenoid cleavage dioxygenase	metabolism hormone ABA	CCD1 (NCED1) Neoxanthin cleavage enzyme, 9-cis-epoxycarotenoid dioxygenase, OEM binding ? /	ENV	ENV-OTH	15	Mix	1.15867	100	0	0	-	-	-	-	-	PM 5, vacuole 1 plastid 1 golgi 1	cyto 8 plastid 2	vacuole:17151019	cytosol
392	AT4G15440.1	B3LF83	| Symbols: HPL1, CYP74B2 | hydroperoxide lyase 1 | chr4:8835869-8838462 FORWARD LENGTH=384	17.7.1.3 hormone metabolism.jasmonate.synthesis-degradation.allene oxidase synthase	metabolism hormone jasmonate	HPL1 (CYP74B2) Linolenate hydroperoxide lyase 1 / Required for the synthesis of the green leaf volatiles (GLVs) hexanal and trans-2-hexenal (PubMed:16258015)	nd	ENV-OTH	12	Mix	1.11683	0	0	0	-	-	-	-	Ps IEM	plastid 1	cyto 6 mito 2	-	cytosol
393	AT1G26340.1	Q9FDW8	| Symbol: None | cytochrome b5, putative, similar to cytochrome b5 GB:BAA74839 GI:4240120 from (Ara	12.1.1 N-metabolism.nitrate metabolism.NR 21.2 redox.ascorbate and glutathione	metabolism lipid	CYB5-D (CB5-A) Tail-Anchored Membrane Protein Cytochrome b5-D, chloroplast envelope /	ENV	ENV	5	Env only	10.928	100	0	0	-	-	-	-	-	plastid 1 mito 1 PM 1 perox 1	cyto 3 nucleus 3	cytosol:24130194;plastid:17322552	plastid
394	AT2G40690.1	Q949Q0	| Symbols: GLY1, SFD1 | NAD-dependent glycerol-3-phosphate dehydrogenase family protein | chr2:16974107-16976241 FORWARD LENGTH=420	11.5.2 lipid metabolism.glyceral metabolism.Glycerol-3-phosphate dehydrogenase (NAD+)	metabolism lipid	GLY1 (SFD1, GPDA2, GPDH) Glycerol-3-phosphate dehydrogenase [NAD(+)] 2, chloroplast /	ENV	ENV	6	Env only	10.928	100	0	0	TSC	-	-	-	-	nd	plastid 5 cyto 4 mito 2	plastid:22645576	cytosol
395	AT1G77590.1	Q9CAP8	| Symbols: LACS9 | long chain acyl-CoA synthetase 9 | chr1:29148501-29151776 REVERSE LENGTH=691	2.2.1.3.1 major CHO metabolism.degradation.sucrose.invertases.neutral 11.1.9 lipid metabolism.FA synthesis and FA elongation.long chain fatty acid CoA ligase	metabolism lipid	LACS9 (HP76) Long-chain-fatty-acid-CoA ligase (acyl-CoA synthetase) family protein, chloroplast precursor /	ENV	ENV	34	Mix	13.1757	99.3984	0	0.601615	TSC	C	-	-	Ps mixEM	plastid 6 PM 2	ER,extracellular,golgi 5 plastid 3 cyto 3 perox 3	endoplasmic reticulum:21515817;plastid:21515817;plastid:12177483	plastid
396	AT5G16010.1	Q9LFS3	| Symbol: None | 3-oxo-5-alpha-steroid 4-dehydrogenase family protein / steroid 5-alpha-reductase f	17.3.1.1.1 hormone metabolism.brassinosteroid.synthesis-degradation.BRs.DET2	metabolism lipid	3-oxo-5-alpha-steroid 4-dehydrogenase (steroid 5-alpha-reductase) family protein /	ENV	ENV-OTH	2	Mix	4.93871	96.5584	0	3.44162	TSC	-	-	-	-	plastid 4	plastid 4 PM 4 ER 3 ExtraC 3 golgi 3	-	plasma membrane
397	AT4G13550.1	F4JT30	| Symbols: | triglyceride lipases;triglyceride lipases | chr4:7871251-7876160 REVERSE LENGTH=715	11.9.2.1 lipid metabolism.lipid degradation.lipases.triacylglycerol lipase	metabolism lipid / heat stress	Hil1 Heat-stress triacylglycerol lipase 1 /	nd	ENV-OTH	6	Mix	2.02426	0	0	0	TSC	-	-	-	-	plastid 2	cyto 6 mito 4 plastid 2 nucleus 2	plastid:29967047	plastid
398	AT3G19720.1	Q84N64	| Symbols: ARC5, DRP5B | P-loop containing nucleoside triphosphate hydrolases superfamily protein | chr3:6850591-6855389 REVERSE LENGTH=777	26.17 misc.dynamin	plastid division	ARC5 (DRP5B) Dynamin-like protein ARC5, GTPase component of both plastid and peroxisme division machinery /	ENV	ENV	14	Env only	21.8821	0	0	0	TSC	S	-	-	-	PM 1	cyto 6 nucleus 3 mito 2	plastid:12642673	plastid
399	AT5G51020.1	Q9FI46	| Symbols: CRL | crumpled leaf | chr5:20745560-20747165 REVERSE LENGTH=269	29.5.11 protein.degradation.ubiquitin	plastid division	CRL plant and cyanobacterial conserved CRUMPLED LEAF protein /	ENV	ENV	2	Env only	4.94943	100	0	0	-	C	-	-	Ps OEM	plastid 1	nucleus 7 plastid 3 cyto 3	plastid:15086805;mitochondrion:21515817;plastid:22014227;	nucleus
400	AT3G57090.1	Q9M1J1	| Symbols: BIGYIN, FIS1A | Tetratricopeptide repeat (TPR)-like superfamily protein | chr3:21128627-21129981 FORWARD LENGTH=170	29.2.2 protein.synthesis.ribosome biogenesis 31.2 cell.division	plastid division ?	FIS1A (BIGYIN) Mitochondrial fission 1 protein A, Tetratricopeptide repeat (TPR)-like superfamily protein /	ENV	ENV	8	Mix	27.7625	100	0	0	TSC	-	-	-	-	plastid 2	cyto 6 nucleus 3 mito 2	plastid:16545471;mitochondrion:16545471;peroxisome:16545471;	mitochondrion,plastid,peroxisome
401	AT2G16070.2	Q9XII1	| Symbols: PDV2 | plastid division2 | chr2:6984072-6985356 REVERSE LENGTH=307	17.6.1 hormone metabolism.gibberelin.synthesis-degradation 29.4 protein.postranslational modification	plastid division	PDV2 component of the plastid division machinery /	ENV	ENV	7	Env only	24.784	100	0	0	TSC	M	-	-	Ps OEM	plastid 1	cyto 5 mito 5 nucleus 2	-	cytosol
402	AT4G27990.1	Q9SUE0	| Symbols: YLMG1-2, ATYLMG1-2 | YGGT family protein | chr4:13923991-13924647 REVERSE LENGTH=218	33.99 development.unspecified	plastid division ?	YLMG1-2 (HP24, YGGT-B, Ycf19-like) YlmG homolog protein 1-2, chloroplast / YGGT family protein, conserved plant and cyanobacterial protein (chloroplast encoded in algae), similarity to ssr2142 protein [Synechocystis sp] /	ENV	ENV	1	Env only	8.83453	96.6415	3.35854	0	TSC	C	Y	83	Ps OEM	plastid 3 PM 1	plastid 11 mito 5 PM 2	plastid:19224954	plastid
403	AT3G07430.1	Q9SRS3	| Symbol: EMB1990 | YGGT family protein, contains Pfam profile PF02325: YGGT family (unknown functi	33.99 development.unspecified	plastid division ?	YLMG1-1 (HP24-like, YGGT-C, Ycf19-like) YlmG homolog protein 1-1, chloroplast / YGGT family protein, conserved plant and cyanobacterial protein, similar to Ycf19 protein [Synechocystis sp] /	ENV	ENV	1	Env only	11.9923	100	0	0	TSC	C	Y	16	-	plastid 3 PM 1	plastid 11 mito 3 PM 2	plastid:19224954	plastid
404	AT3G25690.1	Q9LI74	| Symbols: CHUP1 | Hydroxyproline-rich glycoprotein family protein | chr3:9354061-9357757 FORWARD LENGTH=1004	29.5.1 protein.degradation.subtilases 31.1 cell.organisation	plastid positioning	CHUP1 Chloroplast Unusual Positioning 1, actin binding protein essential for chloroplast anchorage to the plasma membrane and chloroplast movement /	ENV	ENV-OTH	13	Mix	3.62207	100	0	0	TSC	S	-	-	-	plastid 2	ER,extraC,golgi 5 mito 4 nucleus 4	plastid:21515817;plastid:18715957;plastid:14615600	plastid
405	AT2G28900.1	Q9ZV24	| Symbols: OEP16, ATOEP16-L, ATOEP16-1, OEP16-1 | outer plastid envelope protein 16-1 | chr2:12414423-12415459 REVERSE LENGTH=148	29.3.2 protein.targeting.mitochondria	protein targeting / aa channel	OEP16-1 (HP15) mitochondrial import inner membrane translocase subunit Tim17/Tim22/Tim23 family protein /	ENV	ENV	9	Mix	5.63197	90.499	0	9.501	TSC	-	-	-	Ps mixEM	plastid 5	plastid 6 mito 2 cyto 2	plastid:17098851	plastid
406	AT5G55510.1	Q6NKU9	| Symbols: | Mitochondrial import inner membrane translocase subunit Tim17/Tim22/Tim23 family protein | chr5:22486525-22487916 REVERSE LENGTH=214	29.3.2 protein.targeting.mitochondria	protein targeting / aa channel	OEP16-like (HP22) mitochondrial import inner membrane translocase subunit Tim17/Tim22/Tim23 family protein /	ENV	ENV	3	Env only	7.95711	100	0	0	-	-	-	-	-	plastid 2	nucleus 4 plastid 2 mito 2	plastid:17098851	plastid
407	AT3G49560.1	Q9SCK3	| Symbols: | Mitochondrial import inner membrane translocase subunit Tim17/Tim22/Tim23 family protein | chr3:18370644-18371821 FORWARD LENGTH=261	29.3.2 protein.targeting.mitochondria	protein targeting / aa channel	OEP16-like (HP30) mitochondrial import inner membrane translocase subunit Tim17/Tim22/Tim23 family protein, dual targeted ? /	ENV	ENV	12	Mix	31.8051	100	0	0	TSC	-	-	-	-	plastid 5	cyto 6 mito 4 nucleus 2	plastid:17098851	plastid
408	AT5G24650.1	Q9FLT9	| Symbols: | Mitochondrial import inner membrane translocase subunit Tim17/Tim22/Tim23 family protein | chr5:8437123-8438859 FORWARD LENGTH=259	29.3.2 protein.targeting.mitochondria	protein targeting / aa channel	OEP16-like (HP30-2) mitochondrial import inner membrane translocase subunit Tim17/Tim22/Tim23 family protein, dual targeted /	ENV	ENV	10	Mix	37.7909	100	0	0	TSC	-	-	-	Ps IEM	plastid 5 PM 2 vacuole 2	cyto 5 mito 3 nucleus 2	mitochondrion:17098851	plastid
409	AT4G26670.1	Q94EH2	| Symbol: None | mitochondrial import inner membrane translocase subunit Tim17/Tim22/Tim23 family p	29.3.2 protein.targeting.mitochondria	protein targeting / aa channel	OEP16-like (HP20) mitochondrial import inner membrane translocase subunit Tim17/Tim22/Tim23 family protein /	ENV	ENV	3	Env only	18.8345	100	0	0	TSC	-	-	-	-	plastid 2	cyto 4 mito 3 nucleus 3	unclear:17098851	plastid
410	AT1G02280.1	O23680	| Symbols: TOC33, ATTOC33, PPI1 | translocon at the outer envelope membrane of chloroplasts 33 | chr1:448665-450246 REVERSE LENGTH=297	29.3.3 protein.targeting.chloroplast 30.5 signalling.G-proteins	protein targeting Toc	Toc33 (PPI1, HP32b) GTP-binding protein, chloroplast outer envelope translocon subunit (EC 3.6.5.-) /	ENV	ENV	17	Mix	16.498	91.8183	0	8.18168	TSC	-	-	-	-	plastid 3 PM 1	mito 4 cyto 4 plastid 2	-	plastid
411	AT5G05000.1	Q38906	| Symbols: TOC34, ATTOC34, OEP34 | translocon at the outer envelope membrane of chloroplasts 34 | chr5:1474262-1475772 REVERSE LENGTH=313	29.3.3 protein.targeting.chloroplast 30.5 signalling.G-proteins	protein targeting Toc	Toc34 (OEP34) GTP-binding protein, chloroplast outer envelope translocon subunit (EC 3.6.5.-) /	ENV	ENV	12	Mix	22.6785	98.5628	0	1.43716	TSC	-	-	-	Ps mixEM	plastid 6	mito 6 cyto 5 plastid 3	-	plastid
412	AT3G17970.1	Q9LVH5	| Symbols: atToc64-III, TOC64-III | translocon at the outer membrane of chloroplasts 64-III | chr3:6148030-6151794 FORWARD LENGTH=589	29.3.3 protein.targeting.chloroplast 29.4 protein.postranslational modification	protein targeting Toc	Toc64-III (HP64b) chloroplast outer envelope translocon subunit /	ENV	ENV	19	Mix	14.5499	100	0	0	TSC	S	-	-	Ps OEM	plastid 3 PM 2	ER,extraC,golgi 8 mito 3 ER 2 nucleus 2	plastid:21515817;plastid:14741350;mitochondrion:12954611;	plastid
413	AT3G46740.1	Q9STE8	| Symbols: TOC75-III, MAR1 | translocon at the outer envelope membrane of chloroplasts 75-III | chr3:17216104-17219296 REVERSE LENGTH=818	29.3.3 protein.targeting.chloroplast	protein targeting Toc	Toc75-III (OEP75-3, MAR1) chloroplast outer envelope import-associated channel, chloroplast precursor /	ENV	ENV	36	Mix	9.53699	96.2137	0	3.78629	TSC	C	Y	79	Ps mixEM	plastid 7 PM 2	plastid 14 mito 2	-	plastid
414	AT5G19620.1	Q9C5J8	| Symbols: EMB213, OEP80, ATOEP80, TOC75 | outer envelope protein of 80 kDa | chr5:6623323-6627641 FORWARD LENGTH=732	29.3.3 protein.targeting.chloroplast	protein targeting Toc	Toc75-V (OEP85, OEP80, IAP75, EMB213) chloroplast outer envelope import-associated channel, chloroplast precursor /	ENV	ENV	28	Mix	16.836	100	0	0	TSC	C	Y	93	Ms E	plastid 3 PM 2	plastid 9 nucleus 2	-	plastid
415	AT5G20300.1	Q6S5G3	| Symbols: | Avirulence induced gene (AIG1) family protein | chr5:6853544-6856332 REVERSE LENGTH=793	29.3.3 protein.targeting.chloroplast	protein targeting Toc	Toc90 (AIG1) Translocase of chloroplast 90, chloroplast, plastid GFP /	nd	ENV	5	Env only	8.96783	0	0	0	-	-	-	-	-	nd	cyto 4 mito 3 nucleus 3 plastid 2	plastid:15284497	cytosol
416	AT3G16620.1	Q9LUS2	| Symbols: ATTOC120, TOC120 | translocon outer complex protein 120 | chr3:5658469-5661738 REVERSE LENGTH=1089	29.3.3 protein.targeting.chloroplast	protein targeting Toc	Toc120 chloroplast outer envelope import-associated channel, chloroplast precursor /	nd	ENV	1	Env only	5.22574	0	0	0	-	-	-	-	Ps OEM	nd	nucleus 5 cyto 3 mito 2	-	cytosol
417	AT2G16640.1	Q9SLF3	| Symbols: ATTOC132, TOC132 | multimeric translocon complex in the outer envelope membrane 132 | chr2:7211489-7215109 REVERSE LENGTH=1206	29.3.3 protein.targeting.chloroplast	protein targeting Toc /arsenate resistance	Toc132 (Toc159-like, OEP86, AIC1) chloroplast outer envelope protein import component /	ENV	ENV	10	Env only	38.4035	100	0	0	-	-	-	-	Ps OEM	PM 2 plastid 1	nucleus 7 cyto 3 mito 2	-	nucleus
418	AT4G02510.1	O81283	| Symbols: TOC159, TOC86, PPI2, TOC160, ATTOC159 | translocon at the outer envelope membrane of chloroplasts 159 | chr4:1104766-1109360 FORWARD LENGTH=1503	29.3.3 protein.targeting.chloroplast	protein targeting Toc	Toc159 (PPI2, TOC86, TOC160, OEP86) chloroplast outer envelope protein import component /	ENV	ENV	43	Mix	11.4709	98.7463	0	1.25369	TSC	-	-	-	Ps mixEM	plastid 6 PM 2	nucleus 7 plastid 4 mito 2 cyto 2	plastid:12853455;cytosol:12853455;	plastid
419	AT1G63900.1	Q8L7N4	| Symbols: DAL1 | E3 Ubiquitin ligase family protein | chr1:23717056-23719086 FORWARD LENGTH=343	29.5.11.4.2 protein.degradation.ubiquitin.E3.RING	protein targeting regulation	SP1 (DAL1) E3 ubiquitin-protein ligase, TOC binding, OEM /	nd	ENV	5	Env only	7.97855	0	0	0	-	S	-	-	-	nd	ER 7 golgi 7 ExtraC 6 cyto 3 plastid 2	plastid:23118188	plasma membrane
421	AT3G06510.1	Q93Y07	| Symbols: SFR2, ATSFR2 | Glycosyl hydrolase superfamily protein | chr3:2016450-2019533 FORWARD LENGTH=622	26.3 misc.gluco-, galacto- and mannosidases	stress freezing	SFR2 (GH1, HP70) glycosyl hydrolase family 1 protein, similar to beta-galactosidase /	ENV	ENV	29	Mix	7.64737	100	0	0	TSC	S	-	-	Ps OEM	plastid 5 PM 1	golgi 6 ER 5 ExtraC 5 plastid 3 mito 2 cyto 2	plastid:18466306	vacuole
422	AT2G01320.1	Q9ZU35	| Symbols: | ABC-2 type transporter family protein | chr2:154669-158063 REVERSE LENGTH=725	34.16 transport.ABC transporters and multidrug resistance systems	transporter ABC	ABC (WBC7) White-brown complex homolog protein 7 /	ENV	ENV	13	Env only	39.6323	100	0	0	TSC	-	-	-	Ps OEM	plastid 2 PM 1	plastid 2 mito 2 cyto 2 nucleus 2 ER ExtraC 2 golgi 2	-	plasma membrane
423	AT1G76405.2	Q9FPG2	| Symbols: | unknown protein; FUNCTIONS IN: molecular_function unknown; INVOLVED IN: biological_process unknown; LOCATED IN: chloroplast envelope; EXPRESSED IN: 21 plant structures; EXPRESSED DURING: 13 growth stages; BEST Arabidopsis thaliana prot	35.2 not assigned.unknown	transporter ion channel	OEP21-1 ATP-regulated anion-selective solute channel /	ENV	ENV	9	Env only	31.7085	100	0	0	TSC	-	-	-	Ms E	nd	mito 4 nucleus 4 cyto 3	-	cytosol
424	AT1G20816.1	Q6ID99	| Symbols: | unknown protein; BEST Arabidopsis thaliana protein match is: unknown protein (TAIR:AT1G76405.2); Has 52 Blast hits to 52 proteins in 19 species: Archae - 0; Bacteria - 0; Metazoa - 0; Fungi - 0; Plants - 50; Viruses - 0; Other Eukaryot	35.2 not assigned.unknown	transporter ion channel	OEP21-like ATP-regulated anion-selective solute channel /	ENV	ENV	6	Env only	15.0004	100	0	0	TSC	-	-	-	Ps mixEM	plastid 1	mito 7 cyto 4 plastid 2	-	mitochondrion
425	AT2G17695.1	Q8GXB1	| Symbols: | FUNCTIONS IN: molecular_function unknown; INVOLVED IN: biological_process unknown; LOCATED IN: chloroplast; CONTAINS InterPro DOMAIN/s: Domain of unknown function DUF1990 (InterPro:IPR018960); Has 259 Blast hits to 259 proteins in 120	35.2 not assigned.unknown	transporter ion channel	OEP23 Ion channel of the outer envelope membrane /	ENV	ENV	7	Env only	17.8774	100	0	0	TSC	M	-	-	-	plastid 2	mito 7 plastid 4 cyto 3 nucleus 2	-	plastid
426	AT1G45170.1	Q1H5C9	| Symbols: | unknown protein; BEST Arabidopsis thaliana protein match is: unknown protein (TAIR:AT5G42960.1); Has 62 Blast hits to 62 proteins in 18 species: Archae - 0; Bacteria - 0; Metazoa - 0; Fungi - 0; Plants - 62; Viruses - 0; Other Eukaryot	30.3 signalling.calcium	transporter ion channel	OEP24A Outer envelope pore protein 24A, chloroplast /	nd	ENV-OTH	2	Mix	1.98928	0	0	0	-	-	Y	31	Ps mixEM	nd	mito 5 plastid 3 cytosol 2	-	mitochondrion
427	AT3G52230.1	Q9SUY2	| Symbols: | unknown protein; FUNCTIONS IN: molecular_function unknown; INVOLVED IN: biological_process unknown; LOCATED IN: chloroplast outer membrane, chloroplast thylakoid membrane, chloroplast, chloroplast envelope; EXPRESSED IN: 24 plant struc	13.1.6.1.7 amino acid metabolism.synthesis.aromatic aa.chorismate.chorismate synthase	transporter ion channel	OEP24 (OMP24, E24) chloroplast outer envelope high-conductance solute channel /	ENV	ENV-OTH	5	Mix	4.09636	93.7761	0	6.22388	TSC	-	-	-	Ps OEM	plastid 6 mito 1	nucleus 6 cyto 4 mito 2	-	plastid
428	AT5G42960.1	Q8H0Y1	| Symbols: | unknown protein; FUNCTIONS IN: molecular_function unknown; INVOLVED IN: biological_process unknown; LOCATED IN: mitochondrion, chloroplast, plastid, chloroplast envelope; EXPRESSED IN: 24 plant structures; EXPRESSED DURING: 13 growth s	10.1.2 cell wall.precursor synthesis.UGE 27.2 RNA.transcription 29.2.2 protein.synthesis.ribosome biogenesis 30.3 signalling.calcium	transporter ion channel	OEP24-II chloroplast outer envelope high-conductance solute channel /	ENV	ENV	10	Mix	11.4573	100	0	0	TSC	-	-	-	-	plastid 4 PM 1	ExtraC 4 cyto 3 ER 2 golgi 2 mito 2	-	extracellular
429	AT2G43950.1	O80565	| Symbols: OEP37, ATOEP37 | chloroplast outer envelope protein 37 | chr2:18200553-18202644 REVERSE LENGTH=343	35.2 not assigned.unknown	transporter ion channel	OEP37 (HP44) chloroplast outer envelope ion channel /	ENV	ENV	14	Mix	64.9054	95.6181	0	4.38185	TSC	C	Y	73	Ps mixEM	plastid 2 PM 1 vacuole 1	plastid 10 nucleus 4	-	plastid
430	AT2G44640.1	O80503	| Symbols: | FUNCTIONS IN: molecular_function unknown; INVOLVED IN: biological_process unknown; LOCATED IN: mitochondrion, chloroplast, plasma membrane, plastid, chloroplast envelope; EXPRESSED IN: 23 plant structures; EXPRESSED DURING: 13 growth s	10.1.5 cell wall.precursor synthesis.UXS 27.3.1 RNA.regulation of transcription.ABI3/VP1-related B3-domain-containing transcription factor family	transporter lipid ER to chloro ?	LPTD1 (TGD4, LPTD, HP50, PDE320-like) conserved plant protein, no similarity to characterized protein /	ENV	ENV	27	Mix	9.42878	90.7129	0	9.28706	TSC	C	-	-	Ps mixEM	plastid 5 PM1 mito 1 vacuole 1	cyto 5 plastid 3 nucleus 3	-	cytosol
431	AT3G06960.1	Q9M903	| Symbols: PDE320, TGD4 | pigment defective 320 | chr3:2194379-2196504 REVERSE LENGTH=479	10.1.5 cell wall.precursor synthesis.UXS 27.3.1 RNA.regulation of transcription.ABI3/VP1-related B3-domain-containing transcription factor 35.20 not assigned.no ontology assigned	transporter lipid ER to chloro ?	TGD4-like (HP50-like, PDE320-like) conserved plant protein, pigment defective 320 protein /	ENV	ENV	12	Mix	6.6597	100	0	0	TSC	-	-	-	-	plastid 2	cyto 6 nucleus 3 mito 2	-	cytosol
432	AT3G63160.1	Q9M1X3	| Symbols: | FUNCTIONS IN: molecular_function unknown; INVOLVED IN: biological_process unknown; LOCATED IN: chloroplast outer membrane, thylakoid, chloroplast thylakoid membrane, chloroplast, chloroplast envelope; EXPRESSED IN: 21 plant structures;	35.2 not assigned.unknown	unknown	OEP6 (E10, E6) chloroplast outer envelope membrane protein, no similarity to characterized protein /	ENV	ENV-OTH	4	Mix	3.94695	87.5722	0	12.4278	TSC	-	-	-	-	plastid 9 PM 1	cyto 3 ER,extraC,golgi 2 plastid 2 mito 2 nucleus 2	-	plasma membrane
433	AT2G34585.1	Q8S8R9	| Symbol: None | expressed protein | chr2:14575126-14575716 REVERSE | Aliases: None	35.2 not assigned.unknown	unknown	OM14 (OEP7) conserved protein, similar to Outer envelope membrane protein [Pisum sativum], no similarity to characterized protein /	ENV	ENV-OTH	1	Mix	0.989277	100	0	0	-	S	-	-	-	PM 3 vacuole 2 plastid 1	ExtraC 9 ER 8 golgi 7 nucleus 2	-	extracellular
434	AT5G64816.1	Q8L8Q8	| Symbol: None | expressed protein | chr5:25930254-25931229 FORWARD | Aliases: None	9.7 mitochondrial electron transport / ATP synthesis.cytochrome c oxidase 29.5.11.4.3.2 protein.degradation.ubiquitin.E3.SCF.FBOX 35.20 not assigned.no ontology assigned	unknown	conserved plant protein, no similarity to characterized protein /	ENV	ENV	4	Mix	8.16278	100	0	0	TSC	C	Y	98	Ps OEM	plastid 1	ExtraC 6 ER 5 plastid 4 golgi 4 nucleus 2	-	extracellular
435	AT3G03870.2	Q9SRW4	| Symbols: | unknown protein; BEST Arabidopsis thaliana protein match is: unknown protein (TAIR:AT5G18130.1); Has 47 Blast hits to 47 proteins in 13 species: Archae - 0; Bacteria - 0; Metazoa - 2; Fungi - 0; Plants - 45; Viruses - 0; Other Eukaryot	35.2 not assigned.unknown	unknown	uncharacterized transmembrane protein /	nd	ENV	2	Env only	3.97855	0	0	0	-	-	-	-	Ps OEM	nd	nucleus 5 cyto 4 mito 2	-	cytosol
						Envelope Candidates
436	AT1G11660.1	Q9SAB1	| Symbols: | heat shock protein 70 (Hsp 70) family protein | chr1:3921056-3924347 FORWARD LENGTH=763	20.2.1 stress.abiotic.heat	chaperone and protease	HSP70-16 Heat shock 70 kDa protein 16 /	nd	ENV?	4	Env only	4.98928	0	0	0	-	-	-	-	-	PM 1 cytoskeleton 1	nucleus 5 cyto 3 mito 2	-	cytosol
437	AT3G28220.1	Q9LHA6	| Symbol: None | meprin and TRAF homology domain-containing protein / MATH domain-containing protei	35.1 not assigned.no ontology	chaperone and protease ?	meprin and TRAF (MATH) homology domain-containing protein /	ENV	ENV?	11	Mix	1.05241	100	0	0	TSC	-	-	-	-	plastid 2 vacuole 1	cyto 3 nucleus 3 mito 2	-	extracellular,plasma membrane
438	AT2G36810.1	F4IP13	| Symbols: | ARM repeat superfamily protein | chr2:15425739-15439462 REVERSE LENGTH=1716	17.5.1.2 hormone metabolism.ethylene.synthesis-degradation.1-aminocyclopropane-1-carboxylate oxidase	gravitopism amyloplasts	SGR6 Protein SHOOT GRAVITROPISM 6 /	nd	ENV?	2	Env only	2.98928	0	0	0	-	C	-	-	-	vacuole 1 PM 1 golgi 1	plastid 5 nucleus 4 cyto 2	vacuole: 24486761	nucleus
439	AT1G52030.1	Q9SAV1	| Symbols: MBP2, MBP1.2, F-ATMBP | myrosinase-binding protein 2 | chr1:19346090-19348282 REVERSE LENGTH=642	16.5.1.3.1 secondary metabolism.sulfur-containing.glucosinolates.degradation.myrosinase 17.7.3 hormone metabolism.jasmonate.induced-regulated-responsive-activated 26.16 misc.myrosinases-lectin-jacalin	lectin	MBP2 (MBP1.2, F-ATMBP) myrosinase-binding protein 2 /	nd	ENV?	1	Env only	2.27617	0	0	0	-	-	-	-	-	nd	cyto 6 nucleus 3 mito 2	-	cytosol
440	AT2G39310.1	O80950	| Symbols: JAL22 | jacalin-related lectin 22 | chr2:16414262-16416323 REVERSE LENGTH=458	16.5.1.3.1 secondary metabolism.sulfur-containing.glucosinolates.degradation.myrosinase 17.7.3 hormone metabolism.jasmonate.induced-regulated-responsive-activated 26.16 misc.myrosinases-lectin-jacalin	lectin	JAL22 jacalin-related lectin 22, Myrosinase-binding protein-like /	nd	ENV?	1	Env only	2.12778	0	0	0	-	-	-	-	-	PM 1	cyto 7 mito 3 nucleus 2	-	cytosol
441	AT2G39330.1	O80948	| Symbols: JAL23 | jacalin-related lectin 23 | chr2:16419787-16421573 REVERSE LENGTH=459	16.5.1.3.1 secondary metabolism.sulfur-containing.glucosinolates.degradation.myrosinase 17.7.3 hormone metabolism.jasmonate.induced-regulated-responsive-activated 26.16 misc.myrosinases-lectin-jacalin	lectin	JAL23 jacalin-related lectin 23 /	nd	ENV?	5	Env only	7.78644	0	0	0	-	-	-	-	-	vacuole 1	cyto 7 mito 3	-	cytosol
442	AT1G16540.1	Q9C5X8	| Symbols: SIR3, LOS5, ABA3, ATABA3, ACI2 | molybdenum cofactor sulfurase (LOS5) (ABA3) | chr1:5659465-5665201 FORWARD LENGTH=819	17.1.1 hormone metabolism.abscisic acid.synthesis-degradation 30.3 signalling.calcium	metabolism hormone ABA	ABA3 (SIR3, LOS5, ATABA3, ACI2) molybdenum cofactor sulfurase (LOS5) (ABA3) /	nd	ENV?	1	Mix	1.02383	0	0	0	-	-	-	-	-	nd	nucleus 4 cyto 3 perox 2	-	cytosol
443	AT3G51420.1	Q9SD07	| Symbols: SSL4, ATSSL4 | strictosidine synthase-like 4 | chr3:19084082-19085451 FORWARD LENGTH=370	16.4.1 secondary metabolism.N misc.alkaloid-like	metabolism alkaloids strictosine	SSL4 (ATSSL4) strictosidine synthase-like 4 /	nd	ENV?	6	Mix	1.18254	0	0	0	-	S	-	-	-	nd	ExtraC 9 golgi 9 ER 8 vacuole 2	-	vacuole
444	AT3G14210.1	Q9LJG3	| Symbols: ESM1 | epithiospecifier modifier 1 | chr3:4729886-4731562 FORWARD LENGTH=392	16.5.1.3.1 secondary metabolism.sulfur-containing.glucosinolates.degradation.myrosinase 26.16 misc.myrosinases-lectin-jacalin	metabolism lipid lipase ?	ESM1 GDSL esterase/lipase epithiospecifier modifier 1 /	nd	ENV?	6	Mix	1.67903	0	0	0	TSC	S	-	-	-	plastid 4 PM 3 perox 1	ExtraC 12 golgi 9 ER 8	-	extracellular
445	AT5G10050.1	Q147P9	| Symbols: | NAD(P)-binding Rossmann-fold superfamily protein | chr5:3144254-3145643 FORWARD LENGTH=279	26.22 misc.short chain dehydrogenase/reductase (SDR)	oxidoreductase	SDR-like NAD(P)-binding Rossmann-fold superfamily protein /	nd	ENV?	2	Env only	3	0	0	0	TSC	-	-	-	-	plastid 1	cyto 4 mito 3	-	cytosol
446	AT1G17720.1	Q39247	| Symbols: ATB BETA | Protein phosphatase 2A, regulatory subunit PR55 | chr1:6093949-6098065 REVERSE LENGTH=501	29.4 protein.postranslational modification	phosphatase	PP2AB2 Serine/threonine protein phosphatase 2A 55 kDa regulatory subunit B beta isoform	nd	ENV?	2	Env only	3.97855	0	0	0	-	-	-	-	-	cyto 1	nucleus 6 cyto 3 mito 2	-	nucleus
447	AT4G16580.1	Q9SUK9	| Symbols: | Protein phosphatase 2C family protein | chr4:9341152-9342555 REVERSE LENGTH=467	26.13 misc.acid and other phosphatases	phosphatase	P2C55 Probable protein phosphatase 2C 55 /	nd	ENV?	3	Env only	4.98928	0	0	0	-	M	-	-	-	nd	mito 6 plastid 4 nucleus 2	-	mitochondrion
448	AT1G64900.1	Q42602	| Symbols: CYP89A2, CYP89 | cytochrome P450, family 89, subfamily A, polypeptide 2 | chr1:24113283-24114803 FORWARD LENGTH=506	26.10 misc.cytochrome P450	redox ?	CYP89A2 cytochrome P450, family 89, subfamily A, polypeptide 2 /	nd	ENV?	1	Mix	1.02159	0	0	0	-	M	-	-	-	nd	ER 6 ExtraC 5 mito 4 golgi 4	-	endoplasmic reticulum
449	AT5G63030.1	Q8L8T2	| Symbols: | Thioredoxin superfamily protein | chr5:25286352-25287517 FORWARD LENGTH=125	21.4 redox.glutaredoxins	redox ?	GRXC1 Glutaredoxin-C1 /	nd	ENV?	2	Env only	3	0	0	0	-	-	-	-	-	PM 1	cyto 4 nucleus 3 plastid 2	-	cytosol
450	AT1G35720.1	Q9SYT0	| Symbols: ANNAT1, OXY5, ATOXY5 | annexin 1 | chr1:13225304-13226939 FORWARD LENGTH=317	20.2.1 stress.abiotic.heat 26.7 misc.oxidases - copper, flavone etc 27.3.39 RNA.regulation of transcription.AtSR transcription factor family 31.1 cell.organisation 34.3 transport.amino acids	signalling Ca ?	ANNAT1 (OXY5, ATOXY5) annexin 1 /	STR	ENV?	16	Mix	0.211843	0	100	0	-	-	-	-	-	plastid 6 PM 6 vacuole 2 perox 2 cyto 2 nucleus 1	cyto 6 mito 2 nucleus 2	-	cytosol
451	AT1G64850.1	Q9XIR0	| Symbol: None | calcium-binding EF hand family protein, contains INTERPRO:IPR002048 calcium-bindin	30.3 signalling.calcium	signalling calcium ? / EF-HAND 2	calcium-binding EF hand family protein /	ENV	ENV?	2	Env only	2.98928	100	0	0	-	-	-	-	-	plastid 1 perox 1	mito 5 cyto 4 plastid 3	-	cytosol
452	AT5G53540.1	Q9FJC9	| Symbols: | P-loop containing nucleoside triphosphate hydrolases superfamily protein | chr5:21749561-21751099 REVERSE LENGTH=403	21.2.1 redox.ascorbate and glutathione.ascorbate 27.3.99 RNA.regulation of transcription.unclassified 29.5.9 protein.degradation.AAA type 29.5.11.20 protein.degradation.ubiquitin.proteasom	signalling ROS	APP1 P-loop containing nucleoside triphosphate hydrolase, mitochondria ? /	nd	ENV?	1	Env only	5.46783	0	0	0	-	S	-	-	-	nd	ER 6 ExtraC 5 golgi 5 plastid 3 mito 3 nucleus 2	-	cytosol, nucleus
453	AT5G64970.1	Q9LV81	| Symbols: | Mitochondrial substrate carrier family protein | chr5:25958806-25960443 REVERSE LENGTH=428	11.1.13 lipid metabolism.FA synthesis and FA elongation.acyl-CoA binding protein 29.5.11.4.2 protein.degradation.ubiquitin.E3.RING 34.9 transport.metabolite transporters at the mitochondrial membrane	transporter ATP ?	BTL3 Probable mitochondrial adenine nucleotide transporter /	nd	ENV?	2	Env only	2.97855	0	0	0	-	-	-	-	-	nd	mito 4 cyto 3 plastid 2	-	cytosol
454	AT3G20240.1	Q9LJX5	| Symbols: | Mitochondrial substrate carrier family protein | chr3:7057192-7058716 FORWARD LENGTH=348	34.9 transport.metabolite transporters at the mitochondrial membrane	transporter ATP ?	BRTL1 Probable mitochondrial adenine nucleotide transporter BTL1 /	nd	ENV?	2	Env only	3.97855	0	0	0	-	-	-	-	-	nd	mito 4 cyto 3 plastid 2	-	peroxisome
455	AT5G64500.1	Q9FLG8	| Symbols: | Major facilitator superfamily protein | chr5:25780511-25783474 FORWARD LENGTH=484	17.2.2 hormone metabolism.auxin.signal transduction 26.2 misc.UDP glucosyl and glucoronyl transferases 29.5 protein.degradation 31.1 cell.organisation 34.2 transport.sugars	transporter lipid ?	SPNS2 Probable sphingolipid transporter spinster homolog 2 /	nd	ENV?	1	Env only	2.97855	0	0	0	-	-	-	-	-	vacuole 1	PM 4 ExtraC 3 cyto 2 nucleus 2 ER 2	-	plasma membrane
456	AT1G13820.1	Q6NL07	| Symbols: | alpha/beta-Hydrolases superfamily protein | chr1:4735622-4737617 FORWARD LENGTH=339	35.1 not assigned.no ontology	unknown	Alpha/beta-Hydrolases superfamily protein /	nd	ENV?	2	Env only	3.98928	0	0	0	-	-	-	-	-	nd	mito 5 plastid 2 cyto 2 perox 2	-	peroxisome
457	AT5G40050.1	Q9LUK1	| Symbols: | F-box/FBD-like domains containing protein | chr5:16032083-16033551 REVERSE LENGTH=415	20.2.4 stress.abiotic.touch/wounding 27.3.67 RNA.regulation of transcription.putative transcription regulator 29.5.11.4.3.2 protein.degradation.ubiquitin.E3.SCF.FBOX	unknown	F-box/FBD-like and leucine-rich repeat (LRR) domains containing protein /	nd	ENV?	1	Mix	2.03045	0	0	0	-	C	-	-	-	nd	nucleus 5 plastid 4 cyto 3	-	nucleus
458	AT2G06010.1	Q8VY85	| Symbols: ORG4 | OBP3-responsive gene 4 | chr2:2336841-2338391 FORWARD LENGTH=188	35.2 not assigned.unknown	unknown	ORG4 OBP3-responsive gene 4 /	nd	ENV?	3	Env only	5.92799	0	0	0	-	-	-	-	-	nd	cyto 4 mito 3 nucleus 3	-	cytosol
459	AT3G01660.1	Q9SS89	| Symbols: | S-adenosyl-L-methionine-dependent methyltransferases superfamily protein | chr3:245532-246432 FORWARD LENGTH=273	35.1 not assigned.no ontology	unknown	S-adenosyl-L-methionine-dependent methyltransferases superfamily protein /	nd	ENV?	1	Env only	2.98928	0	0	0	TSC	M	-	-	-	nd	mito 9 cyto 3 plastid 2	-	mito
460	AT4G28000.1	F4JKF8	| Symbols: | P-loop containing nucleoside triphosphate hydrolases superfamily protein | chr4:13925456-13929280 FORWARD LENGTH=830	27.5.2.1 RNA.silencing.RISC formation.RNA helicase 29.5.9 protein.degradation.AAA type	unknown	P-loop containing nucleoside triphosphate hydrolases superfamily protein;	nd	ENV?	1	Env only	3	0	0	0	-	-	-	-	-	nd	ER 6 ExtraC 5 golgi 5 cyto 4 nucleus 4 mito 2	-	plasma membrane
461	AT2G29700.1	Q9ST43	| Symbols: ATPH1, PH1 | pleckstrin homologue 1 | chr2:12697571-12698008 FORWARD LENGTH=145	30.4 signalling.phosphinositides	unknown	PH1 pleckstrin homologue 1 /	nd	ENV?	1	Mix	1.00635	0	0	0	-	-	-	-	-	nd	cyto 5 nucleus 3 mito 2	-	cytosol
462	AT5G56850.1	Q9FJS8	| Symbols: | unknown protein; EXPRESSED IN: 21 plant structures; EXPRESSED DURING: 13 growth stages; Has 35333 Blast hits to 34131 proteins in 2444 species: Archae - 798; Bacteria - 22429; Metazoa - 974; Fungi - 991; Plants - 531; Viruses - 0; Othe	35.2 not assigned.unknown	unknown	uncharacterized protein /	nd	ENV?	2	Env only	4	0	0	0	-	C	-	-	-	nd	nucleus 6 plastid 4 cyto 3	-	nucleus
						ER-Golgi-vesicular trafficking
463	AT5G62390.1	Q9LVA0	| Symbols: ATBAG7, BAG7 | BCL-2-associated athanogene 7 | chr5:25052377-25054170 REVERSE LENGTH=446	30.3 signalling.calcium	chaperone and protease	BAG7 BAG family molecular chaperone regulator 7, BCL-2-associated athanogene 7 /	nd	OTH-ERGV?	4	Mix	0.200935	0	0	0	-	-	-	-	-	PM 6 ER 2 golgi 1 cyto 1 vacuole 1	nucleus 6 cyto 3 mito 2	-	endoplasmic reticulum
464	AT5G28540.1	Q9LKR3	| Symbols: BIP1 | heat shock protein 70 (Hsp 70) family protein | chr5:10540665-10543274 REVERSE LENGTH=669	10.3 cell wall.hemicellulose synthesis 20.2.1 stress.abiotic.heat 26.10 misc.cytochrome P450 29.6 protein.folding 34.99 transport.misc	chaperone and protease	BIP1 Luminal-binding protein 1 precursor of the HSP70 family /	ENV-STR	OTH-ERGV	1	Mix	0.520358	73.6673	26.3327	0	-	S	-	-	-	PM 3 plastid 2 cyto 2 golgi 1 vacuole 1 nucleus 1extraC 1	ER 13 ExtraC 7 golgi 7 cyto 2	endoplasmic reticulum:23624714;endoplasmic reticulum:18931141	endoplasmic reticulum
465	AT5G42020.1	Q39043	| Symbols: BIP, BIP2 | Heat shock protein 70 (Hsp 70) family protein | chr5:16807697-16810480 REVERSE LENGTH=668	10.3 cell wall.hemicellulose synthesis 20.2.1 stress.abiotic.heat 26.10 misc.cytochrome P450 29.6 protein.folding 34.99 transport.misc	chaperone and protease	MED37F Mediator of RNA polymerase II transcription subunit 37f /	nd	OTH-ERGV	1	Mix	1.13678	0	0	0	-	S	-	-	-	PM 5 nucleus 3 ER 1 mito 1 cyto 1 vacuole 1	ER 13 ExtraC 7 golgi 7 cyto 2	endoplasmic reticulum:11226186;endoplasmic reticulum:18931141	endoplasmic reticulum
466	AT5G61790.1	P29402	| Symbols: CNX1, ATCNX1 | calnexin 1 | chr5:24827394-24829642 REVERSE LENGTH=530	30.3 signalling.calcium	chaperone and protease	CALX1 (CNX1) Calnexin homolog 1 /	ENV	OTH-ERGV	8	Mix	1.00693	100	0	0	-	S	-	-	-	PM 5 plastid 2 ER 2 mito 2 vacuole 2	ER 13 ExtraC 8 golgi 8	endoplasmic reticulum:18931141	endoplasmic reticulum
467	AT1G08450.1	O04153	| Symbols: CRT3, PSL1, EBS2, AtCRT3 | calreticulin 3 | chr1:2668008-2671800 REVERSE LENGTH=424	30.3 signalling.calcium 34.3 transport.amino acids	chaperone and protease	CRT3, PSL1, EBS2, AtCRT3 | calreticulin 3 /	nd	OTH-ERGV	4	Mix	0.562803	0	0	0	-	S	-	-	-	PM 2 ER 2 ExtraC 1 nucleus 1	ER 12 ExtraC 9 golgi 8 nucleus 2	endoplasmic reticulum:18931141	endoplasmic reticulum
468	AT4G24190.1	Q9STX5	| Symbols: SHD, HSP90.7, AtHsp90.7, AtHsp90-7 | Chaperone protein htpG family protein | chr4:12551902-12555851 REVERSE LENGTH=823	10.5.2 cell wall.cell wall proteins.proline rich proteins 20.2.1 stress.abiotic.heat	chaperone and protease	HSP90.7 (SHD, AtHsp90.7, AtHsp90-7) Endoplasmin homolog, Chaperone protein htpG family protein /	nd	OTH-ERGV	14	Mix	0.331719	0	0	0	-	S	-	-	-	PM 4 plastid 2 ER 1 mito 1 vacuole 1 nucleus 1	ER 13 ExtraC 7 golgi 7 mito 2	endoplasmic reticulum:18931141	endoplasmic reticulum
469	AT3G44330.1	Q9M292	| Symbols: | INVOLVED IN: protein processing; LOCATED IN: mitochondrion, endoplasmic reticulum, plasma membrane, vacuole; EXPRESSED IN: 25 plant structures; EXPRESSED DURING: 13 growth stages; CONTAINS InterPro DOMAIN/s: Nicalin (InterPro:IPR016574	35.2 not assigned.unknown	chaperone and protease	Nicalin, incolved in protein processing /	nd	OTH-ERGV?	4	Mix	0.432719	0	0	0	-	S	-	-	-	PM 4 ER 2 golgi 2 vacuole 2 mito 1 cyto 1	golgi 5 ER 4 ExtraC 4 mito 2 cyto 2 nucleus 2 PM 2	-	plasma membrane
470	AT2G25110.1	Q93ZE8	| Symbols: SDF2, ATSDL, AtSDF2 | stromal cell-derived factor 2-like protein precursor | chr2:10684428-10685838 FORWARD LENGTH=218	35.1 not assigned.no ontology	chaperone and protease	SDF2 (ATSDL, AtSDF2) stromal cell-derived factor 2-like protein precursor /	nd	OTH-ERGV	1	Env only	2.98928	0	0	0	-	-	-	-	-	ER 2	ExtraC 10 ER 9 golgi 8	-	endoplasmic reticulum
471	AT5G20520.1	Q8RXP6	| Symbols: WAV2 | alpha/beta-Hydrolases superfamily protein | chr5:6943536-6946315 REVERSE LENGTH=308	21.6 redox.dismutases and catalases 33.99 development.unspecified	chaperone and protease	WAV2 alpha/beta-Hydrolases superfamily protein /	nd	OTH-ERGV	2	Env only	3.98928	0	0	0	-	S	-	-	-	ER 3	ER 9 golgi 9 ExtraC 8	plasma membrane : 15659627; unclear : 15659627	endoplasmic reticulum
472	AT1G65020.1	Q5XF12	| Symbol: None | expressed protein | chr1:24158033-24160239 REVERSE | Aliases: F13O11.31	35.2 not assigned.unknown	DNA processing ?	conserved plant protein, contains nuclease-related domain (NERD) /	n/a	OTH-ERGV?	3	Env only	4.98928	n/a	n/a	n/a	-	-	-	-	-	PM 2 ER 1	nucleus 4 ExtraC 3 plastid 2 mito 2 ER 2 golgi 2	-	extracellular
473	AT5G66680.1	Q944K2	| Symbols: DGL1 | dolichyl-diphosphooligosaccharide-protein glycosyltransferase 48kDa subunit family protein | chr5:26617840-26620581 REVERSE LENGTH=437	26.1 misc.misc2 29.7 protein.glycosylation	glycosyltransferase	DGL1 (OST48) Dolichyl-diphosphooligosaccharide--protein glycosyltransferase 48 kDa subunit /	nd	OTH-ERGV?	9	Mix	0.420061	0	0	0	-	S	Y	24	-	PM 4 ER 2 golgi 2 vacuole 2 nucleus 2 ExtraC 1 cyto 1	ER 10 ExtraC 8 golgi 7 plastid 2	-	endoplasmic reticulum
474	AT2G44490.1	O64883	| Symbols: PEN2, BGLU26 | Glycosyl hydrolase superfamily protein | chr2:18364872-18367515 FORWARD LENGTH=560	16.5.1.3.1 secondary metabolism.sulfur-containing.glucosinolates.degradation.myrosinase 20.1 stress.biotic 26.3 misc.gluco-, galacto- and mannosidases	glycosylhydrolase stress biotic	BGLU26 (BGL26, PEN2) Beta-glucosidase 26, PENETRATION 2, peroxisomal, mitochondrial, ER surface /	nd	OTH-ERGV?	4	Mix	0.382491	0	0	0	-	M	-	-	-	plastid 1 golgi 1	plastid 3 mito 3 cyto 3 nucleus 2	mitochondria, peroxisome, ER: 26721862	peroxisome
475	AT1G52400.1	Q9SE50	| Symbols: BGL1, BGLU18, ATBG1 | beta glucosidase 18 | chr1:19515250-19517930 FORWARD LENGTH=528	16.5.1.3.1 secondary metabolism.sulfur-containing.glucosinolates.degradation.myrosinase 20.1 stress.biotic 26.3 misc.gluco-, galacto- and mannosidases	metabolism ABA	BGL1 (BGLU18, ATBG1) Beta-D-glucopyranosyl abscisate beta-glucosidase /	ENV	OTH-ERGV?	13	Mix	0.912583	100	0	0	-	S	-	-	-	plastid 2 PM 2 perox 2 vacuole 1 nucleus 1	ER 11 ExtraC 8 golgi 8 vacuole 2 cyto 2	-	endoplasmic reticulum
476	AT3G57030.1	Q4V3D9	| Symbols: | Calcium-dependent phosphotriesterase superfamily protein | chr3:21101653-21103204 REVERSE LENGTH=374	9.9 mitochondrial electron transport / ATP synthesis.F1-ATPase 16.4.1 secondary metabolism.N misc.alkaloid-like 28.1 DNA.synthesis/chromatin structure	metabolism alkaloids strictosine ?	SSL10 Protein STRICTOSIDINE SYNTHASE-LIKE 10 /	nd	OTH-ERGV	4	Mix	1.01165	0	0	0	-	S	-	-	-	ER 2 extraC 1 PM 1 vacuole 1	ER 8 ExtraC 8 golgi 8 cyto 2	-	vacuole,plasma membrane
477	AT4G31500.1	O65782	| Symbols: CYP83B1, SUR2, RNT1, RED1, ATR4 | cytochrome P450, family 83, subfamily B, polypeptide 1 | chr4:15273677-15275271 REVERSE LENGTH=499	16.5.1.1.1.7 secondary metabolism.sulfur-containing.glucosinolates.synthesis.aliphatic.CYP83A1 phenylacetaldoxime monooxygenase 16.5.1.1.4.1 secondary metabolism.sulfur-containing.glucosinolates.synthesis.shared.CYP83B1 phenylacetaldoxime monooxygenase 26.10 misc.cytochrome P450	metabolism auxin glucosinolate	CYP83B1 (SUR2, RNT1, RED1, ATR4) cytochrome P450, family 83, subfamily B, polypeptide 1 /	nd	OTH-ERGV	4	Env only	4.95711	0	0	0	-	-	-	-	Ps IEM	PM 3 ER 1 mito 1	ER 8 ExtraC 5 golgi 5 mito 4 plastid 2 cyto 2	endoplasmic reticulum:21515817	endoplasmic reticulum
478	AT3G19820.1	Q39085	| Symbols: DWF1, DIM, EVE1, DIM1, CBB1 | cell elongation protein / DWARF1 / DIMINUTO (DIM) | chr3:6879835-6881616 REVERSE LENGTH=561	17.3.1.2.8 hormone metabolism.brassinosteroid.synthesis-degradation.sterols.DWF1	metabolism brassinosteroid	Dwarf1 (DWF1, DIM, EVE1, CBB1) Cell elongation protein DIMINUTO, Cell elongation protein Dwarf1 /	ENV	OTH-ERGV	11	Mix	4.77611	100	0	0	-	M	-	-	-	PM 4 vacuole 2 plastid 1	cyto 6 golgi 3 plastid 2 mito 2 ER 2 ExtraC 2	endoplasmic reticulum:23409184; endoplasmic reticulum:9761794; plasma membrane:23409184	cytosol,plasma membrane
479	AT5G57655.2	Q9FKK7	| Symbols: | xylose isomerase family protein | chr5:23347030-23349805 FORWARD LENGTH=477	3.5.1 minor CHO metabolism.others.xylose isomerase	metabolism carbohydrate	XYLA xylose isomerase family protein /	nd	OTH-ERGV	8	Mix	0.254757	0	0	0	-	S	-	-	-	ER 2 PM 1 vacuole 1 cyto 1	ExtraC 10 ER 9 golgi 8 cyto 2	-	extracellular
480	AT4G13770.1	P48421	| Symbols: CYP83A1, REF2 | cytochrome P450, family 83, subfamily A, polypeptide 1 | chr4:7990682-7992282 REVERSE LENGTH=502	16.5.1.1.1.7 secondary metabolism.sulfur-containing.glucosinolates.synthesis.aliphatic.CYP83A1 phenylacetaldoxime monooxygenase 16.5.1.1.4.1 secondary metabolism.sulfur-containing.glucosinolates.synthesis.shared.CYP83B1 phenylacetaldoxime monooxygenase 26.10 misc.cytochrome P450	metabolism glucosinolate	CYP83A1 cytochrome P450, catalyzes initial conversion of aldoximes to thiohydroximates in the synthesis of glucosinolates not derived from tryptophan /	nd	OTH-ERGV	2	Mix	1.51321	0	0	0	-	S	-	-	-	PM 1 cyto 1 golgi 1 vacuole 1	ER 9 golgi 8 ExtraC 7 cyto 2	endoplasmic reticulum : 23782494; endoplasmic reticulum : 21515817	endoplasmic reticulum
481	AT5G63840.1	Q9FN05	| Symbols: RSW3, PSL5 | Glycosyl hydrolases family 31 protein | chr5:25545056-25548922 FORWARD LENGTH=921	2.2.2.1 major CHO metabolism.degradation.starch.starch cleavage 26.3.1 misc.gluco-, galacto- and mannosidases.alpha-galactosidase	metabolism N-glycan	RSW3 (PSL5) Probable glucan 1,3-alpha-glucosidase, Glycosyl hydrolases family 31 protein /	nd	OTH-ERGV	4	Mix	0.252788	0	0	0	-	S	-	-	-	ER 2 PM 1 plastid 1	ExtraC 8 ER 8 golgi 7 cyto 2	endoplasmic reticulum: in house	extracellular
482	AT5G48810.1	Q9ZWT2	| Symbols: ATB5-B, B5 #3, ATCB5-D, CB5-D | cytochrome B5 isoform D | chr5:19789249-19790180 REVERSE LENGTH=140	12.1.1 N-metabolism.nitrate metabolism.NR 21.2 redox.ascorbate and glutathione 35.20 not assigned.no ontology assigned	metabolism lipid FA desaturation ?	CYTB5-D cytochrome B5 isoform D /	nd	OTH-ERGV	4	Mix	0.169533	0	0	0	-	-	-		-	PM 2 ER 1 golgi 1 cyto 1 vacuole 1	cyto 4 ExtraC 3 ER 2 nucleus 2	endoplasmic reticulum : 17322552	endoplasmic reticulum
483	AT1G67730.1	Q8L9C4	| Symbols: YBR159, KCR1, ATKCR1 | beta-ketoacyl reductase 1 | chr1:25391676-25393365 FORWARD LENGTH=318	16.7 secondary metabolism.wax 26.22 misc.short chain dehydrogenase/reductase (SDR)	metabolism lipid FA	KCR1 (YBR159, ATKCR1) Very-long-chain 3-oxoacyl-CoA reductase 1 /	nd	OTH-ERGV	4	Mix	0.167953	0	0	0	-	-	-	-	-	ER 3 golgi 1 PM 1 vacuole 1 cyto 1	golgi 6 mito 5 ER 5 ExtraC 5 plastid 3	endoplasmic reticulum : 19439572	plasma membrane,golgi
484	AT4G23850.1	Q9T0A0	| Symbols: LACS4 | AMP-dependent synthetase and ligase family protein | chr4:12403720-12408263 REVERSE LENGTH=666	11.1.8 lipid metabolism.FA synthesis and FA elongation.acyl CoA ligase 11.1.9 lipid metabolism.FA synthesis and FA elongation.long chain fatty acid CoA ligase	metabolism lipid FA	LACS4 Long chain acyl-CoA synthetase 4 /	nd	OTH-ERGV?	9	Mix	0.808082	0	0	0	-	-	-	-	-	PM 5 golgi 2 vacuole 1 cyto 1	cyto 5 perox 3 mito 2	-	peroxisome
485	AT2G04350.1	Q9SJD4	| Symbol: None | long-chain-fatty-acid--CoA ligase family protein / long-chain acyl-CoA synthetase	2.2.1.3.1 major CHO metabolism.degradation.sucrose.invertases.neutral 11.1.9 lipid metabolism.FA synthesis and FA elongation.long chain fatty acid CoA ligase	metabolism lipid FA	LACS8 Long-chain acyl-coenzyme a synthetase /	ENV	OTH-ERGV?	7	Mix	0.116951	100	0	0	-	-	-	-	-	PM 2 ER 1 golgi 1 plastid 1	cyto 5 perox 3 ER 2	-	endoplasmic reticulum
486	AT5G13640.1	Q9FNA9	| Symbols: ATPDAT, PDAT, PDAT1 | phospholipid:diacylglycerol acyltransferase | chr5:4393529-4397213 FORWARD LENGTH=671	11.8.10 lipid metabolism.exotics (steroids, squalene etc).phosphatidylcholine-sterol O-acyltransferase 27.3.44 RNA.regulation of transcription.chromatin remodeling factors 31.1 cell.organisation	metabolism lipid glycerolipid triacylglycerol	PDAT1 phospholipid:diacylglycerol acyltransferase 1 /	nd	OTH-ERGV	3	Mix	0.404175	0	0	0	-	-	-	-	-	ER 2 PM 1	cyto 7 plastid 2 mito 2 ER 2 ExtraC 2 golgi 2	-	cytosol
487	AT5G17770.1	Q9ZNT1	| Symbols: ATCBR, CBR1, CBR | NADH:cytochrome B5 reductase 1 | chr5:5864543-5866495 REVERSE LENGTH=281	1.1.1.2 PS.lightreaction.photosystem II.PSII polypeptide subunits 12.1.1 N-metabolism.nitrate metabolism.NR 21.99 redox.misc	metabolism lipid desaturation ?	CBR1 (NB5R1) NADH--cytochrome b5 reductase 1 /	nd	OTH-ERGV	5	Mix	5.96783	0	0	0	-	S	-	-	Ps OEM	PM 3 ER 3 golgi 1 ExtraC 1 cyto 1	Mito 6 ER,extraC,golgi 4 cyto 3	endoplasmic reticulum:21515817	mitochondrion
488	AT1G50430.1	Q9LDU6	| Symbols: DWF5, PA, LE, ST7R, 7RED | Ergosterol biosynthesis ERG4/ERG24 family | chr1:18682175-18685555 REVERSE LENGTH=432	17.3.1.2.7 hormone metabolism.brassinosteroid.synthesis-degradation.sterols.DWF5	metabolism lipid brassinosteroid	DWF5 7-dehydrocholesterol reductase /	nd	OTH-ERGV	1	Mix	1.02159	0	0	0	-	S	-	-	-	golgi 2 PM 1	ER 9 ExtraC 9 golgi 8 PM 4	endoplasmic reticulum : 23409184; plasma membrane : 23409184	plasma membrane
489	AT1G20050.1	O48962	| Symbols: HYD1 | C-8,7 sterol isomerase | chr1:6949160-6950135 FORWARD LENGTH=223	1.3.8 PS.calvin cycle.transketolase 7.2.1 OPP.non-reductive PP.transketolase 17.3.1.2.5 hormone metabolism.brassinosteroid.synthesis-degradation.sterols.HYD1	metabolism lipid sterol	HYD1 EBP Probable 3-beta-hydroxysteroid-Delta(8),Delta(7)-isomerase /	nd	OTH-ERGV?	1	Mix	1.02159	0	0	0	-	-	-	-	-	PM 2	ER 4 ExtraC 3 PM 2 golgi 2	-	endoplasmic reticulum
490	AT2G30490.1	P92994	| Symbols: ATC4H, C4H, CYP73A5, REF3 | cinnamate-4-hydroxylase | chr2:12993861-12995683 REVERSE LENGTH=505	16.2.1.2 secondary metabolism.phenylpropanoids.lignin biosynthesis.C4H 26.10 misc.cytochrome P450 27.1 RNA.processing	metabolism phenylpropanoid	CYP73A5 Trans-cinnamate 4-monooxygenase, ER /	nd	OTH-ERGV	2	Env only	2.97855	0	0	0	-	S	-	-	-	PM 6 ER 3 golgi 2 vacuole 2 ExtraC 1 cyto 1	ER 9 golgi 8 ExtraC 7 mito 2	endoplasmic reticulum : 25157028; endoplasmic reticulum : 23175744; endoplasmic reticulum : 21515817	endoplasmic reticulum
491	AT4G36220.1	Q42600	| Symbols: FAH1, CYP84A1 | ferulic acid 5-hydroxylase 1 | chr4:17137584-17139619 REVERSE LENGTH=520	16.2.1.8 secondary metabolism.phenylpropanoids.lignin biosynthesis.F5H 26.10 misc.cytochrome P450	metabolism phenylpropanoid	FAH1 (CYP84A1) ferulic acid 5-hydroxylase 1, Cytochrome P450 84A1 /	nd	OTH-ERGV	2	Mix	0.338582	0	0	0	-	C	Y	64	-	ER 2 PM 1 vacuole 1 cyto 1	plastid 8 mito 3	endoplasmic reticulum:21515817	plastid
492	AT5G12200.1	Q9FMP3	| Symbols: PYD2 | pyrimidine 2 | chr5:3941700-3944727 REVERSE LENGTH=531	23.2.1.4 nucleotide metabolism.degradation.pyrimidine.dihydropyrimidinase	metabolism uracyl	PYD2 (DPYS) Dihydropyrimidinase /	nd	OTH-ERGV	2	Mix	1.02159	0	0	0	-	S	Y	20	-	ER 1 golgi 1 PM 1	ER 6 ExtraC 6 golgi 6 plastid 5 cyto 4	endoplasmic reticulum : 19413687	plasma membrane
493	AT1G04430.1	Q940J9	| Symbols: | S-adenosyl-L-methionine-dependent methyltransferases superfamily protein | chr1:1198860-1201301 FORWARD LENGTH=623	20.2.3 stress.abiotic.drought/salt 30.2.20 signalling.receptor kinases.wheat LRK10 like	protein methylation	PMT8 Probable methyltransferase /	nd	OTH-ERGV	2	Mix	1.02159	0	0	0	-	S	-	-	-	golgi 5 PM 2 vacuole 1 nucleus 1	golgi 6 plastid 4 ExtraC 4 ER 4 mito 3	-	plasma membrane,golgi
494	AT3G04830.1	Q9CAU9	| Symbols: | Protein prenylyltransferase superfamily protein | chr3:1326289-1329132 FORWARD LENGTH=303	27.3.39 RNA.regulation of transcription.AtSR transcription factor family	protein prenylation	Protein prenylyltransferase superfamily protein /	nd	OTH-ERGV?	2	Env only	2.97855	0	0	0	-	-	-	-	-	PM 2 golgi 2 ER 1 vacuole 1 cyto 1	cyto 6 nucleus 3 mito 2	-	cytosol
495	AT4G24920.1	P0DI74	| Symbols: | secE/sec61-gamma protein transport protein | chr4:12820257-12820665 REVERSE LENGTH=69	11.9.4.3 lipid metabolism.lipid degradation.beta-oxidation.enoyl CoA hydratase 29.3.4.99 protein.targeting.secretory pathway.unspecified	protein targeting ER	SEC61G1 Protein transport protein Sec61 subunit gamma-1	nd	OTH-ERGV?	1	Mix	2.02417	0	0	0	-	-	-	-	-	nd	cyto 4 mito 4	-	cytosol
496	AT5G14030.1	Q94BY3	| Symbols: | translocon-associated protein beta (TRAPB) family protein | chr5:4526878-4528253 FORWARD LENGTH=195	35.1 not assigned.no ontology	protein targeting ER ?	TRAPB translocon-associated protein beta (TRAPB) family protein /	nd	OTH-ERGV?	3	Mix	0.250761	0	0	0	-	S	Y	20	-	PM 2 golgi 2 ER 1 vacuole 1 cyto 1	ER 10 ExtraC 8 golgi 8 plastid 4 mito 2	-	plasma membrane,endoplasmic reticulum
497	AT1G48440.1	Q8LDS7	| Symbols: | B-cell receptor-associated 31-like | chr1:17907075-17908327 FORWARD LENGTH=129	35.1 not assigned.no ontology	protein targeting ER ?	B-cell receptor-associated 31-like /	nd	OTH-ERGV?	1	Mix	2.94943	0	0	0	-	S	-	-	-	PM 1 ER 1	ER 8 ExtraC 8 golgi 7 cyto 2	-	plasma membrane
498	AT5G42570.1	Q93XZ7	| Symbols: | B-cell receptor-associated 31-like | chr5:17021459-17022497 REVERSE LENGTH=218	26.27 misc.calcineurin-like phosphoesterase family protein 27.3.1 RNA.regulation of transcription.ABI3/VP1-related B3-domain-containing transcription factor family 29.2.2 protein.synthesis.ribosome biogenesis	protein targeting ER ?	B-cell receptor-associated 31-like /	nd	OTH-ERGV?	3	Mix	0.20134	0	0	0	-	S	-	-	-	PM 2 ER 2 golgi 1 cyto 1 vacuole 1	ER 6 golgi 6 ExtraC 5 mito 3 plastid 2 cyto 2	-	plasma membrane
499	AT3G17780.1	Q9LSH0	| Symbols: | FUNCTIONS IN: molecular_function unknown; INVOLVED IN: intracellular protein transport; LOCATED IN: endomembrane system, integral to membrane, endoplasmic reticulum; EXPRESSED IN: 23 plant structures; EXPRESSED DURING: 13 growth stages	35.1 not assigned.no ontology	protein targeting ER ?	B-cell receptor-associated-like protein /	nd	OTH-ERGV?	1	Mix	0.5086	0	0	0	-	S	-	-	-	PM 1	ER 7 ExtraC 7 golgi 6 cyto 2 nucleus 2	-	plasma membrane
500	AT1G29310.1	Q8RWJ5	| Symbols: | SecY protein transport family protein | chr1:10252662-10254526 FORWARD LENGTH=475	29.3.4.99 protein.targeting.secretory pathway.unspecified 34.99 transport.misc	protein secretion, protein transport	SecY protein transport family protein;	nd	OTH-ERGV?	4	Mix	0.167715	0	0	0	-	M	-	-	-	PM 3 golgi 2 mito 1 cyto 1 vacuole 1	ER 6 ExtraC 5 golgi 5 mito 3 PM 2	-	endoplasmic reticulum
501	AT4G12300.1	Q9STI1	| Symbols: CYP706A4 | cytochrome P450, family 706, subfamily A, polypeptide 4 | chr4:7308016-7309692 REVERSE LENGTH=516	16.8.3 secondary metabolism.flavonoids.dihydroflavonols 26.10 misc.cytochrome P450	redox	CYP706A-family cytochrome P450, family 706, subfamily A, polypeptide 4 /	nd	OTH-ERGV	1	Mix	0.5086	0	0	0	-	-	-	-	-	golgi 1	ER 6 plastid 3 ExtraC 3 golgi 3 mito 2	-	endoplasmic reticulum
502	AT1G21750.1	Q9XI01	| Symbols: ATPDIL1-1, ATPDI5, PDI5, PDIL1-1 | PDI-like 1-1 | chr1:7645767-7648514 FORWARD LENGTH=501	21.1 redox.thioredoxin 26.22 misc.short chain dehydrogenase/reductase (SDR)	redox / vesicular trafficking ?	PDIL1-1 (PDI5) Protein disulfide isomerase-like 1-1 / /	nd	OTH-ERGV	6	Mix	0.390641	0	0	0	-	S	-	-	-	PM 3 plastid 2 ER 1	ER 12 ExtraC 8 golgi 8 plastid 2	endoplasmic reticulum:18931141	endoplasmic reticulum
503	AT1G77510.1	Q9SRG3	| Symbols: ATPDIL1-2, PDI6, ATPDI6, PDIL1-2 | PDI-like 1-2 | chr1:29126742-29129433 FORWARD LENGTH=508	21.1 redox.thioredoxin 26.22 misc.short chain dehydrogenase/reductase (SDR)	redox photoinhibition	PDIL1-2 (PDI6, ATPDI6) Protein disulfide isomerase-like 1-2, ER and stroma /	nd	OTH-ERGV?	2	Mix	1.07767	0	0	0	-	S	-	-	-	PM 3 ER 3 plastid 2 golgi 1 ExtraC 1 vacuole 1 cyto 1	ER 13 ExtraC 8 golgi 8	-	endoplasmic reticulum
504	AT3G54960.1	Q8VX13	| Symbols: ATPDIL1-3, PDI1, ATPDI1, PDIL1-3 | PDI-like 1-3 | chr3:20363514-20366822 REVERSE LENGTH=579	21.1 redox.thioredoxin	redox thioredoxin	PDIL1-3 protein disulfide isomerase-like (PDIL) /	nd	OTH-ERGV	5	Mix	0.405288	0	0	0	-	S	-	-	-	PM 2 ER 2 plastid 1 vacuole 1	ER 9 ExtraC 7 golgi 7 cyto 3 plastid 2	endoplasmic reticulum : 12837943	endoplasmic reticulum
505	AT5G60640.1	Q9FF55	| Symbols: ATPDIL1-4, PDI2, ATPDI2, PDIL1-4 | PDI-like 1-4 | chr5:24371141-24373993 REVERSE LENGTH=597	21.1 redox.thioredoxin	redox thioredoxin	PDIL1-4 Protein disulfide isomerase-like 1-4 /	nd	OTH-ERGV	7	Mix	0.167953	0	0	0	-	-	-	-	-	PM 3 ER 2 mito 2 plastid 1 vacuole 1 cyto 1	ER 10 ExtraC 9 golgi 7 plastid 2	endoplasmic reticulum : 18931141	endoplasmic reticulum
506	AT2G47470.1	O22263	| Symbols: ATPDIL2-1, UNE5, MEE30, PDI11, ATPDI11 | thioredoxin family protein | chr2:19481503-19483683 FORWARD LENGTH=361	21.1 redox.thioredoxin 29.2.2 protein.synthesis.ribosome biogenesis	redox thioredoxin	PDIL2-1 (UNE5, MEE30, PDI11, ATPDI11) Protein disulfide-isomerase like 2-1 /	nd	OTH-ERGV	4	Mix	0.33545	0	0	0	-	-	-	-	-	PM 2 vacuole 2 ER 2 golgi 1 ExtraC 1 cyto 1 nucleus 1	ER 12 ExtraC 10 golgi 8	endoplasmic reticulum : 19050167; endoplasmic reticulum : 18931141	endoplasmic reticulum
507	AT1G35620.1	Q94F09	| Symbols: ATPDIL5-2, ATPDI8, PDI8, PDIL5-2 | PDI-like 5-2 | chr1:13156504-13158280 FORWARD LENGTH=440	21.1 redox.thioredoxin 29.2.2 protein.synthesis.ribosome biogenesis	redox thioredoxin	PDIL5-2 protein disulfide isomerase-like (PDIL) /	nd	OTH-ERGV?	2	Mix	0.494639	0	0	0	-	S	-	-	-	PM 3 ER 2 vacuole 1 extraC 1 cyto 1	ER 10 ExtraC 7 golgi 7 plastid 2 cyto 2	-	endoplasmic reticulum
508	AT4G21150.1	Q93Z16	| Symbols: HAP6 | ribophorin II (RPN2) family protein | chr4:11278646-11283599 FORWARD LENGTH=691	33.99 development.unspecified	Ribophorin	RPN2 (HAP6) HAPLESS 6, Ribophorin II, Dolichyl-diphosphooligosaccharide--protein glycosyltransferase subunit 2 /	nd	OTH-ERGV	10	Mix	0.46811	0	0	0	-	S	-	-	-	PM 4 ER 1 golgi 1 vacuole 1 mito 1 ExtraC 1	ER 8 ExtraC 8 golgi 7 PM 4	endoplasmic reticulum:23782494	plasma membrane
509	AT3G51830.1	Q96328	| Symbols: ATG5, SAC8 | SAC domain-containing protein 8 | chr3:19220237-19225092 FORWARD LENGTH=588	30.4 signalling.phosphinositides	signalling ?	SAC8 Phosphoinositide phosphatase that hydrolyzes PtdIns3P and PtdIns4P /	nd	OTH-ERGV	2	Env only	2.98928	0	0	0	-	-	-	-	-	nd	cyto 5 nucleus 2	endoplasmic reticulum:12713536	cytosol
510	AT5G39590.1	Q9FKA3	| Symbols: | TLD-domain containing nucleolar protein | chr5:15851483-15853768 FORWARD LENGTH=542	27.3.39 RNA.regulation of transcription.AtSR transcription factor family	signalling ?	TLD domain containing protein (GTPase activator of Rab-like small GTPases) /	nd	OTH-ERGV?	4	Mix	3.96783	0	0	0	-	-	-	-	-	PM 1	nucleus 5 cyto 3 plastid 2	-	nucleus
511	AT1G26120.1	Q8VYP9	| Symbols: ICME-LIKE1 | alpha/beta-Hydrolases superfamily protein | chr1:9028656-9031402 REVERSE LENGTH=476	35.1 not assigned.no ontology	signaling ABA ?	ICMEL1 Probable isoprenylcysteine alpha-carbonyl methylesterase /	nd	OTH-ERGV?	1	Env only	2.98928	0	0	0	-	-	Y	20	-	nd	plastid 7 nucleus 3	-	plastid
512	AT3G59920.1	O24653	| Symbols: ATGDI2, GDI2 | RAB GDP dissociation inhibitor 2 | chr3:22135157-22138221 FORWARD LENGTH=444	30.5 signalling.G-proteins	signalling / SNARE effector	GDI2 Guanosine nucleotide diphosphate dissociation inhibitor 2 /	nd	OTH-ERGV	4	Mix	0.176475	0	0	0	-	-	-	-	-	golgi 1 PM 1 cyto 1	cyto 7 nucleus 2 ER 2 ExtraC 2 golgi 2	extracellular: 21798375	cytosol,extracellular
513	AT1G56330.1	Q01474	| Symbols: SAR1, ATSAR1, ATSARA1B, ATSAR1B, SAR1B | secretion-associated RAS 1B | chr1:21086845-21088478 REVERSE LENGTH=193	30.5 signalling.G-proteins	signalling / SNARE effector ER to cis-Golgi transport	SAR1B GTP-binding protein, secretion-associated RAS 1B /	nd	OTH-ERGV?	5	Mix	0.286424	0	0	0	-	-	-	-	-	PM 3 cyto 1 golgi 1	ER 7 ExtraC 5 golgi 4 cyto 5 mito 2	-	cytosol,endoplasmic reticulum
514	AT3G46830.1	Q96283	| Symbols: ATRAB11A, ATRABA2C, ATRAB-A2C, RAB-A2C, RABA2c | RAB GTPase homolog A2C | chr3:17246699-17248362 REVERSE LENGTH=217	30.5 signalling.G-proteins	signalling / SNARE effector / RAB GTPase	RABA2c RAB GTPase homolog A2C /	nd	OTH-ERGV?	1	Mix	0.743363	0	0	0	-	-	-	-	-	golgi 2 PM 2 cyto 1 vacuole 1	cyto 6 mito 2 nucleus 2	-	cytosol
515	AT4G09720.1	Q948K8	| Symbols: ATRABG3A, RABG3A | RAB GTPase homolog G3A | chr4:6133101-6134959 FORWARD LENGTH=206	10.1.5 cell wall.precursor synthesis.UXS 27.3.1 RNA.regulation of transcription.ABI3/VP1-related B3-domain-containing transcription factor family 29.2.2 protein.synthesis.ribosome biogenesis 30.5 signalling.G-proteins	signalling / SNARE effector / RAB GTPase	RABG3A RAB GTPase homolog G3A /	nd	OTH-ERGV	5	Mix	1.30186	0	0	0	-	M	-	-	-	golgi 2 PM 1 vacuole 1	mito 10 cyto 2 nucleus 2 vacuole 2	-	mitochondrion
516	AT5G46860.1	P93654	| Symbols: VAM3, ATVAM3, SYP22, ATSYP22, SGR3 | Syntaxin/t-SNARE family protein | chr5:19012342-19013795 REVERSE LENGTH=268	19.14 tetrapyrrole synthesis.protochlorophyllide reductase 31.4 cell.vesicle transport	signalling / SNARE effector vacuolar assembly	SYP22 Syntaxin 22, Syntaxin/t-SNARE family protein /	nd	OTH-ERGV?	3	Mix	0.669913	0	0	0	-	M	-	-	-	vacuole 2 golgi 1 cyto 1 PM 1	cyto 5 mito 3 vacuole 2 nucleus 2	vacuole : 24556575; vacuole : 17602189; vacuole : 17259264; vacuole : 16672254; vacuole : 16262709; vacuole : 15342965; vacuole : 12354913; vacuole : 12081650; endoplasmic reticulum : 15546360	vacuole
517	AT5G65270.1	Q9FJN8	| Symbols: AtRABA4a, RABA4a | RAB GTPase homolog A4A | chr5:26083437-26084550 FORWARD LENGTH=226	13.1.3.5.5 amino acid metabolism.synthesis.aspartate family.lysine.diaminopimelate decarboxylase 20.1.2 stress.biotic.receptors 26.8 misc.nitrilases, nitrile lyases, berberine bridge enzymes, reticuline oxidases, troponine reductases 27.3.99 RNA.regulation of transcription.unclassified 30.5 signalling.G-proteins 34.7 transport.phosphate	signalling / SNARE effector / RAB GTPase	RABA4A RAB GTPase homolog A4A /	nd	OTH-ERGV?	3	Mix	0.670157	0	0	0	-	-	-	-	-	PM 4 golgi 2 vacuole 1	cyto 6 nucleus 2	-	cytosol
518	AT1G43890.1	O23657	| Symbols: ATRAB18, ATRABC1, RAB18-1, RABC1, ATRAB-C1, RAB18 | RAB GTPASE HOMOLOG B18 | chr1:16646934-16648395 FORWARD LENGTH=212	30.5 signalling.G-proteins	signalling / SNARE effector / RAB GTPase	RABC1 RAB GTPASE HOMOLOG B18, ras-related small GTPase /	nd	OTH-ERGV?	4	Mix	0.752858	0	0	0	-	S	-	-	-	PM 3 golgi 1 vacuole 1	cyto 5 ExtraC 3 ER 2 golgi 2	-	cytosol
519	AT1G06400.1	P28185	| Symbols: ARA2, ATRABA1A, ATRAB11E, ARA-2 | Ras-related small GTP-binding family protein | chr1:1951089-1952686 REVERSE LENGTH=216	30.5 signalling.G-proteins	signalling / SNARE effector / RAB GTPase	RABA1A (ARA-2, RAB11E) Ras-related protein RABA1a (Ras-related protein Ara-2) (Ras-related protein Rab11E) /	nd	OTH-ERGV?	1	Env only	3.18928	0	0	0	TSC	-	-	-	-	nd	cyto 6 mito 3 nucleus 3	cytosol:22974509	cytosol
520	AT3G46060.1	P28186	| Symbols: ARA3, ARA-3, ATRABE1C, ATRAB8A, RAB8A | RAB GTPase homolog 8A | chr3:16917908-16919740 FORWARD LENGTH=216	29.2.2 protein.synthesis.ribosome biogenesis 30.5 signalling.G-proteins	signalling / SNARE effector / RAB GTPase	RAB8A (RABE1c, ARA3) Ras-related protein GTP-binding protein, SNARE effector, PM 5 vacuole 2 plastid 1, predicted mito 3 nucleus 2 ER,extracellular,golgi 2 /	ENV	OTH-ERGV?	1	Env only	3.94024	100	0	0	-	-	-	-	-	PM 5 vacuole 2 plastid 1	cyto 4 mito 3 ER,extraC,golgi 2 nucleus 2	cytosol:23297417;golgi:23297417;peroxisome:23297417	plasma membrane
521	AT4G17530.1	Q9SEH3	| Symbols: RAB1C, ATRAB1C, ATRABD2C | RAB GTPase homolog 1C | chr4:9773721-9775424 REVERSE LENGTH=202	30.5 signalling.G-proteins	signalling / SNARE effector / RAB GTPase	RAB1C (RABD2c) Ras-related GTP-binding protein, SNARE effector /	ENV	OTH-ERGV?	3	Mix	1.62359	100	0	0	TSC	S	-	-	-	PM 5	cyto 5 nucleus 5 ER,extraC,golgi 3 mito 2	nucleus:19329564	cytosol
522	AT4G17170.1	P92963	| Symbols: AT-RAB2, ATRABB1C, ATRAB2A, RAB2A, RABB1C, ATRAB-B1B, RAB-B1B | RAB GTPase homolog B1C | chr4:9644908-9646220 REVERSE LENGTH=211	30.5 signalling.G-proteins	signalling / SNARE effector / RAB GTPase	RAB2A (RABB1c, RAB2) Rab2-like GTP-binding protein, SNARE effector /	ENV	OTH-ERGV?	4	Mix	1.57828	100	0	0	TSC	-	-	-	-	PM 4 plastid 1 vacuole 1	cyto 5 ER 4 golgi 3 ExtraC 2 mito 2 nucleus 2	-	endoplasmic reticulum
523	AT2G44610.1	O80501	| Symbols: RAB6, ATRABH1B, ATRAB6A, RAB6A | Ras-related small GTP-binding family protein | chr2:18411778-18413883 REVERSE LENGTH=208	30.5 signalling.G-proteins	signalling / SNARE effector RAB GTPase	RAB6A (RABH1B) Ras-related GTP-binding protein, SNARE effector /	ENV	OTH-ERGV?	6	Mix	0.287257	100	0	0	-	-	-	-	-	PM 3 plastid 1 cyto 1 vacuole 1	cyto 3 golgi 3 mito 3 nucleus 3 plastid 2	cytosol:19454595;golgi:19454595	cytosol
524	AT1G22740.1	O04157	| Symbol: None | RAB7 (Ras-related protein 7); GTP binding	10.1.5 cell wall.precursor synthesis.UXS 27.3.1 RNA.regulation of transcription.ABI3/VP1-related B3-domain-containing transcription factor family 29.2.2 protein.synthesis.ribosome biogenesis 30.5 signalling.G-proteins	signalling / SNARE effector / RAB GTPase	RAB7 Ras-related GTP-binding protein, SNARE effector /	ENV	OTH-ERGV?	1	Mix	1.90696	100	0	0	-	M	-	-	-	PM3 plastid 1 vacuole 1	mito 7 cyto 3 vacuole 2 nucleus 2 ExtraC 2	vacuole:11844103	mitochondrion
525	AT4G18430.1	O49513	| Symbols: AtRABA1e, RABA1e | RAB GTPase homolog A1E | chr4:10183903-10185223 REVERSE LENGTH=217	30.5 signalling.G-proteins	signalling / SNARE effector / RAB GTPase	RABA1e RAB GTPase homolog A1E, Ras-related protein /	nd	OTH-ERGV?	1	Mix	3.64962	0	0	0	TSC	-	-	-	-	PM 1	cyto 6 mito 3 nucleus 3	cytosol:25830899;cytosol:23297417	cytosol
526	AT4G35860.1	Q38922	| Symbols: ATRABB1B, ATGB2, ATRAB2C, GB2 | GTP-binding 2 | chr4:16987118-16988839 REVERSE LENGTH=211	30.5 signalling.G-proteins	signalling / SNARE effector / Ras GTPase	RABB1B (GB2) Ras-related GTP-binding protein, SNARE effector /	n/a	OTH-ERGV?	2	Mix	0.600254	n/a	n/a	n/a	-	-	-	-	-	PM 2 plastid 1	cyto 6 ER 3 golgi 3 ExtraC 2 mito 2 nucleus 2	-	cytosol
527	AT3G53610.1	O24466	| Symbols: ATRAB8, AtRab8B, AtRABE1a, RAB8 | RAB GTPase homolog 8 | chr3:19876531-19878264 REVERSE LENGTH=216	29.2.2 protein.synthesis.ribosome biogenesis 30.5 signalling.G-proteins	signalling / SNARE effector / RAB GTPase	RABE1a Ras-related protein, RAB GTPase homolog 8 /	nd	OTH-ERGV?	1	Env only	2.5	0	0	0	-	-	-	-	-	PM 3 cyto 1	cyto 5 mito 3 nucleus 3 ER 2 ExtraC 2	-	cytosol, golgi
528	AT1G09630.1	O04486	| Symbols: ATRAB11C, ATRABA2A, ATRAB-A2A, RAB-A2A, RAB11c | RAB GTPase 11C | chr1:3118350-3119571 REVERSE LENGTH=217	30.5 signalling.G-proteins	signalling / SNARE effector / RAB GTPase	RABA2A (RAB11c, ATRAB11C, ATRABA2A, ATRAB-A2A, RAB-A2A) RAB GTPase 11C, Ras-related protein RABA2a /	nd	OTH-ERGV?	1	Mix	2.4	0	0	0	-	-	-	-	-	PM 5 golgi 2 cyto 1 vacuole 1	cyto 4 nucleus 3 plastid 2 mito 2	-	cytosol,plasma membrane
529	AT1G52280.1	Q9C820	| Symbols: AtRABG3d, RABG3d | RAB GTPase homolog G3D | chr1:19468150-19469449 REVERSE LENGTH=206	30.5 signalling.G-proteins	signalling / SNARE effector / RAB GTPase	RABG3d Ras-related protein /	nd	OTH-ERGV?	1	Env only	2.71145	0	0	0	TSC	M	-	-	-	PM 3 vacuole 2 golgi 1	mito 7 cyto 3 vacuole 2 nucleus 2 ER,extraC,golgi 2	-	vacuole, PM, golgi
530	AT3G18820.1	Q9LS94	| Symbols: ATRABG3F, ATRAB7B, RAB71, RABG3F, RAB7B | RAB GTPase homolog G3F | chr3:6484266-6486005 FORWARD LENGTH=206	30.5 signalling.G-proteins	signalling / SNARE effector / RAB GTPase	RABG3F (RAB7B, RAB71) RAB GTPase homolog G3F, Ras-related protein /	nd	OTH-ERGV?	4	Mix	3.84172	0	0	0	-	M	-	-	-	PM 3 nucleus 1 golgi 1	mito 8 cyto 3 nucleus 3 vacuole 2	-	mitochondrion
531	AT2G20990.1	Q9SKR2	| Symbols: SYTA, NTMC2TYPE1.1, ATSYTA, NTMC2T1.1, SYT1 | synaptotagmin A | chr2:9014827-9017829 FORWARD LENGTH=541	20.2.2 stress.abiotic.cold 30.3 signalling.calcium	stress freezing / endocytosis / virus trafficking	SYTA (NTMC2TYPE1.1, ATSYTA, NTMC2T1.1, SYT1) synaptotagmin Asynaptotagmin A /	nd	OTH-ERGV?	10	Mix	0.106987	0	0	0	-	-	-	-	-	PM 8 vacuole 2 golgi 1 ER 1 cyto 1 nucleus 1	ER 8 ExtraC 6 golgi 6 cyto 5	endoplasmic reticulum : 25792253; endoplasmic reticulum : 20498364; golgi : 20498364; plasma membrane : 19088329; plasma membrane : 20133785; plasma membrane : 25792253; plasma membrane : 20498364	plasma membrane
532	AT1G07670.1	Q9XES1	| Symbols: ATECA4, ECA4 | endomembrane-type CA-ATPase 4 | chr1:2370305-2374196 REVERSE LENGTH=1061	30.3 signalling.calcium 34.21 transport.calcium	transporter ATPase Ca	ECA4 Calcium-transporting ATPase 4, endoplasmic reticulum-type /	nd	OTH-ERGV?	2	Mix	0.502586	0	0	0	-	-	-	-	-	PM 3 ER 2 golgi 1	cyto 4 PM 3 mito 2 ER 2	-	endoplasmic reticulum
533	AT3G10260.1	Q9SS37	| Symbols: | Reticulon family protein | chr3:3171413-3172508 REVERSE LENGTH=247	20.1 stress.biotic 27.3.39 RNA.regulation of transcription.AtSR transcription factor family 29.3.4.4 protein.targeting.secretory pathway.plasma membrane	transporter channel ?	RTNLB8 Reticulon-like protein B8 /	nd	OTH-ERGV?	1	Mix	0.675454	0	0	0	-	-	-	-	-	PM 2 mito 1	cyto 3 nucleus 3 PM 3 ER 2	-	plasma membrane
534	AT1G10950.1	Q940G0	| Symbols: TMN1, AtTMN1 | transmembrane nine 1 | chr1:3659322-3663622 FORWARD LENGTH=589	28.99 DNA.unspecified	transporter channel ?	TMN1 (EMP12) Transmembrane 9 superfamily member 1. Transmembrane nine (TM9) proteins are localized in the secretory pathway of eukaryotic cells and are involved in cell adhesion and phagocytosis.	nd	OTH-ERGV	1	Mix	0.500463	0	0	0	-	-	-	-	-	golgi 5 PM 2	ExtraC 9 golgi 9 ER 8 PM 3	golgi : 22570441	plasma membrane
535	AT5G10840.1	F4KIB2	| Symbols: | Endomembrane protein 70 protein family | chr5:3424910-3427797 REVERSE LENGTH=648	28.99 DNA.unspecified 35.20 not assigned.no ontology assigned	transporter channel ?	TMN8 Transmembrane 9 superfamily member 8, Endomembrane protein 1 /	nd	OTH-ERGV	3	Mix	1.25728	0	0	0	-	S	-	-	-	golgi 6 vacuole 2 extraC 1 PM 1	golgi 5 ExtraC 5 PM 5 ER 4 mito 4	-	plasma membrane
536	AT4G12650.1	F4JRE0	| Symbols: | Endomembrane protein 70 protein family | chr4:7468207-7470165 REVERSE LENGTH=652	28.99 DNA.unspecified	transporter channel ?	TMN12 Transmembrane 9 superfamily member 12, Endomembrane protein 7 /	nd	OTH-ERGV	2	Mix	3.05683	0	0	0	-	S	-	-	-	golgi 6 vacuole 3 cyto 1 PM 1	golgi 8 ExtraC 8 ER 7 PM 4	-	plasma membrane
537	AT3G54840.1	Q9CB01	| Symbols: ARA6, ATRABF1, ARA-6, ATRAB5C | Ras-related small GTP-binding family protein | chr3:20318597-20320782 FORWARD LENGTH=202	30.5 signalling.G-proteins	vesicular trafficking ? Endosomes ?	ARA6, ATRABF1, ARA-6, ATRAB5C | Ras-related small GTP-binding family protein	nd	OTH-ERGV	2	Mix	0.989277	0	0	0	-	-	Y	55	-	PM 1 golgi 1 vacuole 1	plastid 8 cyto 4	endoplasmic reticulum : 16621602; endoplasmic reticulum : 15743878; endoplasmic reticulum : 15659621; endoplasmic reticulum : 15546360; endoplasmic reticulum : 12932321; golgi : 18055610; golgi : 17337534; golgi : 17259264; golgi : 16461582; golgi : 11532937	plastid
538	AT3G56190.1	Q9SPE6	| Symbols: ALPHA-SNAP2, ASNAP | alpha-soluble NSF attachment protein 2 | chr3:20846119-20848356 REVERSE LENGTH=289	29.3.4.99 protein.targeting.secretory pathway.unspecified	vesicular trafficking ER to Golgi	ASNAP2 Alpha-soluble NSF attachment protein 2 /	nd	OTH-ERGV?	5	Mix	0.378777	0	0	0	-	-	-	-	-	PM 6 vacuole 5 golgi 2	cyto 6 mito 2 nucleus 2	-	cytosol
539	AT1G23490.1	Q9LQC8	| Symbols: ATARFA1A, ATARF1, ATARF, ARF1 | ADP-ribosylation factor 1 | chr1:8337232-8338373 FORWARD LENGTH=181	29.3.4.99 protein.targeting.secretory pathway.unspecified 29.4 protein.postranslational modification	vesicular trafficking ? Golgi ?	ATARFA1A (ATARF1, ATARF, ARF1) ADP-ribosylation factor 1 /	nd	OTH-ERGV	9	Mix	0.324511	0	0	0	-	M	-		-	golgi 2 PM 1	mito 9 cyto 5	-	mitochondrion
540	AT3G49870.1	Q8VY57	| Symbols: ATARLA1C, ARLA1C | ADP-ribosylation factor-like A1C | chr3:18492674-18494021 REVERSE LENGTH=184	29.3.4.99 protein.targeting.secretory pathway.unspecified 29.4 protein.postranslational modification 30.3 signalling.calcium	vesicular trafficking ? ARF/SAR GTPase	ARL8A (ARLA1C) ADP-ribosylation factor-like A1C /	nd	OTH-ERGV?	1	Env only	3.64137	0	0	0	-	S	-	-	-	PM 5 golgi 2 cyto 2 vacuole 1	ER,extraC,golgi 5 cyto 4 mito 2	cytosol:15610358; nucleus:15610358; plasma membrane : 17693538	plasma membrane
541	AT3G09840.1	P54609	| Symbols: CDC48, ATCDC48, CDC48A | cell division cycle 48 | chr3:3019494-3022832 FORWARD LENGTH=809	29.5.9 protein.degradation.AAA type 29.5.11.20 protein.degradation.ubiquitin.proteasom 31.2 cell.division	vesicular traficking ? Membrane fusion ?	CDC48A AAA ATPase, Cell division control protein 48 homolog A /	nd	OTH-ERGV?	15	Mix	0.108022	0	0	0	-	-	-	-	-	PM 5 golgi 2 cyto 2 vacuole 1	cyto 7 nucleus 4 mito 2	cytosol : 17693538; nucleus : 17693538; plasma membrane : 17693538	cytosol
542	AT2G20760.1	Q9SKU1	| Symbols: | Clathrin light chain protein | chr2:8943279-8945108 REVERSE LENGTH=338	35.2 not assigned.unknown	vesicular trafficking / CCV	CLC1 Clathrin light chain 1 /	nd	OTH-ERGV?	1	Env only	2.98928	0	0	0	-	-	-	-	-	PM 2 cyto 2 golgi 1	nucleus 8 cyto 2	golgi : 23424247; plasma membrane : 23424247	nucleus
543	AT3G11130.1	Q0WNJ6	| Symbols: | Clathrin, heavy chain | chr3:3482575-3491667 REVERSE LENGTH=1705	31.4 cell.vesicle transport	vesicular trafficking / CCV	CHC1 (CLAH1) Clathrin heavy chain 1 /	nd	OTH-ERGV?	6	Mix	0.307815	0	0	0	-	S	-	-	-	PM 6 vacuole 2 golgi 1	cyto 5 ER,extraC,golgi 3 plastid 2	-	cytosol,plasma membrane
544	AT5G42080.1	P42697	| Symbols: ADL1, ADL1A, AG68, DRP1A, RSW9, DL1 | dynamin-like protein | chr5:16820661-16824536 REVERSE LENGTH=610	3.4.1 minor CHO metabolism.myo-inositol.poly-phosphatases 26.17 misc.dynamin 29.5.11.4.2 protein.degradation.ubiquitin.E3.RING 30.5 signalling.G-proteins	vesicular trafficking / CCV	DRP1A (ADL1A, AG68, ADL1, RSW9, DL1) dynamin-like protein /	nd	OTH-ERGV?	6	Mix	0.248429	0	0	0	-	-	-	-	-	PM 9 vacuole 4 golgi 1 cyto 1 nucleus 1 cytoskeleton 1	cyto 6 nucleus 3 mito 2 ER 2 ExtraC 2 golgi 2	-	cytosol
545	AT1G59610.1	Q9LQ55	| Symbols: ADL3, CF1, DRP2B, DL3 | dynamin-like 3 | chr1:21893413-21900780 FORWARD LENGTH=920	26.17 misc.dynamin	vesicular trafficking / CCV	DRP2B (ADL3, CF1, DRP2B, DL3) dynamin-like 3, dynamin-2B /	nd	OTH-ERGV?	8	Mix	0.605687	0	0	0	-	-	-	-	-	PM 9 vacuole 4 golgi 1 cyto 1 nucleus 1 cytoskeleton 1	cyto 6 nucleus 4	cytosol : 18612642; golgi : 25462567; plasma membrane : 25462567; plasma membrane : 20231465	cytosol
546	AT2G14120.1	Q8LFT2	| Symbols: DRP3B | dynamin related protein | chr2:5954253-5960015 REVERSE LENGTH=780	26.17 misc.dynamin	vesicular trafficking /	DRP3B dynamin related protein, control of mitochondrial and peroxisomal division and morphology /	nd	OTH-ERGV?	1	Mix	0.336885	0	0	0	-	C	Y	49	-	PM 4 vacuole 2 cyto 1 nucleus 1 golgi 1	plastid 8 cyto 4 nucleus 3	cytosol: 18559960; mitochondria: 14988495	plastid
547	AT3G60190.1	Q9FNX5	| Symbols: ADL4, ADLP2, EDR3, DRP1E, ADL1E, DL1E | DYNAMIN-like 1E | chr3:22244367-22247651 REVERSE LENGTH=624	3.4.1 minor CHO metabolism.myo-inositol.poly-phosphatases 26.17 misc.dynamin 29.5.11.4.2 protein.degradation.ubiquitin.E3.RING 30.5 signalling.G-proteins	vesicular trafficking /	DRP1E (ADLP2, EDR3, ADL4, ADL1E, DL1E) DYNAMIN-like 1E /	nd	OTH-ERGV?	6	Mix	0.433599	0	0	0	-	-	-	-	-	PM 5 vacuole 2	cyto 6 plastid 3 mito 3	no data	cytosol
548	AT5G25250.1	Q501E6	| Symbols: | SPFH/Band 7/PHB domain-containing membrane-associated protein family | chr5:8749774-8751430 FORWARD LENGTH=470	35.3 not assigned.disagreeing hits	vesicular trafficking clathrin-independent endocytic pathway	FLOT1 Flotillin-like protein 1, involved in a clathrin-independent endocytic pathway, SPFH/Band 7/PHB domain-containing membrane-associated protein family /	nd	OTH-ERGV?	3	Env only	4.95711	0	0	0	-	-	-	-	-	PM 3 vacuole 1	mito 7 cyto 3 nucleus 3	plasma membrane:22010034	cytosol
549	AT4G04910.1	Q9M0Y8	| Symbols: NSF | AAA-type ATPase family protein | chr4:2489696-2495666 REVERSE LENGTH=742	29.5.9 protein.degradation.AAA type	vesicular trafficking / COP	NSF Vesicle-fusing ATPase (EC:3.6.4.6) /	nd	OTH-ERGV?	7	Mix	0.433134	0	0	0	-	-	Y	88	-	PM 3 vacuole 2 golgi 2 plastid 1 cyto 1	plastid 6 cyto 5 mito 2	-	cytosol
550	AT4G33625.1	Q8GXK1	| Symbols: | FUNCTIONS IN: molecular_function unknown; INVOLVED IN: biological_process unknown; LOCATED IN: plasma membrane, vacuole; EXPRESSED IN: cultured cell; CONTAINS InterPro DOMAIN/s: Golgi apparatus membrane protein TVP15 (InterPro:IPR01371	35.2 not assigned.unknown	vesicular trafficking / COPI	Golgi apparatus membrane protein TVP15 domain /	nd	OTH-ERGV?	2	Mix	0.406095	0	0	0	-	-	-	-	-	vacuole 1	PM 3 ER 3 cyto 2 ExtraC 2 golgi 2	-	plasma membrane
551	AT3G13870.1	P93042	| Symbols: RHD3 | Root hair defective 3 GTP-binding protein (RHD3) | chr3:4565762-4571109 REVERSE LENGTH=802	30.5 signalling.G-proteins 33.99 development.unspecified	vesicular trafficking ? ER to Golgi ?	RHD3 Root hair defective 3 GTP-binding protein /	nd	OTH-ERGV?	5	Mix	0.377655	0	0	0	-	-	-	-	-	PM 5 ER 2 vacuole 2 golgi 1 cyto 1	cyto 4 nucleus 3 plastid 2 mito 2	-	endoplasmic reticulum,golgi
552	AT4G11220.1	Q9SUT9	| Symbols: BTI2, RTNLB2 | VIRB2-interacting protein 2 | chr4:6838176-6839578 REVERSE LENGTH=271	20.1 stress.biotic 29.3.4.4 protein.targeting.secretory pathway.plasma membrane	vesicular trafficking ER tubular network organization	BTI2 (RTNLB2) VIRB2-interacting protein 2, Reticulon-like protein B2 /	nd	OTH-ERGV?	1	Mix	0.402273	0	0	0	-	-	-	-	-	PM 3 golgi 1 ER 1	nucleus 4 cyto 3 plastid 2 ExtraC 2	cytosol : 26084919; cytosol : 15494553; endoplasmic reticulum : 20424177; endoplasmic reticulum : 26084919	cytosol
553	AT4G34450.1	Q0WW26	| Symbols: | coatomer gamma-2 subunit, putative / gamma-2 coat protein, putative / gamma-2 COP, putative | chr4:16471956-16476795 FORWARD LENGTH=886	31.4 cell.vesicle transport	vesicular trafficking / COP retrograde Golgi-to-ER transport	COPG coatomer gamma-2 subunit, putative /	nd	OTH-ERGV?	10	Mix	0.11252	0	0	0	-	-	-	-	-	PM 4 cyto 2 vacuole 2 golgi 1 nucleus 1	cyto 6 nucleus 3 mito 2	-	cytosol
554	AT4G32150.1	O49377	| Symbols: VAMP711, ATVAMP711 | vesicle-associated membrane protein 711 | chr4:15526407-15527651 REVERSE LENGTH=219	29.5.11.4.2 protein.degradation.ubiquitin.E3.RING 30.5 signalling.G-proteins 31.4 cell.vesicle transport	vesicular trafficking / trans-golgi to PVC ?	VAMP711 vesicle-associated membrane protein 711 /	nd	OTH-ERGV?	3	Mix	0.671835	0	0	0	-	S	-	-	-	PM 3 vacuole 2 golgi 1 cyto 1	golgi 6 ExtraC 5 ER 5 nucleus 3 PM 2 mito 2	plasma membrane : 24556575; vacuole : 24556575; vacuole : 15876431; vacuole : 15342965	vacuole
555	AT5G11150.1	Q9LFP1	| Symbols: ATVAMP713, VAMP713 | vesicle-associated membrane protein 713 | chr5:3546625-3547844 REVERSE LENGTH=221	29.5.11.4.2 protein.degradation.ubiquitin.E3.RING 30.5 signalling.G-proteins 31.4 cell.vesicle transport	vesicular traficking ?	VAMP713 vesicle-associated membrane protein 713 /	nd	OTH-ERGV?	2	Mix	1.35047	0	0	0	-	S	-	-	-	PM 2 vacuole 2 golgi 1 cyto 1	ER 7 ExtraC 6 golgi 6 plastid 3 mito 3 PM 3 nucelus 2	vacuole : 15342965	plasma membrane
556	AT1G04750.1	Q9ZTW3	| Symbols: VAMP7B, VAMP721, ATVAMP721, AT VAMP7B | vesicle-associated membrane protein 721 | chr1:1331857-1333426 REVERSE LENGTH=219	31.4 cell.vesicle transport	vesicular trafficking / trans-golgi to PM	VAMP721 (VAMP7B) vesicle-associated membrane protein 721 /	nd	OTH-ERGV?	3	Mix	0.575839	0	0	0	-	S	-	-	-	PM 5 vacuole 2 golgi 1 cyto 1	ER 7 golgi 7 ExtraC 6 nucleus 3 cyto 2	cytosol : 22022536; golgi : 22022536; plasma membrane : 15876431; plasma membrane : 15342965	endoplasmic reticulum
557	AT5G39510.1	Q9SEL6	| Symbols: VTI11, ATVTI1A, ATVTI11, ZIG, SGR4, VTI1A, ZIG1 | Vesicle transport v-SNARE family protein | chr5:15822035-15823591 FORWARD LENGTH=221	31.4 cell.vesicle transport 35.20 not assigned.no ontology assigned	vesicular trafficking / trans-golgi to PVC ?	VTI11 vesicle transport v-SNARE 11 /	nd	OTH-ERGV?	2	Mix	1.67693	0	0	0	-	-	-	-	-	vacuole 6 PM 2 golgi 1 cyto 1	cyto 4 nucleus 4 vacuole 2 mito 2	golgi : 16947054; golgi : 11226186; vacuole : 15797025; vacuole : 15342965; vacuole : 11226186	vacuole
558	AT2G38020.1	Q93VQ0	| Symbols: VCL1, MAN, EMB258 | vacuoleless1 (VCL1) | chr2:15910098-15914190 REVERSE LENGTH=858	29.3.4.3 protein.targeting.secretory pathway.vacuole	vesicular traficking ?	VCL1 (MAN, EMB258) vacuoleless1 /	nd	OTH-ERGV?	4	Mix	3.95711	0	0	0	-	-	-	-	-	PM1	cyto 6 mito 2 nucleus 2	vacuole:12589039	cytosol
559	AT5G67560.1	Q93Y31	| Symbols: ATARLA1D, ARLA1D | ADP-ribosylation factor-like A1D | chr5:26950579-26951913 FORWARD LENGTH=184	29.3.4.99 protein.targeting.secretory pathway.unspecified 29.4 protein.postranslational modification 30.3 signalling.calcium	vesicular traficking ?	ARL8B or ATARLA1D ADP-ribosylation factor-like protein 8b /	nd	OTH-ERGV?	1	Mix	3.63642	0	0	0	-	-	-	-	-	vacuole 1	ER,extraC,golgi 5 cyto 4 mito 2	-	plasma membrane
560	AT5G04990.1	Q9FF75	| Symbols: SUN1, ATSUN1 | SAD1/UNC-84 domain protein 1 | chr5:1471698-1473770 REVERSE LENGTH=471	35.1 not assigned.no ontology	vesicular trafficking ?	SUN1 SAD1/UNC-84 domain protein 1 /	nd	OTH-ERGV	2	Env only	2.97855	0	0	0	-	C	-	-	-	ER 1	plastid 8 mito 2 cyto 2	endoplasmic reticulum : 21323637;endoplasmic reticulum : 19807882;nucleus : 25217773;nucleus : 21323637;nucleus : 19807882;nucleus : 15469496	nucleus,endoplasmic reticulum
561	AT3G11820.1	Q9ZSD4	| Symbols: SYP121, AT-SYR1, ATSYP121, SYR1, ATSYR1, PEN1 | syntaxin of plants 121 | chr3:3729540-3730868 REVERSE LENGTH=346	11.10.2 lipid metabolism.glycolipid synthesis.DGDG synthase 27.3.25 RNA.regulation of transcription.MYB domain transcription factor family 29.4 protein.postranslational modification 31.4 cell.vesicle transport 33.99 development.unspecified 34.99 transport.misc	vesicular trafficking	SYP121 (AT-SYR1, ATSYP121, SYR1, ATSYR1, PEN1) syntaxin of plants 121 /	nd	OTH-ERGV?	2	Mix	0.252249	0	0	0	-	-	-	-	-	PM 10 golgi 2 cyto 1 vacuole 1	nucleus 4 mito 3 plastid 2 cyto 2	plasma membrane : 20735773; plasma membrane : 20012673; plasma membrane : 19098073; plasma membrane : 19000165; plasma membrane : 18273019; plasma membrane : 16570657; plasma membrane : 15703292; plasma membrane : 15342965; plasma membrane : 14586469; golgi : 20012673; vacuole : 20012673	plasma membrane
562	AT1G72150.1	Q56WK6	| Symbols: PATL1 | PATELLIN 1 | chr1:27148558-27150652 FORWARD LENGTH=573	28.99 DNA.unspecified 29.3.4.99 protein.targeting.secretory pathway.unspecified 34.99 transport.misc	vesicular trafficking ? Sec14 protein transport, patellin	PATL1 Patellin-1, SEC14 cytosolic factor family protein, phosphoglyceride transfer family protein /	ENV	OTH-ERGV?	10	Mix	0.737282	100	0	0	-	-	-	-	-	PM 8 plastid 2 golgi 1 vacuole 1	cyto 7 nucleus 2	-	cytosol
563	AT1G22850.1	O23137	| Symbols: | SNARE associated Golgi protein family | chr1:8080671-8082816 REVERSE LENGTH=344	35.2 not assigned.unknown 26.9 misc.glutathione S transferases	vesicular trafficking ?	SNARE-like SNARE associated Golgi protein family, chloroplat precursor /	nd	OTH-ERGV?	1	Mix	4.04355	0	0	0	TSC	C	Y	91	-	plastid 2	plastid 10 mito 5	-	plastid
564	AT3G50380.1	F4J0L9	| Symbols: | Protein of unknown function (DUF1162) | chr3:18686527-18700533 REVERSE LENGTH=3072	27.3.39 RNA.regulation of transcription.AtSR transcription factor family 29.4.1 protein.postranslational modification.kinase	vesicular trafficking ? Vacuolar protein sorting VPS	Vacuolar protein sorting-associated protein, putative (DUF1162) /	nd	OTH-ERGV?	6	Env only	6.98928	0	0	0	-	M	-	-	-	nd	mito 8 plastid 2 cyto 2 PM2	-	mitochondrion
565	AT3G54860.1	Q94KJ7	| Symbols: ATVPS33, VPS33 | Sec1/munc18-like (SM) proteins superfamily | chr3:20324286-20329841 REVERSE LENGTH=592	29.3.4.3 protein.targeting.secretory pathway.vacuole AT3G54860 Sec1/munc18-like (SM) proteins superfamily - 30.5 signalling.G-proteins AT3G54860 Sec1/munc18-like (SM) proteins superfamily	vesicular trafficking ? Vacuolar protein sorting VPS	VPS33 (Sec1/munc18-like) Vacuolar protein-sorting-associated protein 33 homolog /	nd	OTH-ERGV?	2	Env only	2.97855	0	0	0	-	-	-	-	-	cyto 2	cyto 6 mito 2 nucleus 2	-	golgi
566	AT1G08190.1	P93043	| Symbols: ATVPS41, ZIP2, VPS41, ATVAM2, VAM2 | vacuolar protein sorting 41 | chr1:2567652-2573142 FORWARD LENGTH=980	31.4 cell.vesicle transport	vesicular trafficking ? Vacuolar protein sorting VPS	VPS41 (ZIP2, VAM2) Vacuolar protein sorting-associated protein 41 homolog, contains 1 CHCR (clathrin heavy-chain) repeat /	nd	OTH-ERGV	2	Env only	2.97855	0	0	0	-	-	-	-	-	golgi 1	nucleus 6 cyto 4 mito 2	-	nucleus
567	AT1G73650.1	A8MQG9	| Symbols: | Protein of unknown function (DUF1295) | chr1:27688449-27689606 REVERSE LENGTH=208	20.2 stress.abiotic 27.1.2 RNA.processing.RNA helicase 28.1 DNA.synthesis/chromatin structure	unknown	3-oxo-5-alpha-steroid 4-dehydrogenase (DUF1295), acting on the CH-CH group of donors ? /	nd	OTH-ERGV?	2	Mix	5.89887	0	0	0	-	S	-	-	-	PM 4 vacuole 1 golgi 1	mito 4 PM 3 plastid 2 golgi 2	-	plasma membrane
568	AT4G22690.1	F4JLY4	| Symbols: CYP706A1 | cytochrome P450, family 706, subfamily A, polypeptide 1 | chr4:11929847-11931520 FORWARD LENGTH=557	26.10 misc.cytochrome P450	unknown	CYP706A1 cytochrome P450, family 706, subfamily A, polypeptide 1 /	nd	OTH-ERGV	11	Mix	0.223832	0	0	0	-	C	Y	33	-	PM 4 mito 1 golgi 1 vacuole 1	plastid 8 mito 2 cyto 2	endoplasmic reticulum:21515817	plastid
569	AT2G24180.1	O65787	| Symbols: CYP71B6 | cytochrome p450 71b6 | chr2:10281890-10283589 FORWARD LENGTH=503	26.10 misc.cytochrome P450	unknown	CYP71B6 cytochrome p450 71b6 /	nd	OTH-ERGV?	2	Mix	1.02159	0	0	0	-	S	-	-	-	PM 4 ER 2 golgi 2 mito 1 vacuole 1	ER 10 ExtraC 7 golgi 7 mito 3 plastid 2	-	endoplasmic reticulum
570	AT1G65820.1	Q94BY2	| Symbols: | microsomal glutathione s-transferase, putative | chr1:24485213-24486682 FORWARD LENGTH=146	26.9 misc.glutathione S transferases	unknown	microsomal glutathione s-transferase, putative /	nd	OTH-ERGV?	3	Mix	0.167478	0	0	0	-	S	-	-	-	vacuole 3 ER 2 PM 2 golgi 1 cyto 1	ExtraC 9 ER 8 golgi 7 PM 2	-	extracellular
571	AT4G17140.1	F4JNE2	| Symbols: | pleckstrin homology (PH) domain-containing protein | chr4:9613617-9636618 REVERSE LENGTH=4216	18.7 Co-factor and vitamine metabolism.iron-sulphur clusters 29.5.3 protein.degradation.cysteine protease	unknown	pleckstrin homology (PH) domain-containing protein /	nd	OTH-ERGV?	2	Env only	2.97855	0	0	0	-	-	-	-	-	PM 2 golgi 2 vacuole 1 cyto 1	cyto 4 nucleus 3	-	cytosol
572	AT2G32240.1	F4ISU2	| Symbols: | FUNCTIONS IN: molecular_function unknown; INVOLVED IN: response to cadmium ion; LOCATED IN: plasma membrane; EXPRESSED IN: 25 plant structures; EXPRESSED DURING: 13 growth stages; CONTAINS InterPro DOMAIN/s: Prefoldin (InterPro:IPR0090	11.1.9 lipid metabolism.FA synthesis and FA elongation.long chain fatty acid CoA ligase 16.1.5 secondary metabolism.isoprenoids.terpenoids 29.2.3 protein.synthesis.initiation 31.1 cell.organisation	unknown	uncharacterized transmembrane protein /	nd	OTH-ERGV	7	Mix	0.101063	0	0	0	-	-	-	-	Ps OEM	PM 4 cyto 1 golgi 1	nucleus 5 cyto 3	endoplasmic reticulum : 23451199	nucleus
573	AT5G11560.1	F4JXW9	| Symbols: | catalytics | chr5:3709734-3713994 REVERSE LENGTH=982	20.2.1 stress.abiotic.heat	unknown	unknown protein /	nd	OTH-ERGV?	7	Mix	0.30085	0	0	0	-	S	-	-	-	PM 5 ER 2 golgi 2 vacuole 2 cyto 1	ER 9 ExtraC 8 golgi 8 cyto 2 PM 2	-	plasma membrane
						Cytosol
574	AT4G33090.1	Q8VZH2	| Symbols: APM1, ATAPM1 | aminopeptidase M1 | chr4:15965915-15970418 REVERSE LENGTH=879	29.5 protein.degradation	chaperone and protease	APM1 AMINOPEPTIDASE M1 /	THY	OTH-CYT	14	Mix	0.0386677	0	0	100	TSC	-	-	-		cyto 2 platid 1 golgi 1 PM 1	cyto 4 mito 3	-	cytosol
575	AT2G16600.1	Q38900	| Symbols: ROC3 | rotamase CYP 3 | chr2:7200862-7201383 FORWARD LENGTH=173	2.2.1.3.1 major CHO metabolism.degradation.sucrose.invertases.neutral 26.8 misc.nitrilases, nitrile lyases, berberine bridge enzymes, reticuline oxidases, troponine reductases 31.3.1 cell.cycle.peptidylprolyl isomerase	chaperone and protease rotamase	CYP19-1 (ROC3) Peptidyl-prolyl cis-trans isomerase CYP19-1, Rotamase CYP 3 /	nd	OTH-CYT	5	Mix	0.0996288	0	0	0	-	-	-	-	-	PM 5 cyto 2 plastid 1 vacuole 1 golgi 1 perox 1	cyto 7 mito 2 nucleus 2	cytosol : 24440291; cytosol : 24130194; unclear : 24440291	cytosol
576	AT5G12140.1	Q945Q1	| Symbols: ATCYS1, CYS1 | cystatin-1 | chr5:3923295-3923936 REVERSE LENGTH=101	29.5.3 protein.degradation.cysteine protease	chaperone and protease stress	CYS1 Cysteine proteinase inhibitor 1 /	nd	OTH-CYT	1	Mix	0.335906	0	0	0	-	-	-	-	-	PM 2 ER 1 cyto 1 vacuole 1	cyto 5 mito 2 nucleus 2	-	cytosol
577	AT3G09440.1	O65719	| Symbol: None | heat shock cognate 70 kDa protein 3 (HSC70-3) (HSP70-3), identical to SP:O65719 He	10.3 cell wall.hemicellulose synthesis 20.2.1 stress.abiotic.heat 26.10 misc.cytochrome P450 29.6 protein.folding 34.99 transport.misc	chaperone and protease HSP	HSP70-3 (HSP73) Heat shock cognate 70 kDa protein 3 /	ENV-STR	OTH-CYT	7	Mix	0.4821	72.4726	26.0435	1.48393	TSC	-	-	-	Ps OEM	PM 7 plastid 2 cyto 2 vacuole 2	cyto 7 mito 2	-	cytosol
578	AT5G56030.1	P55737	| Symbols: HSP81-2, ERD8, HSP90.2, AtHsp90.2 | heat shock protein 81-2 | chr5:22686923-22689433 FORWARD LENGTH=699	20.2.1 stress.abiotic.heat	chaperone and protease HSP	HSP90-2 Heat shock protein 90-2 /	nd	OTH-CYT	2	Mix	0.112201	0	0	0	-	S	-	-	-	PM 3 mito 2 vacuole 2 golgi 2 cyto 2 nucleus 2 plastid 1	cyto 7 nucleus 3 ER 3 ExtraC 3 golgi 3	-	cytosol,nucleus
579	AT2G24200.1	P30184	| Symbols: | Cytosol aminopeptidase family protein | chr2:10287017-10289450 REVERSE LENGTH=520	29.5 protein.degradation	chaperone and protease	LAP1 Leucine aminopeptidase 1	STR	OTH-CYT	12	Mix	0.0372129	0	100	0	-	-	-	-		PM 4 plastid 2 cyto 2 vacuole 2 mito 1 ExtraC 1	cyto 5 plastid 2 mito 2		cytosol
580	AT3G22110.1	O81148	| Symbols: PAC1 | 20S proteasome alpha subunit C1 | chr3:7792819-7793571 REVERSE LENGTH=250	16.8.4 secondary metabolism.flavonoids.flavonols	chaperone and protease proteasome	PAC1 Proteasome subunit alpha type-4-A /	nd	OTH-CYT	3	Mix	0.250231	0	0	0	-	M	-	-	-	vacuole 2 golgi 1 cyto 1 PM 1	cyto 5 mito 5 nucleus 3	-	cytosol,nucleus
581	AT1G47250.1	O23712	| Symbols: PAF2 | 20S proteasome alpha subunit F2 | chr1:17319220-17320900 FORWARD LENGTH=277	29.5.11.20 protein.degradation.ubiquitin.proteasom 30.2.2 signalling.receptor kinases.leucine rich repeat II 31.2 cell.division	chaperone and protease proteasome	PAF2 Proteasome subunit alpha type-1-B /	nd	OTH-CYT	4	Mix	0.100823	0	0	0	-	-	-	-	-	cyto 1 PM 1	cyto 4 nucleus 4 plastid 2	-	cytosol,nucleus
582	AT4G31300.1	Q8LD27	| Symbols: PBA1 | N-terminal nucleophile aminohydrolases (Ntn hydrolases) superfamily protein | chr4:15188927-15190935 FORWARD LENGTH=233	13.1.6.1.7 amino acid metabolism.synthesis.aromatic aa.chorismate.chorismate synthase 20.2.1 stress.abiotic.heat 27.3.67 RNA.regulation of transcription.putative transcription regulator 29.5.11.20 protein.degradation.ubiquitin.proteasom	chaperone and protease proteasome	PSB6 (PBA1) Proteasome subunit beta type-6 (EC 3.4.25.1) (20S proteasome beta subunit A-1) (Proteasome component D) (Proteasome subunit beta type-1) /	nd	OTH-CYT	3	Mix	0.20134	0	0	0	TSC	-	-	-	-	vacuole 2 plastid 1 golgi 1 PM 1 cyto 1	cyto 5 mito 2 nucleus 2 ExtraC 2	-	cytosol,nucleus
583	AT4G24820.1	Q93Y35	| Symbols: | 26S proteasome, regulatory subunit Rpn7;Proteasome component (PCI) domain | chr4:12790471-12792599 REVERSE LENGTH=387	17.3.1.2.1 hormone metabolism.brassinosteroid.synthesis-degradation.sterols.SMT1	chaperone and protease proteasome	RPN7 26S proteasome non-ATPase regulatory subunit 6 homolog / Proteasome component (PCI) domain;	nd	OTH-CYT	6	Mix	0.0778932	0	0	0	-	-	-	-	-	PM 3 cyto 3 vacuole 2 golgi 1 nucleus 1	cyto 7 nucleus 3 mito 2	-	cytosol,nucleus
584	AT4G34870.1	Q42406	| Symbols: ROC5, ATCYP1 | rotamase cyclophilin 5 | chr4:16614451-16614969 FORWARD LENGTH=172	2.2.1.3.1 major CHO metabolism.degradation.sucrose.invertases.neutral	chaperone and protease	ROC5, ATCYP1 rotamase cyclophilin 5 /	nd	OTH-CYT	4	Mix	0.157067	0	0	0	-	-	-	-	-	PM 3 plastid 2 golgi 2 peroxisome 1 vacuole 1 cyto 1	cyto 7 nucleus 2 mito 2	cytosol : 19329564; nucleus : 19329564; plasma membrane : 19329564	cytosol
585	AT1G24510.1	O04450	| Symbols: | TCP-1/cpn60 chaperonin family protein | chr1:8685504-8688101 REVERSE LENGTH=535	29.4 protein.postranslational modification	chaperone and protease actin and tubulin	CCT5 (TCPE) T-complex protein 1 subunit epsilon, TCP-1/cpn60 chaperonin family protein;	nd	OTH-CYT	3	Mix	0.202644	0	0	0	-	-	-	-	-	PM 2 cyto 2 vacuole 2 golgi 1	cyto 7 mito 4	-	cytosol
586	AT5G09810.1	P53492	| Symbol: None | actin 7 (ACT7) / actin 2, identical to SP:P53492 Actin 7 (Actin-2) {Arabidopsis th	31.1 cell.organisation	cytoskeleton actin	ACT7 Actin-7 /	STR-ENV	OTH-CYT	7	Mix	0.128062	46.0215	53.9785	0	-	-	-	-	-	PM 7 plastid 1 cyto 1 mito 1 nucleus 1	cyto 8 mito 2	unclear:15496452	cytosol
587	AT1G64330.1	Q9C7V7	| Symbols: | myosin heavy chain-related | chr1:23872172-23873970 FORWARD LENGTH=555	30.11.1signalling.light.COP9 signalosome	cytoskeleton myosin	HP64c myosin heavy chain like protein /	nd	OTH-CYT	2	Mix	1.97855	0	0	0	TSC	-	-	-	-	vacuole 4 plastid 1 golgi 1 PM 1	nucleus 5 cyto 3 mito 3	-	nucleus
588	AT5G19770.1	Q56WH1	| Symbols: TUA3 | tubulin alpha-3 | chr5:6682761-6684474 REVERSE LENGTH=450	2.2.1.3.1 major CHO metabolism.degradation.sucrose.invertases.neutral	cytoskeleton tubulin	TUA3 tubulin alpha-3 /	nd	OTH-CYT	6	Mix	0.0996032	0	0	0	-	-	-	-	-	PM 7 cyto 1 golgi 1 nucleus 1 cytoskeleton 1 plastid 1 vacuole 1	cyto 7 mito 2 nucleus 2	-	cytosol
589	AT5G62690.1	Q56YW9	| Symbols: TUB2 | tubulin beta chain 2 | chr5:25181560-25183501 FORWARD LENGTH=450	11.1.8 lipid metabolism.FA synthesis and FA elongation.acyl CoA ligase	cytoskeleton tubulin	TUB2 tubulin beta chain 2 /	nd	OTH-CYT	4	Mix	0.108312	0	0	0	-	-	-	-	-	PM 4 golgi 2 nucleus 2 cyto 1 plastid 1 vacuole 1 cytoskeleton 1	cyto 7 nucleus 4 mito 2	nucleus : 15496452; unclear : 15496452	cytosol
590	AT3G16640.1	P31265	| Symbols: TCTP | translationally controlled tumor protein | chr3:5669709-5670729 REVERSE LENGTH=168	33.99 development.unspecified	cytoskeleton microtubule binding	TCTP1 Translationally-controlled tumor protein 1 / translationally controlled tumor protein;Encodes a protein homologous to translationally controlled tumor protein (TCTP) from Drosophila. In flies, TCTP functions guanine nucleotide exchange factor in the TOR signaling pathway. TCTP is expressed througho	nd	OTH-CYT	6	Mix	0.335046	0	0	0	-	-	-	-	-	plastid 3 PM 2 vacuole 2 cyto 2 nucleus 1 golgi 1	cyto 7 ER 2 ExtraC 2 golgi 2	cytosol : 24040826	cytosol
591	AT4G09320.1	P39207	| Symbols: NDPK1 | Nucleoside diphosphate kinase family protein | chr4:5923424-5924366 FORWARD LENGTH=169	23.4.10 nucleotide metabolism.phosphotransfer and pyrophosphatases.nucleoside diphosphate kinase	kinase	NDPK1 Nucleoside diphosphate kinase I (EC 2.7.4.6) /	ENV	OTH-CYT	4	Mix	0.549269	86.4763	13.5237	0	-	-	-	-	-	PM 4 plastid 2	cyto 4 mito 4 ER 4 ExtraC 4 golgi 4 mito 3 cyto 3 plastid 2	cytosol:19329564;nucleus:19329564;peroxisome:19329564	cytosol,plasma membrane
592	AT3G16470.1	O04309	| Symbols: JR1 | Mannose-binding lectin superfamily protein | chr3:5596096-5597709 REVERSE LENGTH=451	16.5.1.3.1 secondary metabolism.sulfur-containing.glucosinolates.degradation.myrosinase 17.7.3 hormone metabolism.jasmonate.induced-regulated-responsive-activated 26.16 misc.myrosinases-lectin-jacalin	lectin stress cold JA salt wounding	JAL35 (MB31, JR1) Jacalin-related lectin 35, Myrosinase-binding protein-like with Mannose-binding lectin and Jacalin domains /	n/a	OTH-CYT	8	Mix	2.71642	n/a	n/a	n/a	-	-	-	-	-	plastid 2 PM 2 nucleus 1 vacuole 1	cyto 6 mito 4	-	cytosol
593	AT4G14880.1	P47998	| Symbols: OASA1, OLD3, CYTACS1 | O-acetylserine (thiol) lyase (OAS-TL) isoform A1 | chr4:8518209-8520050 REVERSE LENGTH=322	13.1.5.3.1 amino acid metabolism.synthesis.serine-glycine-cysteine group.cysteine.OASTL	metabolism aa Cys	OASA1 O-acetylserine (thiol) lyase (OAS-TL) isoform A1;Encodes a cytosolic isoform of cytosolic O-acetylserine(thiol)lyase, a key enzyme in cysteine biosynthesis and for the fixation of inorganic sulfide. It catalyzes the formation of cysteine from O-acetylseri	STR	OTH-CYT	10	Mix	0.174812	0	100	0	-	-	-		-	plastid 4 PM 3 vacuole 2 perox 2 cyto 2 golgi 1 nucleus 1	cyto 7 plastid 3 mito 2	-	cytosol
594	AT1G65960.2	Q42472	| Symbols: GAD2 | glutamate decarboxylase 2 | chr1:24552094-24557253 FORWARD LENGTH=494	13.1.1.1.1 amino acid metabolism.synthesis.central amino acid metabolism.GABA.glutamate decarboxylase	metabolism aa GABA	GAD2 Glutamate decarboxylase 2 /	nd	OTH-CYT	15	Mix	0.0466854	0	0	0	-	-	-	-		PM 3 plastid 2 cyto 1 golgi 1	mito 8 cyto 4		cytosol
595	AT4G13940.1	O23255	| Symbols: HOG1, EMB1395, SAHH1, MEE58, ATSAHH1 | S-adenosyl-L-homocysteine hydrolase | chr4:8054931-8056676 FORWARD LENGTH=485	13.2.3.4 amino acid metabolism.degradation.aspartate family.methionine	metabolism aa homoCyst	HOG1 (EMB1395, MEE58, SAHH1) homology-dependent gene silencing 1, adenosylhomocysteinase 1 /	STR	OTH-CYT	5	Mix	0.219708	0	100	0	-	-	-	-	-	PM 5 vacuole 2 plastid 1 cyto 1	cyto 7 mito 3	-	cytosol
596	AT5G17920.1	O50008	| Symbols: ATCIMS, ATMETS, ATMS1 | Cobalamin-independent synthase family protein | chr5:5935771-5939195 FORWARD LENGTH=765	13.1.3.4.3 amino acid metabolism.synthesis.aspartate family.methionine.methionine synthase	metabolism aa Met	MS1 (ATCIMS, ATMS1, ATMETS) cobalamin-independent methionine synthase, cytosol / /	STR	OTH-CYT	12	Mix	0.123011	0	100	0	-	-	-	-	-	PM 8 plastid 3 perox 2 cyto 1 vacuole 1 extraC 1	cyto 5 mito 4 plastid 3	cytosol:15024005;peroxisome:24130194	cytosol
597	AT3G03780.1	Q9SRV5	| Symbols: ATMS2, MS2 | methionine synthase 2 | chr3:957602-960740 FORWARD LENGTH=765	13.1.3.4.3 amino acid metabolism.synthesis.aspartate family.methionine.methionine synthase	metabolism aa Met	MS2 methionine synthase 2, 5-methyltetrahydropteroyltriglutamate--homocysteine methyltransferase 2 /	nd	OTH-CYT	4	Mix	0.482735	0	0	0	-	-	-	-	-	plastid 4 PM 3 cyto 1 mito 1 extraC 1 vacuole 1	cyto 6 plastid 3 mito 3	cytosol : 15024005	cytosol
598	AT1G70410.1	Q94CE4	| Symbols: ATBCA4, BCA4, CA4 | beta carbonic anhydrase 4 | chr1:26534167-26536505 REVERSE LENGTH=258	16.99 secondary metabolism.unspecified	metabolism carbon	BCA4 beta carbonic anhydrase 4 /	nd	OTH-CYT	8	Mix	0.635038	0	0	0	-	-	-	-	-	cyto 1 golgi 1 plastid 1 PM 1 vacuole 1	cyto 7	plasma membrane : 26243620	cytosol
599	AT2G40840.1	Q8RXD9	| Symbols: DPE2 | disproportionating enzyme 2 | chr2:17045368-17050779 FORWARD LENGTH=955	2.2.2.4 major CHO metabolism.degradation.starch.D enzyme	metabolism carbon	DPE2 disproportionating enzyme 2, 4-alpha-glucanotransferase DPE2 /	nd	OTH-CYT	23	Mix	0.019055	0	0	0	-	C	Y	37		cyto 2 PM 2	plastid 10 cyto 3 mito 2 ERExtraCgolgi 2		cytosol
600	AT2G36530.1	P25696	| Symbols: LOS2, ENO2 | Enolase | chr2:15321081-15323786 REVERSE LENGTH=444	4.1.13 glycolysis.cytosolic branch.enolase	metabolism carbon glycolysis (synthesisis of pyruvate from D-glyceraldehyde 3-phosphate)	ENO2 (LOS2) Bifunctional enolase 2/transcriptional activator /	STR	OTH-CYT	17	Mix	0.0707593	0	100	0	-	-	-	-	-	PM 7 extraC 2 plastid 1 cyto 1 vacuole 1	cyto 8 mito 2	cytosol:20002588;nucleus:20002588	cytosol
601	AT2G36460.1	Q9SJQ9	| Symbols: | Aldolase superfamily protein | chr2:15296929-15298387 REVERSE LENGTH=358	1.3.6 PS.calvin cycle.aldolase 4.1.10 glycolysis.cytosolic branch.aldolase 27.3.39 RNA.regulation of transcription.AtSR transcription factor family 29.4 protein.postranslational modification	metabolism carbon glycolysis gluconeogenesis	FBA6 Fructose-bisphosphate aldolase 6, cytosol /	nd	OTH-CYT	10	Mix	0.0585317	0	0	0	-	-	-	-	-	PM 3 plastid 2 cyto 2 ER 1 cyto 1 ExtraC 1 vacuole 1 cytoskeleton 1	cyto 5 plastid 4 mito 2	-	cytosol
602	AT3G52930.1	Q9LF98	| Symbols: | Aldolase superfamily protein | chr3:19627383-19628874 REVERSE LENGTH=358	1.3.6 PS.calvin cycle.aldolase	metabolism carbon glycolysis	FBA8 Fructose-bisphosphate aldolase 8 /	STR	OTH-CYT	10	Mix	0.0422304	0	100	0	-	-	-	-	-	PM 6 plastid 2 cyto 1 nucleus 1 vacuole 1	cyto 5 mito 3 plastid 2	-	cytosol
603	AT1G07110.1	Q9MB58	| Symbols: F2KP, ATF2KP, FKFBP | fructose-2,6-bisphosphatase | chr1:2178363-2183980 REVERSE LENGTH=744	29.5 protein.degradation	metabolism carbon	FKFBP (F2KP, ATF2KP) 6-phosphofructo-2-kinase/fructose-2,6-bisphosphatase	nd	OTH-CYT	7	Mix	0.0774059	0	0	0	-	-	-	-	-	PM 1 cyto 1	cyto 6 nucleus 3 plastid 2 mito 2	endoplasmic reticulum : 23543785; golgi : 23543785	cytosol
604	AT1G13440.1	Q9FX54	| Symbols: GAPC-2, GAPC2 | glyceraldehyde-3-phosphate dehydrogenase C2 | chr1:4608465-4610494 REVERSE LENGTH=338	4.1.8 glycolysis.cytosolic branch.glyceraldehyde 3-phosphate dehydrogenase (GAP-DH)	metabolism carbon glycolysis	GAPC-2 (GAPC2) glyceraldehyde-3-phosphate dehydrogenase C2 /	STR	OTH-CYT	1	Mix	0.111825	0	100	0	-	-	-	-	-	PM 5 plastid 3 cyto 2 mito 2 nucleus 2	cyto 7 mito 3 plastid 2	cytosol:24130194;cytosol:23316205;cytoskeleton:23316205;mitochondrion:23316205;nucleus:15496452;peroxisome:24130194;unclear:15496452	cytosol
605	AT1G04410.1	P93819	| Symbols: | Lactate/malate dehydrogenase family protein | chr1:1189418-1191267 REVERSE LENGTH=332	29.2.1.2.1.21 protein.synthesis.ribosomal protein.eukaryotic.40S subunit.S21	metabolism carbon	MDH1 Malate dehydrogenase 1 /	STR	OTH-CYT	6	Mix	0.0504453	0	100	0	-	-	-	-	-	PM 7 plastid 2 vacuole 1 nucleus 1	cyto 3 plastid 3 mito 3 perox 2 ER 2 ExtraC 2 golgi 2	-	peroxisome
606	AT5G11670.1	Q9LYG3	| Symbols: ATNADP-ME2, NADP-ME2 | NADP-malic enzyme 2 | chr5:3754456-3758040 FORWARD LENGTH=588	8.2.10 TCA / organic transformation.other organic acid transformations.malic	metabolism carbon	NADP-ME2 (MAOP2) NADP-dependent malic enzyme 2 /	nd	OTH-CYT	16	Mix	0.118214	0	0	0	-	-	-	-	-	PM 5 plastid 1 cyto 1 vacuole 1	cyto 5 mito 3 plastid 2	-	cytosol
607	AT3G46970.1	Q9SD76	| Symbols: ATPHS2, PHS2 | alpha-glucan phosphorylase 2 | chr3:17301625-17306111 REVERSE LENGTH=841	2.2.2.2 major CHO metabolism.degradation.starch.starch phosphorylase	metabolism carbon	PHS2 Alpha-glucan phosphorylase 2, cytosol /	nd	OTH-CYT	28	Mix	0.0360869	0	0	0	-	-	-	-		cyto 6 plastid 2 mito 2	plastid 2 cyto 2 PM 2 nucleus 1	-	cytosol
608	AT2G42600.1	Q5GM68	| Symbols: ATPPC2, PPC2 | phosphoenolpyruvate carboxylase 2 | chr2:17734541-17738679 REVERSE LENGTH=963	4.1.15 glycolysis.cytosolic branch.phospho-enol-pyruvate carboxylase (PEPC)	metabolism carbon glycolysis	PPC2 Phosphoenolpyruvate carboxylase 2 /	nd	OTH-CYT	17	Mix	0.0235905	0	0	0	-	-	-	-		PM 3 plastid 1 cyto 1 golgi 1	cyto 7 mito 2	-	cytosol
609	AT1G50480.1	Q9SPK5	| Symbols: THFS | 10-formyltetrahydrofolate synthetase | chr1:18702064-18704687 FORWARD LENGTH=634	25.2 C1-metabolism.formate-tetrahydrofolate ligase	metabolism carbon	THFS (FTHS) Formate-tetrahydrofolate ligase /	nd	OTH-CYT	16	Mix	0.0239982	0	0	0	-	-	-	-		PM 4 plastid 2 cyto 2 golgi 1	cyto 6 mito 2	-	cytosol
610	AT3G55440.1	P48491	| Symbols: ATCTIMC, TPI, CYTOTPI | triosephosphate isomerase | chr3:20553794-20556078 FORWARD LENGTH=254	1.3.5 PS.calvin cycle.TPI 4.1.7 glycolysis.cytosolic branch.triosephosphate isomerase (TPI)	metabolism carbon	TPI (ATCTIMC, CYTOTPI) triosephosphate isomerase /	STR	OTH-CYT	9	Mix	0.164646	0	100	0	-	-	-	-	-	PM 6 plastid 2 cyto 1 mito 1 vacuole 1	cyto 6 plastid 2 mito 2	-	cytosol
611	AT1G65930.1	Q9SRZ6	| Symbols: cICDH | cytosolic NADP+-dependent isocitrate dehydrogenase | chr1:24539088-24541861 FORWARD LENGTH=410	8.1.4 TCA / org.transformation.TCA.IDH	metabolism carbon TCA	CICDH Cytosolic isocitrate dehydrogenase [NADP] /	STR	OTH-CYT	16	Mix	0.0946984	0	100	0	-				-	PM 4 plastid 2 cyto 2 golgi 1 vacuole 1	cyto 8 mito 2	-	cytosol
612	AT3G12670.1	Q9LTW8	| Symbols: emb2742 | CTP synthase family protein | chr3:4020351-4024086 REVERSE LENGTH=591	23.1.1.10 nucleotide metabolism.synthesis.pyrimidine.CTP synthetase	metabolism CTP	emb2742 CTP synthase family protein /	nd	OTH-CYT	2	Mix	0.677374	0	0	0	-	S	-	-	-	cyto 1	cyto 5 golgi 4 ER 3 ExtraC 3 mito 2	-	plasma membrane
613	AT3G44310.1	P32961	| Symbols: NIT1, ATNIT1, NITI | nitrilase 1 | chr3:15986901-15988841 FORWARD LENGTH=346	16.5.1.3.3 secondary metabolism.sulfur-containing.glucosinolates.degradation.nitrilase	metabolism hormone indole-3-acetic acid.	NIT1 (ATNIT1, NITI) nitrilase 1 /	nd	OTH-CYT	7	Mix	0.31095	0	0	0	-	-	Y	26	-	PM 4 plastid 3 cyto 3 golgi 1 nucleus 1	plastid 6 cyto 4 mito 2	nucleus: 15796778;nucleus: 23437871;cytosol: 15796778;cytoskeleton: 23437871	extracellular,plasma membrane
614	AT2G42690.1	Q9SJI7	| Symbols: | alpha/beta-Hydrolases superfamily protein | chr2:17776356-17777682 REVERSE LENGTH=412	11.9.2.1 lipid metabolism.lipid degradation.lipases.triacylglycerol lipase	metabolism lipid / stress UV-B	Phospholipase A1-II delta, high activity toward PC, medium activity toward MGDG, low activity toward TAG /	nd	OTH-CYT	8	Mix	0.0404211	0	0	0	-	-	-	-		plastid 1 PM 1	cyto 4 nucleus 2	-	cytosol
615	AT3G15730.1	Q38882	| Symbols: PLDALPHA1, PLD | phospholipase D alpha 1 | chr3:5330835-5333474 FORWARD LENGTH=810	11.9.3.1 lipid metabolism.lipid degradation.lysophospholipases.phospholipase D 1.1.5.1 PS.lightreaction.other electron carrier (ox/red).plastocyanin	metabolism lipid	PLDALPHA1 (PLD) phospholipase D alpha 1 /	nd	OTH-CYT	16	Mix	0.035192	0	0	0	-	-	-	-		plastid 3 PM 3 cyto 2 golgi 1 vacuole 1	cyto 5		cytosol
616	AT5G51970.1	Q9FJ95	| Symbols: | GroES-like zinc-binding alcohol dehydrogenase family protein | chr5:21111820-21113284 FORWARD LENGTH=364	16.2.1.10 secondary metabolism.phenylpropanoids.lignin biosynthesis.CAD	metabolism sorbitol fructose	SDH sorbitol dehydrogenase /	nd	OTH-CYT	9	Mix	0.0919011	0	0	0	-	-	-	-	-	cyto 2 plastid 1 PM 1	cyto 8 mito 3	cytosol : 23498864	cytosol
617	AT4G24220.1	Q9STX2	| Symbols: VEP1, AWI31 | NAD(P)-binding Rossmann-fold superfamily protein | chr4:12565219-12566474 FORWARD LENGTH=388	33.99 development.unspecified	metabolism steroid	VEP1 (AWI31) 3-oxo-Delta(4,5)-steroid 5-beta-reductase	nd	OTH-CYT	4	Mix	0.112371	0	0	0	-				-	cyto 2	cyto 7 mito 2 perox 2	-	cytosol
618	AT2G38230.1	O80448	| Symbols: ATPDX1.1, PDX1.1 | pyridoxine biosynthesis 1.1 | chr2:16011475-16012404 FORWARD LENGTH=309	18 Co-factor and vitamine metabolism	metabolism vitamine B6	PDX11 Pyridoxal 5'-phosphate synthase subunit PDX1.1 /	nd	OTH-CYT	4	Mix	0.0600606	0	0	0	-	-	-	-	-	cyto 2 vacuole 1	cyto 5 mito 3 nucleus 2	cytosol : 16157873	cytosol
619	AT1G19670.1	O22527	| Symbols: ATCLH1, CORI1, ATHCOR1, CLH1 | chlorophyllase 1 | chr1:6803796-6804923 REVERSE LENGTH=324	20.1 stress.biotic	metabolism vitamin and pigment chlorophyll degradation	CLH1 (CORI1, ATHCOR1, CLH1) chlorophyllase 1 /	nd	OTH-CYT	2	Mix	0.679105	0	0	0	-	-	-	-	-	PM 1 cyto 1	plastid 5 cyto 5	-	cytosol
620	AT5G44020.1	Q9FNC4	| Symbols: | HAD superfamily, subfamily IIIB acid phosphatase | chr5:17712433-17714046 FORWARD LENGTH=272	26.13 misc.acid and other phosphatases	phosphatase	HAD superfamily, subfamily IIIB acid phosphatase /	nd	OTH-CYT	2	Mix	0.290043	0	0	0	TSC	S	Y	69	-	PM 2 plastid 1 perox 1 vacuole 1 extraC 1	ExtraC 10 ER 7 golgi 7 plastid 2 mito 2	cytosol:24130194	extracellular
621	AT2G20630.1	Q9SIU8	| Symbols: PIA1 | PP2C induced by AVRRPM1 | chr2:8897826-8899648 REVERSE LENGTH=279	26.2 misc.UDP glucosyl and glucoronyl transferases	phosphatase	PPC3-1.2 (PIA1, PP2C) Probable protein phosphatase 2C 20 induced by AVRRPM1 /	nd	OTH-CYT	3	Mix	0.200052	0	0	0	-	-	-	-	-	PM 1 cyto 1	cyto 6 mito 4 nucleus 2	-	cytosol
622	AT1G07890.1	Q05431	| Symbols: APX1, MEE6, CS1, ATAPX1, ATAPX01 | ascorbate peroxidase 1 | chr1:2438005-2439435 FORWARD LENGTH=250	21.2.1 redox.ascorbate and glutathione.ascorbate 26,8 misc.nitrilases, nitrile lyases, berberine bridge enzymes, reticuline oxidases, troponine reductases	redox	APX1 L-ascorbate peroxidase 1, cytosol /	nd	OTH-CYT	11	Mix	0.0177975	0	0	0	-	-	-	-		plastid 2 cyto 2 golgi 2 PM 2 vacuole 1	cyto 5 mito 4	-	cytosol
623	AT4G02520.1	P46422	| Symbols: ATGSTF2, ATPM24.1, ATPM24, GST2, GSTF2 | glutathione S-transferase PHI 2 | chr4:1110673-1111531 REVERSE LENGTH=212	26.9 misc.glutathione S transferases	redox	GSTF2 (ATGSTF2, ATPM24.1, ATPM24, GST2) glutathione S-transferase PHI 2 /	STR	OTH-CYT	9	Mix	0.123092	0	100	0	-	-	-	-	-	plastid 4 PM 3 cyto 1	cyto 6 mito 4	cytosol:19174456	cytosol
624	AT2G30870.1	P42761	| Symbols: ATGSTF10, ERD13, ATGSTF4, GSTF10 | glutathione S-transferase PHI 10 | chr2:13141490-13142392 FORWARD LENGTH=215	26.9 misc.glutathione S transferases	redox	GSTF10 (ATGSTF10, ERD13, ATGSTF4) Glutathione S-transferase F10 /	nd	OTH-CYT	6	Mix	0.0379953	0	0	0	-	S	-	-		PM 3 vacuole 3 cyto 2 plastid 1 golgi 1 nucleus 1 perox 1	ERExtraCgolgi 5 cyto 4 mito 3 plastid 2	cytosol : 19329564	cytosol
625	AT2G21660.1	Q03250	| Symbol: None | glycine-rich RNA-binding protein (GRP7), SP:Q03250 Glycine-rich RNA-binding protei	27.4 RNA.RNA binding	RNA Binding	GRP7 (CCR2, GR-RBP7) glycine-rich RNA-binding protein /	THY	OTH-CYT	5	Mix	0.0717528	8.63115	0	91.3688	TSC	-	-	-	-	PM 3 perox 2 plastid 1 cyto 1	nucleus 8 cyto 2 mito 2	cytosol:21453442;nucleus:24130194;nucleus:21453442;nucleus:14756317	nucleus
626	AT1G76010.1	Q93VA8	| Symbols: | Alba DNA/RNA-binding protein | chr1:28528505-28530488 REVERSE LENGTH=350	1.2.2 PS.photorespiration.glycolate oxydase	RNA binding	Alba DNA/RNA-binding protein /	nd	OTH-CYT	1	Env only	3.96016	0	0	0	-	-	-	-	-	cyto 2 cytoskeleton 1 golgi 1 PM 1	nucleus 10 mito 2	-	nucleus
627	AT2G23350.1	O22173	| Symbols: PAB4, PABP4 | poly(A) binding protein 4 | chr2:9943209-9946041 FORWARD LENGTH=662	27.1 RNA.processing	RNA binding	PAB4 poly(A) binding protein 4 /	nd	OTH-CYT	5	Mix	0.0718421	0	0	0	-	C	-	-	-	PM 3 cyto 1	nucleus 5 plastid 4 cyto 4 mito 2	-	cytosol
628	AT5G47210.1	Q9LVT8	| Symbols: | Hyaluronan / mRNA binding family | chr5:19169222-19171012 REVERSE LENGTH=357	27.4 RNA.RNA binding	RNA binding	RGGC RGG repeats nuclear RNA binding protein C /	nd	OTH-CYT	2	Mix	0.276626	0	0	0	-	-	-	-	-	PM 4 perox 1 mito 1 golgi 1 cyto 1 cytoskeleton 1	nucleus 8 cyto 3	cytosol : 19329564	nucleus
629	AT5G41790.1	F4JZY1	| Symbols: CIP1 | COP1-interactive protein 1 | chr5:16727530-16732391 FORWARD LENGTH=1586	30.11.1 signalling.light.COP9 signalosome 31.1 cell.organisation 33.99 development.unspecified	signalling ABA osmotic stress	CIP1 COP1-interactive protein 1 (CONSTITUTIVE PHOTOMORPHOGENIC 1), cytoskeletal interaction, cytosol and nucleus /	nd	OTH-CYT	11	Mix	0.809862	0	0	0	-	-	-	-	-	PM 2 plastid 2 vacuole 2	nucleus 5 cyto 3 mito 2	no data	cytosol,cytoskeleton
630	AT4G09000.1	P42643	| Symbols: GRF1, GF14 CHI | general regulatory factor 1 | chr4:5775387-5777157 FORWARD LENGTH=267	30.7 signalling.14-3-3 proteins 35.20 not assigned.no ontology assigned	signalling	GRF1 (GF14 CHI) 14-3-3-like protein, general regulatory factor 1, interacts with MDH1/MDH2 /	STR	OTH-CYT	8	Mix	0.102703	0	100	0	-	-	-	-	-	PM 5 plastid 4 cyto 2 golgi 2 vacuole 2 nucleus 1	nucleus 5 cyto 4 mito 2	-	cytosol
631	AT5G38480.1	P42644	| Symbols: GRF3, RCI1 | general regulatory factor 3 | chr5:15410277-15411285 FORWARD LENGTH=255	30.7 signalling.14-3-3 proteins	signalling	GRF3 (GF14 psi, RCI1) 14-3-3-like protein, general regulatory factor 3 /	STR	OTH-CYT	6	Mix	0.122025	0	100	0	-	-	-	-	-	PM 3 plastid 1 cyto 1 perox 1 golgi 1	cyto 4 nucleus 4 mito 2	cytosol:19329564;plasma membrane:19329564	cytosol
632	AT5G16050.1	P42645	| Symbols: GRF5, GF14 UPSILON | general regulatory factor 5 | chr5:5244008-5245402 REVERSE LENGTH=268	30.7 signalling.14-3-3 proteins	signalling	GRF5 14-3-3-like protein GF14 upsilon /	nd	OTH-CYT	5	Mix	0.140084	0	0	0	-	-	-	-	-	PM 3 golgi 2 cyto 2 plastid 1 vacuole 1	nucleus 5 cyto 4 mito 2	-	cytosol
633	AT5G10450.1	P48349	| Symbols: GRF6, AFT1, 14-3-3lambda | G-box regulating factor 6 | chr5:3284452-3286261 REVERSE LENGTH=248	15.2 metal handling.binding, chelation and storage	signalling stress	GRF6 14-3-3-like protein GF14 lambda /	nd	OTH-CYT	5	Mix	0.0411615	0	0	0	-	-	-	-		plastid 3 PM 3 cyto 2 golgi 1 nucleus 1 perox 1 vacuole 1	nucleus 4 cyto 3 mito 2	cytosol : 24722992; cytosol : 24659330; cytosol : 15592873; nucleus : 24722992; nucleus : 15659648; nucleus : 15592873; nucleus : 24659330; plasma membrane : 24722992; plasma membrane : 24659330	cytosol
634	AT2G42590.1	Q96299	| Symbols: GRF9, GF14 MU | general regulatory factor 9 | chr2:17732118-17733775 REVERSE LENGTH=263	30.7 signalling.14-3-3 proteins	signalling	GRF9 14-3-3-like protein GF14 mu /	nd	OTH-CYT	5	Mix	0.0933366	0	0	0	-		-	-	-	vacuole 1 cyto 1	cyto 5 nucleus 4 mito 2	cytosol:19329564;cytosol: 15610358;plasma membrane:19329564;nucleus: 15610358	cytosol
635	AT1G22300.1	P48347	| Symbols: GRF10, 14-3-3EPSILON, GF14 EPSILON | general regulatory factor 10 | chr1:7879146-7881103 REVERSE LENGTH=254	9.7 mitochondrial electron transport / ATP synthesis.cytochrome c oxidase 19.4 tetrapyrrole synthesis.ALA dehydratase	signaling brassinosteroid	GRF10 14-3-3-like protein GF14 epsilon /	nd	OTH-CYT	8	Mix	0.0495908	0	0	0	-	-	-	-		PM 3 cyto 2 vacuole 2 plastid 1 golgi 1	cyto 4 nucleus 4 mito 2	-	cytosol
636	AT5G01750.1	Q9LZX1	| Symbols: | Protein of unknown function (DUF567) | chr5:290034-290685 FORWARD LENGTH=174	35.2 not assigned.unknown	signalling phosphoinositide-based ?	Protein LURP-one-related 15, Protein of unknown function (DUF567) /	nd	OTH-CYT	1	Mix	0.507233	0	0	0	-	-	-	-	-	PM 3 plastid 1 vacuole 1 golgi 1	cyto 4 plastid 3 mito 2 golgi 2	-	cytosol
637	AT1G18080.1	O24456	| Symbols: ATARCA, RACK1A_AT, RACK1A | Transducin/WD40 repeat-like superfamily protein | chr1:6222325-6223901 FORWARD LENGTH=327	27.3.99 RNA.regulation of transcription.unclassified 29.4 protein.postranslational modification 30.5 signalling.G-proteins 33.99 development.unspecified	signaling kinase	RACK1A (GBLPA, ATARCA) Receptor for activated C kinase 1A /	nd	OTH-CYT	11	Mix	0.0279805	0	0	0	-	-	-	-		cyto 4 PM 3 plastid 2 nucleus 2 golgi 1	cyto 3	-	cytosol
638	AT1G31340.1	Q9SHE7	| Symbols: RUB1, NEDD8, ATRUB1 | related to ubiquitin 1 | chr1:11218076-11219417 REVERSE LENGTH=156	10.1.5 cell wall.precursor synthesis.UXS 26.27 misc.calcineurin-like phosphoesterase family protein	signaling auxin	RUB1 Ubiquitin-NEDD8-like protein /	nd	OTH-CYT	3	Mix	0.0457174	0	0	0	-					plastid 1 cyto 1 PM 1 nucleus 1	cyto 5 nucleus 3 mito 2	-	cytosol
639	AT1G54040.2	Q8RY71	| Symbols: ESP, TASTY | epithiospecifier protein | chr1:20170995-20173885 REVERSE LENGTH=341	16.5.1.3.2.1 secondary metabolism.sulfur-containing.glucosinolates.degradation.nitrilespecifier protein.epithiospecifier protein	stress biotic	ESP (TASTY) Epithiospecifier protein /	STR	OTH-CYT	20	Mix	0.155053	0	100	0	-	-	-	-	-	nd	cyto 6 mito 3 nucleus 3	cytosol:17369373;nucleus:17369373	cytosol
640	AT5G04430.1	Q9LZ82	| Symbols: BTR1, BTR1S | binding to TOMV RNA 1L (long form) | chr5:1250602-1253523 REVERSE LENGTH=313	27.4 RNA.RNA binding 29.2.2 protein.synthesis.ribosome biogenesis	stress biotic	BTR1 binding to TOMV RNA 1L (long form) /	nd	OTH-CYT	6	Mix	0.100823	0	0	0	-	-	-	-	-	PM 1 golgi 1 vacuole 1	nucleus 7 cyto 3 mito 2	-	nucleus
641	AT1G20450.1	P42759	| Symbols: LTI29, LTI45, ERD10 | Dehydrin family protein | chr1:7088235-7089107 REVERSE LENGTH=260	20.2.99 stress.abiotic.unspecified	stress freezing	LEA5 (ERD10, LTI29, LTI45) Late embryogenesis abundant 5, Dehydrin ERD10, EARLY RESPONSIVE TO DEHYDRATION 10, cytosol /	STR	OTH-CYT	3	Mix	0.671813	0	100	0	-	-	-	-	-	PM 2 plastid 2 cyto 1	nucleus 9 cyto 2	cytosol : 17010111	cytosol,plasma membrane
642	AT2G44060.1	O80576	| Symbols: | Late embryogenesis abundant protein, group 2 | chr2:18226922-18227988 FORWARD LENGTH=325	33.2 development.late embryogenesis abundant	stress dessication Cd cytokinin	LEA26 Late embryogenesis abundant protein 26 /	nd	OTH-CYT	8	Mix	0.0717453	0	0	0	-	-	-	-	-	PM 4 golgi 2 cyto 2 plastid 1 vacuole 1	cyto 5 nucleus 4 mito 2	-	cytosol
643	AT1G08830.1	P24704	| Symbols: CSD1 | copper/zinc superoxide dismutase 1 | chr1:2827700-2829053 FORWARD LENGTH=152	21.6 redox.dismutases and catalases	stress ROS	CSD1 copper/zinc superoxide dismutase 1 /	nd	OTH-CYT	1	Mix	0.0959385	0	0	0	-	-	-	-	-	cyto 2 extraC 1	cyto 5 plastid 4 ER 2 ExtraC 2 golgi 2	-	cytosol
644	AT1G19570.1	Q9FWR4	| Symbols: DHAR1, ATDHAR1, DHAR5 | dehydroascorbate reductase | chr1:6773462-6774413 REVERSE LENGTH=213	11.1.9 lipid metabolism.FA synthesis and FA elongation.long chain fatty acid CoA ligase 21.2.1 redox.ascorbate and glutathione.ascorbate	stress ROS	DHAR1 (DHAR5) Glutathione S-transferase /	nd	OTH-CYT	13	Mix	0.0386677	0	0	0	-	-	-	-		plastid 2 PM 2 cyto 1 mito 1 perox 1	cyto 6	cytosol : 20735773; peroxisome : 19329564	peroxisome
645	AT3G12490.1	Q8H0X6	| Symbols: ATCYSB, ATCYS6, CYSB | cystatin B | chr3:3960523-3961777 REVERSE LENGTH=201	29.5.3 protein.degradation.cysteine protease 29.5.15 protein.degradation.inhibitors 35.20 not assigned.no ontology assigned	stress cold oxidative water deprivation defense	CYS6 (CYSB) Cysteine proteinase inhibitor 6, cystatin B /	nd	OTH-CYT	5	Mix	0.11178	0	0	0	-	S	-	-	-	cyto 2 ER 1	cyto 6 mito 3 nucleus 2	cytosol : 24019147	cytosol
646	AT1G54100.1	Q9SYG7	| Symbols: ALDH7B4 | aldehyde dehydrogenase 7B4 | chr1:20195435-20198853 REVERSE LENGTH=508	5.1 fermentation.LDH 5.10 fermentation.aldehyde dehydrogenase 8.2.99 TCA / organic transformation.other organic acid transformations.misc 20.2.1 stress.abiotic.heat	stress osmotic oxidative	ALDH7B4 aldehyde dehydrogenase 7B4, confers tolerance to osmotic and oxidative stress /	nd	OTH-CYT	4	Mix	0.0674327	0	0	0	-	-	-	-	-	cyto 1	cyto 7 mito 2	cytosol : 17080931	cytosol
647	AT2G31570.1	O04922	| Symbol: None | glutathione peroxidase, putative | chr2:13445082-13446955 REVERSE | Aliases: T9H9.	21.2.2 redox.ascorbate and glutathione.glutathione	stress oxidative	GPX2 (GPXMC1) probable phospholipid hydroperoxide glutathione peroxidase 2 (EC 1.11.1.9) /	n/a	OTH-CYT	3	Mix	0.532944	n/a	n/a	n/a	-	-	-	-	-	nd	cyto 7 mito 3	-	cytosol
648	AT1G30580.1	Q9SA73	| Symbols: | GTP binding | chr1:10831953-10835454 REVERSE LENGTH=394	30.5 signalling.G-proteins	stress salinity	YchF1 Obg-like ATPase 1, cytosol and PM /	nd	OTH-CYT	6	Mix	0.111569	0	0	0	-	-	-	-	-	cyto 2 golgi 1 PM 1 vacuole 1	mito 6 cyto 5 plastid 2	-	cytosol
649	AT5G27470.1	Q39230	| Symbols: | seryl-tRNA synthetase / serine--tRNA ligase | chr5:9695087-9697154 FORWARD LENGTH=451	29.1.11 protein.aa activation.serine-tRNA ligase	translation cytosol	SYS (SerRS) Serine--tRNA ligase (EC 6.1.1.11) (Seryl-tRNA synthetase) (SerRS) (Seryl-tRNA(Ser/Sec) synthetase), cytosol ? /	nd	OTH-CYT	4	Mix	0.396384	0	0	0	TSC	-	-	-	-	cyto 2 plastid 1 PM 1	cyto 7 nucleus 2 mito 2	-	cytosol
650	AT3G10950.1	Q9SRK6	| Symbols: | Zinc-binding ribosomal protein family protein | chr3:3423893-3424566 FORWARD LENGTH=92	29.2.2 protein.synthesis.ribosome biogenesis 29.2.1.2.2.537 protein.synthesis.ribosomal protein.eukaryotic.60S subunit.L37A 13.1.4.1 amino acid metabolism.synthesis.branched chain group.common 30.4.1 signalling.phosphinositides.phosphatidylinositol-4-phosphate 5-kinase	translation cytosol	RPL37AB Putative 60S ribosomal protein L37a-1	nd	OTH-CYT	1	Mix	0.400834	0	0	0	-	M	-	-	-	cyto 2 PM 1 nucleus 1	mito 8 cyto 4 plastid 3	-	cytosol
651	AT1G07920.1	Q0WL56	| Symbols: | GTP binding Elongation factor Tu family protein | chr1:2455559-2457001 FORWARD LENGTH=449	29.2.4 protein.synthesis.elongation	translation cytosol	EF1A (A3) Elongation factor 1-alpha /	THY	OTH-CYT	10	Mix	0.363993	11.4388	9.30212	79.2591	-	-	-	-	-	PM 5 plastid 3 cyto 2 nucleus 2 mito 2 vacuole 1	cyto 8 nucleus 3 mito 2	cytosol:19036033;unclear:18931141	cytosol
652	AT3G13920.1	P41376	| Symbols: EIF4A1, RH4, TIF4A1 | eukaryotic translation initiation factor 4A1 | chr3:4592635-4594128 REVERSE LENGTH=412	29.2.3 protein.synthesis.initiation; 27.6* RNA.DEAD BOX helicase	translation cytosol	EIF4A-1 (RH4, TIF4A1) Eukaryotic initiation factor 4A-1 /	nd	OTH-CYT	4	Mix	0.129194	0	0	0	TSC	-	-	-	-	cyto 4 nucleus 2 vacuole 2 golgi 1 PM 1 plastid 1	cyto 5 nucleus 4	-	cytosol
653	AT1G57720.1	Q9FVT2	| Symbols: | Translation elongation factor EF1B, gamma chain | chr1:21377873-21380114 FORWARD LENGTH=413	29.2.4 protein.synthesis.elongation	translation cytosol	EF1G2 (EF1B) Probable elongation factor 1-gamma 2 /	nd	OTH-CYT	5	Mix	0.0315821	0	0	0	-	-	-	-		PM 6 cyto 4 vacuole 2 golgi 1 nucleus 1	cyto 8	-	cytosol
654	AT5G19510.1	Q9SCX3	| Symbols: | Translation elongation factor EF1B/ribosomal protein S6 family protein | chr5:6581854-6583137 REVERSE LENGTH=224	21.1 redox.thioredoxin 27.3.6 RNA.regulation of transcription.basic helix-loop-helix family (bHLH) 29.2.4 protein.synthesis.elongation	translation cytosol	EF1B/RPS6, Elongation factor 1-beta 2 /	nd	OTH-CYT	5	Mix	0.22491	0	0	0	-	-	-	-	-	cyto 3 vacuole 3 PM 2 golgi 1	cyto 4 nucleus 3 mito 2 ExtraC 2	-	cytosol
655	AT1G26630.1	Q93VP3	| Symbols: FBR12, ATELF5A-2, ELF5A-2 | Eukaryotic translation initiation factor 5A-1 (eIF-5A 1) protein | chr1:9205968-9207098 FORWARD LENGTH=159	29.2.3 protein.synthesis.initiation 26.8 misc.nitrilases, nitrile lyases, berberine bridge enzymes, reticuline oxidases, troponine reductases	translation cytosol	IF5A2 Eukaryotic translation initiation factor 5A-2 (eIF-5A-2) /	THY	OTH-CYT	6	Mix	0.0726455	0	0	100	TSC	-	-	-	-	PM 3 plastid 2 cyto 1	cyto 5 nucleus 3 mito 2	-	cytosol
656	AT1G56070.1	Q9ASR1	| Symbols: LOS1 | Ribosomal protein S5/Elongation factor G/III/V family protein | chr1:20968245-20971077 REVERSE LENGTH=843	29.2.4 protein.synthesis.elongation	translation cytosol	LOS1 Elongation factor 2 /	THY	OTH-CYT	29	Mix	0.11985	0	0	100	TSC	-	-	-	-	PM 5 vacuole 4 plastid 3 cyto 3 golgi 2 nucleus 2 extraC 1	cyto 8 mito 3	-	cytosol
657	AT3G09200.1	Q42112	| Symbols: | Ribosomal protein L10 family protein | chr3:2823364-2825020 REVERSE LENGTH=320	29.2.2 protein.synthesis.ribosome biogenesis 29.2.1.2.2.80 protein.synthesis.ribosomal protein.eukaryotic.60S subunit.P0	translation cytosol	RPP0B 60S acidic ribosomal protein P0-2 /	nd	OTH-CYT	4	Mix	0.67249	0	0	0	-	-	-	-	-	cyto 7 PM 4 nucleus 3 vacuole 3 plastid 1 golgi 1 mito 1	cyto 8 mito 3	-	cytosol
658	AT2G27710.1	Q9SLF7	| Symbol: None | 60S acidic ribosomal protein P2 (RPP2B) | chr2:11823849-11824944 FORWARD | Aliases	29.2.2 protein.synthesis.misc ribososomal protein	translation cytosol	RPP2B 60S acidic ribosomal protein P2-2 /	ENV	OTH-CYT	3	Mix	0.661288	100	0	0	-	S	-	-	-	cyto 7 nucleus 4 PM 3 plastid 1	ER 5 ExtraC 5 golgi 5 cyto 4 plastid 3	-	cytosol
659	AT5G57290.1	Q9LVC9	| Symbols: | 60S acidic ribosomal protein family | chr5:23207049-23207835 REVERSE LENGTH=120	29.2.2 protein.synthesis.ribosome biogenesis	translation cytosol	RPP3B 60S acidic ribosomal protein P3-2 /	nd	OTH-CYT	1	Mix	0.168619	0	0	0	-	-	-	-	-	cyto 4 nucleus 1	nucleus 4 cyto 3 mito 2 ER 2	-	cytosol
660	AT3G09630.1	Q9SF40	| Symbols: | Ribosomal protein L4/L1 family | chr3:2953813-2955444 FORWARD LENGTH=406	29.2.2 protein.synthesis.ribosome biogenesis	translation cytosol	RPL4A 60S ribosomal protein L4-1 /	nd	OTH-CYT	4	Mix	0.27403	0	0	0	-	-	-	-	-	cyto 6 PM 6 nucleus 2 vacuole 2 plastid 1 golgi 1	mito 5 cyto 53 plastid 2 nucleus 2	-	cytosol
661	AT3G25520.1	Q8LBI1	| Symbols: ATL5, PGY3, OLI5, RPL5A | ribosomal protein L5 | chr3:9269573-9271327 REVERSE LENGTH=301	29.2.2 protein.synthesis.ribosome biogenesis	translation cytosol	RPL5A 60S ribosomal protein L5-1 /	nd	OTH-CYT	8	Mix	0.173831	0	0	0	-	-	-	-	-	cyto 6 PM 5 vacuole 3 nucleus 2 plastid 1 mito 1 golgi 1	mito 10 cyto 5	cytosol : 12711688; nucleus : 12711688	cytosol
662	AT1G74050.1	Q9C9C5	| Symbols: | Ribosomal protein L6 family protein | chr1:27847256-27848680 REVERSE LENGTH=233	29.2.2 protein.synthesis.ribosome biogenesis	translation cytosol	RPL6C 60S ribosomal protein L6-3 /	nd	OTH-CYT	7	Mix	0.307782	0	0	0	-	-	-	-	-	cyto 4 PM 3 vacuole 2 golgi 1 nucleus 1 cytoskeleton 1	mito 7 cyto 4 plastid 3 nucleus 2	-	cytosol
663	AT2G47610.1	P49692	| Symbols: | Ribosomal protein L7Ae/L30e/S12e/Gadd45 family protein | chr2:19529854-19531401 FORWARD LENGTH=257	29.2.2 protein.synthesis.ribosome biogenesis	translation cytosol	RPL7AA 60S ribosomal protein L7a-1	nd	OTH-CYT	2	Mix	0.498136	0	0	0	-	-	-	-	-	cyto 5 PM 3 vacuole 3 nucleus 2 plastid 1 golgi 1	cyto 5 nucleus 3 plastid 3 mito 2	nucleus:15496452	cytosol
664	AT2G01250.1	P60040	| Symbols: | Ribosomal protein L30/L7 family protein | chr2:132943-134264 REVERSE LENGTH=242	29.2.2 protein.synthesis.ribosome biogenesis	translation cytosol	RPL7B 60S ribosomal protein L7-2 /	nd	OTH-CYT	4	Mix	0.279925	0	0	0	-	-	-	-	-	cyto 5 PM 5 vacuole 4 plastid 1 golgi 1 nucleus 1	cyto 6 mito 3 nucleus 2	-	cytosol
665	AT2G44120.1	P60039	| Symbols: | Ribosomal protein L30/L7 family protein | chr2:18249227-18250402 REVERSE LENGTH=242	29.2.2 protein.synthesis.ribosome biogenesis	translation cytosol	RPL7C 60S ribosomal protein L7-3 /	nd	OTH-CYT	4	Mix	0.0870884	0	0	0	-	-	-	-	-	cyto 5 vacuole 3 PM 2 nucleus 2 plastid 1 golgi 1 cytoskeleton 1	cyto 6 mito 4 nucleus 2	nucleus : 15496452; unclear : 15496452	cytosol
666	AT2G18020.1	P46286	| Symbols: EMB2296 | Ribosomal protein L2 family | chr2:7837151-7838160 FORWARD LENGTH=258	29.2.1.2.2.8 Protein.synthesis.ribosomal protein.eukaryotic.60S subunit.L8	translation cytosol	RPL8A (RPL2, RL81) 60S ribosomal protein L8-1, EMBRYO DEFECTIVE 2296, cytosol /	nd	OTH-CYT	2	Mix	0.115999	0	0	0	TSC	M	-	-	-	cyto 6 PM 4 vacuole 3 plastid 3 nucleus 2 golgi 1	mito 7 cyto 5 nucleus 3	-	cytosol
667	AT1G33120.1	P49209	| Symbols: | Ribosomal protein L6 family | chr1:12010986-12012223 FORWARD LENGTH=194	29.2.1.1 protein.synthesis.chloroplast/mito.plastid	translation cytosol	RPL9 60S ribosomal protein L9-1 /	nd	OTH-CYT	9	Mix	0.388445	0	0	0	-	-	-	-	-	PM 4 cyto 3 vacuole 2 plastid 1 mito 1 nucleus 1	mito 5 cyto 5 nucleus 3	nucleus:15496452	cytosol
668	AT1G08360.1	Q8VZB9	| Symbols: | Ribosomal protein L1p/L10e family | chr1:2636231-2637694 FORWARD LENGTH=216	29.2.2 protein.synthesis.ribosome biogenesis 29.2.1.1.3.2.510 protein.synthesis.ribosomal protein.prokaryotic.unknown organellar.50S subunit.L10A	translation cytosol	RPL10AA 60S ribosomal protein L10a-1 /	nd	OTH-CYT	3	Mix	0.799229	0	0	0	-	-	-	-	-	cyto 6 PM 3 vacuole 2 golgi 1	cyto 6 mito 4 nucleus 2	-	cytosol
669	AT2G37190.1	P50883	| Symbol: None | 60S ribosomal protein L12 (RPL12A) | chr2:15626486-15627198 REVERSE | Aliases: T2N	29.2.2 protein.synthesis.ribosome biogenesis 29.2.1.2.2.12 protein.synthesis.ribosomal protein.eukaryotic.60S subunit.L12 15.2 metal handling.binding, chelation and storage	translation cytosol	RPL12A 60S ribosomal protein L12-1 /	ENV	OTH-CYT	3	Mix	0.409437	86.4763	13.5237	0	-	-	-	-	-	cyto 3 PM 3 nucleus 2 plastid 1	cyto 7 mito 3 nucleus 2	-	cytosol
670	AT4G27090.1	Q9T043	| Symbols: | Ribosomal protein L14 | chr4:13594104-13595187 REVERSE LENGTH=134	29.2.2 protein.synthesis.ribosome biogenesis	translation cytosol	RPL14B 60S ribosomal protein L14-2 /	nd	OTH-CYT	2	Mix	0.259768	0	0	0	-	-	-	-	-	cyto 6 PM 4 vacuole 4 nucleus 2 ER 1 golgi 1	cyto 6 mito 3 nucleus 2	-	cytosol
671	AT2G42740.1	P42795	| Symbol: None | similar to 60S ribosomal protein L11 (RPL11B) [Arabidopsis thaliana] (TAIR:At3g587	29.2.2 protein.synthesis.misc ribososomal protein	translation cytosol	RPL16A 60S ribosomal protein L16-1 /	ENV	OTH-CYT	5	Mix	0.313542	100	0	0	-	-	-	-	-	PM 3 plastid 2 cyto 2 nucleus 1 vacuole 1	cyto 8 plastid 2	-	cytosol
672	AT1G27400.1	Q93VI3	| Symbol: None | 60S ribosomal protein L17 (RPL17A), similar to GB:P51413 from (Arabidopsis thalian	29.2.2 protein.synthesis.misc ribososomal protein	translation cytosol	RPL17A 60S ribosomal protein L17-1 /	ENV	OTH-CYT	3	Mix	0.20134	100	0	0	-	-	-	-	-	PM 6 cyto 3 plastid 2 vacuole 2	nucleus 5 mito 3 cyto 3	-	cytosol,plastid,nucleus
673	AT3G05590.1	P42791	| Symbols: RPL18 | ribosomal protein L18 | chr3:1621511-1622775 FORWARD LENGTH=187	29.2.2 protein.synthesis.ribosome biogenesis 29.2.1.2.2.18 protein.synthesis.ribosomal protein.eukaryotic.60S subunit.L18	translation cytosol	RPL18B 60S ribosomal protein L18-2 /	nd	OTH-CYT	3	Mix	0.578744	0	0	0	-	-	Y	69	-	PM 4 vacuole 2 cyto 2 nucleus 2 plastid 1 mito 1 golgi 1	cyto 6 mito 4 nucleus 3	-	cytosol
674	AT5G27770.1	Q9FE58	| Symbol: None | 60S ribosomal protein L22 (RPL22C), ribosomal protein L22 (cytosolic), Rattus norv	29.2.2 protein.synthesis.misc ribososomal protein	translation cytosol	RPL22C 60S ribosomal protein L22-3 /	n/a	OTH-CYT	1	Mix	0.427613	n/a	n/a	n/a	-	-	-	-	-	cyto 3 PM 3 mito 1 nucleus 1	cyto 5 mito 4 nucleus 4	-	cytosol
675	AT1G04480.1	P49690	| Symbols: | Ribosomal protein L14p/L23e family protein | chr1:1216110-1217257 FORWARD LENGTH=140	29.2.2 protein.synthesis.ribosome biogenesis 29.2.1.2.2.23 protein.synthesis.ribosomal protein.eukaryotic.60S subunit.L23	translation cytosol	RPL23A 60S ribosomal protein L23 /	nd	OTH-CYT	4	Mix	0.231199	0	0	0	-	M	-	-	-	PM 3 vacuole 2 cyto 1 golgi 1 nucleus 1	mito 10 cyto 3 plastid 3 nucleus 2	-	cytosol,nucleus
676	AT3G49910.1	P51414	| Symbols: | Translation protein SH3-like family protein | chr3:18504311-18504751 FORWARD LENGTH=146	29.2.2 protein.synthesis.ribosome biogenesis 29.2.1.2.2.26 protein.synthesis.ribosomal protein.eukaryotic.60S subunit.L26 26.21 misc.protease inhibitor/seed storage/lipid transfer protein (LTP) family protein	translation cytosol	RPL26A 60S ribosomal protein L26-1 /	nd	OTH-CYT	3	Mix	0.809004	0	0	0	-	M	Y	8	-	cyto 6 PM 5 nucleus 3 vacuole 3 plastid 1 golgi 1	mito 8 cyto 4 plastid 3 nucleus 2	nucleus:15496452	cytosol
677	AT4G15000.1	P51419	| Symbol: None | 60S ribosomal protein L27 (RPL27C) | chr4:8571829-8572485 FORWARD | Aliases: DL354	29.2.2 protein.synthesis.misc ribososomal protein	translation cytosol	RPL27C 60S ribosomal protein L27-3 /	n/a	OTH-CYT	4	Mix	0.251148	n/a	n/a	n/a	-	M	-	-	-	cyto 3 PM 3	mito 7 cyto 5 plastid 2	-	cytosol
678	AT1G72370.1	Q08682	| Symbols: P40, AP40, RP40, RPSAA | 40s ribosomal protein SA | chr1:27243148-27244842 REVERSE LENGTH=298	29.2.1.2.1.31 protein.synthesis.ribosomal protein.eukaryotic.40S subunit.SA	translation cytosol	RPSaA (RP40) 40s ribosomal protein Sa-1 /	nd	OTH-CYT	11	Mix	0.182692	0	0	0	TSC	-	-	-	-	cyto 5 PM 3	cyto 7 mito 2 nucleus 2	cytosol:15610358;nucleus:15610358	cytosol
679	AT2G17360.1	Q93VH9	| Symbols: | Ribosomal protein S4 (RPS4A) family protein | chr2:7546598-7548138 FORWARD LENGTH=261	29.2.2 protein.synthesis.ribosome biogenesis	translation cytosol	RPS4A 40S ribosomal protein S4-1 /	nd	OTH-CYT	9	Mix	0.403204	0	0	0	-	M	-	-	-	PM 4 vacuole 3 cyto 2 plastid 1 nucleus 1	mito 9 plastid 3 cyto 2	-	cytosol
680	AT2G37270.1	Q9ZUT9	| Symbols: ATRPS5B, RPS5B | ribosomal protein 5B | chr2:15647883-15649042 REVERSE LENGTH=207	29.2.2 protein.synthesis.ribosome biogenesis	translation cytosol	RPS5A 40S ribosomal protein S5-1 /	nd	OTH-CYT	3	Mix	0.547697	0	0	0	-	-	-	-	-	cyto 5 PM 4 vacuole 3 plastid 1 nucleus 1	cyto 5 mito 3 nucleus 2	-	cytosol
681	AT5G10360.1	P51430	| Symbols: EMB3010, RPS6B | Ribosomal protein S6e | chr5:3258734-3260142 REVERSE LENGTH=249	29.2.2 protein.synthesis.ribosome biogenesis 29.2.1.2.1.6 protein.synthesis.ribosomal protein.eukaryotic.40S subunit.S6	translation cytosol	RPS6B 40S ribosomal protein S6-2 /	nd	OTH-CYT	2	Mix	0.208541	0	0	0	-	-	-	-	-	PM 4 cyto 4	cyto 6 nucleus 4 mito 2	cytosol : 23275579; nucleus : 23275579	cytosol
682	AT5G20290.1	Q93VG5	| Symbols: | Ribosomal protein S8e family protein | chr5:6851695-6853012 REVERSE LENGTH=222	29.2.2 protein.synthesis.ribosome biogenesis	translation cytosol	RPS8A 40S ribosomal protein S8-1 /	nd	OTH-CYT	9	Mix	0.232109	0	0	0	-	-	Y	50	-	cyto 6 PM 3 nucleus 2 plastid 1 nucleus 1 golgi 1	mito 6 nucleus 5 plastid 4	nucleus:15496452	cytosol,nucleus
683	AT5G15200.1	Q9LXG1	| Symbols: | Ribosomal protein S4 | chr5:4935124-4936334 REVERSE LENGTH=198	29.2.2 protein.synthesis.ribosome biogenesis	translation cytosol	RPS9B 40S ribosomal protein S9-1 /	nd	OTH-CYT	7	Mix	0.565173	0	0	0	-	-	-	-	-	cyto 6 PM 2 vacuole 2 nucleus 2 plastid 1 golgi 1	mito 5 cyto 5 nucleus 3	-	cytosol
684	AT4G25740.1	Q9SW09	| Symbols: | RNA binding Plectin/S10 domain-containing protein | chr4:13107488-13108751 REVERSE LENGTH=177	29.2.2 protein.synthesis.ribosome biogenesis	translation cytosol	RPS10A 40S ribosomal protein S10-1 /	nd	OTH-CYT	4	Mix	0.16886	0	0	0	-	-	-	-	-	cyto 4 PM 2	mito 4 cyto 4 nucleus 3 ExtraC 2	-	cytosol
685	AT5G23740.1	P42733	| Symbols: RPS11-BETA | ribosomal protein S11-beta | chr5:8008251-8009330 REVERSE LENGTH=159	29.2.2 protein.synthesis.ribosome biogenesis	translation cytosol	RPS11C 40S ribosomal protein S11-3	nd	OTH-CYT	1	Mix	0.24229	0	0	0	-	-	-	-	-	cyto 3 PM 2 nucleus 1 golgi 1	mito 5 cyto 4 nucleus 2	cytosol : 15141064; nucleus : 15141064	cytosol
686	AT3G60770.1	P59223	| Symbols: | Ribosomal protein S13/S15 | chr3:22460525-22461656 REVERSE LENGTH=151	29.2.2 protein.synthesis.ribosome biogenesis	translation cytosol	RPS13A 40S ribosomal protein S13-1	nd	OTH-CYT	6	Mix	0.841361	0	0	0	-	M	-	-	-	PM 4 cyto 3 nucleus 1 plastid 1 golgi 1 vacuole 1	mito 8 plastid 4 cyto 3 nucleus 2	nucleus : 15496452; unclear : 15496452	cytosol
687	AT2G36160.1	Q9SIH0	| Symbol: None | 40S ribosomal protein S14 (RPS14A) | chr2:15176897-15178428 FORWARD | Aliases: F9C	29.2.2 protein.synthesis.misc ribososomal protein	translation cytosol	RPS14A 40S ribosomal protein S14-1 /	ENV	OTH-CYT	1	Mix	0.343874	94.1128	5.88719	0	TSC	-	-	-	-	cyto 4 PM 4 plastid 2 vacuole 1	cyto 7 mito 3	-	cytosol
688	AT3G11510.1	Q9CAX6	| Symbol: None | 40S ribosomal protein S14 (RPS14B), similar to 40S ribosomal protein S14 GB:P19950	29.2.2 protein.synthesis.misc ribososomal protein	translation cytosol	RPS14B 40S ribosomal protein S14-2 /	ENV	OTH-CYT	1	Mix	0.61959	86.4763	13.5237	0	-	-	-	-	-	cyto 4 PM 2 plastid 1 nucleus 1	cyto 7 mito 4	-	cytosol
689	AT1G04270.1	Q08112	| Symbol: None | 40S ribosomal protein S15 (RPS15A), Strong similarity to Oryza 40S ribosomal prote	29.2.2 protein.synthesis.misc ribososomal protein	translation cytosol	RPS15A 40S ribosomal protein S15-1 /	ENV	OTH-CYT	2	Mix	0.167953	100	0	0	-	-	-	-	-	PM 4 cyto 3 vacuole 1 plastid 1 mito 1	cyto 6 mito 3 nucleus 3	-	cytosol
690	AT1G07770.1	P42798	| Symbols: RPS15A | ribosomal protein S15A | chr1:2408413-2409065 REVERSE LENGTH=130	29.2.2 protein.synthesis.ribosome biogenesis	translation cytosol	RPS15AA 40S ribosomal protein S15a-1 /	nd	OTH-CYT	2	Mix	0.0976969	0	0	0	-	-	-	-	-	cyto 5 PM 5 vacuole 3 golgi 1 nucleus 1	cyto 6 mito 5 nucleus 2	-	cytosol
691	AT1G22780.1	P34788	| Symbol: None | 40S ribosomal protein S18 (RPS18A), Match to ribosomal S18 gene mRNA gb:Z28701, DN	29.2.2 protein.synthesis.misc ribososomal protein	translation cytosol	RPS18A (PFL) 40S ribosomal protein S18 /	ENV	OTH-CYT	4	Mix	0.297114	100	0	0	-	-	-	-	-	PM 6 cyto 2 vacuole 1 plastid 1	cyto 5 nucleus 4 mito 2	-	cytosol
692	AT3G45030.1	P49200	| Symbols: | Ribosomal protein S10p/S20e family protein | chr3:16471606-16472312 REVERSE LENGTH=124	29.2.2 protein.synthesis.ribosome biogenesis	translation cytosol	RPS20A 40S ribosomal protein S20-1 /	nd	OTH-CYT	4	Mix	0.367975	0	0	0	-	-	-	-	-	cyto 3 golgi 1 PM 1 mito 1 nucleus 1 vacuole 1	cyto 6 mito 5	-	cytosol
693	AT3G53890.1	Q9M337	| Symbols: | Ribosomal protein S21e | chr3:19955582-19956049 REVERSE LENGTH=82	29.2.2 protein.synthesis.ribosome biogenesis 29.2.1.2.1.21 protein.synthesis.ribosomal protein.eukaryotic.40S subunit.S21 8.2.9 TCA / organic transformation.other organic acid transformations.cyt MDH	translation cytosol	RPS21B 40S ribosomal protein S21-1 /	nd	OTH-CYT	1	Mix	0.756402	0	0	0	-	-	-	-	-	cyto 1	cyto 5 nucleus 4 mito 2	-	cytosol
694	AT5G27700.1	Q3E902	| Symbols: | Ribosomal protein S21e | chr5:9807541-9808048 REVERSE LENGTH=82	TCA / organic transformation.other organic acid transformations.cyt MDH	translation cytosol	RPS21C 40S ribosomal protein S21-2 /	nd	OTH-CYT	1	Mix	0.51633	0	0	0	-	-	-	-	-	nd	cyto 5 nucelus 4 mito 3	-	cytosol
695	AT3G09680.1	Q9SF35	| Symbols: | Ribosomal protein S12/S23 family protein | chr3:2969197-2970291 REVERSE LENGTH=142	29.2.2 protein.synthesis.ribosome biogenesis	translation cytosol	RPS23A 40S ribosomal protein S23-1 /	nd	OTH-CYT	1	Mix	0.335906	0	0	0	-	M	-	-	-	PM 4 cyto 2 nucleus 2	mito 10 cyto 3 nucleus 2	-	cytosol
696	AT2G16360.1	Q9SIW5	| Symbols: | Ribosomal protein S25 family protein | chr2:7076713-7077366 REVERSE LENGTH=125	29.2.2 protein.synthesis.ribosome biogenesis	translation cytosol	RPS25A 40S ribosomal protein S25-1 /	nd	OTH-CYT	1	Mix	0.48428	0	0	0	-	M	-	-	-	vacuole 2 cyto 1 plastid 1 PM 1 nucleus 1	plastid 5 mito 5 nucleus 4	-	cytosol,nucleus
697	AT3G10090.1	Q9SR73	| Symbols: | Nucleic acid-binding, OB-fold-like protein | chr3:3108960-3109154 REVERSE LENGTH=64	29.2.2 protein.synthesis.ribosome biogenesis	translation cytosol	RPS28A 40S ribosomal protein S28-1 /	nd	OTH-CYT	1	Mix	1.01062	0	0	0	-	-	-	-	-	cyto 4	cyto 7 mito 4 nucleus 2	-	cytosol
698	AT5G64140.1	P34789	| Symbols: RPS28 | ribosomal protein S28 | chr5:25667529-25667723 REVERSE LENGTH=64	29.2.2 protein.synthesis.ribosome biogenesis	translation cytosol	RPS28C 40S ribosomal protein S28-2 /	nd	OTH-CYT	1	Mix	1.00635	0	0	0	-	-	Y	12	-	cyto 3	cyto 7 mito 4 nucleus 2	-	cytosol
						Mitochondria
699	AT5G40770.1	O04331	| Symbols: ATPHB3, PHB3 | prohibitin 3 | chr5:16315589-16316621 REVERSE LENGTH=277	9.1.1 mitochondrial electron transport / ATP synthesis.NADH-DH (type I).complex I	chaperone and protease	PHB3 Prohibitin-3, mitochondria /	nd	OTH-MIT	7	Mix	0.110532	0	0	0	-	S	Y	51	-	mito 9 vacuole 4 PM 2 golgi 1 nucleus 1	ExtraC 5 mito 4 ER 4 golgi 4 plastid 2 cyto 2	cytosol : 17525078; mitochondrion : 17883375; nucleus : 17525078; nucleus : 15496452; unclear : 15496452	mitochondrion
700	AT5G55070.1	Q9FLQ4	| Symbols: | Dihydrolipoamide succinyltransferase | chr5:22347637-22350409 FORWARD LENGTH=464	8.1.1.2 TCA / organic transformation.TCA.pyruvate DH.E2	metabolism aa Lys degradation	Dihydrolipoyllysine-residue succinyltransferase component of 2-oxoglutarate dehydrogenase complex 1, mitochondria /	nd	OTH-MIT	5	Mix	0.0630359	0	0	0	-	M	Y	13	-	mito 10 PM 2 golgi 1 cyto 1 nucleus 1	mito 12 plastid 5 cyto 2	-	mitochondrion
701	AT2G19860.1	P93834	| Symbols: ATHXK2, HXK2 | hexokinase 2 | chr2:8570818-8573762 FORWARD LENGTH=502	2.2.1.4 major CHO metabolism.degradation.sucrose.hexokinase	metabolism carbon	HXK2 hexokinase-2 (EC 1 2.7.1.1) /	nd	OTH-MIT	3	Mix	1.66439	0	0	0	-	S	-	-	-	mito 3 PM 1	plastid 4 mito 4 cyto 4 ER,extraC,golgi 4	mitochondrion:23257241	plasma membrane
702	AT1G53240.1	Q9ZP06	| Symbol: None | malate dehydrogenase (NAD), mitochondrial, identical to mitochondrial NAD-dependen	8.1.9TCA / organic transformation.TCA.malate DH	metabolism carbon	MDHM1 (mNAD-MDH 1) Malate dehydrogenase 1, mitochondrial precursor (EC 1.1.1.37) /	STR-ENV	OTH-MIT	7	Mix	0.0520014	37.214	53.8328	8.95329	-	M	Y	23	-	mito 8 PM 3 plastid 2	mito 15 plastid 3	-	mitochondrion
703	AT2G38670.1	Q9ZVI9	| Symbols: PECT1 | phosphorylethanolamine cytidylyltransferase 1 | chr2:16168979-16171680 FORWARD LENGTH=421	11.3.6 lipid metabolism.phospholipid synthesis.choline-phosphate cytidylyltransferase	metabolism lipids	PECT1 Ethanolamine-phosphate cytidylyltransferase /	nd	OTH-MIT	5	Env only	7.93566	0	0	0	-	S	-	-	Ms E	mito 4 PM 1	golgi 8 ER 6 ExtraC 6 cyto 3 mito 2	-	mitochondrion
704	AT4G11010.1	O49203	| Symbols: NDPK3 | nucleoside diphosphate kinase 3 | chr4:6732780-6734298 REVERSE LENGTH=238	23.4.10 nucleotide metabolism.phosphotransfer and pyrophosphatases.nucleoside diphosphate kinase 29.5.11.3 protein.degradation.ubiquitin.E2	metabolism nucleotides	NDPK3 Nucleoside diphosphate kinase III, chloroplast /mitochondria /	nd	OTH-MIT	2	Mix	0.0670373	0	0	0	-	C	Y	33	-	mito 9 PM 2 nucleus 1 cyto 1	mito 11 plastid 8 nucleus 2	mitochondrion : 19036033	mitochondrion
705	AT5G63400.1	O82514	| Symbols: ADK1 | adenylate kinase 1 | chr5:25393274-25394817 REVERSE LENGTH=246	19.4 tetrapyrrole synthesis.ALA dehydratase	metabolism nucleotides	ADK1 (ADK4) adenylate kinase 1 or 4 /	nd	OTH-MIT	5	Mix	0.134878	0	0	0	-	-	-	-	-	mito 7 vacuole 2 PM 1 golgi 1	cyto 6 nucleus 2	-	cytosol
706	AT1G53000.1	Q9C920	| Symbols: KDSB | Nucleotide-diphospho-sugar transferases superfamily protein | chr1:19745330-19747133 REVERSE LENGTH=290	10.1.12.4 cell wall.precursor synthesis.KDO pathway.CMP-KDO synthetase	metabolism nucleotide sugars	KDSB 3-deoxy-manno-octulosonate cytidylyltransferase, outer membrane of mitochondria /	nd	OTH-MIT	2	Mix	1.02383	0	0	0	-	M	Y	50	-	mito 2	plastid 10 cyto 4 mito 3	mitochondrion : 21515817	mitochondrion
707	AT1G11860.1	O65396	| Symbols: | Glycine cleavage T-protein family | chr1:4001801-4003245 FORWARD LENGTH=408	13.2.5.2 amino acid metabolism.degradation.serine-glycine-cysteine group.glycine	photorespiration	GDCST Aminomethyltransferase, Glycine cleavage T-protein family, mitochondria /	STR	OTH-MIT	19	Mix	0.0350581	0	25	75	TSC	M	-	-		plastid 7 mito 6 cyto 1 golgi 1 PM 1	mito 14	-	mitochondrion
708	AT4G37930.1	Q9SZJ5	| Symbols: SHM1, STM, SHMT1 | serine transhydroxymethyltransferase 1 | chr4:17831891-17834742 REVERSE LENGTH=517	25.1 C1-metabolism.glycine hydroxymethyltransferase	photorespiration	SHM1 (SHMT1, STM) Serine hydroxymethyltransferase 1, mitochondria /	THY-STR	OTH-MIT	15	Mix	0.0112957	0	33	67	TSC	M	-	-		plastid 8 mito 7 PM 5 cyto 2 golgi 1 nucleus 1 vacuole 1	mito 16	mitochondrion : 23232097; cytosol : 23232097; mitochondrion : 19223513	mitochondrion
709	AT3G02090.1	Q42290	| Symbols: MPPBETA | Insulinase (Peptidase family M16) protein | chr3:365624-368526 FORWARD LENGTH=531	29.3.2 protein.targeting.mitochondria	protein targeting / peptidase	MPPB Probable mitochondrial-processing peptidase subunit beta, mitochondria /	nd	OTH-MIT	13	Mix	0.0258402	0	0	0	-	M	Y	36		mito 14 plastid 3	mito 10 PM 4 vacuole 3 plastid 1 cyto 1 golgi 1 nucleus 1	unclear	mitochondrion
710	AT5G43970.1	Q9FNC9	| Symbols: TOM22-V, TOM9-2, ATTOM22-V | translocase of outer membrane 22-V | chr5:17692888-17693187 FORWARD LENGTH=99	29.3.2 protein.targeting.mitochondria	protein targeting / TOM	TOM22-V (TOM9-2, ATTOM22-V) translocase of outer membrane 22-V /	nd	OTH-MIT	1	Mix	1.01285	0	0	0	-	-	-	-	-	mito 4 PM 1 vacuole 1 golgi 1	mito 5 cyto 4 nucleus 2	-	mitochondrion
711	ATMG00160.1	P93285	| Symbols: COX2 | cytochrome oxidase 2 | chrM:40502-42628 REVERSE LENGTH=260	9.7 mitochondrial electron transport / ATP synthesis.cytochrome c oxidase	respiration	COX2 cytochrome oxidase 2, cytochrome c oxidase subunit 2 /	nd	OTH-MIT	2	Mix	0.251293	0	0	0	-	S	-	-	-	mito 6 PM 1	Mito 4 PM 4 ER 4 ExtraC 4 golgi 4	mito encoded	mitochondrion
712	AT5G13430.1	Q94JS0	| Symbols: | Ubiquinol-cytochrome C reductase iron-sulfur subunit | chr5:4305414-4307399 REVERSE LENGTH=272	16.8.1 secondary metabolism.flavonoids.anthocyanins	respiration	Cytochrome b-c1 complex subunit Rieske, mitochondria /	nd	OTH-MIT	3	Mix	0.111675	0	0	0	-	M	Y	78	-	mito 7 golgi 1	mito 14 plastid 4	-	mitochondrion
713	AT5G08530.1	Q9FNN5	| Symbols: CI51 | 51 kDa subunit of complex I | chr5:2759848-2761726 REVERSE LENGTH=486	9.1.2 mitochondrial electron transport / ATP synthesis.NADH-DH (type I).localisation not clear	respiration	CI51 NADH dehydrogenase [ubiquinone] flavoprotein 1, mitochondrial (51 kDa subunit of complex I) mitochondria /	nd	OTH-MIT	8	Mix	0.0558373	0	0	0	-	M	Y	33	-	mito 8 PM 1 golgi 1 nucleus 1 vacuole 1	mito 14 plastid 2 cyto 2	-	mitochondrion
714	AT4G16450.1	Q84W12	| Symbols: | unknown protein; FUNCTIONS IN: molecular_function unknown; INVOLVED IN: photorespiration; LOCATED IN: mitochondrion, mitochondrial membrane, mitochondrial respiratory chain complex I, respiratory chain complex I, membrane; EXPRESSED IN	35.2 not assigned.unknown	respiration	NADH-ubiquinone oxidoreductase /	nd	OTH-MIT	1	Mix	3.94943	0	0	0	-	-	-	-	Ps OEM	mito 5 PM 1	nucleus 3 cyto 3 mito 2	-	cytosol,extracellular
715	AT5G52840.1	Q9FLX7	| Symbols: | NADH-ubiquinone oxidoreductase-related | chr5:21413718-21414794 FORWARD LENGTH=169	9.1.2 mitochondrial electron transport / ATP synthesis.NADH-DH (type I).localisation not clear	respiration	Probable NADH dehydrogenase [ubiquinone] 1 alpha subcomplex subunit 5, mitochondrial	nd	OTH-MIT	4	Mix	0.199715	0	0	0	-	M	-	-	-	mito 12 plastid 1 PM 1 golgi 1	mito 13 plastid 2 cyto 2	-	mitochondrion
716	AT4G32470.1	Q9SUU5	| Symbols: | Cytochrome bd ubiquinol oxidase, 14kDa subunit | chr4:15669641-15671095 REVERSE LENGTH=122	27.3.35 RNA.regulation of transcription.bZIP transcription factor family	respiration	QCR7-1 Cytochrome b-c1 complex subunit 7-1 /	nd	OTH-MIT	4	Mix	0.156037	0	0	0	-	M	-	-	-	mito 7 PM 2 vacuole 2 golgi 1	mito 13 nucleus 2	-	mitochondrion
717	AT1G28690.1	Q1PFQ9	| Symbols: | Tetratricopeptide repeat (TPR)-like superfamily protein | chr1:10080042-10081604 REVERSE LENGTH=520	20.1.2 stress.biotic.receptors 27.1 RNA.processing 27.3.25 RNA.regulation of transcription.MYB domain transcription factor family 29.4 protein.postranslational modification 34.99 transport.misc	RNA binding ?	PCMP-E34 Pentatricopeptide repeat-containing protein, mitochondria /	nd	OTH-MIT	1	Mix	1.02383	0	0	0	-	M	-	-	-	nd	mito 8 plastid 7	-	mitochondrion
718	AT2G21870.1	Q9SJ12	| Symbols: MGP1 | copper ion binding;cobalt ion binding;zinc ion binding | chr2:9320456-9322618 REVERSE LENGTH=240	9.9 mitochondrial electron transport / ATP synthesis.F1-ATPase	transporter ATPase	MGP1 Probable ATP synthase 24 kDa subunit, mitochondria /	nd	OTH-MIT	8	Mix	0.0965633	0	0	0	-	M	-	-	-	mito 12 plastid 2 nucleus 2 PM 1 vacuole 1 golgi 1	mito 15	nucleus : 15496452; unclear : 15496452	mitochondrion
719	AT5G08670.1	P83483	| Symbols: | ATP synthase alpha/beta family protein | chr5:2818395-2821149 REVERSE LENGTH=556	1.1.4 PS.lightreaction.ATP synthase	transporter ATPase	ATPBM ATP synthase subunit beta-1, mitochondrial /	nd	OTH-MIT	24	Mix	0.197227	0	0	0	-	M	Y	58	-	mito 14 PM 6 plastid 2 vacuole 2	mito 14 plastid 3	-	mitochondrion
720	ATMG00640.1	Q04613	| Symbols: ORF25 | hydrogen ion transporting ATP synthases, rotational mechanism;zinc ion binding | chrM:188084-188662 REVERSE LENGTH=192	9.9 mitochondrial electron transport / ATP synthesis.F1-ATPase	transporter ATPase	ATP synthase protein MI25, one of the chains of the nonenzymatic component (CF0 subunit) of the mitochondrial ATPase complex /	nd	OTH-MIT	4	Mix	0.142156	0	0	0	-	-	-	-	-	mito 6 PM 1	mito 7 ExtraC 7 ER 6 golgi 5	mito encoded	mitochondrion
721	AT5G14040.1	Q9FMU6	| Symbols: PHT3;1 | phosphate transporter 3;1 | chr5:4531059-4532965 REVERSE LENGTH=375	27.1 RNA.processing 34.9 transport.metabolite transporters at the mitochondrial membrane	transporter Pi	PHT3;1 (MPT3, AT5) Mitochondrial phosphate carrier protein 3, mitochondrial /	nd	OTH-MIT	10	Mix	0.0611336	0	0	0	-	C	Y	75	-	mito 5 PM 2 plastid 1 vacuole 1	plastid 10 mito 4	-	plastid
722	AT3G08580.1	P31167	| Symbols: AAC1 | ADP/ATP carrier 1 | chr3:2605706-2607030 REVERSE LENGTH=381	2.1.2.5 major CHO metabolism.synthesis.starch.transporter	transporter ATP	AAC1 (ADT1) ADP,ATP carrier protein 1, mitochondrial / Thylakoid and	nd	OTH-MIT	9	Mix	0.595193	0	0	0	TSC	-	Y	60	-	mito 6 PM 5 plastid 4 vacuole 2 nucleus 2	mito 11 plastid 3	-	mitochondrion
723	AT5G13490.1	P40941	| Symbols: AAC2 | ADP/ATP carrier 2 | chr5:4336034-4337379 FORWARD LENGTH=385	2.1.2.5 major CHO metabolism.synthesis.starch.transporter	transporter ATP	AAC2 (ADT2) ADP,ATP carrier protein 2, mitochondrial / Thylakoid and	nd	OTH-MIT	1	Mix	0.563241	0	0	0	TSC	-	-	-	-	mito 5 plastid 3 PM 2	mito 9	-	mitochondrion
724	AT5G19760.1	Q9C5M0	| Symbols: | Mitochondrial substrate carrier family protein | chr5:6679591-6681845 REVERSE LENGTH=298	34.9 transport.metabolite transporters at the mitochondrial membrane	transported dicarboxylates	DTC Mitochondrial dicarboxylate/tricarboxylate transporter DTC / Thylakoid sub compartments in AT_Chloro	nd	OTH-MIT	8	Mix	0.173362	0	0	0	TSC	-	-	-	-	mito 6 plastid 2 PM1 vacuole 1	mito 8 perox 2	unclear:18931141	peroxisome
725	AT5G46800.1	Q93XM7	| Symbols: BOU | Mitochondrial substrate carrier family protein | chr5:18988779-18989810 REVERSE LENGTH=300	34.9 transport.metabolite transporters at the mitochondrial membrane	transporter photorespiration	BOU Mitochondrial carnitine/acylcarnitine carrier-like protein	nd	OTH-MIT	8	Mix	0.0533793	0	0	0	-	-	-	-	-	mito 7 PM 1 plastid 1 vacuole 1 golgi 1	mito 7 cyto 2 nucleus 2	-	cytosol
726	AT3G01280.1	Q9SRH5	| Symbols: VDAC1, ATVDAC1 | voltage dependent anion channel 1 | chr3:85754-87612 FORWARD LENGTH=276	34.9 transport.metabolite transporters at the mitochondrial membrane	transporter porine	VDAC1 Mitochondrial outer membrane protein porin 1, voltage dependent anion channel 1 /	nd	OTH-MIT	8	Mix	0.123977	0	0	0	-	-	-	-	Ps IEM	mito 9 vacuole 4 plastid 3 PM 2 nucleus 1 golgi 1 cyto 1	mito 6 cyto 3 nucleus 2	mitochondrion : 21705391	mitochondrion
727	AT5G15090.1	Q9SMX3	| Symbols: VDAC3, ATVDAC3 | voltage dependent anion channel 3 | chr5:4889641-4891389 REVERSE LENGTH=274	34.20 transport.porins	transporter porine	VDAC3 voltage dependent anion channel 3 /	nd	OTH-MIT	9	Mix	0.117454	0	0	0	-	-	-	-	-	mito 11 vacuole 5 PM 4 plastid 2 golgi 1 nucleus 1	mito 5 cyto 3 nucleus 3	mitochondrion : 21705391; plasma membrane : 15060130; unclear : 15496452	mitochondrion
728	AT5G20090.1	Q949R9	| Symbols: | Uncharacterised protein family (UPF0041) | chr5:6787246-6788000 REVERSE LENGTH=110	35.2 not assigned.unknown	transporter pyruvate	MPC1 Mitochondrial pyruvate carrier 1 /	nd	OTH-MIT	2	Mix	0.252788	0	0	0	-	-	Y	46	-	mito 4 PM 2 vacuole 1	mito 8 plastid 2 cyto 2	-	mitochondrion
729	AT5G27540.1	Q8RXF8	| Symbols: MIRO1, emb2473 | MIRO-related GTP-ase 1 | chr5:9722816-9727112 FORWARD LENGTH=648	26.10 misc.cytochrome P450 29.5.11.4.3.2 protein.degradation.ubiquitin.E3.SCF.FBOX 30.5 signalling.G-proteins	signaling	MIRO1 Mitochondrial Rho GTPase 1 /	nd	OTH-MIT	6	Mix	1.01939	0	0	0	TSC	-	-	-	-	mito 5 PM 2 plastid 1 golgi 1	plastid 4 cyto 4 nucleus 3 mito 3	-	cytosol
730	AT3G27930.1	Q8W106	| Symbols: | unknown protein; FUNCTIONS IN: molecular_function unknown; INVOLVED IN: N-terminal protein myristoylation; LOCATED IN: cellular_component unknown; EXPRESSED IN: 23 plant structures; EXPRESSED DURING: 14 growth stages; Has 35 Blast hits	35.2 not assigned.unknown	unknown	unknown protein of the mitochondria outer envelope membrane /	nd	OTH-MIT	1	Mix	1.02159	0	0	0	-	-	-	-	-	nd	mito 5 cyto 2 nucleus 2 ER 2 ExtraC 2 golgi 2	-	plasma membrane
						Peroxisome
731	AT1G68010.1	Q9C9W5	| Symbols: HPR, ATHPR1 | hydroxypyruvate reductase | chr1:25493418-25495720 FORWARD LENGTH=386	1.2.6 PS.photorespiration.hydroxypyruvate reductase; 13.2.5 amino acid metabolism.degradation.serine-glycine-cysteine group	metabolism carbon	HPR1 NADH-dependent hydroxypyruvate reductase /	Mix	OTH-PER	16	Mix	0.109461	21.5287	37.0347	41.4366	TSC	-	-	-	-	perox 4 PM 2 plastid 2	cyto 6 perox 4 mito 2	-	peroxisome
732	AT5G09660.1	Q9ZP05	| Symbols: PMDH2 | peroxisomal NAD-malate dehydrogenase 2 | chr5:2993645-2995551 REVERSE LENGTH=354	6.3 gluconeogenesis / glyoxylate cycle.malate dehydrogenase 10.1.5 cell wall.precursor synthesis.UXS 27.3.1 RNA.regulation of transcription.ABI3/VP1-related B3-domain-containing transcription factor family 29.2.2 protein.synthesis.ribosome biogenesis	metabolism carbon	PMDH2 (MDHG1) Malate dehydrogenase, glyoxysomal precursor (EC 1.1.1.37) /	ENV-THY	OTH-PER	11	Mix	0.23662	57.734	2.57966	39.6863	TSC	-	-	-	-	perox 4 plastid 3 PM 2 mito 1	mito 4 cyto 4 plastid 3	-	peroxisome
733	AT4G29010.1	Q9ZPI6	| Symbols: AIM1 | Enoyl-CoA hydratase/isomerase family | chr4:14297312-14302016 REVERSE LENGTH=721	1.1.1.2 PS.lightreaction.photosystem II.PSII polypeptide subunits 2.2.1.3.1 major CHO metabolism.degradation.sucrose.invertases.neutral 11.9.4.9 lipid metabolism.lipid degradation.beta-oxidation.multifunctional 19.4 tetrapyrrole synthesis.ALA dehydratase	metabolism hormone jasmonate	AIM1 Peroxisomal fatty acid beta-oxidation multifunctional protein /	nd	OTH-PER	6	Mix	0.0776888	0	0	0	-	-	-	-	-	perox 4 PM 2 golgi 1 nucleus 1 plastid 1	perox 6 cyto 4 plastid 3	-	peroxisome
734	AT3G05970.1	Q8LPS1	| Symbols: LACS6, ATLACS6 | long-chain acyl-CoA synthetase 6 | chr3:1786510-1791746 REVERSE LENGTH=701	11.1.9 lipid metabolism.FA synthesis and FA elongation.long chain fatty acid CoA ligase	metabolism lipid FA	LACS6 Long chain acyl-CoA synthetase 6, peroxisomal /	nd	OTH-PER	3	Mix	0.5086	0	0	0	-	C	Y	24	-	perox 2 PM 2	plastid 7 mito 7 perox 2	peroxisome:12366803	peroxisome
735	AT2G33150.1	Q56WD9	| Symbols: PKT3, PED1, KAT2 | peroxisomal 3-ketoacyl-CoA thiolase 3 | chr2:14047814-14050983 REVERSE LENGTH=462	11.9.4.5 lipid metabolism.lipid degradation.beta-oxidation.acyl-CoA thioesterase 13.2.4.5 amino acid metabolism.degradation.branched chain group.isoleucine	metabolism lipid FA	PED1 (PKT3, KAT2) 3-ketoacyl-CoA thiolase 2, peroxisome /	nd	OTH-PER	10	Mix	0.043743	0	0	0	-	M	-	-		perox 4 mito 4 vacuole 2 nucleus 2 plastid 1 mito 1 cyto 1 golgi 1	mito 6 perox 3 cyto 3	peroxisome : 17120136	peroxisome
736	AT2G13360.1	Q56YA5	| Symbols: AGT, AGT1, SGAT | alanine:glyoxylate aminotransferase | chr2:5539417-5540902 REVERSE LENGTH=401	1.2.3 PS.aminotransferases peroxisomal	photorespiration	AGT1 Serine--glyoxylate aminotransferase /	STR	OTH-PER	17	Mix	0.0426204	0	100	0	TSC	-	-	-		plastid 5 perox 3 cyto 1 PM 1	perox 4 mito 4		peroxisome
737	AT5G03100.1	Q501G5	| Symbols: | F-box/RNI-like superfamily protein | chr5:726832-727980 FORWARD LENGTH=307	29.5.11.4.3.2 protein.degradation.ubiquitin.E3.SCF.FBOX 30.5 signalling.G-proteins 34.99 transport.misc	protein degradation uniquitin E3	F-box/RNI-like superfamily protein /	nd	OTH-PER	1	Mix	1.5637	0	0	0	TSC	-	-	-	-	plastid 1	nucleus 4 cyto 3 perox 3	-	peroxisome
738	AT3G52880.1	Q9LFA3	| Symbols: ATMDAR1, MDAR1 | monodehydroascorbate reductase 1 | chr3:19601477-19604366 REVERSE LENGTH=434	21.2.1 redox.ascorbate and glutathione.ascorbate	redox	ATMDAR1 Monodehydroascorbate reductase 1, peroxisomal /	STR	OTH-PER	18	Mix	0.0239895	0	100	0	-	-	-	-		PM 4 perox 3 plastid 2 cyto 1 ExtraC 1	cyto 6 mito 2	-	peroxisome
739	AT1G23310.1	Q9LR30	| Symbols: GGT1, AOAT1, GGAT1 | glutamate:glyoxylate aminotransferase | chr1:8268720-8271329 REVERSE LENGTH=481	1.2.3 PS.photorespiration.aminotransferases peroxisomal	signalling	GGAT1 (GGT1, AOAT1) Peroxysomal Glutamate--glyoxylate aminotransferase 1 /	STR	OTH-PER	16	Mix	0.0360282	0	100	0	-	-	-	-	-	perox 4 plastid 3 PM 1	cyto 7 perox 2	peroxisome:12631323	peroxisome
740	AT1G76180.1	P42763	| Symbol: None | dehydrin (ERD14), identical to SP:P42763 Dehydrin ERD14 {Arabidopsis thaliana} | c	20.2.99 stress.abiotic.unspecified 28.1 DNA.synthesis/chromatin structure	stress dehydration	ERD14 dehydrin, respond rapidly to dehydration stress /	ENV-STR	OTH-PER	3	Mix	0.674842	69.5467	30.4533	0	TSC	-	-	-	-	plastid 4 PM 2 cyto 1 vacuole 1	nucleus 8 cyto 3	peroxisome:10737809	nucleus
741	AT3G14420.1	Q9LRR9	| Symbols: | Aldolase-type TIM barrel family protein | chr3:4821804-4823899 FORWARD LENGTH=367	1.2.2 PS.photorespiration.glycolate oxydase	stress oxidative	GOX2 Probable peroxisomal (S)-2-hydroxy-acid oxidase 2 (EC 1.1.3.15) (Glycolate oxidase 2) /	STR	OTH-PER	11	Mix	0.112275	12.3705	75.7247	11.9048	TSC	-	-	-	Ps mixEM	perox 4 plastid 4 PM 2 nucleus 1	perox 5 mito 3 cyto 3	-	peroxisome
742	AT3G14415.1	Q9LRS0	| Symbols: | Aldolase-type TIM barrel family protein | chr3:4818667-4820748 FORWARD LENGTH=367	1.2.2 PS.photorespiration.glycolate oxydase	stress oxidative	GOX1 Probable peroxisomal (S)-2-hydroxy-acid oxidase 1 (EC 1.1.3.15) (Glycolate oxidase 1) /	STR	OTH-PER	10	Mix	0.0272134	10.5662	81.2989	8.13481	TSC	-	-	-	-	perox 4 plastid 2 PM 1 nucleus 1	perox 5 mito 3 cyto 3	-	peroxisome
743	AT4G35000.1	Q42564	| Symbols: APX3 | ascorbate peroxidase 3 | chr4:16665007-16667541 REVERSE LENGTH=287	21.2.1 redox.ascorbate and glutathione.ascorbate	stress oxidative	APX3 L-ascorbate peroxidase 3, perox with GFP, dual targeting to chloroplast and mitochondria ? /	ENV	OTH-PER	12	Mix	2.94833	100	0	0	TSC	-	-	-	Ps OEM	perox 5 plastid 3 mito 2 vacuole 2 PM 1	cyto 7 mito 2	peroxisome:16873450	peroxisome
744	AT1G20620.1	Q42547	| Symbols: CAT3, SEN2, ATCAT3 | catalase 3 | chr1:7143142-7146193 FORWARD LENGTH=492	21.6 redox.dismutases and catalases	stress oxidative	CATA3 (CAT3, SEN2) catalase 3 (EC 1.11.1.6) /	STR	OTH-PER	12	Mix	0.154905	7.93863	84.4216	7.63981	TSC	-	-	-	-	PM 7 perox 5 plastid 5 mito 3	perox 6 cyto 3	unclear:10737809	peroxisome
745	AT3G27820.1	Q9LK94	| Symbols: ATMDAR4, MDAR4 | monodehydroascorbate reductase 4 | chr3:10315249-10317881 FORWARD LENGTH=488	21.2.1 redox.ascorbate and glutathione.ascorbate	stress oxidative	MDAR4 Monodehydroascorbate reductase 4, peroxisomal /	nd	OTH-PER	8	Mix	2.82549	0	0	0	-	M	-	-	Ps OEM	perox 1 plastid 1 PM 1 golgi 1 cyto 1	ER 7 ExtraC 7 golgi 7 cyto 3	-	plastid,peroxisome
						Plasma membrane
746	AT3G19340.1	Q8RWC3	| Symbols: | Protein of unknown function (DUF3754) | chr3:6701387-6704071 REVERSE LENGTH=487	34.99 transport.misc	chaperone and protease	Aminopeptidase (DUF3754) protein /	nd	OTH-PM	3	Mix	1.98928	0	0	0	-	-	-	-	-	PM 6 ER 1	cyto 4 nucleus 4 mito 2	-	cytosol
747	AT5G02500.1	P22953	| Symbols: HSC70-1, HSP70-1, AT-HSC70-1, HSC70 | heat shock cognate protein 70-1 | chr5:554055-556334 REVERSE LENGTH=651	10.3 cell wall.hemicellulose synthesis 20.2.1 stress.abiotic.heat 26.10 misc.cytochrome P450 29.6 protein.folding 34.99 transport.misc	chaperone and protease	HSP70-1 (, HSC70, HSC71) Heat shock cognate 70 kDa protein 1 /	ENV-STR	OTH-PM	8	Mix	0.660904	72.0656	26.8335	1.10084	-	-	-	-	-	PM 8 plastid 3 nucleus 2	cyto 7 mito 3	-	cytosol
748	AT5G62740.1	Q9FM19	| Symbols: HIR1, ATHIR1 | SPFH/Band 7/PHB domain-containing membrane-associated protein family | chr5:25201320-25202535 FORWARD LENGTH=286	2.2.1.3.1 major CHO metabolism.degradation.sucrose.invertases.neutral	kinase	HIR1 Hypersensitive-induced response protein 1 /	nd	OTH-PM	2	Mix	0.378327	0	0	0	-	-	-	-	-	PM 9 vacuole 5 golgi 2	cyto 5 mito 3 golgi 2 nucleus 2 perox 2	plasma membrane : 15319477	peroxisome
749	AT1G66980.1	D7SFH9	| Symbols: SNC4 | suppressor of npr1-1 constitutive 4 | chr1:24997491-25001961 REVERSE LENGTH=1118	11.9.3.3 lipid metabolism.lipid degradation.lysophospholipases.glycerophosphodiester phosphodiesterase	kinase	SNC4 (LRL26, LRK10L-2.6) suppressor of npr1-1 constitutive 4;Encodes SNC4 (suppressor of npr1-1, constitutive 4), an atypical receptor-like kinase with two predicted extracellular glycerophosphoryl diester phosphodiesterase domains.	nd	OTH-PM	1	Mix	0.570701	0	0	0	-	M	Y	35	-	nd	plastid 4 PM 4 ExtraC 4 golgi 4 ER 3 mito 2	plasma membrane : Plant Physiol. 153:1771-1779(2010)	plasma membrane
750	AT3G44320.1	P46010	| Symbols: NIT3, AtNIT3 | nitrilase 3 | chr3:15993419-15995493 FORWARD LENGTH=346	16.5.1.3.3 secondary metabolism.sulfur-containing.glucosinolates.degradation.nitrilase	metabolism hormone IAA	NIT3 nitrilase 3 /	nd	OTH-PM	2	Mix	0.0882524	0	0	0	-	-	-	-	-	plastid 1 nucleus 1	cyto 6 plastid 3	-	cytosol
751	AT1G59870.1	Q9XIE2	| Symbols: PEN3, PDR8, ATPDR8, ABCG36, ATABCG36 | ABC-2 and Plant PDR ABC-type transporter family protein | chr1:22034661-22039844 FORWARD LENGTH=1469	34.16 transport.ABC transporters and multidrug resistance systems	transporter ABC	PEN3 (PDR8, ABCG36) ABC-2 and PDR ABC-type transporter /	nd	OTH-PM	23	Mix	0.431163	0	0	0	-	C	Y	23	-	PM 11 plastid 3 vacuole 1 mito 1	plastid 7 PM 4 mito 3	plasma membrane:16473969	plasma membrane
752	AT3G21180.1	Q9LU41	| Symbols: ACA9, ATACA9 | autoinhibited Ca(2+)-ATPase 9 | chr3:7425770-7431941 FORWARD LENGTH=1086	30.3 signalling.calcium 34.21 transport.calcium 29.8 protein.assembly and cofactor ligation 27.3.99 RNA.regulation of transcription.unclassified	transporter ATPase Ca2+	ACA9 Calcium-transporting ATPase 9, plasma membrane-type	nd	OTH-PM	1	Mix	0.393234	0	0	0	TSC	-	-	-	-	PM 1 plastid 1	cyto 4 PM 3 mito 2	plasma membrane : 15197266	plasma membrane
753	AT4G30190.1	P19456	| Symbols: AHA2, PMA2, HA2 | H(+)-ATPase 2 | chr4:14770820-14775920 REVERSE LENGTH=948	19.4 tetrapyrrole synthesis.ALA dehydratase	transporter ATPase	AHA2 (PMA2, HA2) H(+)-ATPase 2 plasma membrane-type /	nd	OTH-PM	2	Mix	1.78767	0	0	0	-	-	-	-	-	PM 18 golgi 3 vacuole 3 cyto 1	cyto 4 PM 3	plasma membrane : 16831869; plasma membrane : 15923333; plasma membrane : 15722471; plasma membrane : 11226186	plasma membrane
754	AT5G62670.1	Q9LV11	| Symbols: AHA11, HA11 | H(+)-ATPase 11 | chr5:25159495-25164957 FORWARD LENGTH=956	19.4 tetrapyrrole synthesis.ALA dehydratase	transporter ATPase	AHA11 H(+)-ATPase 11 plasma membrane-type /	nd	OTH-PM	9	Mix	0.634354	0	0	0	-	-	-	-	-	PM 10 vacuole 1 golgi 1 cyto 1	cyto 4 PM 3 mito 2	-	plasma membrane
755	AT2G45960.1	Q06611	| Symbols: PIP1B, TMP-A, ATHH2, PIP1;2 | plasma membrane intrinsic protein 1B | chr2:18910450-18911703 FORWARD LENGTH=286	34.19.1 transport.Major Intrinsic Proteins.PIP	transporter aquaporin	PIP12 (PIP1B) Aquaporin PIP1.2 (Plasma membrane intrinsic protein) /	n/a	OTH-PM	3	Mix	0.402853	n/a	n/a	n/a	-	-	-	-	-	PM 10 plastid 1	PM 3 cyto 2 ER 2 nucleus 2	plasma membrane:18573191;plasma membrane:16236160;plasma membrane:16183846;plasma membrane:10737809	plasma membrane
756	AT4G23400.1	Q8LAA6	| Symbols: PIP1D, PIP1;5 | plasma membrane intrinsic protein 1;5 | chr4:12220792-12222155 FORWARD LENGTH=287	34.19.1 transport.major intrinsic proteins.PIP	transporter aquaporin	PIP1-5 (PIP1d) plasma membrane intrinsic protein 1;5 /	nd	OTH-PM	1	Mix	2.01548	0	0	0	-	-	-	-	-	PM 7	PM 4 cyto 2 ExtraC 2 nucleus 2	-	plasma membrane
757	AT3G53420.1	P43286	| Symbols: PIP2A, PIP2, PIP2;1 | plasma membrane intrinsic protein 2A | chr3:19803906-19805454 REVERSE LENGTH=287	34.19.1 transport.major intrinsic proteins.PIP	transporter aquaporin	PIP2;1 (PIP2A) plasma membrane intrinsic protein 2A /	nd	OTH-PM	5	Mix	0.959342	0	0	0	-	-	-	-	Ps mixEM	PM 8 plastid 1	PM 4 cyto 2 ExtraC 2 nucleus 2	nucleus:10737809;plasma membrane:23896897;plasma membrane:22010034;plasma membrane:21182578;plasma membrane:18573191;plasma membrane:17666025;plasma membrane:17306539;plasma membrane:16236160;plasma membrane:16183846;plasma membrane:16103374;plasma membra	plasma membrane
758	AT2G39010.1	Q9ZV07	| Symbols: PIP2E, PIP2;6 | plasma membrane intrinsic protein 2E | chr2:16291564-16293746 FORWARD LENGTH=289	34.19.1 transport.major intrinsic proteins.PIP	transporter aquaporin	PIP2;6 (PIP2E) plasma membrane intrinsic protein 2E /	nd	OTH-PM	3	Mix	0.500736	0	0	0	-	-	-	-	-	PM 7 vacuole 2 nucleus 1 golgi 1 cyto 1	PM 4 cyto 2 ExtraC 2 nucleus 2	-	plasma membrane
759	AT4G35100.1	P93004	| Symbol: None | plasma membrane intrinsic protein (SIMIP), nearly identical to plasma membrane int	34.19.1 transport.Major Intrinsic Proteins.PIP	transporter aquaporin	PIP2.7 (PIP3) Aquaporin PIP2.7 (Plasma membrane intrinsic protein 3) (Salt stress-induced MIP) /	ENV	OTH-PM	3	Mix	0.444807	100	0	0	-	-	-	-	-	PM 16 plastid 1 vacuole 1	PM 4 nucleus 3 ExtraC 3 cyto 2 ER 2 golgi 2	plasma membrane:16236160;plasma membrane:10737809	plasma membrane
760	AT1G30360.1	Q9C8G5	| Symbols: ERD4 | Early-responsive to dehydration stress protein (ERD4) | chr1:10715892-10718799 FORWARD LENGTH=724	20.2.3 stress.abiotic.drought/salt	transporter channel cations	ERD4 CSC1-like protein, Early-responsive to dehydration stress protein (ERD4) /	nd	OTH-PM	16	Mix	0.477348	0	0	0	-	S	-	-	-	PM 10 plastid 2 vacuole 2	ER 7 ExtraC 7 golgi 6 PM 4 mito 2	-	plasma membrane
761	AT3G28860.1	Q9LJX0	| Symbols: ATMDR1, ATMDR11, PGP19, MDR11, MDR1, ATPGP19, ABCB19, ATABCB19 | ATP binding cassette subfamily B19 | chr3:10870287-10877286 REVERSE LENGTH=1252	10.8.1 cell wall.pectinesterases.PME	transporter hormone auxin	ATMDR1 (ATMDR11, PGP19, MDR11, MDR1, ATPGP19, ABCB19, ATABCB19) ABC transporter B family member 19 /	nd	OTH-PM	1	Mix	2.02417	0	0	0	-	-	-	-	-	PM 10 vacuole 1 golgi 1 cyto 1	PM 4 mito 2 cyto 2 nucleus 2 ER 2 ExtraC 2 golgi 2	-	plasma membrane
762	AT5G53560.1	Q42342	| Symbols: ATB5-A, B5 #2, ATCB5-E, CB5-E | cytochrome B5 isoform E | chr5:21759628-21760353 FORWARD LENGTH=134	12.1.1 N-metabolism.nitrate metabolism.NR	metabolism lipid fatty acid desaturation ?	CYB5E (ATB5-A, B5 #2, ATCB5-E, CB5-E) cytochrome B5 isoform E / /	nd	OTH-PM	5	Mix	0.224939	0	0	0	-	-	-	-	Ps OEM	PM 5	cyto 4 nucleus 3 plastid 2 ER 2	plasma membrane:15060130	cytosol
763	AT1G66970.1	Q7Y208	| Symbols: SVL2 | SHV3-like 2 | chr1:24992746-24996005 REVERSE LENGTH=763	11.9.3.3 lipid metabolism.lipid degradation.lysophospholipases.glycerophosphodiester phosphodiesterase	metabolism lipids & glycerol	GDPDL1 Glycerophosphodiester phosphodiesterase /	nd	OTH-PM	5	Mix	0.428248	0	0	0	-	S	-	-	-	PM 9 plastid 1 cyto 1	golgi 8 ExtraC 8 ER 7 PM 5	-	plasma membrane
764	AT4G27520.1	Q9T076	| Symbols: ENODL2, AtENODL2 | early nodulin-like protein 2 | chr4:13750668-13751819 REVERSE LENGTH=349	26.19 misc.plastocyanin-like	redox ?	ENODL2 (ENL2) Early nodulin-like protein 2, Phytocyanin-like protein /	nd	OTH-PM	7	Mix	0.243759	0	0	0	-	S	Y	29	-	PM 9 plastid 2 golgi 1 ExtraC 1 cyto 1	ExtraC 9 golgi 9 ER 8 plastid 3 nucleus 2	-	extracellular
765	AT5G54500.1	Q9LSQ5	| Symbols: FQR1 | flavodoxin-like quinone reductase 1 | chr5:22124674-22126256 FORWARD LENGTH=204	11.8 lipid metabolism.exotics (steroids, squalene etc)	redox / stress auxin-induced oxidative stress	FQR1 NAD(P)H dehydrogenase (quinone) reductase /	nd	OTH-PM	3	Mix	0.167953	0	0	0	-	-	-	-	-	PM 9 vacuole 4 perox 1 golgi 1 cyto 1	cyto 3 nucleus 3 mito 2 ExtraC 2	-	cytosol
766	AT4G36750.1	O23207	| Symbols: | Quinone reductase family protein | chr4:17324642-17326215 FORWARD LENGTH=273	11.8 lipid metabolism.exotics (steroids, squalene etc) 26.8 misc.nitrilases, nitrile lyases, berberine bridge enzymes, reticuline oxidases, troponine reductases	redox	FQR1-like 2 Probable NAD(P)H dehydrogenase (quinone) /	nd	OTH-PM	2	Mix	1.01834	0	0	0	-	-	-	-	-	PM 10 vacuole 1 golgi 1	nucleus 4 mito 3 cyto 3	-	cytosol
767	AT4G20260.1	Q96262	| Symbol: None | DREPP plasma membrane polypeptide family protein, contains Pfam profile: PF05558 D	20.2.3 stress.abiotic.drought/salt 30.4 signalling.phosphinositides	signaling ?	PCAP1 plasma-membrane associated cation-binding protein 1, shuttles from plasma membrane to cytoplasm /	ENV	OTH-PM	5	Mix	0.503521	93.5012	6.49881	0	-	-	-	-	-	PM 9 plastid 2 vacuole 1 ExtraC 1	nucleus 5 mito 3 cyto 3	plasma membrane:18397324;plasma membrane:17264065;plasma membrane:15060130	plasma membrane
768	AT3G07390.1	Q94BT2	| Symbols: AIR12 | auxin-responsive family protein | chr3:2365452-2366273 FORWARD LENGTH=273	17.2.3 hormone metabolism.auxin.induced-regulated-responsive-activated	signalling auxin	AIR12 Auxin-induced in root cultures protein 12, b-type cytochrome /	nd	OTH-PM	3	Mix	0.335255	0	0	0	-	S	Y	25	-	PM 11 ExtraC 3 cyto 1	plastid 6 ExtraC 4 ER 3 PM 2 golgi 2	-	plasma membrane
769	AT3G08510.1	Q39033	| Symbols: ATPLC2, PLC2 | phospholipase C 2 | chr3:2582626-2585556 REVERSE LENGTH=581	11.9.3 lipid metabolism.lipid degradation.lysophospholipases	signalling auxin	PI-PLC (PLC2) Phosphoinositide-specific phospholipase C, phospholipase C 2 /	nd	OTH-PM	7	Mix	0.166509	0	0	0	-	M	-	-	-	PM 14 vacuole 2 golgi 1 cyto 1	mito 11 cyto 3	-	mitochondrion
770	AT1G66410.1	P0DH96	| Symbols: CAM4, ACAM-4 | calmodulin 4 | chr1:24774431-24775785 REVERSE LENGTH=149	1.1.1.2 PS.lightreaction.photosystem II.PSII polypeptide subunits	signalling Ca	CAM4 (ACAM-4) calmodulin 4 /	nd	OTH-PM	1	Mix	0.494639	0	0	0	-	-	-	-	-	PM 4 plastid 1 cyto 1 cytoskeleton 1	cyto 6 nucleus 3 mito 2	-	cytosol
771	AT1G18210.1	Q9LE22	| Symbols: | Calcium-binding EF-hand family protein | chr1:6268273-6268785 REVERSE LENGTH=170	30.3 signalling.calcium	signalling Ca ?	CML27 Probable calcium-binding protein CML27, Calcium-binding EF-hand family protein /	nd	OTH-PM	3	Mix	0.405983	0	0	0	-	-	-	-	-	PM 3	nucleus 6 cyto 3 plastid 2	-	nucleus
772	AT3G61050.1	Q9LEX1	| Symbols: NTMC2TYPE4, NTMC2T4 | Calcium-dependent lipid-binding (CaLB domain) family protein | chr3:22597485-22600932 FORWARD LENGTH=510	30.3 signalling.calcium	signalling Ca	ATCLB (NTMC2T4, NTMC2TYPE4) Calcium-dependent lipid-binding (CaLB domain) family protein /	nd	OTH-PM	5	Mix	0.144573	0	0	0	-	M	-	-	-	PM 7 vacuole 1 golgi 1 ER 1 nucleus 1 cyto 1	mito 6 ER 4 golgi 4 cyto 3 ExtraC 3	-	plasma membrane
773	AT5G06320.1	Q9FNH6	| Symbols: NHL3 | NDR1/HIN1-like 3 | chr5:1931016-1931711 REVERSE LENGTH=231	20.1.99 stress.biotic.misc 33.99 development.unspecified 35.20 not assigned.no ontology assigned	signaling defence response	NHL3 NDR1/HIN1-like protein 3, hairpin-induced gene /	nd	OTH-PM	4	Mix	0.338585	0	0	0	TSC	-	-	-	-	PM 11 golgi 3 vacuole 2 plastid 1 cyto 1	cyto 3 PM 3 ER 3 ExtraC 3 golgi 3 mito 2	unclear : 14666423	plasma membrane
774	AT3G45780.1	O48963	| Symbols: PHOT1, NPH1, JK224, RPT1 | phototropin 1 | chr3:16818557-16823960 FORWARD LENGTH=996	29.4 protein.postranslational modification 30.11 signalling.light	signalling kinase	PHOT1 (NPH1, JK224, RPT1) phototropin 1, Blue-light photoreceptor /	nd	OTH-PM	6	Mix	0.426379	0	0	0	-	C	Y	84	-	PM 4 plastid 1 golgi 1 cyto 1 vacuole 1	plastid 5 nucleus 5 mito 2 cyto 2	cytosol : 23161859; cytosol : 18952772; cytosol : 12172018; plasma membrane : 23161859; plasma membrane : 23012349; plasma membrane : 18952772; plasma membrane : 18643969; plasma membrane : 12172018; plastid : 23161859	plasma membrane
775	AT5G58140.1	P93025	| Symbols: PHOT2, NPL1 | phototropin 2 | chr5:23524771-23529993 FORWARD LENGTH=915	29.4 protein.postranslational modification 30.11 signalling.light	signalling kinase	PHOT2 (NPL1) Phototropin-2 (EC 2.7.11.1), defective in chloroplast avoidance protein 1 /	ENV	OTH-PM	12	Mix	1.41577	100	0	0	TSC	C	-	-	Ps OEM	PM 3 plastid 1	nucleus 6 plastid 5 cyto 2	cytosol:16507089; golgi:16507089; plasma membrane:21972260; plasma membrane:18643969; plasma membrane:16507089	plasma membrane
776	AT2G37970.1	F4IRX7	| Symbols: SOUL-1 | SOUL heme-binding family protein | chr2:15891027-15891704 FORWARD LENGTH=225	11.1.13 lipid metabolism.FA synthesis and FA elongation.acyl-CoA binding protein 21.3 redox.heme 35.20 not assigned.no ontology assigned	signaling red or far-red light	SOUL-1 (HP43b-like) N-terminal protein myristoylation, SOUL heme-binding domain /	n/a	OTH-PM	3	Mix	1.79113	n/a	n/a	n/a	-	-	-	-	-	PM 5 golgi 1	cyto 5 mito 3 ER 3 ExtraC 2 golgi 2 plastid 2	-	plasma membrane,endoplasmic reticulum
777	AT3G01290.1	Q9SRH6	| Symbols: | SPFH/Band 7/PHB domain-containing membrane-associated protein family | chr3:88252-89356 REVERSE LENGTH=285	35.1 not assigned.no ontology	stress biotic	HIR3 Hypersensitive-induced response protein 3, SPFH/Band 7/PHB domain-containing membrane-associated protein family /	nd	OTH-PM	1	Mix	1.31413	0	0	0	-	-	-	-	-	PM 13 vacuole 4 mito 1 cyto 1 golgi 1	mito 5 cyto 5 golgi 2	plasma membrane: 15060130	cytosol
778	AT1G03870.1	Q9ZWA8	| Symbols: FLA9 | FASCICLIN-like arabinoogalactan 9 | chr1:982625-983368 REVERSE LENGTH=247	10.5.1.1 cell wall.cell wall proteins.AGPs.AGP	unknown	FLA9 Fasciclin-like arabinogalactan protein 9 /	nd	OTH-PM	2	Mix	0.403428	0	0	0	-	S	-	-	-	PM 9 cyto 1 vacuole 1	ExtraC 10 ER 9 golgi 8 PM 2	-	plasma membrane
779	AT5G44130.1	Q9FFH6	| Symbols: FLA13 | FASCICLIN-like arabinogalactan protein 13 precursor | chr5:17761128-17761871 FORWARD LENGTH=247	10.5.1.1 cell wall.cell wall proteins.AGPs.AGP	unknown	FLA13 FASCICLIN-like arabinogalactan protein 13 precursor /	nd	OTH-PM	2	Mix	2.04766	0	0	0	-	S	-	-	-	PM 10 golgi 1 extraC 1 cyto 1	ExtraC 10 ER 7 golgi 7 PM 3	-	extracellular,plasma membrane
780	AT2G30930.1	O80858	| Symbols: | unknown protein; FUNCTIONS IN: molecular_function unknown; INVOLVED IN: biological_process unknown; LOCATED IN: chloroplast, plasma membrane, membrane; EXPRESSED IN: 24 plant structures; EXPRESSED DURING: 14 growth stages; BEST Arabido	35.2 not assigned.unknown	unknown	conserved plant protein, no similarity to characterized protein (wrong gene model ?) /	ENV	OTH-PM	4	Mix	1.40895	100	0	0	-	C	-	-	-	PM 5 plastid 2	plastid 5 nucleus 4 cyto 2	-	nucleus
781	AT2G20230.1	Q93XY5	| Symbols: | Tetraspanin family protein | chr2:8725762-8727388 FORWARD LENGTH=270	33.1 development.storage proteins 35.20 not assigned.no ontology assigned	unknown (virus replication ?)	Vacuolar protein sorting-associated protein, putative (DUF1162) /	nd	OTH-PM	3	Mix	1.51202	0	0	0	-	S	-	-	-	PM 3 vacuole 2	golgi 6 ER 5 ExtraC 5 PM 3 plastid 3 mito 2 cyto 2	-	plasma membrane
						Vacuole
782	AT1G09850.1	Q0WVJ5	| Symbols: XBCP3 | xylem bark cysteine peptidase 3 | chr1:3201848-3203875 FORWARD LENGTH=437	29.5.3 protein.degradation.cysteine protease	chaperone and protease	XBCP3, XYLEM BARK CYSTEINE PEPTIDASE 3 /	nd	OTH-VAC	2	Env only	3.94943	0	0	0	-	S	-	-	-	vacuole 2 ER 1	ER 9 ExtraC 9 golgi 8 vacuole 3 nucleus 2	-	vacuole
783	AT2G07050.1	P38605	| Symbols: CAS1 | cycloartenol synthase 1 | chr2:2924629-2930295 FORWARD LENGTH=759	11.8 lipid metabolism.exotics (steroids, squalene etc)	metabolism brassinosteroids	CAS1 cycloartenol synthase 1 /	nd	OTH-VAC	3	Mix	0.669913	0	0	0	-	-	-	-	-	vacuole 4 PM 3 golgi 1	cyto6 mito 3 plastid 2	-	cytosol
784	AT5G58070.1	Q9FGT8	| Symbols: ATTIL, TIL | temperature-induced lipocalin | chr5:23500512-23501156 REVERSE LENGTH=186	34.99 transport.misc	metabolism lipid transport ?	TIL-like similar to temperature-induced lipocalin (transporters for small hydrophobic molecules) /	ENV	OTH-VAC	4	Mix	0.367775	100	0	0	-	-	-	-	-	PM 6 vacuole 2 mito 2 golgi 2 ER 2 plastid 1 cyto 1	cyto 5 mito 2 nucleus 3	vacuole:17151019	cytosol
785	AT1G43620.1	Q9XIG1	| Symbols: TT15, UGT80B1 | UDP-Glycosyltransferase superfamily protein | chr1:16425654-16429500 REVERSE LENGTH=615	11.8.3 lipid metabolism.exotics (steroids, squalene etc).UDP-glucose:sterol glucosyltransferase	metabolism sterol glucosides	UGT80B1 Sterol 3-beta-glucosyltransferase UGT80B1 /	nd	OTH-VAC	3	Mix	2.0257	0	0	0	-	-	-	-	-	vacuole 2	cyto 6 plastid 2 nucleus 2	-	vacuole
786	AT4G33360.1	Q9SZB3	| Symbols: FLDH | NAD(P)-binding Rossmann-fold superfamily protein | chr4:16067989-16069374 REVERSE LENGTH=344	11.8 lipid metabolism.exotics (steroids, squalene etc)	metabolism terpenoid	FLDH FARNESOL DEHYDROGENASE /	nd	OTH-VAC	2	Mix	2.00687	0	0	0	-	-	-	-	-	PM 4 vacuole 3 ER 2 golgi 1 cyto 1	cyto 5 mito 3	-	cytosol
787	AT4G25570.1	Q8L856	| Symbols: ACYB-2 | Cytochrome b561/ferric reductase transmembrane protein family | chr4:13053887-13055518 REVERSE LENGTH=239	21.2 redox.ascorbate and glutathione	redox ascorbate-driven trans-membrane electron transport	CYB561A (ACYB-2) Transmembrane ascorbate ferrireductase 1 /	nd	OTH-VAC	1	Mix	4.03257	0	0	0	-	S	-	-	-	vacuole 2 plastid 1	ExtraC 8 golgi 8 ER 7 PM 4	-	plasma membrane
788	AT1G32400.1	Q9C5W7	| Symbols: TOM2A | tobamovirus multiplication 2A | chr1:11689393-11690873 REVERSE LENGTH=280	33.99 development.unspecified	stress biotic	TOM2A tobamovirus multiplication 2A /	nd	OTH-VAC	2	Mix	2.0257	0	0	0	-	-	-	-	-	vacuole 4 golgi 2 PM 1	ER 7 ExtraC 7 golgi 7 PM 5	vacuole : 12514140	plasma membrane
789	AT5G14120.1	Q9FMT8	| Symbols: | Major facilitator superfamily protein | chr5:4556308-4558447 FORWARD LENGTH=579	16.4.1 secondary metabolism.N misc.alkaloid-like	transporter ?	MUA22.12 Major facilitator superfamily protein /	nd	OTH-VAC	3	Env only	4.96783	0	0	0	-	S	-	-	-	vacuole 3 PM 2 golgi 1 cyto 1	mito 6 PM 5 ExtraC 4 ER 3 golgi 3	-	plasma membrane
790	AT4G38350.1	F4JTN1	| Symbols: | Patched family protein | chr4:17958324-17966846 REVERSE LENGTH=1273	30.2.16 signalling.receptor kinases.Catharanthus roseus-like RLK1	transporter ?	unchracterized membrane protein with sterol binding domain /	nd	OTH-VAC	6	Mix	3.01363	0	0	0	-	S	-	-	-	vacuole 5 PM 3 golgi 1 cyto 1	ExtraC 9 ER 8 golgi 8 PM 5	-	plasma membrane
791	AT3G30390.1	Q9LI61	| Symbols: | Transmembrane amino acid transporter family protein | chr3:11977112-11978827 REVERSE LENGTH=460	17.6.1 hormone metabolism.gibberelin.synthesis-degradation	transporter aa ?	Transmembrane amino acid transporter family protein	nd	OTH-VAC	2	Env only	2.97855	0	0	0	-	-	-	-	-	vacuole 3 PM 1	PM 5 nucleus 2 ExtraC 2 golgi 2	-	plasma membrane
792	AT2G36830.1	P25818	| Symbol: None | major intrinsic family protein / MIP family protein, contains Pfam profile: MIP PF	34.19.2 transport.Major Intrinsic Proteins.TIP	transporter aquaporin	TIP11 Aquaporin TIP1.1, gamma-TIP major intrinsic family protein /	ENV	OTH-VAC	1	Mix	1.99797	100	0	0	-	-	-	-	Ps mixEM	plastid 2 vacuole 1 PM 1	vacuole 3 ExtraC 3 golgi 2 ER 2 PM 2 mito 2	vacuole:19922653;vacuole:18242181;vacuole:17666025;vacuole:16183846;vacuole:11844103	vacuole
793	AT3G26520.1	Q41963	| Symbol: None | tonoplast intrinsic protein, putative, similar to tonoplast intrinsic protein GI:5	34.19.2 transport.Major Intrinsic Proteins.TIP	transporter aquaporin	TIP12 (TIP2) Aquaporin TIP1.2, Gamma-tonoplast intrinsic protein 2 /	ENV-THY	OTH-VAC	2	Mix	2.34744	83.8594	0	16.1406	-	-	-	-	-	PM 6 vacuole 3 plastid 2 golgi 2 cyto 1	vacuole 3 ExtraC 3 golgi 2 ER 2 PM 2 cyto 2	endoplasmic reticulum:19922653;endoplasmic reticulum:14576283;peroxisome:16236160;peroxisome:10737809;vacuole:19922653;vacuole:14576283	vacuole
794	AT3G16240.1	Q41951	| Symbol: None | delta tonoplast integral protein (delta-TIP), identical to delta tonoplast integra	34.19.2 transport.Major Intrinsic Proteins.TIP	transporter aquaporin	TIP21 (HP25c) Aquaporin TIP2.1, delta-TIP, delta tonoplast integral protein /	THY-ENV	OTH-VAC	1	Mix	2.00686	22.8924	0	77.1076	TSC	S	-	-	-	PM 4 plastid 3 vacuole 2 golgi 1 cyto 1 extraC 1	ER 7 ExtraC 7 golgi 6 PM 3 vacuole 2	cytosol:15141064;endoplasmic reticulum:14576283;vacuole:19922653;vacuole:17999643;vacuole:17981987;vacuole:17337534;vacuole:17151019;vacuole:16236160;vacuole:15141064;vacuole:14988481;vacuole:14576283;vacuole:10737809	vacuole
795	AT4G17340.1	Q41975	| Symbols: TIP2;2, DELTA-TIP2 | tonoplast intrinsic protein 2;2 | chr4:9699318-9700250 FORWARD LENGTH=250	34.19.2 transport.major intrinsic proteins.TIP	transporter aquaporin	TIP2;2 (DELTA-TIP2) tonoplast intrinsic protein 2;2 /	nd	OTH-VAC	1	Mix	1.02159	0	0	0	-	S	-	-	-	vacuole 1 plastid 1	ER 7 ExtraC 7 golgi 6 PM 2 vacuole 2	vacuole : 19922653; vacuole : 10737809	vacuole
796	AT2G41560.1	O22218	| Symbols: ACA4 | autoinhibited Ca(2+)-ATPase, isoform 4 | chr2:17332256-17337179 REVERSE LENGTH=1030	27.3.99 RNA.regulation of transcription.unclassified	transporter ATPase	ACA4 autoinhibited Ca(2+)-ATPase, isoform 4, tonoplast /	nd	OTH-VAC	7	Mix	17.0033	0	0	0	-	-	-	-	-	vacuole 3 plastid 1 PM 1	mito 3 cyto 2 PM 2	vacuole:11115896	vacuole
797	AT3G57330.1	Q9M2L4	| Symbols: ACA11 | autoinhibited Ca2+-ATPase 11 | chr3:21211655-21216375 REVERSE LENGTH=1025	27.3.99 RNA.regulation of transcription.unclassified	transporter ATPase Ca2+	ACA11 autoinhibited Ca2+-ATPase 11 /	nd	OTH-VAC	5	Env only	7.70869	0	0	0	-	C	-	-	-	vacuole 6 PM 4 golgi 1 cyto 1	plastid 4 mito 3 PM 2 cyto 2 ER 2	-	endoplasmic reticulum
798	AT1G15690.1	P31414	| Symbols: AVP1, ATAVP3, AVP-3, AtVHP1;1 | Inorganic H pyrophosphatase family protein | chr1:5399115-5402185 FORWARD LENGTH=770	23.4.99 nucleotide metabolism.phosphotransfer and pyrophosphatases.misc	transporter ATPase	AVP1 (AVP-3) Pyrophosphate-energized vacuolar membrane proton pump 1 (EC 3.6.1.1) /	ENV	OTH-VAC	12	Mix	1.52667	100	0	0	TSC	S	-	-	Ps mixEM	PM 10 vacuole 8 plastid 5 golgi 3 mito 1 cyto 1	ER 7 ExtraC 7 golgi 6 vacuole 3 PM 2	-	vacuole
799	AT1G78900.1	O23654	| Symbols: VHA-A | vacuolar ATP synthase subunit A | chr1:29660463-29664575 FORWARD LENGTH=623	1.1.4 PS.lightreaction.ATP synthase 34.1.1 transport.p- and v-ATPases.H+-transporting two-sector ATPase	transporter ATPase	VATA (VHA-A) Vacuolar ATP synthase catalytic subunit A (EC 3.6.3.14) /	ENV	OTH-VAC	41	Mix	1.6966	100	0	0	TSC	-	-	-	Ps mixEM	vacuole 8 PM 8 plastid 6 golgi 2 cyto 1 nucleus 1	cyto 7 mito 2	-	vacuole,golgi
800	AT2G21410.1	Q9SJT7	| Symbols: VHA-A2 | vacuolar proton ATPase A2 | chr2:9162703-9168141 FORWARD LENGTH=821	10.1.5 cell wall.precursor synthesis.UXS	transporter ATPase	VATA (VHA-A2) Vacuolar proton ATPase A2 /	nd	OTH-VAC	4	Mix	7.49488	0	0	0	-	-	-	-	-	vacuole 6 PM 5 golgi 3 plastid 1 mito 1	cyto 5 PM 4 mito 2	vacuole:16461582	vacuole
801	AT4G39080.1	Q8W4S4	| Symbols: VHA-A3 | vacuolar proton ATPase A3 | chr4:18209513-18214752 FORWARD LENGTH=821	10.1.5 cell wall.precursor synthesis.UXS 26.27 misc.calcineurin-like phosphoesterase family protein 27.3.1 RNA.regulation of transcription.ABI3/VP1-related B3-domain-containing transcription factor family 34.1 transport.p- and v-ATPases	transporter ATPase	VATA-1 (VHA-A3) Vacuolar ATPase 116 kDa subunit A isoform 1 /	ENV	OTH-VAC	18	Mix	2.33851	100	0	0	-	-	-	-	-	vacuole 8 PM 6 golgi 3 plastid 2 cyto 1	cyto 4 PM 4 nucleus 3 mito 2	vacuole:16461582	vacuole
802	AT1G76030.1	P11574	| Symbol: None | vacuolar ATP synthase subunit B / V-ATPase B subunit / vacuolar proton pump B subu	34.1.1 transport.p- and v-ATPases.H+-transporting Eo-sector ATPase	transporter ATPase	VATB Vacuolar ATP synthase 57 kDa subunit B (EC 3.6.3.14) /	ENV	OTH-VAC	1	Mix	0.721632	100	0	0	TSC	-	-	-	Ps mixEM	PM 6 plastid 5 vacuole 4 golgi 2 cyto 1	cyto 8 mito 2	-	vacuole,golgi
803	AT4G38510.1	Q9SZN1	| Symbols: | ATPase, V1 complex, subunit B protein | chr4:18011155-18014789 REVERSE LENGTH=487	34.1.1 transport.p- and v-ATPases.H+-transporting Eo-sector ATPase	transporter ATPase	VATB (VHA-B2) Vacuolar ATP synthase subunit B2, putative /	ENV	OTH-VAC	5	Mix	1.9421	100	0	0	-	-	-	-	-	vacuole 6 PM 5 plastid 3 golgi 2 cyto 1	cyto 8 mito 2	-	cytosol
804	AT1G20260.1	Q8W4E2	| Symbols: | ATPase, V1 complex, subunit B protein | chr1:7016971-7020290 FORWARD LENGTH=487	1.1.4 PS.lightreaction.ATP synthase	transporter ATPase	VATB3 (VHA-B3) V-type proton ATPase subunit B3 /	nd	OTH-VAC	1	Env only	22.2695	0	0	0	-	-	-	-	-	vacuole 3 plastid 1 golgi 1	cyto 7 mito 2 nucleus 2	-	cytosol
805	AT1G12840.1	Q9SDS7	| Symbols: DET3, ATVHA-C | vacuolar ATP synthase subunit C (VATC) / V-ATPase C subunit / vacuolar proton pump C subunit (DET3) | chr1:4375584-4378220 FORWARD LENGTH=375	34.1 transport.p- and v-ATPases	transporter ATPase	VATC (DET3, VHA-C) Vacuolar ATP synthase subunit C (EC 3.6.3.14) /	ENV	OTH-VAC	13	Mix	1.04227	100	0	0	TSC	M	-	-	-	vacuole 5 PM 4 plastid 1 golgi 1	mito 5 cyto 3 vacuole 2 plastid 2	-	vacuole,golgi
806	AT3G58730.1	Q9XGM1	| Symbols: | vacuolar ATP synthase subunit D (VATD) / V-ATPase D subunit / vacuolar proton pump D subunit (VATPD) | chr3:21718495-21719280 REVERSE LENGTH=261	34.1.1 transport.p- and v-ATPases.H+-transporting Eo-sector ATPase	transporter ATPase	VATD Vacuolar ATP synthase subunit D (EC 3.6.3.14) /	ENV	OTH-VAC	6	Mix	1.75338	100	0	0	-	M	-	-	-	vacuole 6 PM 5 golgi 3 plastid 1 cyto 1	mito 9 plastid 3 cyto 2	-	vacuole,golgi
807	AT3G28710.1	Q9LJI5	| Symbol: None | H+-transporting Eo-sector ATPase, putative, similar to SP:P54641 Vacuolar ATP syn	34.1.1 transport.p- and v-ATPases.H+-transporting Eo-sector ATPase	transporter ATPase	VA0D1 (VHA-D1) probable vacuolar ATP synthase subunit D1 (V-ATPase accessory protein) (EC 3.6.3.14) /	ENV	OTH-VAC	2	Mix	2.2638	100	0	0	-	-	-	-	-	vacuole 6 PM 4 plastid 1 golgi 1	cyto 7 mito 2	-	cytosol
808	AT3G28715.1	Q9LHA4	| Symbols: | ATPase, V0/A0 complex, subunit C/D | chr3:10778025-10780350 FORWARD LENGTH=351	34.1.1 transport.p- and v-ATPases.H+-transporting two-sector ATPase	transporter ATPase	VA0D2 (VHA-d2) V-type proton ATPase subunit d2 /	nd	OTH-VAC	1	Mix	0.840886	0	0	0	-	-	-	-	-	vacuole 5 PM 4 golgi 2	cyto 7 mito 2	-	cytosol
809	AT4G11150.1	Q39258	| Symbols: TUF, emb2448, TUFF, VHA-E1 | vacuolar ATP synthase subunit E1 | chr4:6800091-6801696 FORWARD LENGTH=230	34.1.1 transport.p- and v-ATPases.H+-transporting Eo-sector ATPase	transporter ATPase	VATE (TUF, EMB2448, TUFF, VHA-E1) Vacuolar ATP synthase subunit E (EC 3.6.3.14) /	ENV	OTH-VAC	15	Mix	1.48677	100	0	0	-	-	-	-	-	vacuole 5 PM 4 plastid 2 golgi 1 cyto 1	cyto 6 nucleus 4 mito 2	-	vacuole,golgi
810	AT4G02620.1	Q9ZQX4	| Symbol: None | vacuolar ATPase subunit F family protein, contains weak similarity to vacuolar ATP	34.1.1 transport.p- and v-ATPases.H+-transporting Eo-sector ATPase	transporter ATPase	VATF Vacuolar ATP synthase subunit F (EC 3.6.3.14) /	ENV	OTH-VAC	3	Mix	3.49941	100	0	0	-	-	-	-	-	vacuole 4 PM 3 plastid 1 golgi 1	plastid 4 cyto 3 mito 2	-	vacuole
811	AT3G01390.1	O82628	| Symbol: None | vacuolar ATP synthase subunit G 1 (VATG1) / V-ATPase G subunit 1 (VAG1) / vacuolar	34.1 transport.p- and v-ATPases	transporter ATPase	VATG1 (AVMA10) Vacuolar ATP synthase subunit G1 (EC 3.6.3.14) /	ENV	OTH-VAC	3	Mix	0.753662	100	0	0	-	-	-	-	-	vacuole 4 PM 3 golgi 3 cyto 2 plastid 1	nucleus 5 cyto 4 mito 2	-	vacuole
812	AT3G42050.1	Q9LX65	| Symbol: None | vacuolar ATP synthase subunit H family protein, identical to probable vacuolar ATP	34.1.1 transport.p- and v-ATPases.H+-transporting Eo-sector ATPase	transporter ATPase	VATH (VHA-H) Vacuolar ATP synthase subunit H (EC 3.6.3.14) /	ENV	OTH-VAC	16	Mix	2.44845	100	0	0	-	-	-	-	-	vacuole 8 PM 7 golgi 3 plastid 2 cyto 1	cyto 5 mito 3 nucleus 3	-	vacuole,golgi
813	AT2G25610.1	Q9SLA2	| Symbols: | ATPase, F0/V0 complex, subunit C protein | chr2:10901585-10902494 REVERSE LENGTH=178	27.3.3 RNA.regulation of transcription.AP2/EREBP, APETALA2/ethylene-responsive element binding protein family	transporter ATPase	VATO2 (VHA-c''2) V-type proton ATPase subunit c''2 /	nd	OTH-VAC	1	Env only	5.90959	0	0	0	-	-	-	-	-	vacuole 1	ER 4 ExtraC 4 golgi 3 plastid 3 PM 3 vacuole 2	vacuole:23903016	vacuole
814	AT2G02040.1	P46032	| Symbols: ATPTR2-B, NTR1, PTR2-B, PTR2, ATPTR2 | peptide transporter 2 | chr2:487542-489707 FORWARD LENGTH=585	34.13 transport.peptides and oligopeptides	transporter dipeptide His	NPF8.3 (ATPTR2-B, NTR1, PTR2-B, PTR2, ATPTR2) peptide transporter 2, Protein NRT1/ PTR FAMILY 8.3 /	nd	OTH-VAC	2	Mix	1.02159	0	0	0	-	-	-	-	-	vacuole 6 cyto 1 golgi 1	vacuole 2 PM 2 mito 2 cyto 2 nucleus 2	-	vacuole
815	AT4G03560.1	Q94KI8	| Symbols: ATTPC1, TPC1, ATCCH1, FOU2 | two-pore channel 1 | chr4:1580253-1585691 FORWARD LENGTH=733	34.21 transport.calcium	transporter Ca	TPC1 (ATTPC1, ATCCH1, FOU2) two pore calcium channel protein 1 /	nd	OTH-VAC	3	Mix	0.251293	0	0	0	-	-	-	-	-	vacuole 4 PM 2 golgi 2 cyto 1	PM 5 cyto 3	vacuole : 24770793	plasma membrane
816	AT4G23640.1	Q9FE38	| Symbols: TRH1, ATKT3, KUP4 | Potassium transporter family protein | chr4:12320476-12324291 REVERSE LENGTH=775	34.15 transport.potassium	transporter K+	POT3 (TRH1, KT3, KUP4) Potassium transporter 3 /	nd	OTH-VAC	1	Env only	2.98928	0	0	0	-	M	-	-	-	vacuole 2 PM 1	mito 6 PM 3 plastid 2 ER,extraC,golgi 2	endoplasmic reticulum:23252740;plasma membrane:23252740	plasma membrane
817	AT1G30400.1	Q9C8G9	| Symbols: ATMRP1, EST1, ABCC1, ATABCC1, MRP1 | multidrug resistance-associated protein 1 | chr1:10728139-10737697 FORWARD LENGTH=1622	34.16 transport.ABC transporters and multidrug resistance systems	transporter GSH conjugates	ATMRP1 (EST1, ABCC1, ATABCC1, MRP1) ABC transporter C family member 1	nd	OTH-VAC	4	Mix	2.97855	0	0	0	-	-	-	-	-	vacuole 5 PM 1	PM 2 cyto 2 ER,extraC,golgi 2	vacuole GFP (MASCP Gator)	vacuole
818	AT1G04120.1	Q7GB25	| Symbols: ATMRP5, MRP5, ATABCC5, ABCC5 | multidrug resistance-associated protein 5 | chr1:1064848-1070396 REVERSE LENGTH=1514	34.16 transport.ABC transporters and multidrug resistance systems	transporter GSH conjugates	MRP5 (AB5C, ATMRP5, ATABCC5, ABCC5) multidrug resistance-associated protein 5 /	nd	OTH-VAC	1	Mix	1.01285	0	0	0	-	-	-	-	-	vacuole 2 PM 1	ER 6 ExtraC 5 golgi 5 PM 3 nucleus 2	vacuole : 16270029; vacuole : 15060130	plasma membrane
819	AT3G62700.1	Q9LZJ5	| Symbols: | multidrug resistance-associated protein 10 | chr3:23190428-23195727 REVERSE LENGTH=1539	34.16 transport.ABC transporters and multidrug resistance systems	transporter GSH conjugates	ATMRP10 (MRP10, ABCC14) ABC transporter C family member 14 /	nd	OTH-VAC	13	Mix	1.00107	0	0	0	-	-	Y	66	-	vacuole 7 PM 2 golgi 2 cyto 1	ExtraC 4 golgi 4 PM 3 ER 3 plastid 3 mito 3	-	plasma membrane
820	AT1G53210.1	Q8L636	| Symbols: | sodium/calcium exchanger family protein / calcium-binding EF hand family protein | chr1:19844790-19847533 FORWARD LENGTH=585	30.3 signalling.calcium	transporter Na/Ca	NCL Sodium/calcium exchanger /	nd	OTH-VAC	4	Mix	1.14011	0	0	0	-	S	Y	56	-	vacuole 5 PM 5 cyto 1	ER 7 ExtraC 7 golgi 7 PM5 mito 3 plastid 2	-	plasma membrane
821	AT5G40890.1	P92941	| Symbols: ATCLC-A, CLC-A, CLCA, ATCLCA | chloride channel A | chr5:16381645-16384999 REVERSE LENGTH=775	27.3.35 RNA.regulation of transcription.bZIP transcription factor family	transporter NO3-/H+ ?	CLCA NO3-/H+ exchanger able to accumulate specifically nitrate in the vacuole, tonoplast /	nd	OTH-VAC	3	Env only	4.96783	0	0	0	-	-	-	-	-	cyto 1 golgi 1	PM 5 nucleus 2 ExtraC 2	unclear:8969232	vacuole
822	AT1G70330.1	Q8VXY7	| Symbols: ENT1,AT, ENT1 | equilibrative nucleotide transporter 1 | chr1:26502920-26504360 FORWARD LENGTH=450	1.2.2 PS.photorespiration.glycolate oxydase	transporter nucleotide	ENT1 equilibrative nucleotide transporter 1 /	nd	OTH-VAC	3	Mix	1.97855	0	0	0	-	-	-	-	-	vacuole 2 PM 1	mito 5 PM 3 ExtraC 2 golgi 2	plasma membrane : 10940466	plasma membrane
823	AT1G19450.1	Q93YP9	| Symbols: | Major facilitator superfamily protein | chr1:6731671-6734633 REVERSE LENGTH=488	27.3.27 RNA.regulation of transcription.NAC domain transcription factor family	transporter sugar	ERDL4 Sugar transporter ERD6-like 4 /	nd	OTH-VAC	3	Mix	2.26476	0	0	0	-	-	-	-	-	vacuole 2	PM 5 mito 3	vacuole : 17151019	plasma membrane
824	AT1G75220.1	Q9FRL3	| Symbols: | Major facilitator superfamily protein | chr1:28229412-28232606 REVERSE LENGTH=487	27.3.27 RNA.regulation of transcription.NAC domain transcription factor family	transporter sugar glucose	ERDL6 Sugar transporter ERD6-like 6 /	nd	OTH-VAC	2	Mix	1.26606	0	0	0	-		-		-	vacuole 2 golgi 1	PM 5 mito 3	-	plasma membrane
825	AT1G20840.1	Q96290	| Symbols: TMT1 | tonoplast monosaccharide transporter1 | chr1:7245107-7247674 REVERSE LENGTH=734	34.2 transport.sugars	transporter sugar glucose	MSSP1 (TMT1) Monosaccharide-sensing protein 1 /	nd	OTH-VAC	3	Env only	5.93871	0	0	0	-	-	-	-	-	vacuole 3 PM 1	ExtraC 6 PM 5 ER 4 golgi 4 mito 2	vacuole:17158605	vacuole
826	AT4G35300.1	Q8LPQ8	| Symbols: TMT2 | tonoplast monosaccharide transporter2 | chr4:16796432-16799071 REVERSE LENGTH=739	34.2 transport.sugars	transporter sugar glucose	MSSP2 (TMT2) Monosaccharide-sensing protein 2, tonoplast monosaccharide transporter 2 /	nd	OTH-VAC	2	Env only	3.96783	0	0	0	-	-	-	-	-	vacuole 3 PM 3 golgi 1 cyto 1	ExtraC 7 PM 5 ER 5 golgi 5	-	vacuole
						Nucleus
827	AT1G08880.1	O04848	| Symbols: HTA5, H2AXA, G-H2AX, GAMMA-H2AX | Histone superfamily protein | chr1:2847144-2847676 REVERSE LENGTH=142	28.1.3 DNA.synthesis/chromatin structure.histone	DNA binding	H2AXA Probable histone H2AXa (HTA5)	nd	OTH-NUC	1	Mix	0.665566	0	0	0	TSC	C	Y	47	-	PM 1 plastid 1	nucleus 9 mito 5 plastid 4	-	nucleus
828	AT1G07790.1	Q9LQQ4	| Symbols: HTB1 | Histone superfamily protein | chr1:2413049-2413495 FORWARD LENGTH=148	27.3.12 RNA.regulation of transcription.C3H zinc finger family	DNA binding	H2B.1 (HTB1) Histone superfamily protein /	nd	OTH-NUC	3	Mix	0.0591479	0	0	0	-	-	-	-	-	PM 2 plastid 2 nucleus 1 golgi 1	nucleus 10	nucleus:16195344	nucleus
829	AT1G07660.1	P59259	histone H4, identical to histone H4 from Lycopersicon esculentum GI:297150, Lolium	28.1.3 DNA.synthesis/chromatin structure.histone 31.1 cell.organisation	DNA binding	H4 Histone H4	THY-STR	OTH-NUC	5	Mix	0.0841428	14.8322	18.5564	66.6114	-	-	-	-	-	plastid 3 PM 2 golgi 1 vacuole 1 cyto 1 mito 1 nucleus 1	nucleus 8 mito 4	-	nucleus
830	AT5G40480.1	F4KHD8	| Symbols: EMB3012 | embryo defective 3012 | chr5:16213361-16223982 FORWARD LENGTH=1923	29.3.1 protein.targeting.nucleus	protein targeting nucleus	GB210 (EMB3012) Nuclear pore complex protein GP210, embryo defective 3012 /	nd	OTH-NUC	3	Env only	3.96783	0	0	0	-	S	-	-	-	PM 2 nucleus 1 golgi 1 ER 1	ExtraC 9 ER 8 golgi 8 plastid 2 PM 2	nucleus : 21189294	nucleus
831	AT4G16143.1	F4JL11	| Symbols: IMPA-2 | importin alpha isoform 2 | chr4:9134450-9137134 REVERSE LENGTH=535	1.3.13 PS.calvin cycle.rubisco interacting 29.3.1 protein.targeting.nucleus	protein targeting nucleus	IMPA2 Importin subunit alpha-2 /	nd	OTH-NUC	6	Mix	0.121162	0	0	0	-	-	-	-	-	nucleus 2 cyto 2 golgi 1 PM 1 vacuole 1	nucleus 6 cyto 6 mito 2	cytosol : 22623495	nucleus
832	AT1G14850.1	F4HXV6	| Symbols: NUP155 | nucleoporin 155 | chr1:5116921-5123259 REVERSE LENGTH=1464	29.3.1 protein.targeting.nucleus	protein targeting nucleus	NUP155 nucleoporin 155 /	nd	OTH-NUC	4	Mix	1.0172	0	0	0	-	-	-	-	-	PM 4 nucleus 2 plastid 1 golgi 1	nucleus 5 cyto 3 mito 2	nucleus : 21189294	nucleus
						Stroma
833	AT5G15450.1	Q9LF37	| Symbols: APG6, CLPB3, CLPB-P | casein lytic proteinase B3 | chr5:5014399-5018255 REVERSE LENGTH=968	20.2.1 stress.abiotic.heat 29.5.5 protein.degradation.serine protease	chaperone and protease	CLPB3 (APG6, CLPB-P) Chaperone protein ClpB3, ALBINO OR PALE GREEN 6, CASEIN LYTIC PROTEINASE B3, chloroplast precursor /	STR	STR	17	Mix	0.14533	0	100	0	TSC	C	-	-	-	plastid 8 mito 1 golgi 1	plastid 13 cyto 3	-	plastid
834	AT4G24280.1	Q9STW6	| Symbol: CPHSC70-1 | heat shock protein 70, putative / HSP70, putative, strong similarity to heat	20.2.1 stress.abiotic.heat	chaperone and protease	cpHSP70-1 (DnaK homologue) heat shock protein 70-1, chloroplast precursor /	STR	STR	11	Mix	0.499668	8.79123	90.7387	0.470018	TSC	C	Y	92	Ps IEM	plastid 13 PM 2 mito 2 nucleus 1	plastid 16 mito 4	-	plastid
835	AT5G49910.1	Q9LTX9	| Symbols: CPHSC70-2EAT SHOCK PROTEIN 70-2, HSC70-7, cpHsc70-2 | chloroplast heat shock protein 70-2 | chr5:20303470-20306295 FORWARD LENGTH=718	20.2.1 stress.abiotic.heat	chaperone and protease	cpHSP70-2 (Dnak homologue) heat shock protein 70-7, chloroplast precursor /	STR	STR	7	Mix	0.648916	7.37778	92.1489	0.473338	TSC	C	Y	92	-	plastid 11 PM 2	plastid 16 mito 3	-	plastid
836	AT2G47390.1	Q8VZF3	| Symbols: | Prolyl oligopeptidase family protein | chr2:19442278-19446253 REVERSE LENGTH=961	29.5.5 protein.degradation.serine protease	chaperone and protease	GEP (CGEP) Probable glutamyl endopeptidase, chloroplast /	STR	STR	14	Mix	0.0314797	0	100	0	-	C	Y	62		plastid 8 perox 1 cyto 1	mito 9 plastid 6 cyto 2		plastid
837	AT5G17710.1	Q9XQC7	| Symbols: EMB1241 | Co-chaperone GrpE family protein | chr5:5839560-5841639 REVERSE LENGTH=324	1.1.1.2 PS.lightreaction.photosystem II.PSII polypeptide subunits 29.6 protein.folding 34.3 transport.amino acids	chaperone and protease	GrpE protein homolog, EMB1241 (EMBRYO DEFECTIVE 1241)	STR	STR	4	Mix	0.400834	0	100	0	TSC	C	Y	64	-	plastid 9	plastid 11 mito 4 cyto 2	-	plastid
838	AT3G24430.1	Q6STH5	| Symbols: HCF101 | ATP binding | chr3:8868731-8872154 REVERSE LENGTH=532	29.2.2 protein.synthesis.ribosome biogenesis 29.8 protein.assembly and cofactor ligation	chaperone and protease ?	HCF101 Protein high chlorophyll fluorescence 101 (Putative mrp protein) ([4Fe-4S] cluster assembly factor) /	STR	STR-ENV	3	Mix	2.05425	0	100	0	TSC	C	Y	64	-	plastid 5 golgi 1 vacuole 1	plastid 12 mito 4 cyto 2	-	plastid
839	AT2G04030.1	Q9SIF2	| Symbols: CR88, EMB1956, HSP90.5, Hsp88.1, AtHsp90.5 | Chaperone protein htpG family protein | chr2:1281983-1285909 FORWARD LENGTH=780	20.2.1 stress.abiotic.heat 30.2.3 signalling.receptor kinases.leucine rich repeat III	chaperone and protease	HSP90.5 (CR88, EMB1956, Hsp88.1, AtHsp90.5) Heat shock protein 90-5, htpG family protein, chloroplast precursor /	STR	STR	18	Mix	0.532012	0	100	0	TSC	C	Y	60	-	plastid 9 mito 3 PM 3 vacuole 1	plastid 12 mito 3	plastid:18368500	plastid
840	AT5G42390.1	Q9FIH8	| Symbols: | Insulinase (Peptidase family M16) family protein | chr5:16945308-16952647 FORWARD LENGTH=1265	2.2.1.3.1 major CHO metabolism.degradation.sucrose.invertases.neutral 27.3.39 RNA.regulation of transcription.AtSR transcription factor family 29.5 protein.degradation	chaperone and protease	Insulinase (Peptidase family M16) family protein /	STR	STR	5	Mix	0.17069	0	100	0	-	C	Y	54	-	plastid 5 mito 1 golgi 1	plastid 12 mito 4	-	plastid
841	AT2G39730.1	P10896	| Symbols: RCA | rubisco activase | chr2:16570951-16573345 REVERSE LENGTH=474	1.3.13 PS.calvin cyle.rubisco interacting	chaperone and protease	RCA Rubisco activase, chloroplast precursor /	STR	STR	26	Mix	0.481318	14.5141	77.0875	8.39836	TSC	C	Y	58	Ps mixEM	plastid 14 PM 3 golgi 2 nucleus 2 cyto 1	plastid 16	-	plastid
842	AT3G13470.1	Q9LJE4	| Symbols: | TCP-1/cpn60 chaperonin family protein | chr3:4389685-4392624 FORWARD LENGTH=596	1.3.13 PS.calvin cyle.rubisco interacting	chaperone and protease	RUBB (TCP-1/Cpn60-beta-1) RuBisCO subunit binding-protein beta subunit, chloroplast precursor /	STR-ENV	STR-ENV	1	Mix	1.31241	15.8733	82.1342	1.9925	TSC	C	Y	49	-	plastid 12 PM 3 nucleus 2 mito 2 golgi 1 vacuole 1	plastid 16 mito 2	-	plastid
843	AT2G28000.1	P21238	| Symbols: CPN60A, CH-CPN60A, SLP | chaperonin-60alpha | chr2:11926603-11929184 FORWARD LENGTH=586	1.3.13 PS.calvin cyle.rubisco interacting	chaperone and protease	RUBA (CPN60A, Cpn60-alpha-1, SLP) RuBisCO subunit binding-protein alpha subunit, chloroplast precursor /	STR-ENV	STR	25	Mix	0.923958	17.3514	82.2691	0.379506	TSC	C	Y	45	-	plastid 13 mito 5 PM 3	plastid 15 mito 2	plastid:19036033	plastid
844	AT1G55490.1	P21240	| Symbols: CPN60B, LEN1 | chaperonin 60 beta | chr1:20715717-20718673 REVERSE LENGTH=600	1.3.13 PS.calvin cyle.rubisco interacting	chaperone and protease	RUBB (CPN60B, Cpn60-beta-2, LEN1) RuBisCO subunit binding-protein beta subunit, chloroplast precursor /	STR	STR	5	Mix	0.582047	15.2448	82.7415	2.01366	TSC	C	Y	53	Ps IEM	plastid 14 PM 3 vacuole 2 golgi 1 cyto 1 nucleus 1	plastid 16 mito 2	-	plastid
845	AT5G55220.1	Q8S9L5	| Symbol: None | trigger factor type chaperone family protein, contains Pfam profiles PF05697: Bact	27.3.44 RNA.regulation of transcription.chromatin remodeling factors 29.6 protein.folding	chaperone and protease	TF (HP65b) trigger factor type chaperone family protein /	STR	STR	10	Mix	0.932494	3.77487	96.2251	0	TSC	C	Y	27	-	plastid 12 golgi 1 vacuole 1	plastid 11 mito 2 cyto 2	-	plastid
846	AT3G19170.1	Q9LJL3	| Symbols: ATPREP1, ATZNMP, PREP1 | presequence protease 1 | chr3:6625578-6631874 REVERSE LENGTH=1080	29.5.7 protein.degradation.metalloprotease	chaperone and protease	PREP1 (ZNMP) Presequence protease 1, chloroplastic/mitochondrial /	STR	STR	26	Mix	0.0902409	0	100	0	TSC	C	Y		-	plastid 8	mito 12 plastid 8	mitochondrion:14578924;plastid:14578924	mitochondrion,plastid
847	AT4G20850.1	F4JVN6	| Symbols: TPP2 | tripeptidyl peptidase ii | chr4:11160935-11169889 REVERSE LENGTH=1380	29.5.1 protein.degradation.subtilases 29.5.5 protein.degradation.serine protease	chaperone and protease	TPP2 tripeptidyl peptidase ii / / Association with cytoplasmic ribosome ? Serine protease of the proteasome pathway that may function with the 20S proteasome to degrade oxidized proteins generated by environmental stress.	STR	STR	22	Mix	0.645993	0	100	0	TSC	C	Y		-	plastid 5 vacuole 3 PM 2	plastid 12, mito 2 cyto 2		plastid
848	AT5G65620.1	Q94AM1	| Symbols: | Zincin-like metalloproteases family protein | chr5:26221951-26225784 FORWARD LENGTH=791	29.5.7 protein.degradation.metalloprotease	chaperone and protease	OOP Organellar oligopeptidase A, chloroplast/mitochondria /	STR	STR	15	Mix	0.0885018	0	100	0	-	C	Y		-	plastid 7 PM 2	plastid 9 mito 6 nucleus 4		plastid
849	AT5G35970.1	F4K1G7	| Symbols: | P-loop containing nucleoside triphosphate hydrolases superfamily protein | chr5:14119060-14123078 REVERSE LENGTH=961	28.5* DNA.DEAD BOX helicase	DNA Binding ?	P-loop containing nucleoside triphosphate hydrolases superfamily protein;	STR	STR-ENV	7	Mix	1.35872	0	100	0	TSC	C	Y	48	-	plastid 6	plastid 10 mito 8		plastid
850	AT2G02740.1	Q66GR6	| Symbols: ATWHY3, PTAC11, WHY3 | ssDNA-binding transcriptional regulator | chr2:769389-770993 FORWARD LENGTH=268	27.3.82 RNA.regulation of transcription.plant TF (pbf2)	DNA Binding	WHY3 (PTAC11) Single-stranded DNA-binding protein (WHY11), PLASTID TRANSCRIPTIONALLY ACTIVE 1 (PTAC3), chloroplast precursor /	STR	STR	3	Mix	0.332783	0	100	0	TSC	C	Y		-	plastid 5	plastid 14 mito 2 nucleus 2		plastid
851	AT1G31160.1	Q8GYJ9	| Symbols: HINT 2 | HISTIDINE TRIAD NUCLEOTIDE-BINDING 2 | chr1:11122880-11124106 REVERSE LENGTH=187	29.4.2* protein.postranslational modification.kinase inhibitor	kinase	HINT 2 HISTIDINE TRIAD NUCLEOTIDE-BINDING 2 / zinc-binding protein, putative / protein kinase C inhibitor, putative /	nd	STR	2	Mix	0.340513	0	0	0	-	C	Y		-	plastid 4	mito 9 plastid 7 cyto 2		mitochondrion
852	AT1G29900.1	Q42601	| Symbols: CARB | carbamoyl phosphate synthetase B | chr1:10468164-10471976 FORWARD LENGTH=1187	13.1.2.3.11 amino acid metabolism.synthesis.glutamate family.arginine.carbamoyl-phosphate synthase	metabolism aa Arg	CARB Carbamoyl-phosphate synthase large chain, chloroplast /	STR	STR	10	Mix	0.28842	0	100	0	-	C	Y		-	plastid 6 PM 1	plastid 12 mito 5 cyto 2		plastid
853	AT4G24830.1	Q9SZX3	| Symbols: | arginosuccinate synthase family | chr4:12793085-12795857 REVERSE LENGTH=494	13.1.2.3.22 amino acid metabolism.synthesis.glutamate family.arginine.arginosuccinate synthase	metabolism aa Arg	Argininosuccinate synthase, chloroplast /	STR	STR	6	Mix	0.0484871	0	100	0	TSC	C	Y	73		plastid 11 mito 1	plastid 15 mito 2	-	plastid
854	AT4G31990.1	P46248	| Symbols: ASP5, AAT3, ATAAT1 | aspartate aminotransferase 5 | chr4:15471074-15473521 REVERSE LENGTH=453	13.1.1.2.1 amino acid metabolism.synthesis.central amino acid metabolism.aspartate.aspartate aminotransferase	metabolism aa Asp	AAT5 (ASP5, AAT1) aspartate aminotransferase, chloroplast precursor (EC 2.6.1.1) /	STR	STR	17	Mix	0.281477	1.18768	98.8123	0	TSC	C	Y	41	-	plastid 10 mito 1	plastid 16 mito 3	plastid:14754918;plastid:12837943	plastid
855	AT5G11520.1	P46644	| Symbols: ASP3, YLS4 | aspartate aminotransferase 3 | chr5:3685257-3687721 REVERSE LENGTH=449	13.1.1.2.1 amino acid metabolism.synthesis.central amino acid metabolism.aspartate.aspartate aminotransferase	metabolism aa Asp	ASP3 (YLS4) aspartate aminotransferase 3, chloroplast precursor (EC 2.6.1.1) /	STR	STR	5	Mix	0.167716	0	49	51	-	C	Y		-	perox 4 PM 2 plastid 2 vacuole 2 mito 1	plastid 13 mito 4	peroxisome: 18931141	plastid
856	AT4G33680.1	Q93ZN9	| Symbols: AGD2 | Pyridoxal phosphate (PLP)-dependent transferases superfamily protein | chr4:16171847-16174630 REVERSE LENGTH=461	13.1.3.5.3 amino acid metabolism.synthesis.aspartate family.lysine.LL-diaminopimelic acid aminotransferase	metabolism aa Asp	DAP (AGD2) LL-diaminopimelate aminotransferase, chloroplast /	STR	STR	8	Mix	0.480411	0	100	0	TSC	C	Y		-	plastid 6 PM 1	plastid 14	-	plastid
857	AT1G14810.1	Q8VYI4	| Symbols: | semialdehyde dehydrogenase family protein | chr1:5102684-5104633 REVERSE LENGTH=375	13.1.3.6.1.2 amino acid metabolism.synthesis.aspartate family.misc.homoserine.aspartate semialdehyde dehydrogenase	metabolism aa Asp	Aspartate semialdehyde dehydrogenase, putative /	STR	STR	6	Mix	0.449618	0	93.8748	4	TSC	C	Y		-	plastid 5 mito 1	plastid 12 mito 3 cyto 2	cytosol:24130194	plastid
858	AT1G67280.1	Q8W593	| Symbols: | Glyoxalase/Bleomycin resistance protein/Dioxygenase superfamily protein | chr1:25188563-25190547 REVERSE LENGTH=350	13.2.3.2 amino acid metabolism.degradation.aspartate family.threonine	metabolism aa Asp	LGUC Probable lactoylglutathione lyase, chloroplastic	STR	STR	9	Mix	0.0562069	0	100	0	TSC	C	Y		-	plastid 10	plastid 10 cyto 6 mito 4		plastid
859	AT2G17265.1	Q8L7R2	| Symbols: HSK, DMR1 | homoserine kinase | chr2:7508606-7509718 FORWARD LENGTH=370	13.1.3.6.1.4 amino acid metabolism.synthesis.aspartate family.misc.homoserine.homoserine kinase	metabolism aa Asp	HSK (KHSE, DMR1) homoserine kinase /	STR	STR	3	Mix	0.203177	0	100	0	TSC	C	Y		-	plastid 4	plastid 14		plastid
860	AT3G22890.1	Q9LIK9	| Symbols: APS1 | ATP sulfurylase 1 | chr3:8112837-8114734 FORWARD LENGTH=463	14.1 S-assimilation.APS	metabolism aa Cys	APS1 ATP sulfurylase 1, chloroplast precursor /	STR	STR	3	Mix	0.222276	0	100	0	TSC	C	Y		-	plastid 6 PM1	plastid 12 cyto 4 mito 2		plastid
861	AT5G04590.1	Q9LZ66	| Symbol: None | sulfite reductase / ferredoxin (SIR), identical to sulfite reductase (Arabidopsis	12.1.2 N-metabolism.nitrate metabolism.nitrite reductase 14.3 S-assimilation.sulfite redox	metabolism aa Cys	SiR sulfite reductase (ferredoxin), chloroplast precursor /	STR	STR	8	Mix	0.403523	6.12525	93.8748	0	TSC	C	Y	6	-	plastid 9 PM 1	plastid 11 mito 3 cyto 3	-	plastid
862	AT2G43750.1	P47999	| Symbols: OASB, ACS1, CPACS1, ATCS-B | O-acetylserine (thiol) lyase B | chr2:18129604-18132322 REVERSE LENGTH=392	13.1.5.3.1 amino acid metabolism.synthesis.serine-glycine-cysteine group.cysteine.OASTL	metabolism aa Cys	CYSKP (OASTL-B, OASB) O-acetylserine (thiol)-lyase, chloroplast precursor (EC 2.5.1.47) /	STR	STR	13	Mix	0.306812	6.36735	92.4071	1.22553	TSC	C	Y	58	-	plastid 10 mito 3 PM 1	plastid 16 mito 2	plastid:cpeb-tanz	plastid
863	AT2G19940.1	Q93Z70	| Symbols: | oxidoreductases, acting on the aldehyde or oxo group of donors, NAD or NADP as acceptor;copper ion binding | chr2:8613168-8615649 FORWARD LENGTH=401	13.1.2.3 amino acid metabolism.synthesis.glutamate family.arginine	metabolism aa Glu	Probable N-acetyl-gamma-glutamyl-phosphate reductase, chloroplast / Stroma and	STR	STR	10	Mix	0.265752	0	100	0	TSC	C	Y		-	plastid 5 nucleus 1	plastid 12 mito 5 cyto 3	-	plastid
864	AT1G31860.1	O82768	| Symbols: AT-IE, HISN2 | histidine biosynthesis bifunctional protein (HISIE) | chr1:11434250-11436530 REVERSE LENGTH=281	13.1.7.2 amino acid metabolism.synthesis.histidine.phosphoribosyl-ATP diphosphatase	metabolism aa His	HSN2 Histidine biosynthesis bifunctional protein hisIE, chloroplast /	STR	STR-ENV	2	Mix	1.03266	0	100	0	-	M	Y	47	-	plastid 3	plastid 11 mito 5 cyto 2		plastid
865	AT5G63890.1	Q9C5U8	| Symbols: ATHDH, HISN8, HDH | histidinol dehydrogenase | chr5:25565600-25567879 REVERSE LENGTH=452	13.1.7.8 amino acid metabolism.synthesis.histidine.histidinol dehydrogenase	metabolism aa His	HISN8 Histidinol dehydrogenase, Up-regulated in response to UV-B, chloroplast /	STR	STR	4	Mix	0.404175	0	100	0	TSC	C	Y	29	-	plastid 3 mito1	plastid 4 mito 3		plastid
866	AT4G26900.1	Q9SZ30	| Symbols: AT-HF, HISN4 | HIS HF | chr4:13515514-13519608 FORWARD LENGTH=592	13.1.7.10 amino acid metabolism.synthesis.histidine.Imidazole glycerol phosphate synthase	metabolism aa His	HIS HF (AT-HF, HISN4, HIS HF) glutamine amidotransferase and cyclase, catalyzes the fifth and sixth steps of the histidine biosynthetic pathway /	STR	STR	8	Mix	0.100347	0	100	0	-	C	Y	55	-	plastid 4	plastid 16 mito 3 cyto 3		plastid
867	AT1G31230.1	Q9SA18	| Symbols: AK-HSDH I, AK-HSDH | aspartate kinase-homoserine dehydrogenase i | chr1:11158744-11163055 REVERSE LENGTH=911	13.1.3.6.1.1 amino acid metabolism.synthesis.aspartate family.misc.homoserine.aspartate kinase 13.1.3.6.1.10 amino acid metabolism.synthesis.aspartate family.misc.homoserine.bifunctional aspartate kinase/homoserine dehydrogenase	metabolism aa Ile, Val	AK-HSDH I aspartate kinase-homoserine dehydrogenase I /	STR	STR	5	Mix	0.25177	0	100	0	-	C	Y	52	-	plastid 5	plastid 14 cyto 2		plastid
868	AT3G58610.1	Q05758	| Symbols: | ketol-acid reductoisomerase | chr3:21671561-21674639 FORWARD LENGTH=591	13.1.4.1.2 amino acid metabolism.synthesis.branched chain group.common.ketol-acid reductoisomerase	metabolism aa Ile, Val	KARI Ketol-acid reductoisomerase, chloroplast /	STR	STR	9	Mix	0.638624	0	100	0	TSC	C	Y		-	plastid 10 mito 2 PM 1	plastid 16	-	plastid
869	AT3G23940.1	Q9LIR4	| Symbols: | dehydratase family | chr3:8648780-8652323 FORWARD LENGTH=608	1.3.6 PS.calvin cycle.aldolase 27.3.1 RNA.regulation of transcription.ABI3/VP1-related B3-domain-containing transcription factor family	metabolism aa Ile, Val	DHAD Dihydroxy-acid dehydratase, chloroplast /	STR	STR	9	Mix	0.0442463	0	100	0	-	C	Y		-	plastid 6	plastid 12 cyto 3 mito 2	-	plastid
870	AT2G31810.1	Q93YZ7	| Symbols: | ACT domain-containing small subunit of acetolactate synthase protein | chr2:13524271-13528246 FORWARD LENGTH=491	13.1.4.1.1 amino acid metabolism.synthesis.branched chain group.common.acetolactate synthase	metabolism aa Ile, Val	ALS2 (AHAS, ILVH2) Acetolactate synthase small subunit 2, chloroplast precursor /	STR	STR-ENV	2	Mix	3.05683	0	100	0	TSC	C	Y	27	-	plastid 4 PM 1	plastid 16 mito 2		plastid
871	AT2G43090.1	Q9ZW85	| Symbols: | Aconitase/3-isopropylmalate dehydratase protein | chr2:17918957-17919712 FORWARD LENGTH=251	13.1.4.4 amino acid metabolism.synthesis.branched chain group.leucine specific	metabolism aa Leu	LEUD3 Aconitase/3-isopropylmalate dehydratase small subunit 3 /	STR	STR	3	Mix	0.600275	0	100	0	-	C	Y	59	-	plastid 6	plastid 14 mito 2 cyto 2		plastid
872	AT4G13430.1	Q94AR8	| Symbols: IIL1, ATLEUC1 | isopropyl malate isomerase large subunit 1 | chr4:7804194-7807789 REVERSE LENGTH=509	8.1.3 TCA / organic transformation.TCA.aconitase 8.2.3 TCA / organic transformation.other organic acid transformations.aconitase 16.5.1.1.1.3 secondary metabolism.sulfur-containing.glucosinolates.synthesis.aliphatic.methylthioalkylmalate isomerase large subunit (MAM-IL)	metabolism aa Ile	LEUC (IIL1, ATLEUC1) isopropyl malate isomerase large subunit 1, chloroplast precursor /	STR	STR	9	Mix	0.28979	0	100	0	TSC	C	Y		-	plastid 5	plastid 13 mito 3 cyto 2	-	plastid
873	AT2G44040.1	O80574	| Symbols: | Dihydrodipicolinate reductase, bacterial/plant | chr2:18221985-18223998 REVERSE LENGTH=347	13.1.3.5.2 amino acid metabolism.synthesis.aspartate family.lysine.dihydrodipicolinate reductase	metabolism aa Lys	DAPB1 4-hydroxy-tetrahydrodipicolinate reductase 1 (HTPA reductase 1), chloroplast precursor (EC 1.17.1.8) /	STR	STR	5	Mix	0.216922	0	100	0	TSC	C	Y	54	-	plastid 2	plastid 14 mito 3		plastid
874	AT5G11880.1	Q94A94	| Symbols: | Pyridoxal-dependent decarboxylase family protein | chr5:3827806-3829942 REVERSE LENGTH=489	13.1.3.5.5 amino acid metabolism.synthesis.aspartate family.lysine.diaminopimelate decarboxylase	metabolism aa Lys ?	LYSA2 Diaminopimelate decarboxylase 2, chloroplast /	STR	STR	7	Mix	0.202592	0	100	0	-	C	Y	49	-	plastid 4 cyto 1	plastid 14 mito 3 cyto 2		plastid
875	AT3G57050.1	P53780	| Symbols: CBL | cystathionine beta-lyase | chr3:21111939-21114521 REVERSE LENGTH=464	13.1.3.4.2 amino acid metabolism.synthesis.aspartate family.methionine.cystathionine beta-lyase	metabolism aa Met	METC Cystathionine beta-lyase, chloroplast /	STR	STR	2	Mix	0.757719	0	100	0	-	C	Y	54	-	plastid 3 mito 1	plastid 16	-	plastid
876	AT2G41040.1	Q0WPT7	| Symbols: | S-adenosyl-L-methionine-dependent methyltransferases superfamily protein | chr2:17121499-17123064 FORWARD LENGTH=352	13.1.3.4.12 amino acid metabolism.synthesis.aspartate family.methionine.homocysteine S-methyltransferase	metabolism aa Met	HP39 homocysteine S-methyltransferase, S-adenosyl-L-methionine-dependent methyltransferases superfamily protein, chloroplast precursor /	nd	STR	4	Mix	0.200658	0	0	0	TSC	C	Y	55	-	plastid 5	plastid 15 mito 2 nucleus 2		plastid
877	AT2G39800.1	P54887	| Symbols: P5CS1, ATP5CS | delta1-pyrroline-5-carboxylate synthase 1 | chr2:16598516-16602939 REVERSE LENGTH=717	13.1.2.2.1 amino acid metabolism.synthesis.glutamate family.proline.delta 1-pyrroline-5-carboxylate synthetase 13.2.2.3 amino acid metabolism.degradation.glutamate family.arginine	metabolism aa Pro	P5CS1 (ATP5CS, P5CSA) delta1-pyrroline-5-carboxylate synthase 1, chloroplast and cytosol ? /	nd	STR	4	Mix	0.112075	0	0	0	-	-	-	-	-	nd	cyto 6 mito 3	cytosol : 17971042; plastid : 17971042	cytosol
878	AT4G34200.1	O49485	| Symbols: EDA9 | D-3-phosphoglycerate dehydrogenase | chr4:16374041-16376561 REVERSE LENGTH=603	13.1.5.1.1 amino acid metabolism.synthesis.serine-glycine-cysteine group.serine.phosphoglycerate dehydrogenase	metabolism aa Ser	3-PGDH (EDA9) D-3-phosphoglycerate dehydrogenase, chloroplast precursor (EC 1.1.1.95) /	STR	STR	7	Mix	1.18382	3.50582	96.4942	0	TSC	C	Y	53	-	plastid 2 PM 1 mito 1	plastid 15 mito 2	cytosol:24130194;plastid:cpeb-tanz	plastid
879	AT4G29840.1	Q9S7B5	| Symbols: MTO2, TS | Pyridoxal-5'-phosphate-dependent enzyme family protein | chr4:14599434-14601014 REVERSE LENGTH=526	13.1.3.2.1 amino acid metabolism.synthesis.aspartate family.threonine.threonine synthase	metabolism aa Thr	TS1 (MTO2) Threonine synthase 1 (MTO2 METHIONINE OVER-ACCUMULATOR), chloroplast /	STR	STR	7	Mix	0.232344	0	100	0	TSC	C	Y	38	-	plastid 4 cyto 1 mito 1 PM 1	plastid 15 cyto 2		plastid
880	AT1G07780.1	Q42440	| Symbols: PAI1, TRP6 | phosphoribosylanthranilate isomerase 1 | chr1:2410352-2411833 REVERSE LENGTH=275	13.1.6.5.3 amino acid metabolism.synthesis.aromatic aa.tryptophan.phosphoribosyanthranilate isomerase	metabolism aa Trp	PAI1 (TRP6 ) N-(5'-phosphoribosyl)anthranilate isomerase 1, L-tryptophan biosynthesis, chloroplast /	STR	STR-ENV	3	Mix	1.20899	0	100	0	-	C	Y		-	plastid 3	plastid 13	-	plastid
881	AT5G17990.1	Q02166	| Symbols: TRP1, pat1 | tryptophan biosynthesis 1 | chr5:5957330-5959681 FORWARD LENGTH=444	13.1.6.5.2 amino acid metabolism.synthesis.aromatic aa.tryptophan.anthranilate phosphoribosyltransferase	metabolism aaTrp	PAT1 (TRPD) Anthranilate phosphoribosyltransferase, tryptophan biosynthesis 1, chloroplast precursor (EC 2.4.2.18) /	STR	STR	6	Mix	0.18413	0	100	0	TSC	C	Y	63	-	plastid 6	plastid 14 cyto 2		plastid
882	AT3G54640.1	Q42529	| Symbols: TSA1, TRP3 | tryptophan synthase alpha chain | chr3:20223331-20225303 REVERSE LENGTH=312	13.1.6.5.5 amino acid metabolism.synthesis.aromatic aa.tryptophan.tryptophan synthase	metabolism aa Trp	TSA1 (TRPA2) Tryptophan synthase alpha chain, chloroplast /	STR	STR	1	Mix	0.335906	0	100	0	-	C	Y		-	plastid 5 PM 1	plastid 14 mito 3	-	plastid
883	AT5G19220.1	P55229	| Symbols: ADG2, APL1 | ADP glucose pyrophosphorylase large subunit 1 | chr5:6463931-6466775 REVERSE LENGTH=522	2.1.2.1 major CHO metabolism.synthesis.starch.AGPase	metabolism carbon	ADG2 (APL1) Glucose-1-phosphate adenylyltransferase large subunit 1, chloroplast precursor /	STR	STR	19	Mix	0.122003	0	100	0	TSC	C	Y		-	plastid 8	plastid 16	-	plastid
884	AT1G69830.1	Q94A41	| Symbols: ATAMY3, AMY3 | alpha-amylase-like 3 | chr1:26288518-26293003 REVERSE LENGTH=887	2.2.2.1 major CHO metabolism.degradation.starch.starch cleavage	metabolism carbon starch degradation	AMY3 Alpha-amylase 3(1,4-alpha-D-glucan glucanohydrolase), chloroplast precursor (EC 3.2.1.1) /	STR	STR	13	Mix	0.162209	0	100	0	TSC	C	Y	55	-	plastid 4	plastid 14 cyto 3 mito 2		plastid
885	AT5G66530.1	Q9FJY6	| Symbol: None | aldose 1-epimerase family protein, similar to apospory-associated protein C; APOC	3.5 minor CHO metabolism.others	metabolism carbon	APOC-like aldose 1-epimerase family protein, Galactose mutarotase-like superfamily protein /	STR	STR	9	Mix	0.117474	8.37027	91.6297	0	TSC	C	Y	37	-	plastid 7	plastid 14 mito 2	-	plastid
886	AT5G48300.1	P55228	| Symbols: ADG1, APS1 | ADP glucose pyrophosphorylase 1 | chr5:19570326-19572557 FORWARD LENGTH=520	2.1.2.1 major CHO metabolism.synthesis.starch.AGPase	metabolism carbon	APS1 (ADG1, GLGS) ADP-glucose pyrophosphorylase (glucose-1-phosphate adenylyltransferase) small subunit 1, chloroplast precursor (EC 2.7.7.27) /	STR	STR	18	Mix	0.335945	6.84668	93.1533	0	TSC	C	Y	70	-	plastid 8	plastid 15	plastid:cpeb-tanz	plastid
887	AT4G00490.1	O65258	| Symbols: BAM2, BMY9 | beta-amylase 2 | chr4:222422-224862 FORWARD LENGTH=542	2.2.2.1 major CHO metabolism.degradation.starch.starch cleavage	metabolism carbon	BAM2, BMY9 Beta-amylase 2, chloroplast /	STR	STR	12	Mix	0.101576	0	100	0	TSC	C	Y		-	plastid 3 PM 1	plastid 10 mito 3 cyto 3		plastid
888	AT4G17090.1	O23553	| Symbols: CT-BMY, BAM3, BMY8 | chloroplast beta-amylase | chr4:9605266-9607250 REVERSE LENGTH=548	2.2.2.1.2 major CHO metabolism.degradation.starch.starch cleavage.beta amylase 35.20 not assigned.no ontology assigned	metabolism carbon maltose	BAM3 Beta-amylase 3, chloroplast /	nd	STR	7	Mix	0.134499	0	0	0	-	C	Y		-	plastid 1 cyto 1	plastid 8 cyto 5 mito 2 nucleus 2	plastid : 10652124	plastid
889	AT2G47400.1	O22914	| Symbol: None | CP12 domain-containing protein, contains Pfam profile: PF02672 CP12 domain | chr2:	1.3 PS.calvin cyle	metabolism carbon	CP12 Calvin cycle protein CP12-1, chloroplast precursor /	STR-ENV	STR	4	Mix	0.18413	26.2126	73.7874	0	-	C	Y	46	-	plastid 4	plastid 11 mito 4 nucleus 3	-	plastid
890	AT3G62410.1	Q9LZP9	| Symbols: CP12-2, CP12 | CP12 domain-containing protein 2 | chr3:23091006-23091401 FORWARD LENGTH=131	1.3 PS.calvin cyle	metabolism carbon	CP12 Calvin cycle protein CP12-2, chloroplast precursor /	STR	STR	2	Mix	0.509321	0	100	0	-	C	-	-	-	plastid 6	plastid 9 nucleus 5 cyto 4	-	plastid
891	AT3G52180.1	Q9FEB5	| Symbols: ATPTPKIS1, DSP4, SEX4, ATSEX4 | dual specificity protein phosphatase (DsPTP1) family protein | chr3:19349884-19353459 REVERSE LENGTH=379	2.2.2.2 major CHO metabolism.degradation.starch.starch phosphorylase	metabolism carbon starch degradation	DSP4 (PTPKIS1, SEX4) Phosphoglucan phosphatase DSP4, Dual specificity protein phosphatase 4, Protein STARCH-EXCESS 4, chloroplast precursor /	STR	STR	8	Mix	0.184059	0	100	0	TSC	C	Y		-	plastid 5	plastid 9 mito 3 cyto 3		plastid
892	AT1G66430.1	Q9C524	| Symbols: | pfkB-like carbohydrate kinase family protein | chr1:24778400-24780393 FORWARD LENGTH=384	2.2.1.1 major CHO metabolism.degradation.sucrose.fructokinase	metabolism carbon starch	Probable fructokinase-6, chloroplast /	STR	STR	5	Mix	0.126771	0	100	0	-	C	Y		-	plastid 7	plastid 15		plastid
893	AT3G26650.1	P25856	| Symbols: GAPA, GAPA-1 | glyceraldehyde 3-phosphate dehydrogenase A subunit | chr3:9795226-9796848 FORWARD LENGTH=396	1.3.4 PS.calvin cyle.GAP	metabolism carbon	GAPA-1 (G3PA) glyceraldehyde 3-phosphate dehydrogenase A, chloroplast precursor (EC 1.2.1.13) /	STR-ENV	STR	8	Mix	0.441662	18.6758	76.0958	5.22844	TSC	C	Y	45	-	plastid 10 PM 2 cyto 1	plastid 14 cyto 2	-	plastid
894	AT1G12900.1	Q9LPW0	| Symbols: GAPA-2 | glyceraldehyde 3-phosphate dehydrogenase A subunit 2 | chr1:4392634-4394283 REVERSE LENGTH=399	1.3.4 PS.calvin cyle.GAP	metabolism	GAPA-2	STR-ENV	STR	3	Mix	0.859238	18.3215	76.6674	5.01114	TSC	C	Y	48	At E	plastid 8 PM 1 cyto 1	plastid 16	-	plastid
895	AT1G12900.2	Q9LPW0	| Symbols: GAPA-2 | glyceraldehyde 3-phosphate dehydrogenase A subunit 2 | chr1:4392634-4394283 REVERSE LENGTH=399	1.3.4 PS.calvin cyle.GAP	metabolism carbon	GAPA-2 glyceraldehyde 3-phosphate dehydrogenase A-2, chloroplast precursor (EC 1.2.1.13) /	STR-ENV	STR	1	Mix	0.557429	18.3215	76.6674	5.01114	TSC	C	Y	48	At E	plastid 8 PM 1 cyto 1	plastid 16	-	plastid
896	AT1G42970.1	P25857	| Symbols: GAPB | glyceraldehyde-3-phosphate dehydrogenase B subunit | chr1:16127552-16129584 FORWARD LENGTH=447	1.3.4 PS.calvin cyle.GAP	metabolism carbon	GAPB (G3PB) glyceraldehyde-3-phosphate dehydrogenase B, chloroplast precursor (EC 1.2.1.13) /	STR-ENV	STR	19	Mix	0.681261	16.787	78.2165	4.99643	TSC	C	Y	45	-	plastid 12 PM 2 cyto 1	plastid 15 cyto 2	-	plastid
897	AT1G80380.2	Q944I4	| Symbol: None | encodes a glycerate kinase which catalyzes the last step of photorespiration C2 cy	1.2.7 PS.photorespiration.glycerate kinase 26.7 misc.oxidases - copper, flavone etc 29.5.4 protein.degradation.aspartate protease	metabolism carbon	GLYK D-glycerate 3-kinase, chloroplast precursor (EC 2.7.1.31) /	STR	STR	11	Mix	0.225355	12.6054	87.3946	0	TSC	C	Y	63	-	plastid 3	plastid 14	-	plastid
898	AT3G54050.1	P25851	| Symbols: HCEF1 | high cyclic electron flow 1 | chr3:20016951-20018527 FORWARD LENGTH=417	1.3.7 PS.calvin cyle.FBPase	metabolism carbon	FBP (FBPA, F16P1, FBPase, HCEF1) fructose-1,6-bisphosphatase, high cyclic electron flow 1, chloroplast precursor (EC 3.1.3.11) /	STR	STR	17	Mix	0.210633	7.97586	92.0241	0	TSC	C	Y	57	-	plastid 10	plastid 15 mito 2	-	plastid
899	AT4G26530.1	O65581	| Symbols: | Aldolase superfamily protein | chr4:13391566-13392937 FORWARD LENGTH=358	1.3.6 PS.calvin cycle.aldolase 4.1.10 glycolysis.cytosolic branch.aldolase 26.3 misc.gluco-, galacto- and mannosidases 27.3.6 RNA.regulation of transcription.basic helix-loop-helix family (bHLH)	metabolism carbon glycolysis	FBA5 Fructose-bisphosphate aldolase 5 /	STR	STR	13	Mix	0.0370003	0	100	0	-	-	-	-	-	plastid 3 PM 2	cyto 5 mito 3 ER,extraC,golgi 2		plastid
900	AT5G35790.1	Q43727	| Symbols: G6PD1 | glucose-6-phosphate dehydrogenase 1 | chr5:13956879-13959686 REVERSE LENGTH=576	7.1.1 OPP.oxidative PP.glucose-6-phosphate 1-dehydrogenase (G6PD) 27.3.99 RNA.regulation of transcription.unclassified 28.99 DNA.unspecified 30.11 signalling.light	metabolism carbon	G6PD1 glucose-6-phosphate 1-dehydrogenase 1, chloroplast precursor (EC 1.1.1.49) /	STR	STR	11	Mix	0.897556	0	90.4079	9.59215	TSC	C	Y	50	-	plastid 4	plastid 14 mito 2		plastid
901	AT1G64190.1	Q9SH69	| Symbols: | 6-phosphogluconate dehydrogenase family protein | chr1:23825549-23827012 REVERSE LENGTH=487	7.1.3 OPP.oxidative PP.6-phosphogluconate dehydrogenase	metabolism carbon	6PGD1 6-phosphogluconate dehydrogenase, decarboxylating 1, chloroplastic, pentose phosphate pathway /	STR	STR	5	Mix	0.478619	0	100	0	TSC	S	-	-	-	plastid 3 mito 1 PM 1 cyto 1	ER,extraC,golgi 4 mito 4 cyto 3 plastid 2		cytosol,plasma membrane
902	AT5G41670.1	Q9FFR3	| Symbols: | 6-phosphogluconate dehydrogenase family protein | chr5:16665647-16667110 REVERSE LENGTH=487	7.1.3 OPP.oxidative PP.6-phosphogluconate dehydrogenase	metabolism carbon	6PGD2 6-phosphogluconate dehydrogenase, decarboxylating 2, chloroplastic, pentose phosphate pathway /	STR	STR	6	Mix	0.0979987	0	100	0	TSC	S	-	-	-	plastid 3 mito 2 PM 1 cyto 1	ER,extraC,golgi 4 mito 4 cyto 3 plastid 2		cytosol,plasma membrane
903	AT4G24620.1	Q8H103	| Symbols: PGI1, PGI | phosphoglucose isomerase 1 | chr4:12708972-12712610 REVERSE LENGTH=613	4.3 glycolysis.G6PIsomerase	metabolism carbon	PGI1 glucose-6-phosphate isomerase, chloroplast precursor /	STR	STR	13	Mix	0.154456	4.68818	95.3118	0	TSC	C	Y	48	-	plastid 7	plastid 12 cyto 4		plastid
904	AT5G51820.1	Q9SCY0	| Symbols: PGM, ATPGMP, PGM1, STF1 | phosphoglucomutase | chr5:21063531-21067933 REVERSE LENGTH=623	4.2 glycolysis.PGM	metabolism carbon	PGMP (PGM1, STF1) Phosphoglucomutase, chloroplast precursor /	STR	STR	10	Mix	0.174443	0	100	0	TSC	C	Y		-	plastid 10 PM 1	plastid 12 mito 4 cyto 2		plastid
905	AT5G04140.1	Q9ZNZ7	| Symbols: GLU1, GLS1, GLUS, FD-GOGAT | glutamate synthase 1 | chr5:1130031-1138186 FORWARD LENGTH=1622	12.2.1 N-metabolism.ammonia metabolism.glutamate synthase	metabolism carbon	GLTB1 (Fd-GOGAT1, GLU1, GLS1, GLUS) Ferredoxin-dependent glutamate synthase 1, chloroplast precursor (EC 1.4.7.1)/	STR	STR	45	Mix	0.462564	3.97497	94.9321	1.09296	TSC	C	Y	62	-	plastid 8	plastid 14	mitochondrion:19223513;plastid:19223513	plastid
906	AT3G29320.1	Q9LIB2	| Symbol: None | glucan phosphorylase, putative, similar to alpha-glucan phosphorylase, L isozyme 1	2.2.2.2 major CHO metabolism.degradation.starch.starch phosphorylase	metabolism carbon	PHO1 Alpha-1,4 glucan phosphorylase L isozyme (starch phosphorylase-1), chloroplast precursor (EC 2.4.1.1) /	STR	STR	20	Mix	0.142195	4.75795	95.2421	0	TSC	C	Y	63	-	plastid 7 PM 1	plastid 15 cyto 2		plastid
907	AT5G35630.1	Q43127	| Symbols: GS2, GLN2, ATGSL1 | glutamine synthetase 2 | chr5:13831220-13833239 FORWARD LENGTH=430	12.2.2 N-metabolism.ammonia metabolism.glutamine synthase	metabolism carbon	GSLI (GLNA2, GS2) Glutamine synthetase, glutamate-ammonia ligase, chloroplast precursor (EC 6.3.1.2) /	STR	STR	16	Mix	0.601904	11.5747	87.839	0.586265	TSC	C	Y	45	-	plastid 11 PM 2	plastid 14 mito 5 cyto 2	mitochondrion:15273293;plastid:15273293	plastid
908	AT5G58330.1	Q8H1E2	| Symbols: | lactate/malate dehydrogenase family protein | chr5:23580010-23582287 REVERSE LENGTH=443	8.2.99 TCA / org. transformation.other organic acid transformaitons.misc	metabolism carbon	MDH malate dehydrogenase (NADP), chloroplast precursor (EC 1.1.1.82) /	STR	STR	10	Mix	0.225222	12.0511	87.9489	0	TSC	C	Y	52	-	plastid 8 mito 1	plastid 14 cyto 2		plastid
909	AT5G24400.1	Q84WW2	| Symbols: EMB2024, PGL3 | NagB/RpiA/CoA transferase-like superfamily protein | chr5:8330532-8331784 REVERSE LENGTH=325	7.1.2 OPP.oxidative PP.6-phosphogluconolactonase	metabolism carbon OPP	EMB2024 (PGL3) Probable 6-phosphogluconolactonase 5 (EMBRYO DEFECTIVE 2024), chloroplast /	STR	STR	4	Mix	0.201273	0	100	0	-	C	Y	68	-	plastid 5	plastid 14 mito 4 perox 2		plastid,peroxisome
910	AT1G21440.1	Q501F7	| Symbols: | Phosphoenolpyruvate carboxylase family protein | chr1:7502325-7504103 REVERSE LENGTH=336	35.2 not assigned.unknown	metabolism carbon ?	Phosphoenolpyruvate carboxylase family protein;	STR	STR	3	Mix	0.225221	0	100	0	TSC	C	Y	38	-	plastid 6	plastid 10 mito 5		plastid
911	AT3G12780.1	Q9LD57	| Symbols: PGK1 | phosphoglycerate kinase 1 | chr3:4061127-4063140 REVERSE LENGTH=481	1.3.3 PS.calvin cyle.phosphoglycerate kinase; 4.1 glycolysis.phosphoglycerate kinase	metabolism carbon	PGK1 (PGKH) phosphoglycerate kinase 1, chloroplast precursor (EC 2.7.2.3) /	STR	STR	13	Mix	0.55073	7.43846	89.7858	2.77573	TSC	C	Y	27	At E	plastid 10 PM 2 mito 1 nucleus 1 cyto 1	plastid 14 mito 2 cyto 2	cytosol:15610358;plastid:19036033	plastid
912	AT1G56190.1	P50318	| Symbols: | Phosphoglycerate kinase family protein | chr1:21028403-21030454 FORWARD LENGTH=478	1.3.3 PS.calvin cyle.phosphoglycerate kinase; 4.1 glycolysis.phosphoglycerate kinase	metabolism carbon	PGK2 (PGKH) phosphoglycerate kinase 2, chloroplast precursor (EC 2.7.2.3) /	STR	STR	6	Mix	0.234935	7.19454	91.0104	1.79504	TSC	C	Y	95	Ms E	plastid 9 PM 1 mito 1	plastid 15 cyto 2	plastid:19036033	plastid
913	AT5G36700.1	P0DKC3	| Symbol: None | phosphoglycolate phosphatase, putative, similar to phosphoglycolate phosphatase pr	1.2.1 PS.photorespiration.phosphoglycolate phosphatase	metabolism carbon	PGLP1 Phosphoglycolate phosphatase 1, chloroplast precursor /	STR	STR	15	Mix	0.235371	2.83699	97.163	0	-	C	Y	62	-	plastid 6	plastid 12 cyto 2 mito 2		plastid
914	AT5G17530.1	Q8W4R0	| Symbols: | phosphoglucosamine mutase family protein | chr5:5778168-5781863 FORWARD LENGTH=581	4.2 glycolysis.PGM	metabolism carbon	phosphoglucosamine mutase family protein /	STR	STR	4	Mix	0.112673	0	100	0	-	M	Y	56	-	plastid 4	plastid 10 mito 6		plastid
915	AT3G04790.1	Q9S726	| Symbol: None | ribose 5-phosphate isomerase-related, similar to ribose-5-phosphate isomerase GI:1	1.3.10 PS.calvin cyle.Rib5P Isomerase; 7.2.4 OPP.non-reductive PP.ribose 5-phosphate isomerase	metabolism carbon	PRI ribose 5-phosphate isomerase-related, chloroplast precursor /	STR	STR	11	Mix	0.267311	4.2898	95.7102	0	TSC	C	Y	37	-	plastid 11 PM 1	plastid 13 mito 2 cyto 2		plastid
916	AT1G32060.1	P25697	| Symbols: PRK | phosphoribulokinase | chr1:11532668-11534406 FORWARD LENGTH=395	1.3.12 PS.calvin cyle.PRK	metabolism carbon	PRK2 (KPPR, PRKASE) phosphoribulokinase 2, phosphopentokinase, chloroplast precursor (EC 2.7.1.19) /	STR	STR	19	Mix	0.31685	14.2236	83.6706	2.10587	TSC	C	Y	54	-	plastid 13 PM 1	plastid 15 mito 2	cytosol:24130194	plastid
917	ATCG00490.1	O03042	| Symbols: RBCL | ribulose-bisphosphate carboxylases | chrC:54958-56397 FORWARD LENGTH=479	1.3.1 PS.calvin cyle.rubisco large subunit	metabolism carbon	RBL (RBCL) RuBisCO large subunit, chloroplast encoded (EC 4.1.1.39) /	STR-ENV	STR	37	Mix	0.483885	15.9569	78.3652	5.67794	TSC	C*	-	-	Ps IEM	plastid 14 PM 4	cyto 7 plastid 2 mito 2	plastid encoded	plastid
918	AT1G67090.1	P10795	| Symbols: RBCS1A | ribulose bisphosphate carboxylase small chain 1A | chr1:25048465-25049249 REVERSE LENGTH=180	1.3.2 PS.calvin cyle.rubisco small subunit	metabolism carbon	RBS1A (RBCS-4) RuBisCO small subunit 1A, chloroplast precursor (EC 4.1.1.39) /	STR-ENV	STR	9	Mix	0.71217	16.5478	78.0144	5.43779	TSC	C	Y	54	Ps mixEM	plastid 17 PM 2	plastid 15	peroxisome:10737809;plastid:16299174;plastid:14688290	plastid
919	AT5G38430.1	P10796	| Symbol: None | ribulose bisphosphate carboxylase small chain 1B / RuBisCO small subunit 1B (RBCS-	1.3.2 PS.calvin cyle.rubisco small subunit	metabolism carbon	RBS1B (RBCS-1B) RuBisCO small subunit 1B, chloroplast precursor (EC 4.1.1.39) /	STR-ENV	STR	4	Mix	0.669356	18.9041	76.6856	4.4103	TSC	C	Y	54	-	plastid 11 PM 2	plastid 14 ExtraC 2	-	plastid
920	AT5G38410.1	P10798	| Symbol: None | ribulose bisphosphate carboxylase small chain 3B / RuBisCO small subunit 3B (RBCS-	1.3.2 PS.calvin cyle.rubisco small subunit	metabolism carbon	RBS3B (RBCS-3b) RuBisCO small subunit 3b, chloroplast precursor (EC 4.1.1.39) /	STR-ENV	STR	4	Mix	0.661154	18.1583	76.9876	4.8541	-	C	Y	54	-	plastid 9 PM 1 ExtraC 1	plastid 14 ExtraC 3	-	plastid
921	AT5G14260.1	Q8VZB5	| Symbols: | Rubisco methyltransferase family protein | chr5:4601139-4603873 FORWARD LENGTH=514	27.3.69 RNA.regulation of transcription.SET-domain transcriptional regulator family	metabolism carbon regulation	Rubisco methyltransferase family protein /	STR	STR	7	Mix	0.564291	0	100	0	TSC	C	Y	72	-	plastid 7 golgi 1 vacuole 1	plastid 9 mito 3 cyto 3 nucleus 2		plastid
922	AT5G61410.1	Q9SAU2	| Symbols: RPE, EMB2728 | D-ribulose-5-phosphate-3-epimerase | chr5:24684085-24685836 REVERSE LENGTH=281	1.3.11 PS.calvin cyle.RPE	metabolism carbon Calvin cycle	RPE D-ribulose-5-phosphate-3-epimerase /	STR	STR	5	Mix	0.229063	0	97	3	TSC	C	Y	45	-	plastid 9	plastid 16 mito 2		plastid
923	AT3G55800.1	P46283	| Symbols: SBPASE | sedoheptulose-bisphosphatase | chr3:20709640-20711421 FORWARD LENGTH=393	1.3.9 PS.calvin cyle.seduheptulose bisphosphatase	metabolism carbon	S17P (SBPase) Sedoheptulose-1,7-bisphosphatase, chloroplast precursor (EC 3.1.3.37) /	STR	STR	14	Mix	0.373307	14.0693	85.2859	0.644749	TSC	C	Y	59	-	plastid 11	plastid 15 mito 3	-	plastid
924	AT2G21330.1	Q9SJU4	| Symbols: FBA1 | fructose-bisphosphate aldolase 1 | chr2:9128416-9130152 REVERSE LENGTH=399	1.3.6 PS.calvin cyle.aldolase	metabolism carbon	SFBA-1 (FBA1, ALFC) fructose bisphosphate aldolase 1, chloroplast precursor /	STR-THY	STR-THY	8	Mix	0.54778	14.72	68.7532	16.5269	TSC	C	Y	10	-	plastid 15	plastid 13 mito 4	plastid:16414959	plastid
925	AT4G38970.1	Q944G9	| Symbols: FBA2 | fructose-bisphosphate aldolase 2 | chr4:18163714-18165659 REVERSE LENGTH=398	1.3.6 PS.calvin cyle.aldolase	metabolism carbon	SFBA-2 (FBA2, ALFC) fructose-bisphosphate aldolase 2, chloroplast precursor /	STR	STR	15	Mix	0.473129	15.2191	72.0123	12.7685	TSC	C	Y	45	-	plastid 14 PM 2	plastid 14 mito 2	plastid:16414959	plastid
926	AT4G32520.1	Q94JQ3	| Symbols: SHM3, AtSHMT3 | serine hydroxymethyltransferase 3 | chr4:15689642-15692334 REVERSE LENGTH=529	1.2.5 PS.photorespiration.serine hydroxymethyltransferase	metabolism carbone One-Carbon	SHMT3 Serine hydroxymethyltransferase 3, chloroplast /	STR	STR	8	Mix	0.100499	0	100	0	TSC	C	Y	60	-	plastid 4	plastid 11 mito 5		plastid
927	AT2G21170.1	Q9SKP6	| Symbols: TIM, PDTPI | triosephosphate isomerase | chr2:9071047-9073106 REVERSE LENGTH=315	1.3.5 PS.calvin cycle.TPI	metabolism carbon	TPIC (TIM, PDTPI, TPI-1) triosephosphate isomerase, chloroplast precursor (EC 5.3.1.1) /	STR	STR	7	Mix	0.402854	6.84668	93.1533	0	TSC	C	Y	58	-	plastid 10 mito 2 PM 1 cyto 1	plastid 16	cytosol:10737809;plastid:19036033	plastid
928	AT3G60750.1	Q8RWV0	| Symbols: | Transketolase | chr3:22454004-22456824 FORWARD LENGTH=741	1.3.8 PS.calvin cyle.transketolase; 7.2.1 OPP.non-reductive PP.transketolase	metabolism carbon	TKL-1 (TKTC) transketolase-1, chloroplast precursor /	STR	STR	33	Mix	0.432115	7.95238	91.3301	0.717473	TSC	C	Y	65	-	plastid 8 PM 3	plastid 14 mito 2 cyto 2	-	plastid
929	AT1G10760.1	Q9SAC6	| Symbol: None | starch excess protein (SEX1), identical to SEX1 (Arabidopsis thaliana) GI:12044358	2.2.2.3 major CHO metabolism.degradation.starch.glucan water dikinase	metabolism carbon	GWD1 (SEX1, SOP1) Alpha-glucan water dikinase 1, chloroplast precursor (EC 2.7.9.4) /	STR	STR	26	Mix	0.215601	1.283	98.717	0	TSC	C	-	-	-	plastid 8 PM 1 mito 1	plastid 5 cyto 5 mito 4	-	mitochondrion
[truncated: 344 more rows]
